# Supplementary material for: Isoform and pathway-specific regulation of post-transcriptional RNA processing in human cells
Source: bioRxiv. 2024 Jun 12:2024.06.12.598705. Preprint. [Version 1] doi: 10.1101/2024.06.12.598705 (PMC11195214; doi:10.1101/2024.06.12.598705)
Supplement: Supplement 3 [file media-3.xlsx]

## Sheet: Read Distribution 0, 2, 6h
Table S3. Read distibution across 6 RNA categories across 16 cell lines for 0h, 2h and 6h
0h	frac_exon_sense	frac_intron_sense	frac_exon_antisense	frac_intron_antisense	frac_intergenic	frac_ambiguous	2h	frac_exon_sense	frac_intron_sense	frac_exon_antisense	frac_intron_antisense	frac_intergenic	frac_ambiguous	6h	frac_exon_sense	frac_intron_sense	frac_exon_antisense	frac_intron_antisense	frac_intergenic	frac_ambiguous
IMR90	0.100254	0.798749	0.00261704	0.0112064	0.0481092	0.0390644	IMR90	0.216594	0.629848	0.00412241	0.0209376	0.0881128	0.0403851	IMR90	0.27556	0.590974	0.00349819	0.0180882	0.0721556	0.0397243
OCILY7	0.128272	0.749358	0.00487382	0.0166343	0.0632715	0.0375895	OCI-LY7	0.425186	0.447253	0.00436516	0.0163274	0.0707859	0.0360822	OCI-LY7	0.344977	0.52628	0.00398162	0.0155239	0.0697396	0.0394973
GM12878	0.115853	0.756469	0.00459893	0.0185534	0.0671013	0.0374246	GM12878	0.325383	0.533888	0.00404753	0.0211006	0.0814244	0.0341563	GM12878	0.372209	0.496208	0.00360356	0.018233	0.0750993	0.0346469
K562	0.126949	0.731535	0.00521842	0.0140692	0.0813821	0.0408454	K562	0.23395	0.61258	0.00415408	0.0174702	0.0923312	0.0395142	K562	0.394756	0.473577	0.00320308	0.0128494	0.0771921	0.0384222
MCF7	0.11701	0.760486	0.00458791	0.016145	0.0667788	0.0349919	MCF7	0.311256	0.541424	0.0039971	0.0197169	0.0891285	0.0344778	MCF7	0.415364	0.44413	0.00369128	0.0181278	0.084179	0.0345082
A673	0.101303	0.771543	0.00401041	0.0160485	0.0734585	0.0336371	A673	0.32905	0.512582	0.00340329	0.0176695	0.100414	0.0368822	A673	0.443941	0.416768	0.00330586	0.0151473	0.085142	0.0356959
Calu3	0.102502	0.770492	0.00462128	0.0177426	0.0690016	0.035641	Calu3	0.361812	0.471131	0.00451748	0.0259081	0.100856	0.0357756	Calu3	0.465022	0.381411	0.00440249	0.0227808	0.0915463	0.0348377
HepG2	0.120587	0.757245	0.00473514	0.0141408	0.0636007	0.0396906	HepG2	0.362652	0.496042	0.00418877	0.0180931	0.0832063	0.0358174	HepG2	0.558745	0.33893	0.00286447	0.00996214	0.0538719	0.0356272
Caco2	0.121845	0.760741	0.00397405	0.014016	0.0637828	0.0356415	Caco-2	0.360617	0.50797	0.00328945	0.0149846	0.0782856	0.0348536	Caco-2	0.561287	0.334306	0.00295596	0.0115834	0.0573161	0.0325512
PC3	0.128311	0.73677	0.00477543	0.0165441	0.0770227	0.0365773	PC-3	0.221576	0.598837	0.00510585	0.0282365	0.110757	0.0354873	PC3	0.513554	0.332445	0.004798	0.022383	0.0926107	0.0342089
HUVEC	0.100185	0.800236	0.00336389	0.012029	0.0499107	0.0342758	HUVEC	0.334069	0.534967	0.00362397	0.0171114	0.0753185	0.0349102	HUVEC	0.56289	0.332122	0.00277362	0.0123065	0.0570959	0.0328128
HMEC	0.148545	0.734664	0.00415567	0.0149402	0.0635979	0.0340972	HMEC	0.299097	0.566516	0.00348855	0.0170819	0.0809514	0.0328658	HMEC	0.566045	0.319544	0.00283442	0.0123374	0.0673664	0.0318722
MCF10A	0.139683	0.722123	0.00533074	0.0201042	0.0753511	0.0374082	MCF10A	0.357659	0.47298	0.00531154	0.0264838	0.101452	0.0361136	MCF10A	0.57209	0.267648	0.00531853	0.0261311	0.0959005	0.0329113
HCT116	0.118529	0.729974	0.00499067	0.018454	0.0870071	0.0410449	HCT116	0.371355	0.447308	0.00435812	0.0218458	0.112167	0.0429673	HCT116	0.605971	0.249916	0.00388197	0.0165899	0.0865103	0.0371307
PC9	0.0916704	0.774439	0.00438839	0.0165236	0.07459	0.0383888	PC-9	0.347446	0.4779	0.00422157	0.0256559	0.108994	0.0357824	PC9	0.645062	0.247446	0.00281234	0.0133551	0.0596147	0.03171
panc1	0.133221	0.758598	0.00385516	0.011416	0.054535	0.0383749	panc1	0.381313	0.498418	0.00351784	0.0130899	0.066688	0.0369732	panc1	0.686206	0.236082	0.00233678	0.00703429	0.0381446	0.0301969
