# Supplementary material for: Isoform and pathway-specific regulation of post-transcriptional RNA processing in human cells
Source: bioRxiv. 2024 Jun 12:2024.06.12.598705. Preprint. [Version 1] doi: 10.1101/2024.06.12.598705 (PMC11195214; doi:10.1101/2024.06.12.598705)
Supplement: Supplement 4 [file media-4.xlsx]

## Sheet: SI 0h
Table 4S. SI values for 0h
chr	start	end	gene	score	strand	feature_type	type_specific_feature_total	ens_gene_name	A673_meanSI	A673_medianSI	Caco-2_meanSI	Caco-2_medianSI	Calu3_meanSI	Calu3_medianSI	GM12878_meanSI	GM12878_medianSI	HCT116_meanSI	HCT116_medianSI	HepG2_meanSI	HepG2_medianSI	HMEC_meanSI	HMEC_medianSI	HUVEC_meanSI	HUVEC_medianSI	IMR90_meanSI	IMR90_medianSI	K562_meanSI	K562_medianSI	MCF10A_meanSI	MCF10A_medianSI	MCF7_meanSI	MCF7_medianSI	OCI-LY7_meanSI	OCI-LY7_medianSI	panc1_meanSI	panc1_medianSI	PC-3_meanSI	PC-3_medianSI	PC-9_meanSI	PC-9_medianSI	average of medians	STDEV of medians
chr2	218264122	218270257	AAMP	0	-	intron	10	ENSG00000127837.9	0.661719	0.70153	0.740024	0.785932	0.692515	0.76326	0.589897	0.658803	0.680841	0.758943	0.633983	0.685595	0.681149	0.735192	0.653169	0.684685	0.769321	0.825886	0.70338	0.767733	0.668169	0.767639	0.756896	0.832054	0.747442	0.818313	0.67179	0.739225	0.784692	0.868282	0.648148	0.707431	0.711794	0.192392
chr16	70252294	70289543	AARS	0	-	intron	21	ENSG00000090861.15	0.556509	0.592593	0.66468	0.746218	0.554627	0.610108	0.597486	0.669528	0.562301	0.595318	0.656455	0.748031	0.717092	0.804211	0.518249	0.547009	0.632322	0.708995	0.577106	0.625514	0.669019	0.748804	0.647705	0.694444	0.653368	0.73741	0.660369	0.720238	0.684782	0.780374	0.538461	0.656716	0.646207	0.181866
chr11	106075500	106098710	AASDHPPT	0	+	intron	2	ENSG00000149313.10	0.235714	0.235714	0.334842	0.334842	0.166666	0.166666	0.206061	0.206061	0.327684	0.327684	0.190283	0.190283	0.32	0.32	0.207792	0.207792	0.296297	0.296297	0.087097	0.087097	0.33557	0.33557	0.2	0.2	0.22449	0.22449	0.208334	0.208334	0.223077	0.223077	0.117647	0.117647	0.216562	0.0919184
chr17	36948874	37056871	AATF	0	+	intron	16	ENSG00000275700.4	0.329765	0.168421	0.345403	0.28344	0.315939	0.220238	0.289419	0.195783	0.290612	0.213699	0.320035	0.222749	0.368551	0.300971	0.275874	0.192307	0.334841	0.213903	0.331823	0.273535	0.355239	0.25641	0.323884	0.222222	0.327513	0.226107	0.350836	0.267925	0.379831	0.294117	0.291581	0.196851	0.22051	0.0687544
chr4	145097931	145129179	ABCE1	0	+	intron	17	ENSG00000164163.10	0.349252	0.378007	0.473833	0.521964	0.350681	0.37963	0.388216	0.397985	0.34387	0.343042	0.404307	0.423881	0.503089	0.509284	0.346002	0.353846	0.460616	0.470588	0.373376	0.392857	0.468179	0.475728	0.417871	0.406417	0.413325	0.408451	0.376941	0.362745	0.423923	0.413462	0.296895	0.31016	0.385179	0.114688
chr6	30571375	30597179	ABCF1	0	+	intron	23	ENSG00000204574.12	0.661681	0.618893	0.765758	0.756522	0.732953	0.714286	0.656873	0.647482	0.551472	0.551971	0.717428	0.673913	0.799357	0.772182	0.673921	0.673077	0.673437	0.694981	0.792905	0.798042	0.774466	0.764706	0.746429	0.739336	0.7866	0.758377	0.737111	0.72293	0.84065	0.81976	0.590549	0.581699	0.664009	0.186562
chr3	184186022	184194012	ABCF3	0	+	intron	20	ENSG00000161204.11	0.453266	0.454515	0.569285	0.572141	0.475603	0.476297	0.329918	0.311269	0.466622	0.443182	0.489619	0.489131	0.614315	0.641844	0.378537	0.355548	0.620416	0.621587	0.418376	0.421513	0.568598	0.558951	0.57844	0.577855	0.627972	0.643357	0.551614	0.577597	0.627116	0.642983	0.358118	0.363707	0.479499	0.163308
chr15	89087458	89202360	ABHD2	0	+	intron	16	ENSG00000140526.17	0.215716	0.04	0.241089	0.188209	0.120176	0.0595589	0.173979	0.137864	0.219472	0.126894	0.184901	0.105162	0.227803	0.193226	0.156211	0.0488722	0.173608	0.121791	0.112123	0.0555247	0.25625	0.10807	0.185988	0.0936793	0.180357	0.0487805	0.181664	0.112731	0.14558	0.0708774	0.102567	0.04914	0.0917871	0.0525218
chr9	130713945	130887675	ABL1	0	+	intron	12	ENSG00000097007.17	0.216505	0.217215	0.270459	0.360936	0.16572	0.188766	0.291433	0.3315	0.271001	0.335044	0.23603	0.249677	0.314226	0.373563	0.183995	0.214049	0.200608	0.194238	0.177948	0.222311	0.258469	0.300127	0.195439	0.214222	0.188412	0.163028	0.251014	0.251758	0.243005	0.265663	0.138981	0.131185	0.236075	0.0923203
chr10	124801784	124836670	ABRAXAS2	0	+	intron	9	ENSG00000165660.7	0.199808	0.202532	0.258293	0.306452	0.22651	0.294737	0.219034	0.254545	0.228315	0.265823	0.267495	0.328358	0.361195	0.464516	0.196439	0.230769	0.247293	0.238806	0.215896	0.22069	0.318836	0.385965	0.244286	0.305882	0.256576	0.289157	0.232871	0.283951	0.252845	0.26506	0.096604	0.0582524	0.258559	0.10717
chr6	26596951	26600744	ABT1	0	+	intron	2	ENSG00000146109.4	0.509713	0.509713	0.500626	0.500626	0.359501	0.359501	0.342361	0.342361	0.421829	0.421829	0.528112	0.528112	0.580094	0.580094	0.480393	0.480393	0.410257	0.410257	0.359202	0.359202	0.623345	0.623345	0.455168	0.455168	0.604874	0.604874	0.50256	0.50256	0.468433	0.468433	0.287629	0.287629	0.4373	0.146577
chr7	76549359	76627982	AC004980.1	0	+	intron	2	ENSG00000205485.13	0.225352	0.225352	0.219697	0.219697	0.197183	0.197183	0.202072	0.202072	0.228915	0.228915	0.277108	0.277108	0.216667	0.216667	0.225	0.225	0.253424	0.253424	0.116326	0.116326	0.302013	0.302013	0.210527	0.210527	0.25	0.25	0.18239	0.18239	0.205078	0.205078	0.102041	0.102041	0.200811	0.0713798
chr16	74332401	74368240	AC009053.1	0	-	intron	12	ENSG00000214331.8	0.344671	0.403425	0.369491	0.488262	0.304811	0.358293	0.384836	0.495953	0.366581	0.460351	0.392132	0.556685	0.419826	0.541319	0.219485	0.2245	0.440258	0.561585	0.319086	0.373109	0.42075	0.533334	0.412222	0.513641	0.432285	0.565375	0.294571	0.333048	0.385161	0.461904	0.186285	0.140585	0.412433	0.161162
chr19	58418559	58419310	AC012313.4	0	+	intron	1	ENSG00000268543.1	0.139535	0.139535	0.333333	0.333333	0.162162	0.162162	0.266667	0.266667	0.314286	0.314286	0.266667	0.266667	0.275862	0.275862	0.222222	0.222222	0.181818	0.181818	0.444444	0.444444	0.24	0.24	0.285714	0.285714	0.210526	0.210526	0.15873	0.15873	0.268293	0.268293	0.244898	0.244898	0.236186	0.0956324
chr4	118591772	118633729	AC110079.1	0	+	intron	10	ENSG00000260404.3	0.242416	0.0895749	0.282503	0.192677	0.210014	0.116715	0.297277	0.182539	0.282416	0.241646	0.29775	0.177407	0.220101	0.0169491	0.235268	0.169371	0.339536	0.206358	0.247509	0.138773	0.254849	0.115338	0.228297	0.157106	0.245709	0.196623	0.249269	0.13474	0.248584	0.102664	0.109431	0.0447761	0.134309	0.0677566
chr1	77562415	77683419	AC118549.1	0	-	intron	17	ENSG00000036549.12	0.211353	0.164179	0.28975	0.342342	0.241613	0.290749	0.270013	0.288462	0.250568	0.253807	0.280696	0.329412	0.34572	0.505376	0.200875	0.236453	0.222205	0.235294	0.191526	0.17284	0.288529	0.338164	0.244049	0.320988	0.253434	0.256098	0.203739	0.194872	0.229537	0.268156	0.143613	0.123596	0.254164	0.109352
chr22	22303223	22310401	AC245060.4	0	+	intron	7	ENSG00000272779.1	0.397103	0.421769	0.384684	0.466165	0.393374	0.413793	0.349717	0.496454	0.429894	0.369231	0.422735	0.444444	0.431576	0.382166	0.215735	0.12766	0.390385	0.349515	0.350157	0.374656	0.471849	0.548148	0.50156	0.657718	0.438393	0.411392	0.37228	0.232558	0.350109	0.288462	0.310948	0.37931	0.37432	0.152712
chr17	37084987	37406818	ACACA	0	-	intron	63	ENSG00000278540.4	0.29064	0.315789	0.375994	0.458599	0.23768	0.268537	0.362175	0.391304	0.390906	0.464	0.367336	0.447489	0.448925	0.53012	0.213092	0.244344	0.308869	0.329412	0.308771	0.344	0.353002	0.420323	0.326118	0.4	0.348683	0.4	0.269092	0.298507	0.291681	0.326996	0.16017	0.161435	0.341227	0.126922
chr3	128879595	128916067	ACAD9	0	+	intron	15	ENSG00000177646.18	0.533906	0.575758	0.604152	0.752475	0.469146	0.505376	0.550784	0.646465	0.574647	0.637931	0.501125	0.610526	0.621986	0.709091	0.430225	0.505495	0.628269	0.741573	0.54057	0.628571	0.699008	0.807339	0.633031	0.713376	0.607151	0.751445	0.511975	0.621622	0.588628	0.683544	0.414419	0.4375	0.607535	0.185381
chr1	75724346	75787575	ACADM	0	+	intron	13	ENSG00000117054.13	0.276089	0.306306	0.409531	0.565217	0.275096	0.351351	0.355914	0.458564	0.309738	0.391304	0.329716	0.385542	0.382156	0.389381	0.242237	0.313043	0.34221	0.434783	0.28908	0.441011	0.417155	0.571429	0.371505	0.409091	0.374238	0.453094	0.336895	0.529801	0.371332	0.429319	0.270406	0.206897	0.390361	0.136572
chr3	195274735	195443078	ACAP2	0	-	intron	26	ENSG00000114331.13	0.251227	0.244142	0.336463	0.391937	0.2001	0.174565	0.286891	0.2931	0.245207	0.234091	0.29136	0.323922	0.366088	0.411164	0.171861	0.131523	0.242913	0.254248	0.218918	0.270311	0.338068	0.362894	0.265365	0.234378	0.26178	0.244331	0.214613	0.22383	0.233844	0.250343	0.117944	0.129458	0.245543	0.101331
chr1	226144678	226186730	ACBD3	0	-	intron	6	ENSG00000182827.8	0.38314	0.47566	0.489858	0.633682	0.500103	0.678228	0.410484	0.491589	0.38665	0.411112	0.448252	0.570234	0.579545	0.833699	0.424072	0.548194	0.459905	0.568307	0.425038	0.517395	0.502885	0.67752	0.516545	0.681384	0.539599	0.749068	0.503881	0.685951	0.510357	0.664614	0.443838	0.593833	0.575322	0.182391
chr1	180269652	180502954	ACBD6	0	-	intron	11	ENSG00000230124.7	0.403743	0.582857	0.422437	0.63253	0.3629	0.447059	0.353927	0.445902	0.386276	0.567657	0.395874	0.617021	0.410917	0.59144	0.319179	0.275862	0.400316	0.540717	0.396663	0.565789	0.400706	0.561194	0.400077	0.582915	0.3898	0.60479	0.373524	0.536913	0.40512	0.621622	0.326476	0.422111	0.505669	0.159352
chr14	23058563	23095614	ACIN1	0	-	intron	19	ENSG00000100813.14	0.470167	0.505495	0.539829	0.649518	0.504979	0.596774	0.476289	0.509804	0.469342	0.502128	0.527761	0.627976	0.627407	0.737374	0.403661	0.418079	0.549122	0.681648	0.556785	0.636905	0.555635	0.660377	0.553567	0.634731	0.561092	0.596774	0.600061	0.701493	0.572009	0.627907	0.462824	0.484472	0.563027	0.168807
chr17	41866907	41930542	ACLY	0	-	intron	28	ENSG00000131473.16	0.394287	0.387578	0.48204	0.50223	0.349075	0.352476	0.418217	0.409583	0.424583	0.421822	0.490737	0.49909	0.667653	0.681536	0.377863	0.393778	0.378915	0.393406	0.474121	0.480747	0.517053	0.53078	0.452904	0.441614	0.477336	0.48715	0.409083	0.43123	0.492231	0.512676	0.307418	0.317046	0.426044	0.137969
chr17	75941506	75979363	ACOX1	0	-	intron	14	ENSG00000161533.11	0.487336	0.551596	0.406708	0.395317	0.375161	0.366611	0.522526	0.575945	0.52975	0.55152	0.530595	0.563894	0.561026	0.657805	0.381895	0.364355	0.440341	0.435268	0.393515	0.405128	0.579114	0.630682	0.550617	0.57653	0.505183	0.545714	0.477005	0.482355	0.469913	0.444719	0.267982	0.245808	0.458426	0.160864
chr2	264139	278283	ACP1	0	+	intron	5	ENSG00000143727.15	0.417936	0.493827	0.44847	0.550369	0.37907	0.436482	0.353883	0.406417	0.307737	0.368932	0.420948	0.543405	0.475135	0.576159	0.285251	0.336735	0.50106	0.616667	0.355289	0.410351	0.498062	0.583333	0.432232	0.495114	0.440003	0.5	0.394099	0.48	0.440289	0.517007	0.293609	0.317073	0.448934	0.144767
chr2	222860933	222944639	ACSL3	0	+	intron	16	ENSG00000123983.13	0.339168	0.375176	0.384172	0.369669	0.286519	0.285289	0.309893	0.307685	0.334932	0.303839	0.34959	0.379816	0.4427	0.468613	0.31026	0.207757	0.326335	0.330691	0.256411	0.276521	0.374053	0.412656	0.319815	0.338344	0.313066	0.311063	0.28355	0.276331	0.337	0.398647	0.218429	0.22286	0.309703	0.10444
chr7	5527146	5563784	ACTB	0	-	intron	5	ENSG00000075624.14	0.592816	0.742029	0.537744	0.649518	0.46239	0.57651	0.541637	0.661453	0.528718	0.662162	0.466645	0.523549	0.62641	0.776175	0.612277	0.763713	0.604394	0.692847	0.375668	0.454516	0.605976	0.744027	0.526544	0.656535	0.71475	0.888889	0.584876	0.714851	0.506246	0.619718	0.532151	0.639101	0.63327	0.191699
chr17	81509970	81523847	ACTG1	0	-	intron	4	ENSG00000184009.11	0.795358	0.826265	0.616655	0.623776	0.49955	0.501835	0.566477	0.591714	0.589657	0.583144	0.68588	0.685351	0.712269	0.697191	0.700109	0.683214	0.790934	0.811549	0.374149	0.355679	0.689164	0.680703	0.667095	0.679392	0.894935	0.896436	0.65507	0.689333	0.667393	0.659037	0.654416	0.644379	0.624059	0.202197
chr19	38647648	38731583	ACTN4	0	+	intron	21	ENSG00000130402.11	0.512007	0.537037	0.55997	0.62	0.43607	0.444934	0.550083	0.56	0.430662	0.442857	0.603776	0.623288	0.518329	0.565934	0.45367	0.47619	0.487162	0.551378	0.580292	0.608696	0.484051	0.530233	0.480495	0.49187	0.490791	0.516129	0.558667	0.599446	0.526643	0.525226	0.485551	0.514612	0.506343	0.14176
chr14	58200079	58235636	ACTR10	0	+	intron	12	ENSG00000131966.13	0.553284	0.516356	0.538887	0.53	0.463008	0.434407	0.420679	0.405016	0.466982	0.42799	0.600673	0.600645	0.578186	0.52928	0.371347	0.290496	0.612234	0.620851	0.416514	0.393104	0.537102	0.551855	0.483515	0.50333	0.577235	0.538996	0.537752	0.563506	0.642951	0.651325	0.358708	0.366882	0.46612	0.1541
chr10	102461880	102502711	ACTR1A	0	-	intron	10	ENSG00000138107.12	0.552347	0.614855	0.615716	0.64533	0.448319	0.50635	0.530085	0.537685	0.550132	0.594027	0.574744	0.579832	0.597427	0.659014	0.469869	0.546354	0.567543	0.600645	0.471767	0.522477	0.540855	0.5725	0.597246	0.60895	0.62125	0.679619	0.489742	0.489918	0.599004	0.588859	0.499946	0.551283	0.546923	0.150342
chr2	65227752	65271253	ACTR2	0	+	intron	10	ENSG00000138071.13	0.435243	0.657695	0.444786	0.666538	0.362407	0.501436	0.447441	0.69647	0.447821	0.69059	0.44485	0.683269	0.484271	0.759193	0.372453	0.542423	0.398403	0.594993	0.405628	0.611465	0.464581	0.742949	0.437095	0.67973	0.498256	0.764674	0.465834	0.736237	0.475516	0.74422	0.283806	0.365106	0.61394	0.189716
chr2	113889959	113962596	ACTR3	0	+	intron	13	ENSG00000115091.11	0.280538	0.357647	0.283359	0.34702	0.171364	0.191304	0.209571	0.275329	0.277905	0.338912	0.263224	0.273939	0.284754	0.355967	0.154991	0.15534	0.19356	0.212512	0.230676	0.328808	0.303444	0.401826	0.24302	0.28785	0.267023	0.317241	0.268074	0.350185	0.292949	0.388626	0.132386	0.181818	0.280254	0.103447
chr12	100199121	100241865	ACTR6	0	+	intron	10	ENSG00000075089.9	0.429241	0.460277	0.51335	0.572249	0.359602	0.427069	0.329898	0.333232	0.438504	0.532979	0.488434	0.556427	0.516137	0.508834	0.363275	0.423588	0.502895	0.517857	0.416615	0.475011	0.433048	0.471052	0.564471	0.632725	0.485436	0.562771	0.406651	0.41776	0.56603	0.669468	0.250385	0.239047	0.458844	0.157765
chr15	58588806	58749978	ADAM10	0	-	intron	21	ENSG00000137845.14	0.182908	0.187726	0.259662	0.226744	0.17177	0.162338	0.178295	0.17033	0.203468	0.221219	0.257317	0.287293	0.303891	0.377465	0.170841	0.140271	0.24357	0.320442	0.165256	0.133333	0.239106	0.252252	0.172217	0.199536	0.194441	0.167033	0.226761	0.265583	0.247055	0.342857	0.143223	0.170599	0.213237	0.0907123
chr2	9488485	9556732	ADAM17	0	-	intron	18	ENSG00000151694.13	0.398133	0.383129	0.471677	0.533929	0.328052	0.358334	0.367984	0.38638	0.394093	0.422791	0.439283	0.47421	0.523708	0.586997	0.311981	0.340992	0.358233	0.369401	0.34185	0.369912	0.405036	0.424468	0.409738	0.423157	0.413936	0.465698	0.364878	0.411147	0.381264	0.38695	0.195664	0.169633	0.382772	0.132342
chr8	38996868	39105144	ADAM9	0	+	intron	22	ENSG00000168615.11	0.341444	0.317908	0.437491	0.466517	0.321372	0.303391	0.299563	0.289282	0.332824	0.314837	0.412794	0.399448	0.5735	0.613301	0.330544	0.289801	0.417626	0.450806	0.23609	0.194271	0.446955	0.464139	0.352027	0.316835	0.316973	0.274794	0.355694	0.334624	0.412003	0.410403	0.282652	0.273371	0.336102	0.132351
chr4	99070977	99088801	ADH5	0	-	intron	8	ENSG00000197894.10	0.612195	0.62281	0.606479	0.592274	0.505134	0.495742	0.520419	0.513652	0.555788	0.538894	0.545804	0.560292	0.64497	0.636519	0.463228	0.380864	0.610443	0.536853	0.562008	0.593345	0.558029	0.533035	0.612106	0.618001	0.649844	0.63791	0.677092	0.631445	0.644131	0.615041	0.564146	0.505202	0.530111	0.152277
chr2	3497360	3519736	ADI1	0	-	intron	4	ENSG00000182551.13	0.399485	0.380531	0.405121	0.402399	0.358685	0.377747	0.437507	0.418224	0.440094	0.406504	0.374569	0.360789	0.529898	0.596638	0.358492	0.349896	0.396885	0.395622	0.404498	0.425158	0.452505	0.479478	0.473426	0.50359	0.452986	0.474938	0.458707	0.483451	0.480961	0.540354	0.386821	0.395491	0.411224	0.125456
chr1	202940822	202958572	ADIPOR1	0	-	intron	7	ENSG00000159346.12	0.361291	0.343434	0.360242	0.384615	0.236298	0.232558	0.160345	0.152941	0.274692	0.246154	0.41772	0.377049	0.375966	0.459259	0.202315	0.23622	0.308967	0.323529	0.301683	0.288973	0.339875	0.361656	0.316836	0.318471	0.274021	0.301887	0.365564	0.370787	0.463534	0.464567	0.292033	0.340909	0.306059	0.112209
chr12	1688573	1788678	ADIPOR2	0	+	intron	10	ENSG00000006831.9	0.0931425	0.0352423	0.0899706	0.0434028	0.0615468	0.034749	0.0924573	0.022831	0.0884873	0.0302013	0.10827	0.054054	0.138766	0.051282	0.0709944	0.0134228	0.0865129	0.0421052	0.0741595	0.0283912	0.0826426	0.040404	0.0677813	0.0272109	0.0700653	0.0332226	0.118557	0.056225	0.128856	0.0882355	0.0341487	0.00894455	0.0358779	0.0204604
chr18	80109030	80147523	ADNP2	0	+	intron	3	ENSG00000101544.8	0.370449	0.486486	0.403776	0.568807	0.325704	0.431818	0.231004	0.263473	0.37144	0.491803	0.461249	0.537445	0.548448	0.640777	0.305728	0.392857	0.358221	0.432432	0.261642	0.309278	0.472785	0.594595	0.379766	0.442105	0.433631	0.564516	0.351791	0.5	0.223314	0.24	0.199168	0.261538	0.421055	0.162826
chr15	72751368	72785846	ADPGK	0	-	intron	7	ENSG00000159322.17	0.079704	0.0895522	0.137788	0.115385	0.0824266	0.0847458	0.127	0.108108	0.138665	0.0449438	0.155281	0.0934579	0.160699	0.0606061	0.10921	0.0714286	0.16851	0.196721	0.126125	0.144	0.213188	0.149254	0.157768	0.0853659	0.13246	0.0909091	0.126129	0.168421	0.208431	0.213333	0.0601966	0.0833333	0.105857	0.0543833
chr1	36088874	36093932	ADPRHL2	0	+	intron	5	ENSG00000116863.10	0.344363	0.25	0.400457	0.421053	0.376363	0.405405	0.326118	0.343284	0.33463	0.291667	0.343385	0.3	0.497541	0.597701	0.315974	0.28125	0.486515	0.391304	0.260531	0.1875	0.351802	0.4	0.290159	0.333333	0.423551	0.469388	0.428739	0.375	0.394555	0.346154	0.183677	0.201835	0.32911	0.130615
chr17	10697593	10711233	ADPRM	0	+	intron	3	ENSG00000170222.11	0.125533	0.158416	0.190476	0.142857	0.258064	0.193548	0.0934523	0.114943	0.171185	0.210526	0.286932	0.40625	0.267242	0.237624	0.223443	0.241758	0.202485	0.291667	0.118626	0.141593	0.195098	0.235294	0.208333	0.125	0.172673	0.166667	0.131313	0.0666667	0.199495	0.181818	0.0892255	0.0454545	0.174122	0.0963343
chr1	244408493	244452134	ADSS	0	-	intron	12	ENSG00000035687.9	0.459925	0.404917	0.547054	0.552202	0.462992	0.455238	0.511013	0.530985	0.549138	0.582974	0.522357	0.511218	0.623712	0.591515	0.440138	0.38757	0.516544	0.517504	0.454789	0.421429	0.570936	0.530742	0.589227	0.622537	0.576967	0.551316	0.482567	0.478758	0.575953	0.585364	0.441321	0.438395	0.480157	0.14201
chr15	88621295	88632282	AEN	0	+	intron	3	ENSG00000181026.14	0.309646	0.285714	0.345865	0.323529	0.303544	0.210526	0.268972	0.141264	0.32113	0.234483	0.325393	0.323432	0.354123	0.240437	0.292598	0.235294	0.240157	0.147727	0.224039	0.142222	0.371335	0.25	0.240407	0.203125	0.30274	0.224	0.307257	0.230216	0.350853	0.258824	0.161531	0.190476	0.214192	0.0773259
chr4	86935001	87141054	AFF1	0	+	intron	22	ENSG00000172493.20	0.24636	0.18556	0.312921	0.288913	0.232048	0.201917	0.270782	0.256176	0.272318	0.234399	0.254253	0.21636	0.383606	0.347744	0.228104	0.20903	0.244498	0.230888	0.221325	0.211299	0.290059	0.256107	0.273317	0.24519	0.282318	0.233767	0.229193	0.214664	0.244512	0.23368	0.134961	0.111599	0.216311	0.0736068
chr5	132875378	132963634	AFF4	0	-	intron	23	ENSG00000072364.12	0.354665	0.4	0.39104	0.476562	0.27978	0.31746	0.300139	0.337553	0.315115	0.31746	0.364647	0.425	0.473578	0.586751	0.271685	0.277228	0.280555	0.304527	0.270328	0.318966	0.41432	0.481236	0.317734	0.354839	0.334058	0.389744	0.265699	0.30888	0.330248	0.369565	0.186993	0.201117	0.345111	0.126479
chr18	12328943	12377314	AFG3L2	0	-	intron	16	ENSG00000141385.9	0.423737	0.424862	0.519711	0.551201	0.358876	0.312366	0.429351	0.429069	0.436494	0.430722	0.482272	0.49231	0.559608	0.59766	0.36397	0.352594	0.422012	0.370472	0.47002	0.466192	0.55268	0.59653	0.481973	0.508234	0.50129	0.526364	0.461136	0.462403	0.538813	0.544928	0.330695	0.315516	0.434201	0.14285
chr10	49982189	50010499	AGAP6	0	+	intron	7	ENSG00000204149.10	0.278787	0.293578	0.271828	0.21978	0.214054	0.151515	0.445255	0.527881	0.345818	0.324324	0.385034	0.374194	0.307833	0.292683	0.168534	0.152047	0.4678	0.534247	0.407735	0.410959	0.293791	0.255452	0.370996	0.40367	0.454488	0.446043	0.212317	0.216749	0.392325	0.392157	0.106549	0.103704	0.29994	0.14868
chr10	47501853	47523638	AGAP9	0	-	intron	4	ENSG00000204172.12	0.217547	0.249047	0.260434	0.311565	0.250713	0.30698	0.379892	0.426451	0.278282	0.306563	0.267948	0.32602	0.228867	0.272549	0.125	0.107143	0.426894	0.505401	0.281665	0.28833	0.200405	0.224338	0.356948	0.416278	0.207965	0.246119	0.308146	0.364384	0.353973	0.412491	0.111976	0.122686	0.287432	0.126852
chr2	227472151	227561214	AGFG1	0	+	intron	13	ENSG00000173744.17	0.208333	0.176471	0.246339	0.203125	0.139049	0.146199	0.267456	0.195122	0.21567	0.136986	0.243229	0.24	0.272906	0.184397	0.119964	0.0764331	0.270597	0.206897	0.176604	0.142012	0.246334	0.2	0.220215	0.138614	0.217789	0.142857	0.207325	0.162162	0.214172	0.174312	0.10789	0.0716846	0.152781	0.0589813
chr8	140520155	140635619	AGO2	0	-	intron	19	ENSG00000123908.11	0.425072	0.4	0.507978	0.564706	0.39876	0.367713	0.48163	0.490798	0.405358	0.439024	0.478725	0.526316	0.478613	0.475248	0.35039	0.338462	0.43191	0.474576	0.378447	0.426966	0.491406	0.542714	0.433401	0.426573	0.527331	0.563107	0.451131	0.437086	0.405926	0.430493	0.218251	0.194444	0.417543	0.140676
chr1	246839097	246931967	AHCTF1	0	-	intron	36	ENSG00000153207.15	0.2552	0.248567	0.291081	0.29278	0.209347	0.208705	0.216438	0.24022	0.260497	0.258396	0.269175	0.294216	0.412874	0.427606	0.216543	0.204151	0.266549	0.271429	0.164469	0.159811	0.317128	0.332141	0.245096	0.249866	0.257643	0.26007	0.206013	0.193367	0.217625	0.233588	0.111316	0.105035	0.234115	0.0926849
chr1	109984685	110023741	AHCYL1	0	+	intron	17	ENSG00000168710.17	0.224345	0.20979	0.359673	0.346154	0.303568	0.34	0.495051	0.520833	0.388352	0.395833	0.414269	0.43299	0.50724	0.58	0.240708	0.204082	0.359355	0.387755	0.466744	0.541063	0.428423	0.432432	0.382619	0.412371	0.377239	0.43038	0.317176	0.330969	0.38598	0.40678	0.379045	0.417323	0.375809	0.138408
chr14	77457869	77469474	AHSA1	0	+	intron	10	ENSG00000100591.7	0.427024	0.355607	0.444927	0.430374	0.391887	0.255714	0.402923	0.311476	0.424153	0.401096	0.412648	0.324325	0.441454	0.359132	0.376167	0.243421	0.45002	0.400819	0.419029	0.454729	0.37183	0.251082	0.426251	0.352174	0.447512	0.39356	0.448449	0.406469	0.448973	0.440177	0.407415	0.327647	0.335753	0.108307
chr2	61177417	61191203	AHSA2P	0	+	intron	7	ENSG00000173209.23	0.33373	0.241758	0.348118	0.298851	0.320066	0.12963	0.466516	0.492114	0.416247	0.457944	0.376155	0.28866	0.575469	0.69145	0.319685	0.213333	0.478676	0.431818	0.402886	0.436464	0.432586	0.371681	0.404184	0.380952	0.502043	0.631579	0.34081	0.155963	0.397755	0.292683	0.286368	0.210909	0.336811	0.17827
chr1	222668012	222713210	AIDA	0	-	intron	9	ENSG00000186063.12	0.71362	0.715447	0.754704	0.760331	0.616651	0.630137	0.648058	0.68	0.766929	0.8	0.615003	0.686275	0.836374	0.839216	0.50365	0.505747	0.788366	0.791209	0.535864	0.5875	0.768275	0.775194	0.727909	0.777778	0.6254	0.666667	0.651565	0.659794	0.65324	0.672199	0.605126	0.62	0.656911	0.18998
chr4	106315543	106349226	AIMP1	0	+	intron	6	ENSG00000164022.16	0.409934	0.452381	0.517454	0.639286	0.420428	0.504815	0.380958	0.42064	0.40406	0.459722	0.407858	0.417234	0.520101	0.605236	0.371996	0.419835	0.452601	0.50918	0.414449	0.485334	0.507111	0.612245	0.462898	0.537641	0.447122	0.494959	0.452541	0.529434	0.499173	0.575659	0.381663	0.451448	0.477356	0.141097
chr17	19904301	19978343	AKAP10	0	-	intron	15	ENSG00000108599.14	0.257304	0.245614	0.291688	0.343558	0.214685	0.211921	0.331461	0.363636	0.326352	0.361905	0.340448	0.38961	0.403819	0.469565	0.195446	0.198198	0.344895	0.43662	0.193216	0.221239	0.348189	0.422222	0.35582	0.336449	0.34492	0.378738	0.231832	0.206897	0.274874	0.297297	0.10592	0.112821	0.293899	0.124513
chr13	42272152	42323267	AKAP11	0	+	intron	12	ENSG00000023516.8	0.342479	0.349737	0.419597	0.421344	0.294362	0.323913	0.317224	0.332076	0.465729	0.442169	0.386694	0.396327	0.636958	0.679701	0.212171	0.197835	0.550552	0.553694	0.250989	0.237186	0.530202	0.540485	0.419697	0.38937	0.373258	0.431721	0.423099	0.410249	0.451993	0.44636	0.262651	0.308671	0.380049	0.151883
chr19	15353384	15379798	AKAP8	0	-	intron	13	ENSG00000105127.8	0.543362	0.608696	0.600351	0.687898	0.512972	0.540541	0.50365	0.54	0.551828	0.618705	0.634958	0.686567	0.601921	0.694444	0.432352	0.44186	0.514262	0.504065	0.506604	0.590361	0.586705	0.666667	0.54629	0.606335	0.595991	0.695652	0.556836	0.635838	0.526976	0.60274	0.327505	0.293478	0.553756	0.176517
chr19	15380047	15419141	AKAP8L	0	-	intron	12	ENSG00000011243.17	0.518179	0.661639	0.526758	0.664763	0.53027	0.625405	0.536147	0.684298	0.528058	0.686567	0.516222	0.650903	0.574856	0.758393	0.411324	0.552957	0.529896	0.714911	0.551737	0.657215	0.510389	0.610229	0.472983	0.629568	0.56473	0.740378	0.539156	0.704597	0.588154	0.748167	0.443924	0.574805	0.627341	0.171595
chr7	91940866	92110673	AKAP9	0	+	intron	50	ENSG00000127914.16	0.497585	0.57367	0.570059	0.686965	0.549322	0.621111	0.527696	0.581169	0.486491	0.604575	0.531317	0.617378	0.726713	0.839634	0.46882	0.498408	0.573396	0.638077	0.442051	0.487411	0.599306	0.675401	0.521537	0.597278	0.542421	0.650652	0.526468	0.586848	0.592476	0.656873	0.359824	0.385734	0.570658	0.175747
chr1	38991222	39006059	AKIRIN1	0	+	intron	4	ENSG00000174574.15	0.472089	0.48264	0.573392	0.667105	0.413349	0.476426	0.369607	0.405975	0.446565	0.484787	0.657993	0.692182	0.544835	0.607997	0.370113	0.421104	0.395309	0.449464	0.396842	0.423367	0.554305	0.622358	0.469877	0.479504	0.545196	0.599135	0.465599	0.510783	0.527303	0.572568	0.216707	0.226572	0.477763	0.167343
chr6	87675071	87702209	AKIRIN2	0	-	intron	4	ENSG00000135334.8	0.374615	0.411011	0.49172	0.54302	0.400225	0.397847	0.339804	0.380599	0.308123	0.341921	0.465617	0.517513	0.501881	0.556812	0.348233	0.361461	0.312904	0.32353	0.256604	0.267282	0.471044	0.535398	0.459775	0.52925	0.427046	0.47303	0.3582	0.39939	0.419845	0.436314	0.278044	0.304675	0.398768	0.136571
chr1	45550542	45570049	AKR1A1	0	+	intron	9	ENSG00000117448.13	0.364412	0.375	0.455636	0.504065	0.401081	0.458333	0.506624	0.575916	0.393498	0.48227	0.443663	0.457944	0.609985	0.7	0.374532	0.326087	0.444705	0.514286	0.477466	0.601504	0.534442	0.62069	0.394256	0.404762	0.495014	0.575	0.451398	0.494845	0.488449	0.513761	0.367195	0.35443	0.46817	0.156009
chr1	19303964	19312146	AKR7A2	0	-	intron	7	ENSG00000053371.12	0.223405	0.280992	0.224101	0.236842	0.29977	0.35	0.352616	0.428571	0.238999	0.261682	0.2434	0.296774	0.252284	0.297872	0.203717	0.246154	0.381208	0.493827	0.252826	0.28436	0.350806	0.413793	0.277741	0.316667	0.329883	0.405797	0.222646	0.246914	0.253484	0.243902	0.222912	0.247619	0.297163	0.108561
chr14	104769348	104795751	AKT1	0	-	intron	13	ENSG00000142208.16	0.540933	0.595745	0.495518	0.5	0.455657	0.536585	0.507631	0.539474	0.530399	0.583333	0.498226	0.512821	0.437507	0.466667	0.359097	0.384615	0.486899	0.535714	0.57786	0.60274	0.576609	0.571429	0.497493	0.498567	0.583914	0.637681	0.548289	0.591195	0.570082	0.613861	0.526735	0.622951	0.517258	0.148076
chr13	52600041	52642542	AL137058.2	0	+	intron	1	ENSG00000273784.4	0.415094	0.415094	0.571429	0.571429	0.484848	0.484848	0.326531	0.326531	0.44898	0.44898	0.375	0.375	0.738462	0.738462	0.233766	0.233766	0.214286	0.214286	0.232558	0.232558	0.490566	0.490566	0.378378	0.378378	0.436364	0.436364	0.4	0.4	0.625	0.625	0.333333	0.333333	0.394388	0.172206
chr10	95605928	95656706	ALDH18A1	0	-	intron	17	ENSG00000059573.8	0.451002	0.423077	0.477621	0.458716	0.457902	0.444444	0.478879	0.451613	0.452775	0.421053	0.521924	0.544554	0.573724	0.547945	0.40582	0.368421	0.377685	0.360656	0.462332	0.43299	0.560463	0.547619	0.496122	0.533333	0.425815	0.438596	0.469253	0.483871	0.491217	0.473118	0.374945	0.355556	0.428562	0.126744
chr1	165662215	165698863	ALDH9A1	0	-	intron	12	ENSG00000143149.12	0.203109	0.266631	0.26474	0.358447	0.20221	0.203826	0.178844	0.20516	0.201216	0.215151	0.200685	0.195954	0.293337	0.316605	0.13483	0.142802	0.240291	0.268556	0.133144	0.131062	0.23611	0.2444	0.237349	0.242208	0.203827	0.221116	0.20812	0.250464	0.251533	0.274828	0.182293	0.199101	0.219783	0.079783
chr13	36949774	37000261	ALG5	0	-	intron	9	ENSG00000120697.8	0.503184	0.48913	0.585573	0.560345	0.529125	0.493671	0.330726	0.298701	0.487703	0.465909	0.475953	0.452261	0.617711	0.593407	0.374437	0.321429	0.60494	0.603175	0.4487	0.478723	0.601099	0.596154	0.488846	0.469512	0.414754	0.431461	0.501879	0.510638	0.606173	0.637363	0.341044	0.291262	0.452538	0.155845
chr17	18183077	18209954	ALKBH5	0	+	intron	3	ENSG00000091542.8	0.379661	0.4	0.497599	0.464286	0.441188	0.444444	0.391783	0.395349	0.586908	0.536585	0.50115	0.491525	0.683749	0.648649	0.481931	0.478261	0.513437	0.533333	0.418349	0.405797	0.619412	0.606061	0.475661	0.5	0.642045	0.666667	0.431528	0.41791	0.435928	0.425	0.555058	0.563758	0.469272	0.147623
chr17	81887843	81891586	ALYREF	0	-	intron	4	ENSG00000183684.7	0.731441	0.722928	0.728158	0.725642	0.555516	0.568456	0.635053	0.629464	0.596556	0.624713	0.657761	0.654908	0.801076	0.802011	0.625769	0.620673	0.821047	0.820513	0.617915	0.651169	0.781437	0.792331	0.690607	0.703636	0.784842	0.788429	0.687177	0.679392	0.68223	0.685565	0.626775	0.632636	0.653086	0.183522
chr11	46396413	46594125	AMBRA1	0	-	intron	21	ENSG00000110497.14	0.309458	0.306569	0.338643	0.380952	0.246351	0.176471	0.341953	0.4	0.324707	0.318471	0.333968	0.37788	0.353169	0.285714	0.231522	0.192308	0.276025	0.247423	0.305447	0.347826	0.29875	0.228571	0.285261	0.278481	0.317903	0.242424	0.270388	0.22449	0.269464	0.285714	0.123039	0.0718563	0.256774	0.106121
chr6	110874769	110895713	AMD1	0	+	intron	9	ENSG00000123505.15	0.194537	0.269972	0.31995	0.405063	0.225717	0.262108	0.172341	0.166065	0.219315	0.240688	0.293552	0.320127	0.268742	0.311628	0.180274	0.207692	0.137938	0.129032	0.12379	0.126904	0.284973	0.338624	0.210929	0.26601	0.225036	0.253676	0.216369	0.243902	0.204693	0.253521	0.123244	0.13363	0.231097	0.0968744
chr16	56361451	56425538	AMFR	0	-	intron	13	ENSG00000159461.14	0.225341	0.205128	0.32512	0.291971	0.257737	0.256881	0.277743	0.28	0.29938	0.35	0.294342	0.352941	0.413729	0.466667	0.225868	0.266667	0.345723	0.385965	0.233052	0.231214	0.334127	0.350515	0.236399	0.30303	0.272618	0.275862	0.369475	0.384615	0.314705	0.37037	0.260853	0.25	0.295402	0.101561
chr2	127861629	127885922	AMMECR1L	0	-	intron	8	ENSG00000144233.9	0.156234	0.11956	0.221203	0.209691	0.142514	0.0723953	0.141486	0.100633	0.178106	0.14507	0.186453	0.120913	0.295832	0.298385	0.139532	0.132941	0.174821	0.143854	0.136052	0.164409	0.22595	0.191952	0.224813	0.159219	0.216098	0.157779	0.183182	0.14686	0.179214	0.152942	0.0949423	0.0790101	0.140919	0.0634604
chr17	68247573	68257164	AMZ2	0	+	intron	7	ENSG00000196704.11	0.436116	0.453333	0.378723	0.387097	0.377912	0.3	0.324897	0.319527	0.421725	0.417178	0.385618	0.419355	0.425217	0.481752	0.374486	0.315789	0.518512	0.615385	0.406749	0.604651	0.478709	0.521739	0.441607	0.477778	0.379089	0.39738	0.453112	0.478873	0.500947	0.6	0.409837	0.513514	0.429609	0.147327
chr2	111611638	111884690	ANAPC1	0	-	intron	49	ENSG00000153107.12	0.218587	0.211009	0.301003	0.339768	0.18404	0.167364	0.277397	0.293103	0.261738	0.259843	0.274276	0.302083	0.316829	0.291667	0.173216	0.151899	0.288257	0.245614	0.276918	0.282132	0.292633	0.262295	0.260947	0.258824	0.27414	0.258278	0.199055	0.1875	0.280209	0.26506	0.130122	0.131737	0.229893	0.0819794
chr3	134477705	134486716	ANAPC13	0	-	intron	2	ENSG00000129055.12	0.429874	0.429874	0.418128	0.418128	0.445016	0.445016	0.302927	0.302927	0.421521	0.421521	0.329721	0.329721	0.601524	0.601524	0.535266	0.535266	0.533548	0.533548	0.240607	0.240607	0.621672	0.621672	0.400917	0.400917	0.453872	0.453872	0.308343	0.308343	0.465216	0.465216	0.276118	0.276118	0.399075	0.150052
chr4	25377212	25418498	ANAPC4	0	+	intron	28	ENSG00000053900.10	0.429184	0.391358	0.455798	0.442226	0.324399	0.287784	0.45815	0.475274	0.490199	0.498084	0.455628	0.483422	0.534815	0.5467	0.314516	0.252167	0.59004	0.610723	0.463822	0.460674	0.512963	0.525174	0.475269	0.481725	0.525496	0.552533	0.473009	0.503696	0.554994	0.57125	0.347723	0.344014	0.436871	0.148718
chr12	121308244	121399896	ANAPC5	0	-	intron	15	ENSG00000089053.12	0.525586	0.604651	0.515064	0.463768	0.388855	0.365854	0.515614	0.497959	0.530631	0.486772	0.524907	0.548387	0.535425	0.558824	0.37637	0.271186	0.580492	0.574257	0.507208	0.524138	0.523147	0.554217	0.556671	0.5625	0.548809	0.559271	0.521456	0.494118	0.577703	0.572491	0.440805	0.5	0.478729	0.148461
chr12	110372899	110403730	ANAPC7	0	-	intron	6	ENSG00000196510.12	0.380762	0.443605	0.398545	0.442941	0.3017	0.311387	0.388094	0.467228	0.378257	0.414699	0.374345	0.383931	0.413872	0.447195	0.26301	0.255051	0.378383	0.412988	0.383123	0.48076	0.395575	0.407214	0.420537	0.505047	0.412162	0.47111	0.379544	0.465406	0.401008	0.456797	0.203865	0.209032	0.386729	0.128365
chr1	212992181	213015826	ANGEL2	0	-	intron	8	ENSG00000174606.13	0.261989	0.260352	0.302058	0.280865	0.280997	0.283544	0.274188	0.25209	0.306803	0.31283	0.263459	0.244071	0.400638	0.406703	0.19898	0.183152	0.369084	0.44403	0.225237	0.210666	0.359875	0.385451	0.276242	0.308333	0.304559	0.262383	0.262361	0.277507	0.293637	0.284313	0.137271	0.148982	0.267369	0.101798
chr7	92246233	92401384	ANKIB1	0	+	intron	19	ENSG00000001629.9	0.318586	0.246154	0.426266	0.433121	0.322742	0.266667	0.404668	0.380952	0.397202	0.365385	0.385929	0.396396	0.470614	0.482759	0.28973	0.216867	0.388975	0.408602	0.371806	0.348993	0.415868	0.432432	0.384285	0.358974	0.310355	0.301075	0.347231	0.310811	0.44535	0.405797	0.2545	0.211538	0.327443	0.115572
chr12	132725502	132761888	ANKLE2	0	-	intron	13	ENSG00000176915.14	0.366804	0.307692	0.414274	0.398649	0.341783	0.308772	0.397985	0.386635	0.392475	0.257143	0.3985	0.37931	0.409737	0.409972	0.270406	0.210526	0.346848	0.325733	0.372993	0.370732	0.406575	0.40991	0.405961	0.422535	0.404006	0.421053	0.384074	0.37467	0.385105	0.284585	0.261562	0.221239	0.322892	0.107855
chr5	73552334	73565686	ANKRA2	0	-	intron	8	ENSG00000164331.9	0.220369	0.216931	0.351459	0.277992	0.250377	0.25864	0.308083	0.33105	0.265687	0.266373	0.316541	0.331807	0.349213	0.340548	0.252408	0.233468	0.465913	0.513158	0.326397	0.382902	0.322836	0.328381	0.409201	0.461879	0.241709	0.264912	0.325766	0.359914	0.383037	0.407407	0.128577	0.122222	0.299858	0.121335
chr13	110878539	110915069	ANKRD10	0	-	intron	7	ENSG00000088448.14	0.0875136	0.0124611	0.129447	0.0182648	0.0576095	0.0131004	0.119685	0.03125	0.0935008	0.00217155	0.0857428	0.00958466	0.133152	0.040404	0.0588264	0.013468	0.128333	0.0738636	0.0407184	0.00414938	0.111384	0.0326531	0.095345	0.023166	0.175766	0.0631579	0.0980986	0.0162602	0.0727043	0.0168421	0.0303431	0.00386847	0.0220391	0.0207938
chr18	9136227	9285985	ANKRD12	0	+	intron	14	ENSG00000101745.16	0.174688	0.066865	0.22458	0.224981	0.153134	0.0936985	0.144062	0.0703073	0.144959	0.0634616	0.138837	0.0779181	0.274664	0.212135	0.12117	0.0486593	0.153331	0.0688572	0.110911	0.077443	0.233968	0.142682	0.146215	0.0238727	0.190707	0.187054	0.104282	0.0680919	0.159719	0.0569045	0.0458462	0.0117838	0.0879244	0.065919
chr12	109999185	110039763	ANKRD13A	0	+	intron	8	ENSG00000076513.16	0.310274	0.291777	0.349538	0.398767	0.211752	0.230587	0.307139	0.285425	0.31958	0.301948	0.315221	0.333997	0.362047	0.408976	0.263187	0.296703	0.170789	0.178579	0.265312	0.241302	0.351487	0.375	0.342861	0.348571	0.267879	0.230253	0.328078	0.337398	0.351712	0.374111	0.207482	0.188803	0.283659	0.101135
chr1	70260587	70354734	ANKRD13C	0	-	intron	12	ENSG00000118454.12	0.43429	0.443802	0.52223	0.534455	0.337501	0.324265	0.466494	0.437903	0.416437	0.444512	0.469594	0.461917	0.490476	0.472222	0.312921	0.265407	0.447572	0.395975	0.400093	0.398218	0.477243	0.447645	0.442962	0.444272	0.446801	0.469351	0.354398	0.315424	0.428236	0.376904	0.165406	0.17555	0.376931	0.130956
chr4	73073375	73258798	ANKRD17	0	-	intron	35	ENSG00000132466.18	0.304519	0.336449	0.354472	0.403042	0.273014	0.288462	0.325289	0.350148	0.267233	0.292379	0.337031	0.386207	0.453442	0.499145	0.263916	0.291513	0.367981	0.387097	0.27293	0.29304	0.349958	0.389744	0.270306	0.248366	0.292703	0.296209	0.278317	0.28777	0.318386	0.354505	0.162714	0.164773	0.309932	0.108948
chr3	15667235	15859771	ANKRD28	0	-	intron	31	ENSG00000206560.11	0.224829	0.181818	0.281918	0.290598	0.193577	0.15625	0.209911	0.189274	0.238582	0.258427	0.242045	0.252427	0.318769	0.345263	0.172576	0.160689	0.192584	0.177326	0.2238	0.220859	0.261348	0.26087	0.217255	0.197269	0.243314	0.279261	0.193303	0.183797	0.239149	0.245283	0.111902	0.104308	0.206101	0.0795134
chr2	96836610	96858095	ANKRD39	0	-	intron	3	ENSG00000213337.8	0.495659	0.505495	0.449234	0.488372	0.374136	0.432432	0.459795	0.518919	0.586937	0.567568	0.440907	0.406504	0.610868	0.588235	0.377665	0.37037	0.671756	0.677966	0.467375	0.526946	0.670251	0.666667	0.596147	0.600823	0.501012	0.505747	0.554417	0.576	0.552787	0.584615	0.361931	0.347826	0.492029	0.157792
chr17	50693189	50707924	ANKRD40	0	-	intron	5	ENSG00000154945.6	0.20485	0.314176	0.214208	0.258528	0.213726	0.220472	0.18888	0.216867	0.196661	0.19403	0.261066	0.322388	0.263436	0.334884	0.158931	0.229299	0.244147	0.317881	0.174943	0.1625	0.230017	0.261682	0.204941	0.274914	0.27688	0.385321	0.24537	0.357895	0.207675	0.295082	0.139169	0.166667	0.253682	0.0923269
chr12	56237806	56258391	ANKRD52	0	-	intron	27	ENSG00000139645.9	0.567066	0.56	0.505002	0.529412	0.487162	0.47619	0.493581	0.505747	0.59335	0.626866	0.567501	0.60241	0.675713	0.676471	0.416406	0.407407	0.657658	0.676056	0.47369	0.494624	0.557144	0.567568	0.551831	0.536585	0.568789	0.6	0.542955	0.56	0.480329	0.463158	0.392882	0.428571	0.512416	0.153242
chr2	219229756	219236669	ANKZF1	0	+	intron	13	ENSG00000163516.13	0.369908	0.285714	0.367238	0.379747	0.311074	0.258065	0.41925	0.451613	0.323084	0.329412	0.342359	0.390977	0.439189	0.465116	0.301984	0.266667	0.540765	0.533333	0.260537	0.209607	0.364036	0.407407	0.38586	0.348624	0.324446	0.285714	0.354139	0.307692	0.458536	0.489796	0.331495	0.316832	0.336842	0.124708
chr7	36389805	36453791	ANLN	0	+	intron	23	ENSG00000011426.10	0.376562	0.396501	0.453952	0.494565	0.317511	0.334328	0.385385	0.439306	0.368184	0.416244	0.41244	0.442308	0.555433	0.602532	0.372417	0.415094	0.420649	0.465116	0.278914	0.300341	0.51125	0.578755	0.370764	0.412403	0.413247	0.458427	0.348757	0.380488	0.407198	0.443182	0.205353	0.208171	0.39928	0.138483
chr12	45215986	45440404	ANO6	0	+	intron	23	ENSG00000177119.15	0.23236	0.236287	0.281057	0.310219	0.236145	0.262626	0.220405	0.231884	0.221459	0.238806	0.294383	0.357488	0.307217	0.302439	0.140594	0.132231	0.226758	0.211765	0.196367	0.230769	0.282727	0.323077	0.217286	0.254335	0.274541	0.346154	0.170991	0.179226	0.234766	0.285714	0.125243	0.12987	0.237229	0.0899582
chr15	68778534	68820897	ANP32A	0	-	intron	7	ENSG00000140350.15	0.459687	0.590717	0.472458	0.611111	0.499745	0.81068	0.454318	0.594286	0.420222	0.401606	0.376398	0.387097	0.50717	0.693878	0.484676	0.736842	0.460734	0.637168	0.473112	0.668335	0.519723	0.777778	0.473571	0.664234	0.471361	0.646416	0.503017	0.760618	0.479032	0.694087	0.511557	0.836667	0.618325	0.200896
chr9	97983360	98015943	ANP32B	0	+	intron	7	ENSG00000136938.8	0.410019	0.501998	0.555009	0.727273	0.519357	0.638537	0.486824	0.626703	0.435504	0.5497	0.438885	0.585579	0.610764	0.8117	0.482174	0.588064	0.568285	0.713333	0.5112	0.678338	0.592321	0.796915	0.504253	0.644399	0.533841	0.676552	0.481208	0.627346	0.606977	0.807818	0.561955	0.723387	0.629273	0.184709
chr4	121667954	121697113	ANXA5	0	-	intron	12	ENSG00000164111.14	0.592751	0.561328	0.66676	0.660878	0.426537	0.439665	0.435273	0.440036	0.476733	0.459597	0.521102	0.527913	0.556688	0.533393	0.513317	0.475278	0.639621	0.608151	0.466513	0.484694	0.474096	0.465672	0.594352	0.565736	0.597907	0.576893	0.591767	0.552959	0.556297	0.534994	0.501545	0.505597	0.493693	0.140922
chr10	73375100	73414076	ANXA7	0	-	intron	12	ENSG00000138279.15	0.364753	0.351602	0.469657	0.511957	0.345702	0.296266	0.43025	0.451275	0.446255	0.47317	0.43822	0.531334	0.500795	0.593283	0.34008	0.398562	0.413728	0.459778	0.43515	0.482121	0.4447	0.470032	0.462935	0.495022	0.428458	0.50028	0.438937	0.467745	0.444559	0.475498	0.294529	0.299137	0.426886	0.134794
chr4	112231736	112270047	AP1AR	0	+	intron	9	ENSG00000138660.11	0.269924	0.271186	0.34134	0.309859	0.270955	0.25	0.407355	0.347826	0.237802	0.204082	0.311911	0.319444	0.459017	0.4	0.200686	0.212121	0.408088	0.421053	0.285849	0.258065	0.434862	0.435484	0.335598	0.320988	0.356225	0.353982	0.234325	0.172414	0.270183	0.210526	0.211531	0.264151	0.279481	0.105933
chr16	71728999	71809201	AP1G1	0	-	intron	28	ENSG00000166747.12	0.262132	0.223395	0.307543	0.323446	0.197677	0.18747	0.262738	0.273481	0.268333	0.273281	0.271753	0.278027	0.350843	0.416634	0.218015	0.186225	0.235437	0.246477	0.224158	0.232482	0.314493	0.357242	0.249634	0.294258	0.272627	0.297932	0.246998	0.29198	0.22382	0.249507	0.127613	0.14552	0.251609	0.0918341
chr5	78000524	78294755	AP3B1	0	-	intron	28	ENSG00000132842.13	0.356639	0.373391	0.410098	0.446368	0.314392	0.314478	0.349324	0.340222	0.372468	0.386713	0.401839	0.414234	0.48522	0.519844	0.260292	0.25963	0.416279	0.437694	0.330663	0.331425	0.432394	0.438601	0.369489	0.400807	0.356553	0.328343	0.331956	0.351419	0.375131	0.416303	0.216452	0.198984	0.350497	0.117876
chr10	74120254	74151063	AP3M1	0	-	intron	9	ENSG00000185009.12	0.658467	0.628931	0.631884	0.569343	0.588848	0.569444	0.644727	0.645963	0.628308	0.59375	0.64854	0.694215	0.688217	0.733813	0.456981	0.458333	0.551947	0.536082	0.668164	0.673797	0.686657	0.657534	0.67579	0.625	0.71575	0.706349	0.558522	0.548223	0.655199	0.646195	0.45612	0.430108	0.571593	0.168903
chr5	115841480	115914081	AP3S1	0	+	intron	6	ENSG00000177879.15	0.414617	0.58692	0.449481	0.63387	0.306972	0.357861	0.467854	0.641255	0.353081	0.43576	0.422483	0.605317	0.449969	0.614907	0.263414	0.327717	0.503029	0.69385	0.428287	0.569949	0.485947	0.660489	0.459901	0.613304	0.38917	0.496139	0.459166	0.652352	0.471336	0.640264	0.266177	0.226973	0.515113	0.188474
chr1	113894747	113905201	AP4B1	0	-	intron	3	ENSG00000134262.12	0.110487	0.0340136	0.146214	0.0597015	0.067981	0.0483871	0.111978	0.0267857	0.170225	0.146789	0.197619	0.148936	0.147803	0.08	0.0978971	0.0574713	0.128748	0.0634921	0.0994299	0.0377358	0.140564	0.0970874	0.176218	0.0848485	0.152769	0.0567823	0.132966	0.0925926	0.144764	0.0930233	0.0661639	0.0212766	0.0675837	0.0407335
chr15	50908671	51005900	AP4E1	0	+	intron	21	ENSG00000081014.10	0.319373	0.294118	0.37383	0.387879	0.241263	0.26	0.3186	0.309278	0.350342	0.322581	0.38019	0.394737	0.482235	0.562249	0.222974	0.224138	0.327822	0.300885	0.294007	0.341463	0.406187	0.406639	0.365258	0.357895	0.356936	0.348214	0.291912	0.285714	0.273475	0.257143	0.118005	0.0833333	0.302133	0.125283
chr5	112707497	112846239	APC	0	+	intron	14	ENSG00000134982.16	0.309413	0.306908	0.357267	0.368116	0.280822	0.217445	0.325675	0.355808	0.335013	0.331253	0.355506	0.414285	0.399949	0.43071	0.268695	0.252868	0.290286	0.23792	0.310404	0.205196	0.311813	0.341604	0.324487	0.289803	0.312457	0.275692	0.276837	0.273809	0.308402	0.351797	0.137292	0.0539556	0.276892	0.114034
chr14	20455190	20457772	APEX1	0	+	intron	4	ENSG00000100823.11	0.311733	0.316088	0.37529	0.377508	0.300131	0.298071	0.284828	0.269494	0.309459	0.328346	0.279628	0.271646	0.494535	0.505259	0.376271	0.389286	0.607685	0.678014	0.281431	0.282702	0.453301	0.472984	0.345562	0.363531	0.428937	0.439816	0.400129	0.419469	0.482613	0.514029	0.493791	0.504518	0.37828	0.14649
chrX	55000356	55009057	APEX2	0	+	intron	5	ENSG00000169188.4	0.153514	0.16	0.196251	0.146341	0.170498	0.142857	0.148257	0.0963855	0.202006	0.181818	0.212302	0.202247	0.269131	0.233333	0.171426	0.177778	0.250274	0.272727	0.170121	0.158537	0.375654	0.35	0.164243	0.151515	0.182991	0.192771	0.286902	0.27027	0.359697	0.342105	0.125227	0.135417	0.189065	0.0864589
chr1	150265398	150269580	APH1A	0	-	intron	5	ENSG00000117362.12	0.265034	0.336449	0.38557	0.5	0.313266	0.352941	0.251477	0.25	0.263621	0.288462	0.417902	0.513889	0.427694	0.456376	0.334708	0.395722	0.505458	0.571429	0.327887	0.407018	0.465453	0.529801	0.354842	0.444444	0.366715	0.457516	0.334641	0.431579	0.432675	0.539823	0.326506	0.4	0.404438	0.136735
chr11	43311962	43344529	API5	0	+	intron	9	ENSG00000166181.12	0.36433	0.429809	0.495108	0.640523	0.344612	0.4689	0.320442	0.350746	0.466647	0.517857	0.431522	0.48951	0.473066	0.587537	0.273446	0.327586	0.500012	0.571429	0.353052	0.442013	0.448813	0.479233	0.426182	0.465517	0.412643	0.528571	0.427299	0.521739	0.413231	0.502165	0.283568	0.316176	0.449371	0.1452
chr11	34853093	34916499	APIP	0	-	intron	6	ENSG00000149089.12	0.455335	0.553296	0.528341	0.599238	0.378182	0.48754	0.571214	0.654109	0.421186	0.524703	0.418475	0.453334	0.429457	0.539474	0.351658	0.4015	0.544619	0.66852	0.526601	0.603789	0.466317	0.529945	0.432851	0.485404	0.54198	0.598386	0.441045	0.46501	0.47384	0.568042	0.393991	0.473562	0.506227	0.149268
chrX	85003825	85093316	APOOL	0	+	intron	10	ENSG00000155008.13	0.198566	0.287179	0.213163	0.225345	0.201349	0.260135	0.230075	0.31761	0.280836	0.409091	0.197503	0.263747	0.328906	0.464811	0.0868995	0.0227273	0.23483	0.310345	0.240356	0.340887	0.279774	0.371486	0.215874	0.282427	0.177355	0.170689	0.221746	0.333333	0.3047	0.459004	0.230636	0.294928	0.283161	0.127577
chr17	60443148	60526219	APPBP2	0	-	intron	13	ENSG00000062725.9	0.378261	0.403846	0.415409	0.432432	0.314903	0.27027	0.384655	0.40367	0.424839	0.415385	0.439843	0.47191	0.485256	0.55	0.307934	0.292308	0.338236	0.325203	0.358794	0.42623	0.440366	0.48227	0.388989	0.382353	0.451683	0.516854	0.35861	0.361111	0.371979	0.390909	0.186162	0.151515	0.369192	0.135009
chr3	57227725	57278105	APPL1	0	+	intron	20	ENSG00000157500.11	0.579393	0.619281	0.581914	0.639273	0.487815	0.509147	0.508937	0.549254	0.510493	0.530062	0.510292	0.528179	0.721613	0.755579	0.381955	0.41	0.57521	0.606452	0.36529	0.363674	0.631105	0.668621	0.55543	0.593407	0.556252	0.565152	0.457435	0.437103	0.510621	0.535959	0.389443	0.407767	0.512877	0.166491
chr12	105173295	105236238	APPL2	0	-	intron	21	ENSG00000136044.11	0.335092	0.363636	0.356567	0.328571	0.234296	0.237037	0.316148	0.222222	0.391405	0.451613	0.307728	0.333333	0.419178	0.485437	0.171489	0.193548	0.323359	0.321678	0.350129	0.341463	0.4776	0.521739	0.404558	0.472441	0.385745	0.418605	0.311644	0.339623	0.339127	0.387833	0.200452	0.218182	0.331586	0.129633
chr15	34851781	34969839	AQR	0	-	intron	35	ENSG00000021776.10	0.375432	0.346154	0.452976	0.459459	0.33079	0.305085	0.395732	0.397906	0.375912	0.360656	0.456099	0.48	0.481768	0.516129	0.307552	0.306306	0.414843	0.434783	0.347418	0.375691	0.455019	0.504854	0.349927	0.343434	0.418687	0.448087	0.345632	0.346154	0.387187	0.38342	0.21863	0.21519	0.366077	0.122916
chr11	118572389	118603033	ARCN1	0	+	intron	11	ENSG00000095139.13	0.501938	0.674923	0.485279	0.628116	0.414618	0.507692	0.413726	0.587084	0.445283	0.60241	0.48521	0.692593	0.515293	0.742857	0.378206	0.415902	0.396539	0.484706	0.383657	0.531328	0.447827	0.555046	0.472855	0.622356	0.506117	0.714876	0.450254	0.59447	0.418761	0.56015	0.306895	0.325879	0.543552	0.175764
chr14	74653436	74713115	AREL1	0	-	intron	20	ENSG00000119682.16	0.321774	0.262121	0.363137	0.336251	0.207579	0.155798	0.296652	0.265686	0.358697	0.36183	0.374019	0.363567	0.367572	0.381007	0.24256	0.244323	0.302405	0.26185	0.27614	0.242647	0.317557	0.287297	0.373579	0.33723	0.333143	0.322393	0.340521	0.34034	0.350495	0.356731	0.1636	0.149409	0.274616	0.0986186
chr1	228082659	228099212	ARF1	0	+	intron	4	ENSG00000143761.15	0.336163	0.326647	0.348771	0.328898	0.332414	0.327138	0.316888	0.304174	0.361664	0.353075	0.331867	0.32118	0.37341	0.362204	0.34526	0.334254	0.311957	0.285714	0.310489	0.301561	0.364795	0.356322	0.372744	0.362069	0.397956	0.390939	0.395537	0.363065	0.370429	0.371926	0.303478	0.285886	0.31618	0.0869655
chr3	57571362	57598220	ARF4	0	-	intron	5	ENSG00000168374.10	0.686506	0.659341	0.637855	0.619718	0.438895	0.384921	0.514042	0.507143	0.467594	0.445902	0.549124	0.549801	0.63107	0.630081	0.479752	0.457014	0.456798	0.442649	0.536821	0.548387	0.657983	0.687593	0.674524	0.698565	0.659835	0.629921	0.606349	0.574018	0.606822	0.58836	0.234753	0.205505	0.507583	0.180858
chr7	127588344	127591705	ARF5	0	+	intron	5	ENSG00000004059.10	0.714045	0.722222	0.704083	0.688797	0.651725	0.649573	0.60815	0.628821	0.668618	0.708029	0.765666	0.777778	0.739217	0.731429	0.512239	0.521739	0.878247	0.861111	0.516715	0.504638	0.827629	0.853659	0.699581	0.696833	0.703862	0.714829	0.781026	0.773585	0.732963	0.753846	0.621145	0.670455	0.662197	0.19525
chr14	49893091	49897054	ARF6	0	+	intron	1	ENSG00000165527.6	0.717557	0.717557	0.625	0.625	0.666667	0.666667	0.605657	0.605657	0.722727	0.722727	0.624746	0.624746	0.859034	0.859034	0.727273	0.727273	0.666667	0.666667	0.548295	0.548295	0.884521	0.884521	0.622313	0.622313	0.680352	0.680352	0.581262	0.581262	0.591912	0.591912	0.768061	0.768061	0.640708	0.189309
chr11	47164298	47177125	ARFGAP2	0	-	intron	16	ENSG00000149182.14	0.280725	0.263243	0.336069	0.35931	0.275816	0.227744	0.282021	0.213271	0.353764	0.399836	0.348079	0.334043	0.436278	0.425861	0.270927	0.243073	0.343398	0.366434	0.291597	0.220289	0.371562	0.338346	0.353821	0.331284	0.361717	0.363476	0.227447	0.163624	0.334215	0.313543	0.239328	0.226432	0.281753	0.104163
chr22	42796501	42858106	ARFGAP3	0	-	intron	16	ENSG00000242247.10	0.483511	0.546595	0.523903	0.569855	0.352424	0.398286	0.427962	0.460654	0.423044	0.453125	0.529427	0.608456	0.546338	0.616064	0.350107	0.332375	0.395696	0.381532	0.475165	0.566002	0.496037	0.572379	0.453239	0.530408	0.494341	0.546219	0.458377	0.5306	0.4464	0.47743	0.324337	0.35775	0.467513	0.148934
chr8	67173510	67343677	ARFGEF1	0	-	intron	38	ENSG00000066777.8	0.47878	0.493716	0.546927	0.572619	0.383084	0.373896	0.538163	0.548574	0.47116	0.448939	0.575041	0.619321	0.611403	0.614321	0.329956	0.311068	0.553456	0.557103	0.402599	0.41026	0.548497	0.565274	0.462738	0.474565	0.504808	0.500468	0.451657	0.43882	0.476679	0.470823	0.342799	0.345739	0.455618	0.147968
chr20	48921889	49036693	ARFGEF2	0	+	intron	38	ENSG00000124198.8	0.378285	0.344506	0.495045	0.448321	0.358272	0.333557	0.430046	0.43534	0.404271	0.39361	0.459365	0.456002	0.533141	0.530578	0.311972	0.260945	0.364916	0.362268	0.393104	0.372984	0.479963	0.496154	0.430901	0.423021	0.427174	0.410457	0.366204	0.351812	0.387952	0.39361	0.267073	0.228083	0.367132	0.12151
chr4	152779936	152918463	ARFIP1	0	+	intron	9	ENSG00000164144.15	0.154059	0.171429	0.257661	0.293333	0.108382	0.144444	0.11598	0.0787402	0.153219	0.101695	0.17427	0.146597	0.205947	0.19685	0.119775	0.113208	0.111175	0.106061	0.108067	0.0969697	0.22436	0.269939	0.170387	0.18018	0.151142	0.168142	0.193732	0.23913	0.142464	0.130435	0.122937	0.121739	0.150523	0.0724548
chr11	6474682	6481479	ARFIP2	0	-	intron	8	ENSG00000132254.12	0.252217	0.183181	0.196178	0.102699	0.194066	0.148299	0.172669	0.121978	0.147341	0.123855	0.18636	0.123616	0.239106	0.195659	0.146242	0.0144928	0.305703	0.199715	0.139459	0.105833	0.201055	0.17339	0.235252	0.195671	0.320181	0.253801	0.200456	0.146141	0.273118	0.171559	0.185395	0.164141	0.14259	0.0642403
chr20	63698641	63708025	ARFRP1	0	-	intron	5	ENSG00000101246.19	0.658429	0.636364	0.69887	0.733813	0.736937	0.759124	0.61716	0.663462	0.653502	0.710145	0.617719	0.626087	0.652772	0.654088	0.654917	0.666667	0.851856	0.884615	0.662359	0.658031	0.678844	0.646154	0.754097	0.75969	0.772207	0.761905	0.600244	0.581081	0.67679	0.692063	0.470073	0.489362	0.642509	0.186637
chr13	106541672	106568164	ARGLU1	0	-	intron	3	ENSG00000134884.14	0.417164	0.497041	0.527921	0.621436	0.524345	0.609929	0.498341	0.582305	0.464309	0.537217	0.467382	0.58567	0.611608	0.787204	0.454773	0.474926	0.532259	0.628099	0.441427	0.575646	0.572866	0.694184	0.524797	0.597753	0.48456	0.579545	0.484584	0.556355	0.544567	0.702413	0.498439	0.49172	0.560085	0.1647
chr16	24919384	25015666	ARHGAP17	0	-	intron	19	ENSG00000140750.16	0.408299	0.396552	0.424919	0.401055	0.346079	0.409091	0.427778	0.424242	0.400183	0.430108	0.4938	0.516949	0.47901	0.465753	0.343334	0.295455	0.358445	0.349398	0.401582	0.426471	0.42012	0.461538	0.418986	0.451613	0.454201	0.476868	0.43918	0.456853	0.397689	0.40708	0.21717	0.220183	0.387601	0.122256
chr6	129576131	129710225	ARHGAP18	0	-	intron	14	ENSG00000146376.10	0.448031	0.408778	0.586125	0.545238	0.404617	0.371979	0.498597	0.454241	0.483665	0.462556	0.538813	0.49966	0.585605	0.51481	0.297727	0.219464	0.444389	0.445193	0.42741	0.424985	0.576792	0.544572	0.454968	0.467272	0.497903	0.498157	0.497966	0.511564	0.553249	0.595878	0.285659	0.279844	0.426129	0.144891
chr10	24583608	24723668	ARHGAP21	0	-	intron	28	ENSG00000107863.17	0.196689	0.153233	0.272095	0.26739	0.204618	0.186664	0.224298	0.195164	0.212464	0.19022	0.215948	0.184628	0.353945	0.428527	0.187866	0.161801	0.251951	0.259706	0.164679	0.182195	0.298955	0.279573	0.216922	0.19108	0.240283	0.25253	0.200787	0.206322	0.264166	0.349815	0.157929	0.164305	0.214892	0.0915106
chr19	46918675	47005077	ARHGAP35	0	+	intron	6	ENSG00000160007.18	0.312778	0.299836	0.348245	0.43047	0.349538	0.409096	0.343784	0.419972	0.310243	0.322354	0.384481	0.483851	0.454373	0.559888	0.292964	0.245504	0.343141	0.328211	0.271214	0.285747	0.382135	0.390966	0.363066	0.430158	0.337586	0.390665	0.376346	0.483202	0.326694	0.346911	0.252238	0.276191	0.359001	0.124929
chr11	120336913	120489936	ARHGEF12	0	+	intron	42	ENSG00000196914.8	0.289878	0.265004	0.33801	0.354901	0.252497	0.237647	0.319252	0.32873	0.295965	0.288359	0.306303	0.290521	0.480991	0.468853	0.22716	0.197769	0.296796	0.288982	0.294134	0.287616	0.336676	0.344595	0.290075	0.284768	0.301135	0.301042	0.266163	0.254654	0.366344	0.376759	0.221173	0.212981	0.281364	0.0969062
chr12	45729664	45908040	ARID2	0	+	intron	24	ENSG00000189079.15	0.242351	0.207051	0.30127	0.293341	0.19621	0.123549	0.24649	0.234187	0.244511	0.22241	0.288263	0.293917	0.311649	0.310903	0.197065	0.155634	0.281889	0.285632	0.177039	0.216185	0.296439	0.283776	0.230002	0.194554	0.255355	0.24292	0.198138	0.217549	0.220336	0.154243	0.106246	0.0965117	0.207786	0.0821327
chr10	61901299	62096944	ARID5B	0	+	intron	11	ENSG00000150347.15	0.506938	0.614719	0.504765	0.587963	0.404727	0.473118	0.383114	0.457317	0.417843	0.432432	0.51027	0.578811	0.552022	0.660317	0.396522	0.425926	0.466647	0.499725	0.361888	0.432432	0.497689	0.565657	0.463615	0.536082	0.419957	0.50116	0.378136	0.393846	0.454153	0.490148	0.253675	0.269663	0.465842	0.152105
chr15	72474325	72602985	ARIH1	0	+	intron	13	ENSG00000166233.14	0.254993	0.248485	0.345621	0.33419	0.190163	0.178125	0.292223	0.278788	0.286643	0.267658	0.315568	0.301075	0.343279	0.336673	0.163295	0.15847	0.233785	0.248588	0.211888	0.203523	0.29317	0.275689	0.234893	0.235437	0.219887	0.219512	0.219245	0.214425	0.237901	0.208955	0.137316	0.13986	0.226438	0.0806236
chr3	48918820	48986382	ARIH2	0	+	intron	13	ENSG00000177479.19	0.419374	0.561404	0.402908	0.460606	0.243974	0.248276	0.344006	0.333333	0.360214	0.423963	0.393254	0.447761	0.458605	0.608247	0.218764	0.2	0.396807	0.518519	0.346446	0.391837	0.397785	0.524194	0.439841	0.550725	0.381553	0.429825	0.325856	0.42236	0.436036	0.550409	0.189882	0.183099	0.403209	0.163277
chr12	101393119	101407820	ARL1	0	-	intron	6	ENSG00000120805.13	0.231089	0.201087	0.257099	0.178471	0.233353	0.161417	0.171873	0.096154	0.213172	0.156757	0.206193	0.143617	0.318139	0.289256	0.13585	0.067633	0.313773	0.295834	0.220865	0.177458	0.297657	0.271468	0.280418	0.212121	0.262589	0.196491	0.236992	0.173913	0.284808	0.247984	0.215275	0.171875	0.178914	0.0768312
chr11	30323050	30338227	ARL14EP	0	+	intron	3	ENSG00000152219.4	0.19376	0.183381	0.197261	0.198276	0.171929	0.198758	0.168012	0.201183	0.205659	0.212329	0.184551	0.188235	0.289156	0.219895	0.110239	0.111111	0.326509	0.329897	0.184949	0.15873	0.335797	0.353448	0.200814	0.2	0.232893	0.28447	0.130755	0.124352	0.268044	0.258065	0.117245	0.146789	0.198172	0.0829142
chr10	102673730	102714407	ARL3	0	-	intron	5	ENSG00000138175.8	0.858794	0.878229	0.874787	0.857143	0.865611	0.885246	0.851406	0.844444	0.869032	0.836957	0.855951	0.87037	0.94528	0.939891	0.858432	0.844037	0.905739	0.918605	0.850709	0.885906	0.900025	0.915254	0.884644	0.885057	0.888792	0.891775	0.931279	0.931408	0.924581	0.904348	0.836219	0.835821	0.830852	0.216521
chr2	151788983	151828492	ARL5A	0	-	intron	3	ENSG00000162980.16	0.259463	0.238095	0.400091	0.363636	0.273521	0.185185	0.369755	0.345865	0.318314	0.30137	0.357526	0.357309	0.489249	0.442953	0.211357	0.1875	0.366511	0.326531	0.294507	0.33121	0.427942	0.387597	0.405316	0.436364	0.44977	0.392405	0.287662	0.281879	0.439282	0.415584	0.291266	0.280992	0.310263	0.111324
chr10	18659404	18681639	ARL5B	0	+	intron	5	ENSG00000165997.4	0.378619	0.331984	0.467994	0.464	0.333011	0.356436	0.264037	0.280624	0.347884	0.29703	0.36987	0.347826	0.495301	0.488263	0.310437	0.256158	0.247724	0.223881	0.22258	0.194444	0.500539	0.480687	0.367783	0.315789	0.3005	0.298305	0.306092	0.290909	0.286628	0.289474	0.155908	0.153153	0.298174	0.120592
chr3	69084943	69106066	ARL6IP5	0	+	intron	2	ENSG00000144746.6	0.766305	0.766305	0.621447	0.621447	0.566078	0.566078	0.568457	0.568457	0.608646	0.608646	0.693537	0.693537	0.55739	0.55739	0.428475	0.428475	0.676027	0.676027	0.388821	0.388821	0.63429	0.63429	0.579394	0.579394	0.515556	0.515556	0.761764	0.761764	0.567073	0.567073	0.527468	0.527468	0.556513	0.174963
chr2	152717892	152761253	ARL6IP6	0	+	intron	3	ENSG00000177917.10	0.260011	0.326733	0.265715	0.263158	0.2888	0.324675	0.269346	0.319328	0.310815	0.333333	0.308167	0.347003	0.34712	0.417391	0.211889	0.270968	0.410314	0.363636	0.21003	0.204819	0.32949	0.342857	0.204111	0.217617	0.218235	0.266304	0.253782	0.252101	0.321788	0.376068	0.270141	0.333333	0.291725	0.094172
chr8	65602455	65634217	ARMC1	0	-	intron	6	ENSG00000104442.9	0.317932	0.31527	0.447281	0.417198	0.284858	0.295162	0.269322	0.242584	0.33139	0.294349	0.408083	0.422762	0.484781	0.438889	0.186212	0.125145	0.407374	0.435227	0.257752	0.238596	0.49358	0.490941	0.357011	0.316882	0.393702	0.423167	0.259281	0.203948	0.435008	0.424175	0.263519	0.270236	0.314972	0.129409
chr7	103074880	103099764	ARMC10	0	+	intron	7	ENSG00000170632.13	0.231291	0.15	0.27905	0.285714	0.139439	0.117647	0.29136	0.172414	0.296008	0.195122	0.239209	0.163934	0.303037	0.392857	0.175485	0.231884	0.315443	0.3125	0.271142	0.0856031	0.334233	0.326531	0.292721	0.121951	0.332914	0.310345	0.25117	0.255814	0.248377	0.0784314	0.154202	0.142857	0.196683	0.105451
chr3	138187247	138298389	ARMC8	0	+	intron	13	ENSG00000114098.17	0.395333	0.45	0.431321	0.6	0.32002	0.34188	0.419196	0.449704	0.464589	0.536842	0.401115	0.446281	0.456574	0.525773	0.291607	0.315789	0.400035	0.431818	0.313464	0.368056	0.469103	0.528302	0.431344	0.496124	0.425972	0.435065	0.347638	0.354167	0.40737	0.358209	0.170417	0.159091	0.399829	0.14641
chr6	151452257	151470101	ARMT1	0	+	intron	4	ENSG00000146476.10	0.494333	0.516204	0.595969	0.640728	0.317976	0.213371	0.349009	0.29376	0.485371	0.545579	0.514328	0.519461	0.740678	0.759826	0.450201	0.456896	0.642196	0.696165	0.22906	0.215205	0.663784	0.706332	0.585655	0.632242	0.592863	0.590104	0.572087	0.573151	0.567908	0.554114	0.403612	0.445462	0.491682	0.203781
chr1	150809704	150876768	ARNT	0	-	intron	23	ENSG00000143437.20	0.338347	0.339286	0.37882	0.414201	0.272054	0.283186	0.320875	0.363636	0.392099	0.442953	0.396971	0.432099	0.439817	0.49711	0.286902	0.259259	0.326379	0.353448	0.317843	0.321951	0.38244	0.426471	0.372857	0.428571	0.372807	0.429319	0.358142	0.343284	0.350631	0.392638	0.193337	0.2	0.348671	0.117284
chr2	218217093	218254356	ARPC2	0	+	intron	9	ENSG00000163466.15	0.70354	0.705167	0.664304	0.674473	0.531999	0.501629	0.697568	0.688	0.647943	0.645367	0.674867	0.668329	0.70497	0.714026	0.576609	0.565574	0.587571	0.590238	0.662756	0.710526	0.71008	0.723127	0.7136	0.708241	0.723793	0.726953	0.702546	0.70217	0.731042	0.731235	0.47668	0.509225	0.621428	0.176483
chr12	110434824	110450422	ARPC3	0	-	intron	1	ENSG00000111229.15	0.82153	0.82153	0.857538	0.857538	0.773034	0.773034	0.77325	0.77325	0.697183	0.697183	0.763485	0.763485	0.866953	0.866953	0.673575	0.673575	0.736641	0.736641	0.672093	0.672093	0.883333	0.883333	0.817919	0.817919	0.858424	0.858424	0.7789	0.7789	0.737527	0.737527	0.530612	0.530612	0.720117	0.205712
chr1	183620845	183635757	ARPC5	0	-	intron	3	ENSG00000162704.15	0.311656	0.360976	0.311909	0.409412	0.237103	0.306452	0.355254	0.452899	0.304855	0.404762	0.357063	0.471429	0.329696	0.444444	0.203317	0.29927	0.302331	0.371014	0.304701	0.364341	0.351004	0.443478	0.431416	0.534247	0.429865	0.536232	0.327293	0.445455	0.384921	0.488095	0.252143	0.32526	0.391633	0.123798
chr5	91368723	91383359	ARRDC3	0	-	intron	7	ENSG00000113369.8	0.431985	0.492239	0.483062	0.566449	0.342247	0.376119	0.369728	0.427071	0.474753	0.555844	0.275491	0.285714	0.627912	0.721154	0.423051	0.485981	0.35708	0.443038	0.248974	0.288296	0.555363	0.643785	0.423312	0.468889	0.406406	0.494798	0.421675	0.47541	0.374974	0.410256	0.291932	0.298701	0.437279	0.163041
chr1	230978980	231000595	ARV1	0	+	intron	5	ENSG00000173409.13	0.421526	0.382022	0.313685	0.313725	0.284032	0.280992	0.392558	0.461538	0.303142	0.309524	0.464513	0.413793	0.441033	0.441558	0.219295	0.230769	0.557036	0.580645	0.530689	0.581731	0.506217	0.5	0.490875	0.486486	0.455043	0.429752	0.452325	0.455696	0.539603	0.588235	0.289549	0.25641	0.394875	0.15149
chr2	238426741	238452250	ASB1	0	+	intron	4	ENSG00000065802.11	0.27051	0.268292	0.253307	0.292328	0.270747	0.299258	0.27189	0.275923	0.286877	0.263409	0.392726	0.452119	0.348494	0.396175	0.257623	0.217949	0.332073	0.337616	0.243075	0.242908	0.373831	0.381203	0.413839	0.421428	0.344062	0.347465	0.270365	0.300472	0.227933	0.25992	0.17159	0.177712	0.290246	0.104677
chr15	100602533	100651705	ASB7	0	+	intron	7	ENSG00000183475.12	0.237875	0.145455	0.31336	0.340426	0.265869	0.329897	0.249725	0.287234	0.297946	0.4	0.306064	0.378049	0.326736	0.418605	0.220191	0.181818	0.317687	0.25641	0.216364	0.244444	0.385674	0.516129	0.319656	0.410256	0.327508	0.48	0.20934	0.168421	0.302638	0.376812	0.163312	0.131868	0.29799	0.138827
chr6	100508193	100881372	ASCC3	0	-	intron	43	ENSG00000112249.13	0.334049	0.344828	0.395819	0.423208	0.234219	0.254545	0.291509	0.3	0.317493	0.303318	0.385789	0.403226	0.419909	0.453865	0.207234	0.191436	0.336172	0.358621	0.248744	0.257669	0.38661	0.411184	0.328805	0.333333	0.331846	0.35443	0.230088	0.22449	0.274237	0.290598	0.14796	0.137931	0.296628	0.114267
chr1	155335267	155562807	ASH1L	0	-	intron	32	ENSG00000116539.12	0.334118	0.419681	0.352415	0.452956	0.265586	0.27878	0.312836	0.391514	0.303146	0.367658	0.365138	0.517087	0.391671	0.501892	0.228751	0.268167	0.312255	0.425438	0.288923	0.346247	0.354155	0.411286	0.323964	0.416453	0.306575	0.399954	0.289151	0.337045	0.332905	0.411694	0.15968	0.172121	0.359881	0.125767
chr2	189661384	189670831	ASNSD1	0	+	intron	5	ENSG00000138381.9	0.40957	0.484211	0.455967	0.424528	0.428007	0.4375	0.230866	0.207171	0.260634	0.296296	0.388203	0.391858	0.447988	0.416107	0.372643	0.396825	0.48774	0.5	0.230773	0.228571	0.521738	0.5	0.347277	0.362637	0.458752	0.449761	0.281474	0.269841	0.547003	0.525253	0.283523	0.25	0.361209	0.136972
chr20	32358329	32439319	ASXL1	0	+	intron	15	ENSG00000171456.18	0.24942	0.140845	0.251099	0.0849057	0.210024	0.078125	0.297914	0.233577	0.24514	0.084507	0.253199	0.141593	0.32204	0.276423	0.199099	0.0903955	0.249859	0.183908	0.23638	0.136752	0.25399	0.0987654	0.240505	0.23301	0.241217	0.184211	0.206427	0.182371	0.232632	0.10989	0.139894	0.100503	0.138811	0.0697573
chr2	25733752	25878516	ASXL2	0	-	intron	16	ENSG00000143970.16	0.247377	0.199666	0.283081	0.23974	0.229436	0.228216	0.290523	0.202899	0.281498	0.234286	0.270425	0.242317	0.345622	0.391722	0.201975	0.154627	0.234471	0.170698	0.229153	0.156326	0.287778	0.226211	0.272137	0.238392	0.257457	0.26554	0.223479	0.253205	0.249922	0.183625	0.167717	0.183624	0.210064	0.0770689
chr10	87751511	87841343	ATAD1	0	-	intron	9	ENSG00000138138.13	0.282066	0.25731	0.395089	0.38806	0.347452	0.339181	0.363284	0.376307	0.364016	0.318021	0.365701	0.407692	0.414123	0.392157	0.238727	0.19697	0.317633	0.296296	0.253793	0.246154	0.420138	0.43038	0.360654	0.322581	0.322124	0.31694	0.25312	0.253247	0.353932	0.326241	0.165195	0.144928	0.294851	0.107571
chr2	23748663	23927114	ATAD2B	0	-	intron	29	ENSG00000119778.14	0.32133	0.319444	0.363553	0.435644	0.265779	0.233333	0.318458	0.31068	0.315036	0.285714	0.316253	0.335329	0.386547	0.372549	0.228571	0.175439	0.32067	0.290323	0.273412	0.253731	0.364792	0.361905	0.292325	0.246914	0.323234	0.285714	0.283321	0.285714	0.303397	0.342105	0.191566	0.193548	0.278123	0.0967692
chr6	30626841	30646823	ATAT1	0	+	intron	13	ENSG00000137343.17	0.298323	0.227273	0.219856	0.08	0.192441	0.0761905	0.204985	0.028169	0.223478	0.0659341	0.282318	0.155556	0.301295	0.217391	0.16993	0.136364	0.237131	0.0888889	0.257821	0.121212	0.244954	0.117647	0.25723	0.10989	0.269964	0.112676	0.195493	0.0526316	0.250783	0.173913	0.125208	0.0909091	0.109097	0.0608282
chr12	50763709	50821122	ATF1	0	+	intron	7	ENSG00000123268.8	0.334308	0.386364	0.393706	0.460177	0.258834	0.237288	0.268977	0.318182	0.313088	0.313043	0.356892	0.435644	0.424861	0.534247	0.211806	0.222222	0.245015	0.234043	0.304378	0.351351	0.391227	0.458824	0.337009	0.397351	0.358819	0.392344	0.283652	0.325926	0.29495	0.346154	0.177415	0.168224	0.328317	0.12836
chr1	161766293	161964070	ATF6	0	+	intron	16	ENSG00000118217.5	0.568509	0.614669	0.653041	0.723392	0.503539	0.511539	0.514856	0.54998	0.592297	0.637559	0.629728	0.712577	0.665594	0.775	0.425888	0.425689	0.60041	0.691464	0.49295	0.534728	0.645834	0.714828	0.613191	0.686952	0.594671	0.651624	0.525128	0.528046	0.565078	0.6247	0.292574	0.33143	0.571422	0.187239
chr6	32115263	32128253	ATF6B	0	-	intron	12	ENSG00000213676.12	0.524346	0.542807	0.570705	0.653805	0.556247	0.552674	0.483612	0.471434	0.571306	0.600846	0.525109	0.558662	0.698993	0.697104	0.48689	0.516142	0.670663	0.672826	0.464783	0.474226	0.560084	0.527187	0.574346	0.581098	0.55856	0.557754	0.57286	0.597123	0.530999	0.569573	0.414385	0.409285	0.528385	0.154473
chr12	52069245	52077494	ATG101	0	+	intron	3	ENSG00000123395.14	0.530862	0.46729	0.569104	0.65035	0.444419	0.529412	0.251137	0.229508	0.410479	0.495413	0.393038	0.512195	0.520961	0.622222	0.488011	0.518519	0.301091	0.352941	0.205875	0.279279	0.674533	0.690265	0.4538	0.476821	0.675243	0.732394	0.538691	0.589474	0.632736	0.677165	0.397326	0.4	0.48372	0.188602
chr5	115828199	115841858	ATG12	0	-	intron	3	ENSG00000145782.12	0.402228	0.408163	0.376856	0.289474	0.239511	0.145553	0.325942	0.32381	0.327903	0.322485	0.37778	0.341935	0.429568	0.428016	0.222641	0.151057	0.549864	0.517007	0.298573	0.288493	0.435207	0.415094	0.324677	0.307292	0.351806	0.264151	0.314156	0.271955	0.450583	0.431818	0.147224	0.113821	0.295301	0.132601
chr11	46617526	46674818	ATG13	0	+	intron	19	ENSG00000175224.16	0.394662	0.469945	0.420911	0.484848	0.349227	0.415584	0.409961	0.490909	0.402538	0.481203	0.475886	0.548387	0.462631	0.541176	0.285767	0.349515	0.344589	0.408451	0.404599	0.494845	0.416293	0.504854	0.408052	0.48	0.369566	0.375	0.335877	0.417582	0.395807	0.462963	0.292203	0.337079	0.427197	0.126104
chr2	233210050	233295674	ATG16L1	0	+	intron	20	ENSG00000085978.21	0.207411	0.179516	0.263392	0.22479	0.2135	0.208831	0.166587	0.1552	0.210726	0.174676	0.270084	0.279057	0.329904	0.385742	0.169375	0.163993	0.220053	0.212406	0.141234	0.123338	0.301839	0.291872	0.217385	0.211839	0.178396	0.149568	0.230345	0.181818	0.178118	0.153519	0.134966	0.0871789	0.187255	0.084934
chr3	112532508	112562046	ATG3	0	-	intron	10	ENSG00000144848.10	0.406433	0.44152	0.482762	0.484375	0.525869	0.526778	0.363713	0.346959	0.388512	0.401445	0.364896	0.366667	0.581269	0.616761	0.320131	0.353373	0.521574	0.591441	0.529308	0.553003	0.590926	0.616426	0.455289	0.450642	0.482495	0.487908	0.501452	0.517803	0.625342	0.642603	0.437644	0.445551	0.461368	0.151241
chr2	215311816	215349773	ATIC	0	+	intron	14	ENSG00000138363.14	0.494163	0.498069	0.551725	0.524698	0.456913	0.439779	0.617503	0.643622	0.497999	0.504063	0.553126	0.565787	0.609673	0.620138	0.395339	0.401071	0.597374	0.618542	0.541257	0.588709	0.586118	0.604348	0.557472	0.565051	0.596857	0.607649	0.525212	0.496414	0.575699	0.585504	0.452374	0.444981	0.51226	0.14997
chr2	38294879	38377285	ATL2	0	-	intron	14	ENSG00000119787.13	0.292643	0.300501	0.344755	0.409718	0.229269	0.241792	0.284287	0.331224	0.323852	0.377677	0.282211	0.325011	0.38418	0.501748	0.250277	0.245631	0.220518	0.199716	0.244102	0.263155	0.365555	0.431053	0.25604	0.278605	0.329082	0.393846	0.238695	0.243938	0.2651	0.318124	0.13545	0.134026	0.293869	0.118573
chr11	108222483	108369102	ATM	0	+	intron	38	ENSG00000149311.18	0.2875	0.296592	0.373829	0.397699	0.242599	0.244403	0.319562	0.348318	0.339196	0.369604	0.379208	0.390624	0.452052	0.47545	0.177638	0.170576	0.363522	0.365845	0.356972	0.368617	0.409334	0.439567	0.379017	0.386128	0.351278	0.382439	0.275252	0.284664	0.343151	0.36605	0.14321	0.143501	0.319416	0.120154
chr3	182793499	182921635	ATP11B	0	+	intron	30	ENSG00000058063.15	0.279264	0.279245	0.365166	0.416817	0.237095	0.204003	0.232633	0.208294	0.278284	0.243425	0.308107	0.313833	0.395375	0.410946	0.177135	0.155854	0.290393	0.271473	0.228476	0.207448	0.304544	0.305042	0.263542	0.209325	0.265235	0.25764	0.287606	0.293841	0.302265	0.317753	0.170465	0.14401	0.24935	0.0995856
chrX	139726345	139945276	ATP11C	0	-	intron	33	ENSG00000101974.14	0.343338	0.345098	0.437361	0.508475	0.314751	0.363636	0.393226	0.486486	0.358042	0.4	0.403403	0.45283	0.500037	0.6	0.257529	0.246575	0.374967	0.40678	0.317576	0.357724	0.457529	0.521739	0.343422	0.352941	0.386786	0.431373	0.362912	0.368715	0.398328	0.444444	0.228007	0.25	0.384519	0.134895
chr3	141876123	141926514	ATP1B3	0	+	intron	8	ENSG00000069849.10	0.207792	0.147222	0.249401	0.187794	0.146051	0.0872275	0.175081	0.141414	0.150415	0.0947865	0.229619	0.183976	0.255542	0.178886	0.130973	0.076543	0.1695	0.127329	0.181824	0.143014	0.200421	0.133574	0.164241	0.064706	0.189754	0.13779	0.199541	0.153846	0.228539	0.165413	0.137072	0.098425	0.12482	0.049228
chr12	89588048	89709300	ATP2B1	0	-	intron	21	ENSG00000070961.15	0.300564	0.280374	0.347684	0.335366	0.28413	0.324111	0.257393	0.252149	0.242577	0.222222	0.35146	0.415842	0.443798	0.491921	0.233657	0.204724	0.305141	0.305344	0.229055	0.235294	0.351799	0.33869	0.26314	0.25641	0.280807	0.257353	0.335814	0.340426	0.355388	0.4	0.22853	0.230769	0.287706	0.106998
chr12	56638174	56646068	ATP5F1B	0	-	intron	10	ENSG00000110955.8	0.565983	0.675575	0.563468	0.668439	0.509762	0.604904	0.453715	0.536056	0.486488	0.545927	0.528142	0.612517	0.573906	0.660495	0.458049	0.520305	0.670167	0.818538	0.487188	0.546633	0.591448	0.688624	0.537582	0.628942	0.542428	0.642252	0.580698	0.712785	0.632698	0.768773	0.491077	0.536453	0.598072	0.175689
chr10	7788128	7807815	ATP5F1C	0	+	intron	9	ENSG00000165629.19	0.661238	0.686869	0.677015	0.683012	0.624449	0.651297	0.684705	0.686916	0.589183	0.592593	0.611209	0.634703	0.682632	0.711297	0.455243	0.46	0.630799	0.579186	0.714559	0.752551	0.733658	0.763052	0.702651	0.709677	0.760611	0.772313	0.618475	0.584158	0.745697	0.769231	0.64181	0.654545	0.628906	0.18158
chr19	1241745	1244826	ATP5F1D	0	+	intron	3	ENSG00000099624.7	0.874136	0.852459	0.868298	0.909091	0.829493	0.774194	0.867746	0.869565	0.835448	0.838235	0.70397	0.704403	0.891225	0.883721	0.798016	0.8	0.932482	0.939394	0.795198	0.792683	0.912329	0.915254	0.894271	0.892308	0.928764	0.910714	0.811241	0.769231	0.759603	0.776699	0.93136	0.916031	0.796705	0.21594
chr20	59025466	59032382	ATP5F1E	0	-	intron	1	ENSG00000124172.9	0.629738	0.629738	0.525981	0.525981	0.558011	0.558011	0.502242	0.502242	0.613583	0.613583	0.403361	0.403361	0.652632	0.652632	0.596306	0.596306	0.855072	0.855072	0.562574	0.562574	0.739336	0.739336	0.581222	0.581222	0.635379	0.635379	0.51462	0.51462	0.694764	0.694764	0.62439	0.62439	0.569954	0.178241
chr2	175176257	175184607	ATP5MC3	0	-	intron	3	ENSG00000154518.9	0.693786	0.718719	0.65023	0.689884	0.645721	0.671605	0.672737	0.699832	0.54416	0.548233	0.560952	0.560177	0.725758	0.72579	0.540457	0.487912	0.79738	0.836957	0.634808	0.635053	0.740455	0.757672	0.672269	0.738416	0.766203	0.78941	0.707909	0.787361	0.735176	0.779257	0.557622	0.583942	0.64766	0.193014
chr4	672435	674338	ATP5ME	0	-	intron	2	ENSG00000169020.9	0.214876	0.214876	0.25	0.25	0.135135	0.135135	0.139303	0.139303	0.184101	0.184101	0.101796	0.101796	0.288991	0.288991	0.228572	0.228572	0.269231	0.269231	0.221402	0.221402	0.36	0.36	0.242603	0.242603	0.356108	0.356108	0.357143	0.357143	0.276382	0.276382	0.154255	0.154255	0.222347	0.0969575
chr1	111448863	111462773	ATP5PB	0	+	intron	6	ENSG00000116459.10	0.525936	0.529008	0.603812	0.617136	0.440317	0.393929	0.467645	0.392551	0.409653	0.343353	0.535021	0.547066	0.554079	0.514235	0.403054	0.373752	0.600763	0.610784	0.45096	0.421498	0.554081	0.56651	0.531416	0.465348	0.5657	0.533119	0.479805	0.480177	0.57744	0.582885	0.331881	0.350666	0.454236	0.147769
chr12	123712317	123761755	ATP6V0A2	0	+	intron	21	ENSG00000185344.13	0.279475	0.342105	0.290422	0.340741	0.188071	0.218391	0.273245	0.33121	0.301111	0.382979	0.307271	0.367347	0.329796	0.405063	0.199666	0.220472	0.2611	0.241379	0.247901	0.29249	0.31057	0.349515	0.258184	0.329114	0.303613	0.380567	0.249917	0.285714	0.290074	0.345324	0.119958	0.0681818	0.28827	0.110903
chr8	20197366	20226819	ATP6V1B2	0	+	intron	13	ENSG00000147416.10	0.391544	0.362573	0.474213	0.464286	0.368477	0.404762	0.353257	0.326923	0.496202	0.483871	0.477207	0.488095	0.543831	0.558659	0.308614	0.275862	0.51093	0.517647	0.343141	0.35102	0.508194	0.526316	0.491555	0.514286	0.520696	0.566667	0.44341	0.482759	0.457407	0.455285	0.444029	0.408163	0.422775	0.137036
chr8	103021062	103073051	ATP6V1C1	0	+	intron	12	ENSG00000155097.11	0.433886	0.457217	0.488393	0.484755	0.351584	0.34755	0.492632	0.551168	0.491617	0.534144	0.524343	0.594155	0.647353	0.749742	0.316255	0.304766	0.481134	0.48234	0.52012	0.559681	0.466918	0.517055	0.514486	0.571197	0.591436	0.669967	0.43041	0.433418	0.494924	0.547085	0.360948	0.392684	0.482172	0.165704
chr14	67294370	67360265	ATP6V1D	0	-	intron	9	ENSG00000100554.11	0.446177	0.533898	0.533588	0.703863	0.406881	0.457143	0.38214	0.48366	0.459348	0.487805	0.553547	0.69697	0.486522	0.588235	0.316917	0.391304	0.421273	0.543554	0.395627	0.474747	0.429528	0.527559	0.583616	0.728	0.488933	0.578431	0.445127	0.545455	0.523209	0.656716	0.308623	0.360656	0.515176	0.168989
chr22	17592135	17628818	ATP6V1E1	0	-	intron	8	ENSG00000131100.12	0.742258	0.715893	0.75998	0.768035	0.604522	0.603475	0.665371	0.703417	0.638298	0.627981	0.691601	0.711318	0.753224	0.748749	0.530377	0.53193	0.715781	0.728103	0.681401	0.728985	0.700947	0.706984	0.74636	0.752658	0.703265	0.707406	0.735682	0.738135	0.787965	0.790368	0.494606	0.50501	0.651085	0.185678
chr9	114587745	114598373	ATP6V1G1	0	+	intron	2	ENSG00000136888.6	0.447429	0.447429	0.490069	0.490069	0.286104	0.286104	0.302158	0.302158	0.327763	0.327763	0.532938	0.532938	0.61585	0.61585	0.399753	0.399753	0.402357	0.402357	0.313416	0.313416	0.595236	0.595236	0.423804	0.423804	0.546953	0.546953	0.446306	0.446306	0.440142	0.440142	0.323616	0.323616	0.405523	0.145611
chr8	53715556	53843558	ATP6V1H	0	-	intron	14	ENSG00000047249.17	0.346557	0.311457	0.446716	0.49219	0.320145	0.348809	0.359477	0.397635	0.346313	0.389873	0.393356	0.411795	0.448755	0.459458	0.278535	0.262934	0.438907	0.483046	0.363173	0.382076	0.396891	0.437766	0.33154	0.348039	0.401974	0.447712	0.343537	0.367393	0.405169	0.497312	0.199992	0.181157	0.365803	0.12592
chr1	46632736	46673867	ATPAF1	0	-	intron	11	ENSG00000123472.12	0.18484	0.263736	0.281215	0.333333	0.164031	0.164384	0.239425	0.288136	0.211513	0.28169	0.234034	0.354167	0.222912	0.271186	0.116912	0.0588235	0.241466	0.304348	0.211246	0.288462	0.258743	0.346154	0.257893	0.352941	0.253848	0.290323	0.211775	0.266667	0.247674	0.382353	0.14289	0.201835	0.261679	0.103371
chr3	142449234	142578826	ATR	0	-	intron	44	ENSG00000175054.14	0.362255	0.351049	0.430221	0.490897	0.282346	0.265531	0.393446	0.4	0.373401	0.340637	0.392759	0.382927	0.49292	0.494837	0.254579	0.220022	0.466005	0.458865	0.342649	0.360573	0.463898	0.476324	0.414928	0.428121	0.426444	0.430228	0.326023	0.305298	0.414281	0.419413	0.206248	0.189832	0.353797	0.128384
chr2	27212026	27217178	ATRAID	0	+	intron	6	ENSG00000138085.16	0.237736	0.265271	0.341243	0.404726	0.348446	0.37472	0.301588	0.352627	0.284517	0.312304	0.305336	0.33936	0.482718	0.558485	0.37778	0.442632	0.648176	0.711112	0.320473	0.374707	0.465878	0.508286	0.395784	0.397648	0.316867	0.35205	0.349603	0.347683	0.546947	0.631475	0.348017	0.344631	0.39516	0.156086
chrX	77504877	77786233	ATRX	0	-	intron	35	ENSG00000085224.22	0.46756	0.504505	0.558613	0.597101	0.535379	0.575488	0.549556	0.581395	0.476272	0.480874	0.534046	0.544218	0.753309	0.783626	0.468074	0.511628	0.684658	0.745501	0.428844	0.40678	0.660442	0.683168	0.565077	0.582609	0.54764	0.56701	0.546565	0.559387	0.65031	0.674961	0.34057	0.329843	0.536947	0.178253
chr22	45671797	45845307	ATXN10	0	+	intron	14	ENSG00000130638.16	0.301142	0.392738	0.294222	0.378015	0.21811	0.272149	0.321497	0.426404	0.307494	0.421861	0.313086	0.411365	0.351748	0.510682	0.23789	0.213807	0.324841	0.376524	0.343306	0.456388	0.324348	0.458025	0.340491	0.481738	0.335895	0.455235	0.277956	0.325498	0.332896	0.423967	0.172788	0.142891	0.361605	0.134421
chr16	71845990	71885268	ATXN1L	0	+	intron	2	ENSG00000224470.7	0.271698	0.271698	0.340676	0.340676	0.269412	0.269412	0.221154	0.221154	0.31671	0.31671	0.331224	0.331224	0.491801	0.491801	0.400505	0.400505	0.276245	0.276245	0.170818	0.170818	0.231852	0.231852	0.239912	0.239912	0.272919	0.272919	0.375635	0.375635	0.267077	0.267077	0.15331	0.15331	0.272409	0.108792
chr12	111443484	111599676	ATXN2	0	-	intron	28	ENSG00000204842.15	0.333592	0.348542	0.411238	0.507138	0.27225	0.308964	0.390594	0.482268	0.34135	0.32971	0.380548	0.48404	0.399513	0.407392	0.236458	0.249402	0.326134	0.354427	0.360371	0.420069	0.364445	0.430308	0.370659	0.409188	0.376934	0.437231	0.299431	0.282856	0.32419	0.347303	0.176189	0.143961	0.349576	0.12933
chr16	28823034	28837237	ATXN2L	0	+	intron	8	ENSG00000168488.18	0.232104	0.255622	0.259538	0.307133	0.19131	0.190109	0.22377	0.258059	0.271823	0.312101	0.256242	0.289272	0.404881	0.467925	0.177541	0.197903	0.292163	0.311069	0.246966	0.288019	0.345181	0.3945	0.208709	0.233063	0.310718	0.386931	0.183009	0.215556	0.270136	0.323145	0.104367	0.121783	0.267776	0.108325
chr17	44191804	44200113	ATXN7L3	0	-	intron	11	ENSG00000087152.15	0.548319	0.571429	0.566441	0.627119	0.5336	0.581818	0.435568	0.434783	0.539972	0.55102	0.562305	0.59854	0.623911	0.647887	0.450051	0.449438	0.707355	0.78481	0.476136	0.559322	0.636565	0.698413	0.485946	0.596491	0.607648	0.622754	0.543033	0.555556	0.56703	0.623729	0.369028	0.369231	0.545432	0.170979
chr2	74526644	74529939	AUP1	0	-	intron	10	ENSG00000115307.16	0.338081	0.29365	0.364561	0.285166	0.471387	0.484225	0.291668	0.268163	0.346305	0.382643	0.389767	0.383045	0.305796	0.293368	0.274643	0.243378	0.679652	0.655128	0.340872	0.327676	0.456773	0.401985	0.355473	0.378387	0.322114	0.331877	0.384367	0.388856	0.538278	0.53377	0.322739	0.276523	0.348696	0.139063
chr1	1373729	1375495	AURKAIP1	0	-	intron	2	ENSG00000175756.13	0.89522	0.89522	0.841444	0.841444	0.684395	0.684395	0.591916	0.591916	0.698344	0.698344	0.740451	0.740451	0.720337	0.720337	0.622132	0.622132	0.81894	0.81894	0.643061	0.643061	0.849894	0.849894	0.705426	0.705426	0.890491	0.890491	0.779096	0.779096	0.798272	0.798272	0.833706	0.833706	0.712537	0.205465
chr7	32495425	32588721	AVL9	0	+	intron	16	ENSG00000105778.18	0.286119	0.299301	0.340828	0.379764	0.21022	0.227881	0.31057	0.342589	0.345665	0.395225	0.367073	0.39329	0.376459	0.444444	0.186652	0.140157	0.227735	0.17724	0.296979	0.335271	0.288674	0.307856	0.297006	0.313414	0.306688	0.307152	0.216424	0.204609	0.259761	0.255922	0.0965978	0.105946	0.272357	0.117228
chr3	28315002	28349127	AZI2	0	-	intron	9	ENSG00000163512.13	0.09736	0.049505	0.103608	0.0628931	0.084627	0.10219	0.0704212	0.0377358	0.066471	0.0277778	0.0856498	0.0319149	0.0884553	0.0298507	0.0502211	0.0529801	0.1631	0.153846	0.122784	0.135593	0.0755961	0.0558464	0.0901379	0.0540541	0.0816706	0.049505	0.0945684	0.0294118	0.125625	0.0675676	0.0741422	0.0183486	0.0564129	0.0402901
chr8	102826356	102893864	AZIN1	0	-	intron	13	ENSG00000155096.13	0.382049	0.440678	0.445779	0.546638	0.346158	0.447205	0.359594	0.432184	0.422739	0.456897	0.405888	0.416382	0.520713	0.639344	0.331828	0.410811	0.268571	0.286792	0.255701	0.303922	0.444704	0.537396	0.391247	0.463576	0.405349	0.457219	0.339238	0.364729	0.383013	0.422442	0.175117	0.176471	0.400158	0.147327
chr15	44711486	44718877	B2M	0	+	intron	3	ENSG00000166710.18	0.579956	0.843625	0.577426	0.843077	0.548465	0.782991	0.499052	0.699114	0.513	0.764286	0.566494	0.828571	0.589313	0.879594	0.5218	0.769634	0.624726	0.906606	0.408797	0.55192	0.596934	0.891566	0.590821	0.844595	0.514682	0.761721	0.572443	0.820912	0.607625	0.88586	0.512492	0.716129	0.752365	0.212807
chr3	119211731	119241103	B4GALT4	0	-	intron	3	ENSG00000121578.12	0.162963	0.222222	0.214011	0.303571	0.151515	0.204545	0.141323	0.157303	0.161791	0.1875	0.098778	0.091954	0.303529	0.44	0.056593	0.0645161	0.312692	0.418301	0.19502	0.26506	0.245098	0.264706	0.243693	0.296296	0.22274	0.263158	0.184319	0.209524	0.239354	0.322581	0.099828	0.142857	0.226711	0.116308
chr20	49632944	49713878	B4GALT5	0	-	intron	8	ENSG00000158470.5	0.599911	0.657219	0.566978	0.599402	0.4223	0.455755	0.467597	0.483696	0.514053	0.580501	0.519743	0.515061	0.625136	0.637793	0.473598	0.474167	0.435121	0.413955	0.332553	0.406531	0.544443	0.519914	0.498063	0.532963	0.465826	0.498687	0.52229	0.563636	0.391213	0.425438	0.240257	0.247019	0.471279	0.156204
chr9	33247819	33264720	BAG1	0	-	intron	6	ENSG00000107262.21	0.401729	0.434466	0.518121	0.487721	0.393742	0.39951	0.402157	0.393785	0.372009	0.390966	0.456205	0.454454	0.45029	0.437812	0.480486	0.467911	0.677366	0.644444	0.32387	0.316584	0.515338	0.517126	0.394943	0.421454	0.621598	0.638803	0.575026	0.585027	0.624432	0.640751	0.328034	0.318831	0.444097	0.154445
chr8	38176532	38213301	BAG4	0	+	intron	5	ENSG00000156735.10	0.171123	0.165138	0.224717	0.265957	0.154897	0.194175	0.198638	0.301887	0.249835	0.389381	0.22841	0.219409	0.368829	0.390244	0.182302	0.222222	0.236802	0.235294	0.125564	0.142349	0.319453	0.457143	0.218313	0.27957	0.253942	0.275862	0.212062	0.130435	0.282553	0.35443	0.160406	0.216216	0.249395	0.111569
chr2	214725645	214809711	BARD1	0	-	intron	10	ENSG00000138376.10	0.264571	0.263339	0.294695	0.302885	0.260649	0.268966	0.258746	0.268747	0.246973	0.224321	0.294013	0.255767	0.362012	0.401871	0.162878	0.119318	0.20659	0.215385	0.197945	0.175007	0.39182	0.434748	0.220105	0.175502	0.24918	0.237301	0.166845	0.14966	0.257201	0.221569	0.119085	0.118444	0.22546	0.103571
chr19	48954814	48961798	BAX	0	+	intron	4	ENSG00000087088.19	0.596168	0.774303	0.51405	0.636207	0.455502	0.58668	0.5596	0.708707	0.546771	0.70268	0.544589	0.69426	0.539401	0.688176	0.446723	0.562678	0.608603	0.785106	0.478807	0.543977	0.586618	0.766157	0.600328	0.786147	0.632352	0.817897	0.466011	0.564021	0.563077	0.68	0.428788	0.501254	0.635191	0.189706
chr14	34752730	34875647	BAZ1A	0	-	intron	26	ENSG00000198604.10	0.537998	0.604888	0.594744	0.711427	0.532688	0.592556	0.563597	0.666667	0.514503	0.535121	0.587948	0.661557	0.706076	0.813922	0.541506	0.603514	0.559591	0.642065	0.542751	0.617524	0.610994	0.673455	0.55223	0.621779	0.576013	0.674084	0.576601	0.615338	0.606251	0.700367	0.463272	0.492647	0.601583	0.170649
chr7	73440397	73522278	BAZ1B	0	-	intron	19	ENSG00000009954.10	0.527399	0.592105	0.59579	0.650456	0.537834	0.598802	0.532057	0.576923	0.541357	0.561702	0.572004	0.626168	0.755329	0.873541	0.559945	0.64	0.621285	0.696356	0.483254	0.545825	0.66133	0.730077	0.577484	0.671329	0.58642	0.606322	0.605328	0.677346	0.64012	0.737991	0.434977	0.495775	0.604748	0.178796
chr12	56595595	56636816	BAZ2A	0	-	intron	29	ENSG00000076108.11	0.612695	0.647887	0.648749	0.682927	0.576964	0.615385	0.538104	0.566308	0.605802	0.623188	0.624863	0.638655	0.750062	0.815287	0.541823	0.574257	0.570951	0.588889	0.582969	0.606383	0.667591	0.704	0.567588	0.625954	0.601104	0.634615	0.630614	0.663366	0.584559	0.565217	0.46595	0.428571	0.587111	0.170335
chr1	114567556	114581639	BCAS2	0	-	intron	6	ENSG00000116752.5	0.67131	0.691702	0.704855	0.712446	0.626323	0.631688	0.454564	0.471459	0.578774	0.6	0.652674	0.686857	0.706764	0.730372	0.627379	0.660425	0.611757	0.606702	0.51009	0.556879	0.779703	0.788221	0.763783	0.769741	0.690404	0.695365	0.68679	0.70576	0.756376	0.781998	0.430076	0.408497	0.617536	0.190027
chr10	125823545	125853695	BCCIP	0	+	intron	6	ENSG00000107949.16	0.575951	0.61416	0.579584	0.592143	0.491481	0.507397	0.502267	0.519864	0.528388	0.543891	0.578384	0.61139	0.670437	0.649857	0.475853	0.451168	0.591751	0.616939	0.550352	0.573483	0.635688	0.659224	0.628649	0.63756	0.676709	0.668011	0.598747	0.602793	0.630552	0.612536	0.477192	0.466884	0.548665	0.155482
chr1	85265775	85276904	BCL10	0	-	intron	2	ENSG00000142867.13	0.495238	0.495238	0.579628	0.579628	0.429541	0.429541	0.348342	0.348342	0.510072	0.510072	0.557625	0.557625	0.745189	0.745189	0.594812	0.594812	0.304559	0.304559	0.185618	0.185618	0.660226	0.660226	0.508013	0.508013	0.473036	0.473036	0.435908	0.435908	0.420836	0.420836	0.342462	0.342462	0.446536	0.178002
chr19	49665141	49673916	BCL2L12	0	+	intron	6	ENSG00000126453.9	0.374136	0.382604	0.373054	0.407742	0.257557	0.246536	0.319364	0.375038	0.268455	0.321207	0.317953	0.316433	0.360901	0.394653	0.314565	0.366987	0.266538	0.246869	0.29144	0.336348	0.364799	0.439613	0.38174	0.369131	0.530999	0.570898	0.353544	0.36514	0.428611	0.505669	0.279405	0.270446	0.34796	0.122781
chr7	73536355	73558002	BCL7B	0	-	intron	6	ENSG00000106635.7	0.227551	0.236607	0.291823	0.29737	0.386557	0.457143	0.274354	0.292174	0.233247	0.243975	0.407041	0.518293	0.410565	0.414193	0.328274	0.324255	0.295043	0.316072	0.35353	0.409145	0.413147	0.465011	0.303585	0.324639	0.406196	0.528462	0.356909	0.404004	0.385046	0.470156	0.243132	0.199675	0.347128	0.134043
chr6	136256626	136289851	BCLAF1	0	-	intron	13	ENSG00000029363.16	0.338747	0.363121	0.429303	0.511468	0.354348	0.391892	0.247149	0.229205	0.296559	0.350056	0.360431	0.412739	0.505736	0.614549	0.31919	0.375	0.291908	0.30273	0.240968	0.264095	0.379611	0.447598	0.30919	0.354286	0.315399	0.337152	0.337071	0.373045	0.3602	0.439201	0.192877	0.20068	0.350989	0.134566
chrX	19912859	19970298	BCLAF3	0	-	intron	10	ENSG00000173681.16	0.402856	0.434285	0.375923	0.321253	0.291886	0.328935	0.418602	0.427401	0.452252	0.514884	0.447249	0.409764	0.550975	0.583589	0.293577	0.22291	0.404445	0.394444	0.343919	0.292857	0.45926	0.452651	0.47011	0.470039	0.460461	0.511891	0.360549	0.410303	0.521802	0.49338	0.12932	0.144599	0.377246	0.147585
chr5	71455614	71567820	BDP1	0	+	intron	40	ENSG00000145734.18	0.457078	0.454441	0.490953	0.520527	0.437611	0.482542	0.412611	0.412443	0.387691	0.389367	0.44558	0.453341	0.615458	0.674871	0.358049	0.35877	0.441051	0.45619	0.348711	0.333898	0.541856	0.566793	0.442966	0.45086	0.446564	0.442126	0.424484	0.435849	0.50622	0.534832	0.204889	0.20383	0.421805	0.148796
chr17	42810133	42833350	BECN1	0	-	intron	11	ENSG00000126581.12	0.275393	0.241379	0.333035	0.336538	0.351675	0.393701	0.317825	0.340741	0.31586	0.303571	0.349778	0.383333	0.447736	0.494382	0.287009	0.285714	0.457477	0.440678	0.290307	0.315217	0.404715	0.384615	0.442969	0.451613	0.363742	0.40678	0.396461	0.4375	0.515896	0.592	0.345726	0.369427	0.363364	0.125614
chr16	14632814	14669236	BFAR	0	+	intron	8	ENSG00000103429.10	0.309233	0.368132	0.306192	0.352353	0.205483	0.238372	0.313194	0.340092	0.250217	0.295798	0.406863	0.50627	0.316314	0.390211	0.249433	0.283776	0.298869	0.375922	0.275305	0.335512	0.302788	0.297191	0.375677	0.474782	0.333536	0.396622	0.300115	0.41271	0.329067	0.490611	0.162863	0.207466	0.339166	0.120466
chr11	102347210	102378670	BIRC2	0	+	intron	8	ENSG00000110330.8	0.212382	0.170462	0.25713	0.258821	0.221887	0.151022	0.220412	0.183509	0.224658	0.205337	0.296352	0.339668	0.309824	0.312225	0.200736	0.17784	0.19017	0.144541	0.163143	0.174892	0.306955	0.316711	0.271892	0.20182	0.235883	0.218227	0.198097	0.186557	0.236638	0.206988	0.187856	0.180063	0.201687	0.078209
chr17	78214185	78225636	BIRC5	0	+	intron	5	ENSG00000089685.14	0.254194	0.130841	0.268336	0.173913	0.236171	0.169492	0.265189	0.133333	0.262782	0.189781	0.294751	0.235294	0.406841	0.34375	0.271818	0.208955	0.201587	0.0555556	0.21999	0.140468	0.382006	0.380952	0.234113	0.178571	0.338241	0.34	0.182184	0.123348	0.320862	0.244898	0.296455	0.153846	0.188412	0.0993362
chr2	32357027	32618899	BIRC6	0	+	intron	78	ENSG00000115760.14	0.256186	0.229436	0.312012	0.299413	0.203076	0.170401	0.273603	0.261107	0.261765	0.245443	0.300507	0.299379	0.350179	0.315437	0.185892	0.1511	0.26753	0.246866	0.246588	0.248712	0.291296	0.267571	0.25217	0.229418	0.280456	0.263935	0.209482	0.174202	0.248251	0.209408	0.134039	0.118886	0.219454	0.0782647
chr1	169367969	169396540	BLZF1	0	+	intron	7	ENSG00000117475.13	0.255098	0.168421	0.233697	0.230216	0.247251	0.233333	0.159621	0.16092	0.198446	0.183673	0.245963	0.202899	0.225456	0.115044	0.152496	0.119403	0.291089	0.32	0.141448	0.108108	0.288713	0.198614	0.247165	0.301887	0.27199	0.269663	0.246156	0.245614	0.246899	0.294872	0.115591	0.0695652	0.189543	0.0876258
chr2	202376935	202567751	BMPR2	0	+	intron	15	ENSG00000204217.13	0.28131	0.396396	0.319175	0.448276	0.22548	0.208	0.298862	0.4	0.289582	0.391304	0.336348	0.442623	0.401879	0.650407	0.201384	0.192405	0.279706	0.360856	0.226915	0.25	0.323301	0.49505	0.300399	0.401384	0.289293	0.213333	0.294384	0.450593	0.318153	0.35443	0.165732	0.171429	0.342734	0.153286
chr10	42782800	42834937	BMS1	0	+	intron	22	ENSG00000165733.7	0.468477	0.424162	0.623205	0.605228	0.641205	0.622143	0.479355	0.481678	0.490798	0.497568	0.462605	0.437861	0.793173	0.78851	0.575257	0.579344	0.647388	0.68777	0.458316	0.463215	0.69002	0.6895	0.562534	0.559596	0.599653	0.584152	0.588535	0.579349	0.710616	0.722397	0.423303	0.452833	0.539724	0.174962
chr5	173144441	173164387	BNIP1	0	+	intron	6	ENSG00000113734.17	0.307745	0.208334	0.328218	0.192377	0.278353	0.201465	0.271098	0.188609	0.26168	0.224211	0.3583	0.335354	0.397265	0.35	0.278608	0.182449	0.30363	0.166666	0.292778	0.273178	0.319581	0.208641	0.353165	0.242857	0.347443	0.273388	0.301075	0.24878	0.374873	0.326285	0.231833	0.178841	0.223614	0.0810222
chr5	173607513	173616660	BOD1	0	-	intron	3	ENSG00000145919.10	0.252554	0.277108	0.352274	0.388715	0.204572	0.263889	0.129481	0.117021	0.207891	0.269939	0.328076	0.320285	0.385319	0.404494	0.267227	0.294737	0.393832	0.444444	0.201272	0.227848	0.324985	0.384615	0.25246	0.323725	0.141152	0.176744	0.310508	0.340081	0.353394	0.435556	0.282777	0.289017	0.29166	0.115474
chr4	13568737	13627723	BOD1L1	0	-	intron	25	ENSG00000038219.12	0.569484	0.563536	0.653798	0.674699	0.658054	0.696629	0.582467	0.585075	0.547247	0.585859	0.551755	0.5	0.833953	0.852041	0.574998	0.561983	0.808884	0.838095	0.45328	0.478873	0.772366	0.772846	0.599095	0.616162	0.688634	0.6875	0.580054	0.547009	0.702618	0.739336	0.486022	0.507692	0.600431	0.192278
chr17	67825523	67984378	BPTF	0	+	intron	33	ENSG00000171634.17	0.440861	0.513208	0.486135	0.566775	0.393927	0.474684	0.526783	0.649446	0.455535	0.482759	0.495846	0.625917	0.561051	0.697674	0.385749	0.426667	0.481692	0.528302	0.480237	0.561151	0.492955	0.56338	0.467516	0.555288	0.518899	0.644848	0.461144	0.617978	0.500059	0.592208	0.313339	0.347418	0.520453	0.159961
chr7	140719326	140924928	BRAF	0	-	intron	20	ENSG00000157764.13	0.142995	0.114723	0.205813	0.218712	0.102586	0.0803621	0.17206	0.206444	0.163404	0.168871	0.16153	0.177831	0.210679	0.255827	0.0830768	0.0769348	0.146619	0.142183	0.143897	0.166534	0.173452	0.171784	0.138605	0.160019	0.150681	0.189089	0.11748	0.12782	0.145282	0.169355	0.0688433	0.0709724	0.146909	0.0630261
chr12	111642145	111685986	BRAP	0	-	intron	12	ENSG00000089234.15	0.253341	0.197531	0.387635	0.354928	0.244269	0.213624	0.277013	0.228627	0.292409	0.254225	0.38131	0.390717	0.42731	0.331562	0.299382	0.249459	0.30851	0.303349	0.300349	0.26418	0.366245	0.300845	0.317517	0.303778	0.364671	0.318103	0.308493	0.247523	0.358307	0.384173	0.16703	0.107621	0.261779	0.0979792
chr19	15235518	15332545	BRD4	0	-	intron	23	ENSG00000141867.17	0.570574	0.784314	0.563658	0.803738	0.542685	0.769231	0.526645	0.684932	0.513107	0.702128	0.576808	0.8	0.596368	0.817518	0.551776	0.75	0.522567	0.7	0.532565	0.723596	0.557751	0.683333	0.527374	0.715232	0.562378	0.757282	0.543018	0.721311	0.506733	0.710526	0.503768	0.715084	0.696366	0.184411
chr5	34915375	34925996	BRIX1	0	+	intron	8	ENSG00000113460.12	0.308812	0.347056	0.33963	0.385845	0.249139	0.271958	0.255537	0.277629	0.277931	0.287909	0.285101	0.31934	0.436041	0.483731	0.228546	0.24168	0.23678	0.260377	0.228389	0.258422	0.444164	0.50816	0.285079	0.31298	0.286708	0.308048	0.275602	0.299145	0.359685	0.39403	0.161272	0.147519	0.300225	0.116593
chr3	10115591	10127190	BRK1	0	+	intron	2	ENSG00000254999.3	0.845544	0.845544	0.844631	0.844631	0.769397	0.769397	0.797848	0.797848	0.806655	0.806655	0.823973	0.823973	0.876734	0.876734	0.72849	0.72849	0.879768	0.879768	0.733556	0.733556	0.900768	0.900768	0.924357	0.924357	0.897521	0.897521	0.882551	0.882551	0.890638	0.890638	0.696732	0.696732	0.782304	0.21256
chr1	222712552	222735196	BROX	0	+	intron	13	ENSG00000162819.11	0.549154	0.623188	0.574409	0.660194	0.515544	0.550898	0.434244	0.481203	0.608188	0.645161	0.553424	0.638889	0.69928	0.76	0.376469	0.436364	0.577565	0.60274	0.398334	0.420091	0.654466	0.689826	0.612502	0.676056	0.52135	0.589595	0.509233	0.586207	0.600701	0.638596	0.407346	0.419512	0.554031	0.173436
chr3	9731728	9748018	BRPF1	0	+	intron	13	ENSG00000156983.15	0.305368	0.30303	0.375863	0.355556	0.388872	0.387097	0.147745	0.142857	0.272929	0.228571	0.299624	0.341463	0.389924	0.4375	0.248198	0.195122	0.299598	0.277778	0.19683	0.187135	0.387238	0.387097	0.301911	0.311688	0.387625	0.4	0.338309	0.380952	0.33351	0.352941	0.259652	0.25	0.290517	0.112745
chr6	36196743	36232790	BRPF3	0	+	intron	12	ENSG00000096070.19	0.340223	0.306878	0.425096	0.420588	0.346648	0.34117	0.277518	0.271114	0.422409	0.485614	0.374564	0.354849	0.517595	0.590278	0.279846	0.261573	0.33088	0.282382	0.351324	0.33629	0.432558	0.394444	0.364413	0.359091	0.389875	0.382941	0.307569	0.318229	0.42703	0.418058	0.2191	0.205196	0.336982	0.12531
chr1	32365102	32394731	BSDC1	0	-	intron	9	ENSG00000160058.18	0.502348	0.525	0.604378	0.655172	0.475623	0.584615	0.533113	0.59633	0.637194	0.630631	0.66969	0.723926	0.665517	0.783505	0.462352	0.540541	0.637456	0.711409	0.604386	0.597701	0.617851	0.645161	0.56525	0.571429	0.66832	0.747967	0.52473	0.596154	0.642497	0.753247	0.475688	0.503704	0.598029	0.17541
chr10	91923768	92030325	BTAF1	0	+	intron	38	ENSG00000095564.13	0.397994	0.391552	0.485817	0.518339	0.34243	0.322922	0.488725	0.53087	0.426566	0.474736	0.477091	0.5	0.534424	0.561244	0.328233	0.30111	0.411381	0.412683	0.339566	0.341186	0.481637	0.507302	0.431129	0.440875	0.478013	0.489469	0.346996	0.320715	0.372096	0.396572	0.221384	0.219638	0.395836	0.139609
chr11	13388000	13463297	BTBD10	0	-	intron	9	ENSG00000148925.10	0.250375	0.148148	0.292583	0.403941	0.204076	0.25	0.247185	0.307692	0.281114	0.314286	0.275052	0.377358	0.333668	0.409091	0.198572	0.216216	0.340632	0.40678	0.221831	0.285714	0.327017	0.425532	0.215366	0.282051	0.212488	0.261905	0.238368	0.227848	0.26885	0.343434	0.124538	0.137931	0.282231	0.114198
chr14	93237549	93333092	BTBD7	0	-	intron	12	ENSG00000011114.14	0.155334	0.167706	0.16513	0.198836	0.122015	0.114363	0.17487	0.205097	0.177191	0.192075	0.193661	0.244113	0.181235	0.207886	0.0763061	0.0681984	0.124871	0.109848	0.107621	0.0853658	0.171841	0.194306	0.155216	0.137897	0.170217	0.12353	0.179947	0.221124	0.13625	0.132514	0.0716057	0.0667101	0.145269	0.0664712
chr5	73498407	73505635	BTF3	0	+	intron	5	ENSG00000145741.15	0.620132	0.636071	0.661294	0.708271	0.568808	0.629727	0.591961	0.660974	0.544102	0.5875	0.627754	0.6816	0.674451	0.676976	0.61199	0.60117	0.747354	0.779762	0.637923	0.747806	0.695458	0.747045	0.633088	0.682366	0.704173	0.770776	0.544129	0.599736	0.650649	0.732657	0.635422	0.706262	0.644041	0.176425
chr1	52056124	52090716	BTF3L4	0	+	intron	5	ENSG00000134717.17	0.490568	0.683333	0.57583	0.775956	0.42062	0.542056	0.449917	0.565598	0.439089	0.510753	0.50075	0.687351	0.533694	0.670185	0.398674	0.45977	0.473416	0.53202	0.351572	0.47216	0.503482	0.591489	0.514883	0.688645	0.46481	0.630372	0.491786	0.66506	0.484724	0.642686	0.302905	0.34375	0.55654	0.178896
chr12	92140277	92145897	BTG1	0	-	intron	1	ENSG00000133639.4	0.725275	0.725275	0.674556	0.674556	0.470862	0.470862	0.53869	0.53869	0.351351	0.351351	0.666667	0.666667	0.621399	0.621399	0.564286	0.564286	0.819048	0.819048	0.198675	0.198675	0.821879	0.821879	0.647239	0.647239	0.683453	0.683453	0.706897	0.706897	0.457912	0.457912	0.395939	0.395939	0.549655	0.218993
chr6	26457903	26476621	BTN2A1	0	+	intron	8	ENSG00000112763.16	0.397111	0.433204	0.353772	0.33633	0.312458	0.334043	0.295815	0.260672	0.345834	0.366905	0.350293	0.385694	0.493334	0.645614	0.302642	0.31197	0.435117	0.520107	0.274797	0.317308	0.425373	0.410494	0.350934	0.375325	0.368557	0.346093	0.402207	0.448115	0.378344	0.447304	0.204474	0.222884	0.362474	0.135823
chr10	123154276	123170467	BUB3	0	+	intron	7	ENSG00000154473.17	0.457591	0.448161	0.541166	0.528814	0.402712	0.37234	0.372861	0.407705	0.439025	0.450847	0.461965	0.472727	0.609087	0.616949	0.395812	0.35533	0.498399	0.561644	0.311283	0.286624	0.570938	0.571429	0.384206	0.445946	0.495184	0.46988	0.358412	0.381877	0.509154	0.506579	0.331773	0.285714	0.421327	0.143408
chr11	116748169	116772988	BUD13	0	-	intron	9	ENSG00000137656.11	0.303629	0.291971	0.363202	0.341737	0.267054	0.25	0.29677	0.28877	0.299226	0.27673	0.315867	0.328125	0.38193	0.37037	0.27852	0.210526	0.32096	0.235294	0.264363	0.251969	0.331448	0.257143	0.272304	0.254545	0.348368	0.26178	0.302774	0.207317	0.343732	0.29703	0.217014	0.187135	0.253555	0.0811044
chr7	73683024	73705161	BUD23	0	+	intron	12	ENSG00000071462.11	0.7319	0.864563	0.739522	0.81767	0.681441	0.753463	0.632173	0.709631	0.70188	0.81767	0.746685	0.850211	0.722608	0.831831	0.591975	0.637069	0.689337	0.838546	0.65975	0.735677	0.742051	0.860129	0.695752	0.783883	0.728689	0.831761	0.667997	0.786041	0.754652	0.871605	0.580656	0.649533	0.743487	0.20454
chr6	41921187	41933046	BYSL	0	+	intron	6	ENSG00000112578.9	0.462283	0.519019	0.492223	0.592746	0.386165	0.419048	0.393177	0.447306	0.388981	0.388153	0.479895	0.495775	0.467877	0.490856	0.403664	0.398383	0.473135	0.431633	0.370504	0.383169	0.497656	0.597042	0.432892	0.496701	0.452356	0.435142	0.455921	0.431677	0.412444	0.402128	0.346476	0.352527	0.428312	0.130341
chr2	200810593	200827338	BZW1	0	+	intron	13	ENSG00000082153.17	0.372525	0.493711	0.457299	0.515	0.338909	0.408054	0.285802	0.363047	0.386017	0.526667	0.413267	0.550602	0.53518	0.729576	0.363024	0.442276	0.34813	0.463127	0.259222	0.386921	0.504706	0.667932	0.341431	0.485944	0.342322	0.446561	0.357855	0.419628	0.351378	0.475	0.260432	0.285024	0.450534	0.156901
chr10	122930902	122954403	C10orf88	0	-	intron	5	ENSG00000119965.12	0.246911	0.189189	0.225959	0.202899	0.273954	0.307692	0.206185	0.25	0.235647	0.208333	0.292536	0.313253	0.37403	0.349515	0.204597	0.186047	0.244643	0.222222	0.146123	0.153846	0.295569	0.278481	0.152546	0.148148	0.240211	0.25	0.269288	0.295775	0.276777	0.28	0.17094	0.166667	0.223651	0.083222
chr11	16613131	16756881	C11orf58	0	+	intron	5	ENSG00000110696.9	0.333111	0.493902	0.359644	0.595	0.28612	0.466859	0.291661	0.431034	0.26419	0.35443	0.271126	0.397476	0.348811	0.52	0.214614	0.313846	0.350554	0.573643	0.388353	0.56872	0.318738	0.506739	0.346208	0.567823	0.355577	0.565138	0.359428	0.580645	0.392418	0.579104	0.378513	0.537634	0.473647	0.148551
chr12	53299685	53307177	C12orf10	0	+	intron	5	ENSG00000139637.13	0.361338	0.327869	0.248392	0.27027	0.275567	0.244898	0.371304	0.446281	0.268252	0.30137	0.371339	0.4	0.338343	0.4	0.200851	0.166667	0.193343	0.191083	0.168959	0.133333	0.388446	0.525253	0.33029	0.387097	0.434604	0.5	0.320319	0.36	0.311219	0.289655	0.306034	0.290076	0.307874	0.135691
chr12	4487727	4538508	C12orf4	0	-	intron	13	ENSG00000047621.11	0.389209	0.301887	0.437623	0.389831	0.340546	0.297872	0.302048	0.292135	0.425432	0.26087	0.382349	0.428571	0.465737	0.405405	0.337957	0.253165	0.448505	0.428571	0.27855	0.27907	0.412572	0.372881	0.301223	0.304348	0.311332	0.255319	0.305265	0.235294	0.322294	0.344828	0.241935	0.193548	0.296682	0.103423
chr12	121000485	121016502	C12orf43	0	-	intron	6	ENSG00000157895.11	0.191241	0.165652	0.224278	0.277407	0.209299	0.238251	0.218867	0.260274	0.233725	0.203912	0.305444	0.338481	0.246681	0.260649	0.136487	0.129032	0.27192	0.280046	0.218048	0.176666	0.216916	0.238913	0.210622	0.240418	0.21245	0.212787	0.236943	0.225547	0.231475	0.220443	0.116635	0.075873	0.208491	0.0812752
chr12	116710184	116738070	C12orf49	0	-	intron	4	ENSG00000111412.5	0.334487	0.348973	0.243508	0.244593	0.187309	0.142911	0.232358	0.233948	0.203125	0.09375	0.262039	0.259078	0.286511	0.245436	0.13492	0.126984	0.152747	0.172161	0.249621	0.265909	0.331474	0.338624	0.22533	0.240133	0.280291	0.337052	0.20677	0.179498	0.243069	0.212454	0.211202	0.177507	0.212883	0.0914323
chr16	9091647	9121640	C16orf72	0	+	intron	4	ENSG00000182831.11	0.32777	0.258146	0.348113	0.3	0.33162	0.250653	0.319429	0.229532	0.283817	0.212454	0.329595	0.275535	0.37465	0.312312	0.255668	0.163077	0.353866	0.286046	0.243158	0.167323	0.357469	0.29003	0.284352	0.229907	0.327663	0.25	0.313041	0.248927	0.350265	0.30198	0.23547	0.139326	0.230309	0.0780572
chr16	46796606	46831411	C16orf87	0	-	intron	3	ENSG00000155330.9	0.454753	0.315789	0.586896	0.488372	0.420807	0.210526	0.471857	0.333333	0.47085	0.295302	0.520001	0.426471	0.674627	0.566845	0.387997	0.293706	0.386589	0.214286	0.396897	0.307692	0.570243	0.48855	0.444623	0.39604	0.54529	0.52	0.468811	0.413793	0.568708	0.455696	0.373825	0.324324	0.355925	0.138588
chr16	1419743	1420800	C16orf91	0	-	intron	1	ENSG00000174109.4	0.181818	0.181818	0.304348	0.304348	0.101695	0.101695	0.314286	0.314286	0.242424	0.242424	0.240602	0.240602	0.411765	0.411765	0.277778	0.277778	0.482759	0.482759	0.21902	0.21902	0.52381	0.52381	0.151899	0.151899	0.37594	0.37594	0.229508	0.229508	0.410256	0.410256	0.21978	0.21978	0.275746	0.135705
chr18	35972082	35979286	C18orf21	0	+	intron	3	ENSG00000141428.16	0.427306	0.611399	0.414441	0.552846	0.332185	0.48227	0.284672	0.391753	0.386444	0.556391	0.354586	0.5	0.473333	0.64	0.328023	0.44086	0.388722	0.507937	0.304167	0.4	0.497225	0.683983	0.374136	0.496454	0.368946	0.522222	0.314145	0.46875	0.416623	0.615385	0.288811	0.390244	0.485911	0.152252
chr19	13774167	13778462	C19orf53	0	+	intron	3	ENSG00000104979.8	0.352354	0.139535	0.390006	0.271186	0.329742	0.108108	0.33372	0.125	0.260299	0.0227273	0.337786	0.181818	0.445989	0.424242	0.404769	0.272727	0.558942	0.748538	0.257208	0.042328	0.346166	0.0909091	0.365988	0.190476	0.395606	0.206897	0.333434	0.0769231	0.398954	0.293333	0.332932	0.0851064	0.192933	0.180991
chr2	68041129	68110948	C1D	0	-	intron	5	ENSG00000197223.11	0.262364	0.341176	0.387027	0.517241	0.259413	0.366667	0.243601	0.306122	0.237473	0.266667	0.316219	0.387435	0.425675	0.446281	0.24146	0.319527	0.347846	0.405797	0.265417	0.298643	0.305981	0.465116	0.385088	0.45283	0.398236	0.454148	0.225845	0.243902	0.380736	0.319328	0.209542	0.25	0.343581	0.120731
chr1	37681569	37692249	C1orf109	0	-	intron	4	ENSG00000116922.14	0.333971	0.260047	0.202903	0.0925532	0.317284	0.324675	0.172504	0.140456	0.33588	0.295816	0.356776	0.326456	0.503818	0.488795	0.203171	0.127273	0.353274	0.320833	0.228928	0.168009	0.444746	0.471015	0.279173	0.225013	0.486664	0.517805	0.311719	0.347028	0.347196	0.349189	0.205631	0.201058	0.273884	0.143588
chr1	37806978	37809454	C1orf122	0	+	intron	1	ENSG00000197982.13	0.931034	0.931034	0.694444	0.694444	0.666667	0.666667	0.826087	0.826087	0.716418	0.716418	0.641026	0.641026	0.8	0.8	0.594595	0.594595	0.974359	0.974359	0.763441	0.763441	0.771429	0.771429	0.77551	0.77551	0.808511	0.808511	0.761905	0.761905	0.75	0.75	0.705882	0.705882	0.716548	0.207494
chr1	53214098	53220617	C1orf123	0	-	intron	7	ENSG00000162384.13	0.49388	0.587156	0.530131	0.507042	0.539205	0.533333	0.431855	0.469388	0.471146	0.47541	0.425397	0.464286	0.584108	0.581818	0.595653	0.631579	0.756755	0.8125	0.487746	0.560261	0.565267	0.637681	0.706341	0.676471	0.694286	0.745098	0.561948	0.59542	0.611257	0.677966	0.486967	0.511628	0.556885	0.173735
chr1	231223762	231241187	C1orf131	0	-	intron	5	ENSG00000143633.12	0.531585	0.510638	0.658821	0.696203	0.559007	0.604651	0.488384	0.62069	0.478367	0.507042	0.574009	0.642857	0.634697	0.6875	0.52188	0.473684	0.624935	0.529412	0.519632	0.548148	0.64404	0.686131	0.609824	0.636364	0.702645	0.729927	0.552732	0.561404	0.58762	0.59375	0.524148	0.53012	0.562266	0.163417
chr1	3889124	3900293	C1orf174	0	-	intron	3	ENSG00000198912.10	0.390845	0.422535	0.400924	0.428571	0.322153	0.139535	0.424549	0.418182	0.452232	0.440945	0.390511	0.253165	0.552663	0.607143	0.268687	0.333333	0.489272	0.583333	0.396344	0.358209	0.571655	0.491228	0.385679	0.333333	0.632111	0.615385	0.390469	0.320755	0.415315	0.300654	0.256714	0.333333	0.375273	0.15906
chr1	154206695	154220637	C1orf43	0	-	intron	6	ENSG00000143612.20	0.421793	0.574689	0.444157	0.575445	0.281822	0.327319	0.350753	0.378598	0.307521	0.353521	0.41572	0.532942	0.429524	0.569554	0.317275	0.347431	0.419323	0.577813	0.387707	0.458939	0.429361	0.562412	0.393723	0.494849	0.396212	0.489895	0.361976	0.465598	0.438302	0.585686	0.271582	0.297202	0.446582	0.151944
chr17	5432776	5448830	C1QBP	0	-	intron	6	ENSG00000108561.8	0.540231	0.766291	0.525771	0.730594	0.480467	0.620818	0.503587	0.715646	0.437372	0.597935	0.502958	0.69814	0.523586	0.725209	0.443214	0.600007	0.554365	0.802819	0.488328	0.672252	0.565855	0.811094	0.533959	0.766018	0.570344	0.809061	0.532708	0.751475	0.535278	0.752817	0.483816	0.68358	0.676691	0.186967
chr21	17788966	17819386	C21orf91	0	-	intron	2	ENSG00000154642.10	0.333334	0.333334	0.22293	0.22293	0.163266	0.163266	0.187693	0.187693	0.304348	0.304348	0.285714	0.285714	0.330808	0.330808	0.15	0.15	0.291666	0.291666	0.106666	0.106666	0.307086	0.307086	0.262136	0.262136	0.265734	0.265734	0.22807	0.22807	0.253731	0.253731	0.0731705	0.0731705	0.22155	0.0956163
chr22	41688938	41698136	C22orf46	0	+	intron	1	ENSG00000184208.10	0.843373	0.843373	0.631579	0.631579	0.771429	0.771429	0.689655	0.689655	0.842975	0.842975	0.888889	0.888889	0.866667	0.866667	0.842105	0.842105	0.909091	0.909091	0.684211	0.684211	0.903226	0.903226	0.884615	0.884615	0.857143	0.857143	0.88	0.88	0.823529	0.823529	0.794702	0.794702	0.771364	0.21486
chr12	22448582	22544546	C2CD5	0	-	intron	30	ENSG00000111731.12	0.166362	0.180303	0.220412	0.248183	0.141683	0.132867	0.186137	0.232369	0.185715	0.225524	0.212136	0.248879	0.245392	0.23199	0.119613	0.0871976	0.264028	0.338095	0.161703	0.138543	0.219686	0.227939	0.168091	0.118422	0.198406	0.176051	0.150495	0.149123	0.169362	0.162542	0.115956	0.0812081	0.175249	0.0804665
chr2	105337358	105349211	C2orf49	0	+	intron	3	ENSG00000135974.9	0.610815	0.626866	0.572649	0.589928	0.489083	0.526829	0.514068	0.535385	0.562769	0.53719	0.590245	0.593583	0.764111	0.77551	0.516766	0.461538	0.686111	0.625	0.407868	0.358452	0.608201	0.627615	0.589032	0.626263	0.630728	0.631579	0.639068	0.623729	0.556892	0.573427	0.355506	0.393013	0.535642	0.169454
chr2	199911255	199955935	C2orf69	0	+	intron	1	ENSG00000178074.5	0.363636	0.363636	0.282051	0.282051	0.16129	0.16129	0.503817	0.503817	0.293706	0.293706	0.416185	0.416185	0.606061	0.606061	0.25	0.25	0.333333	0.333333	0.125	0.125	0.464286	0.464286	0.414815	0.414815	0.352941	0.352941	0.343195	0.343195	0.285714	0.285714	0.222222	0.222222	0.318721	0.146146
chr3	88149742	88168729	C3orf38	0	+	intron	2	ENSG00000179021.9	0.438476	0.438476	0.447162	0.447162	0.328697	0.328697	0.309727	0.309727	0.285353	0.285353	0.285185	0.285185	0.511009	0.511009	0.364805	0.364805	0.361745	0.361745	0.0652255	0.0652255	0.564067	0.564067	0.365182	0.365182	0.37663	0.37663	0.366364	0.366364	0.297696	0.297696	0.153975	0.153975	0.324782	0.144695
chr5	133955501	133968787	C5orf15	0	-	intron	2	ENSG00000113583.7	0.30753	0.30753	0.361286	0.361286	0.249269	0.249269	0.334415	0.334415	0.272734	0.272734	0.389449	0.389449	0.462573	0.462573	0.219073	0.219073	0.466724	0.466724	0.170632	0.170632	0.463446	0.463446	0.434416	0.434416	0.482762	0.482762	0.269006	0.269006	0.43974	0.43974	0.276556	0.276556	0.329389	0.12951
chr5	31532265	31555058	C5orf22	0	+	intron	8	ENSG00000082213.17	0.374638	0.367881	0.476784	0.458893	0.32012	0.307333	0.379123	0.392835	0.442351	0.497094	0.444005	0.410864	0.419813	0.381327	0.288948	0.249646	0.382393	0.389566	0.316163	0.341049	0.453609	0.373176	0.465648	0.470339	0.447774	0.425652	0.371341	0.356751	0.282459	0.263799	0.178102	0.170202	0.344495	0.121553
chr5	41904187	41921636	C5orf51	0	+	intron	5	ENSG00000205765.8	0.337826	0.287582	0.431153	0.346535	0.334082	0.37037	0.322035	0.343434	0.295729	0.22449	0.277816	0.25	0.512885	0.468354	0.291562	0.253731	0.480806	0.6	0.135912	0.0930233	0.4851	0.509091	0.300796	0.266667	0.347645	0.354167	0.220367	0.166667	0.310694	0.243902	0.159118	0.117264	0.287957	0.152131
chr6	107028212	107051342	C6orf203	0	+	intron	4	ENSG00000130349.9	0.230931	0.193569	0.216394	0.20202	0.304599	0.28628	0.339668	0.359335	0.306458	0.342083	0.32444	0.330699	0.284125	0.234917	0.255044	0.235088	0.346491	0.359649	0.275145	0.251045	0.396236	0.350807	0.310704	0.265476	0.481631	0.47412	0.283672	0.267544	0.36582	0.303623	0.258106	0.228333	0.275564	0.100591
chr6	24704860	24720836	C6orf62	0	-	intron	5	ENSG00000112308.12	0.207885	0.136681	0.235299	0.175503	0.205474	0.202139	0.136904	0.133529	0.146729	0.114558	0.179351	0.200547	0.206245	0.189781	0.189912	0.118932	0.176364	0.174442	0.0916718	0.116244	0.21659	0.141844	0.171614	0.143836	0.171117	0.126708	0.187252	0.185475	0.208288	0.296875	0.0947246	0.139426	0.152736	0.0601434
chr7	6590016	6608726	C7orf26	0	+	intron	5	ENSG00000146576.12	0.400679	0.32	0.517153	0.595745	0.426083	0.451613	0.469295	0.448598	0.433668	0.465116	0.542185	0.611111	0.57554	0.634146	0.365201	0.380952	0.531186	0.512821	0.373502	0.379747	0.4767	0.47619	0.532488	0.528302	0.516088	0.493506	0.394922	0.340426	0.557935	0.548387	0.363073	0.380952	0.445154	0.147723
chr8	145052377	145066685	C8orf33	0	+	intron	6	ENSG00000182307.13	0.385929	0.384227	0.345328	0.350877	0.37145	0.402168	0.274462	0.302301	0.333356	0.319152	0.319045	0.308976	0.460268	0.526579	0.364607	0.433962	0.430721	0.510911	0.195528	0.173984	0.411165	0.455769	0.295095	0.273065	0.291781	0.313123	0.276895	0.286004	0.275638	0.312185	0.276572	0.290705	0.331999	0.124601
chr9	128160259	128163928	C9orf16	0	+	intron	1	ENSG00000171159.4	0.8	0.8	0.571429	0.571429	0.68	0.68	0.655172	0.655172	0.666667	0.666667	0.72	0.72	0.685714	0.685714	0.857143	0.857143	0.938272	0.938272	0.523702	0.523702	0.846154	0.846154	0.771429	0.771429	0.754098	0.754098	0.857143	0.857143	0.776978	0.776978	0.855346	0.855346	0.703485	0.21171
chr9	129827289	129835863	C9orf78	0	-	intron	8	ENSG00000136819.15	0.921187	0.928009	0.904764	0.910504	0.896619	0.882947	0.765993	0.763182	0.904052	0.901378	0.924993	0.941062	0.933877	0.929274	0.797428	0.818623	0.933686	0.938986	0.844408	0.833684	0.903825	0.9	0.926836	0.941485	0.92471	0.930839	0.905939	0.914647	0.944563	0.949071	0.899389	0.921451	0.847361	0.224115
chr9	71911509	71986054	C9orf85	0	+	intron	4	ENSG00000155621.14	0.491256	0.539474	0.403561	0.436752	0.517595	0.597235	0.566658	0.64784	0.611355	0.745888	0.603899	0.722553	0.599031	0.722333	0.407089	0.468941	0.483077	0.509844	0.552802	0.634674	0.645784	0.804463	0.569351	0.667004	0.601366	0.723565	0.462083	0.459879	0.549818	0.657328	0.454215	0.560014	0.582223	0.185589
chr9	26840684	26892804	CAAP1	0	-	intron	6	ENSG00000120159.12	0.108921	0.0344827	0.148022	0.0840083	0.0616286	0.0350178	0.064499	0.0288944	0.10357	0.047744	0.134657	0.0924187	0.160787	0.139724	0.0672348	0.015625	0.0994307	0.0526315	0.0770989	0.0563342	0.14999	0.118201	0.086296	0.070381	0.0817542	0.0570951	0.093187	0.0416666	0.109073	0.0712538	0.0549926	0.0218978	0.0569045	0.0364592
chr2	230712844	230821075	CAB39	0	+	intron	12	ENSG00000135932.10	0.226671	0.1875	0.264406	0.223215	0.164977	0.129465	0.221696	0.156583	0.236928	0.170213	0.246176	0.18617	0.285764	0.242424	0.173244	0.112821	0.143663	0.096045	0.179266	0.151515	0.266148	0.214022	0.236791	0.215278	0.207873	0.166666	0.203709	0.12931	0.223451	0.185984	0.0843888	0.0435967	0.153577	0.064105
chr10	118674166	118755249	CACUL1	0	-	intron	9	ENSG00000151893.14	0.231655	0.220994	0.25213	0.271739	0.180954	0.184874	0.214485	0.227642	0.246788	0.25974	0.273796	0.261745	0.352894	0.359477	0.163554	0.150754	0.228538	0.177215	0.182391	0.191489	0.305796	0.292135	0.198879	0.173669	0.233581	0.187919	0.191361	0.188153	0.243113	0.253521	0.113217	0.110701	0.206575	0.0798372
chr17	48830987	48866522	CALCOCO2	0	+	intron	14	ENSG00000136436.14	0.556934	0.658644	0.602397	0.7402	0.579151	0.696201	0.601117	0.752536	0.542466	0.655981	0.554196	0.701974	0.626827	0.75685	0.499939	0.588781	0.576909	0.710228	0.573848	0.716646	0.61858	0.755687	0.583731	0.709615	0.561556	0.641383	0.601285	0.753241	0.632817	0.806435	0.560373	0.672064	0.665674	0.179508
chr19	12938577	12944489	CALR	0	+	intron	8	ENSG00000179218.13	0.692052	0.75101	0.707009	0.802835	0.696583	0.758934	0.508177	0.522968	0.666414	0.718198	0.722656	0.798207	0.742764	0.813733	0.628198	0.647928	0.773073	0.872949	0.56344	0.587483	0.710461	0.769979	0.608512	0.662332	0.615985	0.653443	0.735484	0.830599	0.618479	0.669107	0.684651	0.73062	0.681784	0.198112
chr7	128739291	128771807	CALU	0	+	intron	9	ENSG00000128595.16	0.182648	0.0784314	0.234022	0.184697	0.192359	0.0620155	0.131798	0.0262009	0.187192	0.0983607	0.226271	0.182222	0.278412	0.284483	0.204234	0.152174	0.217485	0.0963855	0.134691	0.0698324	0.219638	0.197674	0.229056	0.17284	0.23975	0.189781	0.233083	0.0412371	0.214665	0.0487805	0.159332	0.0208333	0.112115	0.0797362
chr5	134738500	134752160	CAMLG	0	+	intron	3	ENSG00000164615.4	0.416399	0.46	0.404651	0.4	0.361759	0.392157	0.183143	0.178218	0.28219	0.298507	0.418484	0.464286	0.444505	0.435644	0.219973	0.238095	0.400302	0.444444	0.26433	0.339394	0.416177	0.456693	0.426859	0.494118	0.316901	0.35443	0.302357	0.264706	0.423526	0.447761	0.287842	0.285714	0.350245	0.128968
chr9	135808486	135907228	CAMSAP1	0	-	intron	17	ENSG00000130559.18	0.501773	0.533333	0.449781	0.478873	0.411091	0.42623	0.460279	0.4	0.397647	0.426667	0.482447	0.481481	0.664386	0.729167	0.423509	0.45	0.459132	0.46875	0.414987	0.453782	0.602177	0.708333	0.451374	0.463576	0.518336	0.568627	0.418506	0.434783	0.439617	0.44	0.261763	0.228571	0.452481	0.162679
chr1	200739557	200860704	CAMSAP2	0	+	intron	17	ENSG00000118200.14	0.365372	0.345946	0.441882	0.474227	0.351968	0.346939	0.356475	0.396226	0.395951	0.458015	0.465585	0.55	0.52898	0.549214	0.346646	0.374194	0.39518	0.428571	0.314401	0.339623	0.456516	0.531646	0.375376	0.389294	0.403896	0.461538	0.408505	0.393939	0.436237	0.484305	0.273436	0.267327	0.399471	0.130022
chr12	67269280	67319951	CAND1	0	+	intron	14	ENSG00000111530.12	0.367801	0.360636	0.398405	0.384848	0.351274	0.333392	0.34436	0.332041	0.399929	0.433711	0.344151	0.33953	0.551357	0.571512	0.288295	0.242808	0.442131	0.442785	0.284635	0.292841	0.472417	0.481482	0.358067	0.308996	0.38794	0.348145	0.391164	0.34438	0.402293	0.374897	0.324783	0.316087	0.347535	0.118493
chr17	78991716	79009867	CANT1	0	-	intron	4	ENSG00000171302.16	0.205435	0.15	0.317921	0.32972	0.16961	0.134675	0.149059	0.15205	0.255555	0.244445	0.299883	0.3081	0.23062	0.22093	0.274154	0.267605	0.224726	0.215687	0.229345	0.205357	0.291698	0.307534	0.22274	0.233615	0.195897	0.242857	0.25652	0.269619	0.242174	0.23884	0.254478	0.229885	0.220642	0.0788087
chr1	40040232	40072649	CAP1	0	+	intron	12	ENSG00000131236.16	0.626505	0.680673	0.622771	0.667234	0.530345	0.559628	0.571303	0.570198	0.563669	0.594425	0.635849	0.683916	0.70908	0.759074	0.54816	0.586988	0.475499	0.524345	0.478091	0.506673	0.63541	0.679785	0.652801	0.683095	0.625331	0.640135	0.635909	0.657187	0.635397	0.661393	0.451997	0.486632	0.584787	0.167959
chr3	15206151	15252918	CAPN7	0	+	intron	20	ENSG00000131375.9	0.359186	0.319209	0.370133	0.319018	0.270566	0.257311	0.331098	0.310551	0.372844	0.386364	0.391805	0.359774	0.440839	0.412585	0.190371	0.15635	0.378125	0.36367	0.323126	0.308269	0.454639	0.450049	0.371861	0.395267	0.421505	0.427376	0.25845	0.273423	0.357453	0.35543	0.180531	0.168141	0.309576	0.114168
chr1	112619172	112671619	CAPZA1	0	+	intron	11	ENSG00000116489.12	0.355017	0.350649	0.360329	0.413223	0.275918	0.22082	0.379491	0.476064	0.360599	0.4	0.331462	0.435028	0.39197	0.450479	0.275049	0.230608	0.356756	0.438914	0.334133	0.393939	0.347376	0.388889	0.368873	0.456456	0.352184	0.407119	0.325903	0.329412	0.348015	0.446316	0.264912	0.271967	0.359405	0.120776
chr11	3000921	3057613	CARS	0	-	intron	20	ENSG00000110619.17	0.44258	0.510869	0.517209	0.620754	0.422278	0.436441	0.477919	0.518254	0.450592	0.537393	0.504223	0.610885	0.555816	0.695883	0.418815	0.410527	0.477288	0.570661	0.494883	0.554855	0.530927	0.646352	0.507301	0.598565	0.459018	0.444679	0.452541	0.534651	0.511706	0.588174	0.419585	0.390476	0.509966	0.156249
chr7	143288214	143307696	CASP2	0	+	intron	13	ENSG00000106144.19	0.24485	0.118421	0.256134	0.184971	0.204597	0.0869565	0.208294	0.182203	0.293476	0.287293	0.22816	0.21875	0.371728	0.340741	0.216322	0.159509	0.297944	0.245614	0.148312	0.10625	0.328653	0.438356	0.264777	0.176871	0.246501	0.18552	0.232782	0.197183	0.230774	0.163662	0.132681	0.0745614	0.186286	0.103589
chr4	184627695	184649509	CASP3	0	-	intron	8	ENSG00000164305.18	0.310979	0.296939	0.40938	0.407832	0.310632	0.265087	0.293722	0.293517	0.341346	0.358974	0.329007	0.289167	0.419983	0.438171	0.302113	0.237988	0.276139	0.242657	0.262864	0.255454	0.367933	0.427885	0.220459	0.090909	0.461101	0.473986	0.293864	0.241475	0.2843	0.272541	0.239581	0.209047	0.282449	0.120484
chr6	89829893	89874436	CASP8AP2	0	+	intron	9	ENSG00000118412.12	0.362459	0.454545	0.383225	0.418301	0.322184	0.372093	0.39205	0.404255	0.386303	0.437956	0.408333	0.469388	0.495547	0.576923	0.258026	0.292683	0.445876	0.588235	0.323587	0.353791	0.464042	0.565217	0.479068	0.566667	0.384314	0.448161	0.286592	0.358696	0.372086	0.408602	0.155997	0.184502	0.405883	0.149117
chr16	67029115	67101058	CBFB	0	+	intron	5	ENSG00000067955.13	0.604249	0.51938	0.515875	0.461538	0.413712	0.287129	0.523963	0.483092	0.538789	0.519824	0.623101	0.605809	0.619959	0.5875	0.388951	0.325581	0.545712	0.5	0.445126	0.415335	0.690375	0.647887	0.439414	0.391892	0.625339	0.570312	0.529803	0.492754	0.664729	0.611765	0.38938	0.29932	0.454066	0.160027
chr11	119206275	119313926	CBL	0	+	intron	16	ENSG00000110395.6	0.469624	0.447547	0.49165	0.463577	0.356366	0.30303	0.477945	0.479155	0.489126	0.471009	0.448602	0.491954	0.568666	0.57107	0.379666	0.375767	0.399886	0.354016	0.422969	0.461689	0.525673	0.517645	0.408616	0.358186	0.471259	0.455048	0.402288	0.40131	0.384456	0.340284	0.211095	0.187351	0.392861	0.136423
chr3	105655460	105869552	CBLB	0	-	intron	17	ENSG00000114423.20	0.294376	0.242424	0.354218	0.364964	0.255945	0.230769	0.272087	0.269091	0.314305	0.254545	0.315376	0.352113	0.375722	0.317343	0.228487	0.177778	0.283194	0.222222	0.286162	0.305085	0.36281	0.363636	0.29914	0.27027	0.315564	0.3	0.248728	0.186047	0.274106	0.256522	0.149995	0.130841	0.249626	0.0917422
chr7	107743696	107761667	CBLL1	0	+	intron	5	ENSG00000105879.11	0.304644	0.322188	0.318188	0.287105	0.231955	0.216867	0.240965	0.239011	0.340363	0.328829	0.327107	0.330709	0.363726	0.413174	0.198733	0.19797	0.287355	0.242991	0.183365	0.19062	0.354483	0.402367	0.363993	0.408946	0.273587	0.280632	0.283146	0.282548	0.309175	0.278761	0.114536	0.0904762	0.265482	0.108576
chr9	121037	179147	CBWD1	0	-	intron	14	ENSG00000172785.18	0.483191	0.574168	0.43516	0.555046	0.358488	0.351362	0.46805	0.572525	0.457438	0.539474	0.459932	0.550081	0.466802	0.522962	0.389372	0.462778	0.54718	0.63428	0.437376	0.513772	0.47447	0.513822	0.45375	0.545326	0.451059	0.530687	0.489453	0.541667	0.56313	0.651531	0.340992	0.369145	0.495802	0.148911
chr22	38861449	38872314	CBX6	0	-	intron	4	ENSG00000183741.11	0.781658	0.887042	0.824695	0.894876	0.890358	0.957853	0.756598	0.800151	0.821127	0.85953	0.818902	0.832381	0.946159	0.962419	0.856389	0.910453	0.897171	0.930705	0.720507	0.764799	0.898256	0.923297	0.755872	0.807146	0.81572	0.876749	0.834947	0.848635	0.887923	0.929042	0.782437	0.779058	0.82142	0.220197
chr10	68721011	68792377	CCAR1	0	+	intron	27	ENSG00000060339.13	0.421252	0.548387	0.435044	0.566296	0.342749	0.464548	0.441616	0.615385	0.447076	0.543624	0.435524	0.579151	0.571087	0.752174	0.364633	0.457971	0.47861	0.585799	0.396885	0.508982	0.539044	0.699454	0.445332	0.579545	0.50527	0.657576	0.366858	0.476301	0.450641	0.576613	0.273454	0.252747	0.521444	0.173739
chr22	28772673	28789301	CCDC117	0	+	intron	4	ENSG00000159873.9	0.573692	0.580949	0.665308	0.677998	0.509512	0.513814	0.466256	0.449913	0.445234	0.467392	0.633387	0.661143	0.723964	0.725842	0.412883	0.384542	0.45099	0.487035	0.421516	0.402057	0.641263	0.675676	0.574991	0.624561	0.654623	0.673377	0.56736	0.530998	0.402411	0.419512	0.45206	0.484969	0.515281	0.171791
chr17	81666363	81673904	CCDC137	0	+	intron	5	ENSG00000185298.12	0.597793	0.529412	0.615574	0.54386	0.683125	0.697674	0.492829	0.417266	0.632832	0.743516	0.614503	0.593407	0.781366	0.778761	0.594151	0.591549	0.777985	0.809816	0.518025	0.524272	0.692324	0.792793	0.689174	0.732919	0.69309	0.693878	0.597727	0.604938	0.730599	0.714286	0.508479	0.526316	0.605568	0.192861
chr2	108786756	108885477	CCDC138	0	+	intron	14	ENSG00000163006.11	0.430202	0.358733	0.480618	0.461207	0.347581	0.360726	0.435817	0.29381	0.390543	0.223052	0.505756	0.425612	0.484744	0.472222	0.268554	0.134066	0.342546	0.320512	0.446851	0.361874	0.373926	0.388007	0.508029	0.48	0.510651	0.438913	0.315605	0.213212	0.421663	0.364681	0.252395	0.159875	0.320971	0.134542
chr3	123897304	123961408	CCDC14	0	-	intron	9	ENSG00000175455.14	0.309274	0.333333	0.334933	0.313725	0.327115	0.340909	0.427711	0.474074	0.33702	0.333333	0.30159	0.225352	0.475387	0.517483	0.258758	0.257426	0.551537	0.606335	0.318287	0.2875	0.442102	0.481928	0.41589	0.447552	0.41349	0.414062	0.305696	0.317073	0.48141	0.527273	0.312366	0.29703	0.363199	0.142522
chr3	14651745	14672659	CCDC174	0	+	intron	11	ENSG00000154781.15	0.364065	0.402235	0.439279	0.545455	0.400096	0.450704	0.308154	0.338902	0.346052	0.4	0.426858	0.557823	0.490243	0.631579	0.305228	0.32	0.402619	0.378378	0.250978	0.272545	0.432953	0.513761	0.447838	0.535316	0.423232	0.530612	0.39036	0.440945	0.450852	0.5	0.240179	0.225166	0.414319	0.153335
chr8	27733310	27772653	CCDC25	0	-	intron	4	ENSG00000147419.17	0.217953	0.185907	0.248443	0.276648	0.266571	0.305555	0.200097	0.219343	0.238546	0.258186	0.266783	0.294541	0.355986	0.37692	0.156587	0.182223	0.258702	0.239626	0.240826	0.282286	0.342444	0.395788	0.314974	0.366434	0.339515	0.365393	0.237874	0.253526	0.36396	0.389122	0.253592	0.324178	0.277393	0.0985798
chr6	138773508	138793319	CCDC28A	0	+	intron	5	ENSG00000024862.17	0.344582	0.388889	0.43963	0.368421	0.366865	0.358974	0.329136	0.345679	0.463707	0.468085	0.361696	0.352941	0.515097	0.484848	0.18985	0.12766	0.457449	0.428571	0.346245	0.350877	0.361244	0.361702	0.37965	0.357143	0.400955	0.4	0.385721	0.390244	0.413497	0.412371	0.29704	0.325581	0.348352	0.117512
chr17	44673068	44689779	CCDC43	0	-	intron	4	ENSG00000180329.13	0.229832	0.269189	0.369702	0.450298	0.229511	0.251814	0.195466	0.246279	0.278127	0.335915	0.290941	0.348116	0.421254	0.527439	0.170596	0.1784	0.266968	0.328456	0.183769	0.226434	0.314543	0.406863	0.290235	0.38047	0.318148	0.405527	0.367179	0.426667	0.328055	0.378331	0.228001	0.289336	0.320561	0.122277
chr17	63745249	63776351	CCDC47	0	-	intron	12	ENSG00000108588.13	0.454611	0.510484	0.605538	0.725271	0.546078	0.631286	0.492429	0.578601	0.51626	0.598714	0.591994	0.695662	0.642228	0.754352	0.429302	0.505077	0.5155	0.59433	0.442341	0.520455	0.593571	0.677638	0.592679	0.695559	0.572062	0.664788	0.550627	0.651981	0.690742	0.812852	0.36933	0.408792	0.589756	0.182967
chr3	191329076	191398670	CCDC50	0	+	intron	11	ENSG00000152492.14	0.42582	0.492537	0.418864	0.430769	0.411484	0.490862	0.371014	0.429952	0.43192	0.456522	0.394658	0.465306	0.508072	0.586301	0.370455	0.383562	0.408898	0.474747	0.304103	0.342857	0.479913	0.544928	0.451378	0.54321	0.366068	0.456522	0.349115	0.395349	0.353814	0.430534	0.32639	0.378205	0.429539	0.127783
chr3	122359590	122383231	CCDC58	0	-	intron	4	ENSG00000160124.9	0.431858	0.54413	0.454535	0.531373	0.368429	0.429578	0.522503	0.617282	0.365894	0.424862	0.371489	0.409091	0.476677	0.491294	0.369779	0.396702	0.501549	0.547879	0.574418	0.713608	0.487384	0.56907	0.575877	0.688645	0.567807	0.69477	0.420157	0.508096	0.483147	0.543723	0.348383	0.414851	0.501468	0.164261
chr12	82223680	82358805	CCDC59	0	-	intron	3	ENSG00000133773.11	0.505851	0.566038	0.464896	0.490421	0.294005	0.30814	0.295783	0.329365	0.398624	0.40884	0.323752	0.315789	0.584506	0.64977	0.410072	0.437276	0.562669	0.533333	0.30655	0.272997	0.557049	0.557823	0.331522	0.32244	0.449694	0.447932	0.473482	0.540773	0.470676	0.518519	0.399393	0.406417	0.417993	0.153225
chr10	59788762	59906656	CCDC6	0	-	intron	8	ENSG00000108091.10	0.534268	0.518656	0.584494	0.604639	0.56171	0.549729	0.441606	0.400688	0.518087	0.484903	0.506054	0.475294	0.715231	0.698912	0.551183	0.556612	0.467366	0.461463	0.396563	0.406341	0.652317	0.665589	0.502932	0.488505	0.50933	0.505266	0.538944	0.523954	0.522441	0.502733	0.438085	0.457541	0.488284	0.148982
chr3	56557160	56621818	CCDC66	0	+	intron	17	ENSG00000180376.16	0.354669	0.356164	0.383181	0.367347	0.38386	0.354167	0.318804	0.297872	0.336647	0.311927	0.385586	0.355556	0.552861	0.568627	0.358967	0.326087	0.446163	0.435897	0.352888	0.337917	0.401109	0.4	0.438434	0.424242	0.428126	0.4	0.261896	0.218182	0.46599	0.490566	0.263534	0.242424	0.346293	0.122967
chr3	49162534	49166321	CCDC71	0	-	intron	1	ENSG00000177352.9	0.266667	0.266667	0.340426	0.340426	0.205128	0.205128	0.454545	0.454545	0.444444	0.444444	0.516129	0.516129	0.658537	0.658537	0.342857	0.342857	0.62069	0.62069	0.245614	0.245614	0.487805	0.487805	0.641509	0.641509	0.42623	0.42623	0.285714	0.285714	0.345455	0.345455	0.0625	0.0625	0.373191	0.187888
chr11	118998141	119015791	CCDC84	0	+	intron	13	ENSG00000186166.8	0.320165	0.365385	0.360985	0.385047	0.373023	0.392157	0.322692	0.33557	0.410215	0.535714	0.339209	0.404624	0.434527	0.449198	0.310854	0.335664	0.39876	0.4375	0.312872	0.382716	0.376524	0.444444	0.384274	0.485246	0.352376	0.427184	0.281195	0.296296	0.364804	0.366013	0.21558	0.200837	0.36727	0.121368
chr11	83259096	83286407	CCDC90B	0	-	intron	8	ENSG00000137500.9	0.34277	0.405637	0.400318	0.509854	0.347173	0.374256	0.446208	0.512626	0.456976	0.521008	0.309044	0.373734	0.407502	0.518703	0.246992	0.294793	0.527138	0.653334	0.419269	0.533892	0.454235	0.550757	0.431375	0.534553	0.399339	0.482092	0.402193	0.477268	0.480502	0.593609	0.348118	0.45397	0.45824	0.146697
chr2	117915477	118014133	CCDC93	0	-	intron	17	ENSG00000125633.10	0.361303	0.391753	0.547937	0.606897	0.34872	0.395833	0.35608	0.35514	0.323422	0.29703	0.472485	0.550562	0.568108	0.628272	0.338465	0.368421	0.422539	0.463158	0.295582	0.305085	0.445708	0.486957	0.404253	0.45	0.392555	0.414414	0.420664	0.475	0.38803	0.426667	0.190798	0.178571	0.399633	0.152051
chr4	121816443	121823933	CCNA2	0	-	intron	7	ENSG00000145386.9	0.296876	0.308605	0.35398	0.348348	0.28276	0.273038	0.273734	0.268293	0.29534	0.297578	0.291236	0.299445	0.501158	0.496732	0.283455	0.283951	0.24553	0.27451	0.162596	0.154701	0.482897	0.508475	0.265267	0.257552	0.269723	0.268482	0.27211	0.288	0.300099	0.303571	0.235683	0.231193	0.286028	0.112556
chr5	69167009	69178245	CCNB1	0	+	intron	8	ENSG00000134057.14	0.609907	0.593981	0.590595	0.563729	0.488194	0.445079	0.563222	0.515306	0.472064	0.436347	0.50034	0.453657	0.630651	0.615586	0.510183	0.489648	0.493052	0.42781	0.489657	0.471884	0.575677	0.53866	0.53918	0.487652	0.568338	0.512055	0.496341	0.462297	0.583539	0.55665	0.436964	0.397735	0.46871	0.135104
chr15	59105077	59125045	CCNB2	0	+	intron	8	ENSG00000157456.7	0.43625	0.621348	0.433049	0.581082	0.35716	0.483917	0.384233	0.506312	0.35111	0.429656	0.415146	0.579231	0.4265	0.526251	0.369878	0.483951	0.315406	0.350527	0.332006	0.49826	0.400259	0.565523	0.359534	0.454688	0.411266	0.569763	0.352043	0.455822	0.403458	0.516339	0.311128	0.389158	0.471284	0.140938
chr6	99542379	99568973	CCNC	0	-	intron	13	ENSG00000112237.12	0.124413	0.0633484	0.186005	0.109375	0.129414	0.0955882	0.130337	0.0962567	0.124556	0.0724638	0.172715	0.139683	0.175919	0.166172	0.0856109	0.0408163	0.15388	0.0705882	0.181566	0.244898	0.200858	0.175258	0.137687	0.12069	0.19636	0.106599	0.135157	0.0864865	0.148466	0.190476	0.0723853	0.0510638	0.107633	0.0609548
chr5	163437568	163446151	CCNG1	0	+	intron	6	ENSG00000113328.18	0.413777	0.440468	0.460823	0.503154	0.330499	0.285176	0.304274	0.348121	0.340337	0.390128	0.441524	0.461606	0.471713	0.528477	0.360186	0.395709	0.52734	0.617941	0.285088	0.303582	0.476699	0.486016	0.457608	0.430927	0.424478	0.455814	0.349866	0.380109	0.422266	0.489727	0.373526	0.36519	0.404832	0.13372
chr5	87318415	87413019	CCNH	0	-	intron	7	ENSG00000134480.14	0.404279	0.465909	0.448218	0.508621	0.316988	0.318367	0.248329	0.267857	0.369497	0.354167	0.414823	0.483871	0.469334	0.461538	0.311564	0.348837	0.325627	0.357724	0.296627	0.324538	0.462148	0.5	0.448691	0.569767	0.449937	0.447761	0.418393	0.485437	0.421468	0.464789	0.234709	0.302041	0.391837	0.133312
chr4	77047157	77076005	CCNI	0	-	intron	6	ENSG00000118816.9	0.483344	0.486111	0.526934	0.482676	0.41898	0.418851	0.46848	0.484809	0.482003	0.508825	0.496378	0.479297	0.517369	0.491094	0.403555	0.371278	0.461103	0.476621	0.545755	0.568416	0.538189	0.560984	0.594722	0.60726	0.521285	0.526065	0.488942	0.456045	0.609345	0.63827	0.473775	0.461199	0.471635	0.137948
chr14	99481168	99535044	CCNK	0	+	intron	4	ENSG00000090061.17	0.472164	0.604327	0.493069	0.624131	0.37336	0.4522	0.418562	0.547489	0.489179	0.634609	0.511262	0.675991	0.579604	0.762796	0.37626	0.466807	0.484354	0.593213	0.424163	0.548991	0.518962	0.684183	0.501091	0.653435	0.566843	0.742131	0.497865	0.631357	0.509967	0.663366	0.236977	0.264275	0.561723	0.187419
chr3	157146507	157160760	CCNL1	0	-	intron	13	ENSG00000163660.11	0.259944	0.255072	0.295233	0.365707	0.218678	0.202415	0.181841	0.155433	0.233819	0.277491	0.230031	0.266341	0.320556	0.407344	0.245332	0.28777	0.198959	0.221929	0.114776	0.0653419	0.312187	0.406683	0.197443	0.187807	0.190954	0.210839	0.235605	0.260274	0.174375	0.158308	0.158023	0.134856	0.227271	0.109589
chr1	1385710	1399328	CCNL2	0	-	intron	14	ENSG00000221978.11	0.434521	0.470134	0.391571	0.36825	0.389753	0.392418	0.409552	0.443536	0.504239	0.576588	0.448571	0.55355	0.482286	0.592125	0.289207	0.192929	0.498773	0.612829	0.373978	0.355704	0.507645	0.629049	0.48544	0.627599	0.444862	0.475623	0.421228	0.453062	0.573027	0.700866	0.31924	0.300586	0.455579	0.178602
chr12	48688457	48716998	CCNT1	0	-	intron	9	ENSG00000129315.10	0.373608	0.384615	0.436231	0.480349	0.345124	0.425287	0.289478	0.289926	0.340393	0.352941	0.387978	0.395683	0.488616	0.564417	0.326946	0.367647	0.268868	0.27907	0.256623	0.276169	0.446403	0.563758	0.354383	0.403974	0.373854	0.444444	0.34697	0.354839	0.362648	0.378378	0.169838	0.162866	0.360257	0.137025
chr2	134918234	134959342	CCNT2	0	+	intron	8	ENSG00000082258.12	0.237806	0.261209	0.301374	0.35265	0.205542	0.212979	0.271157	0.265534	0.202557	0.211358	0.276525	0.307599	0.374521	0.40694	0.196832	0.191932	0.270127	0.240598	0.188464	0.150176	0.317402	0.309323	0.26734	0.308515	0.301454	0.351919	0.190779	0.187398	0.228178	0.235773	0.0903759	0.0884442	0.240138	0.1011
chr12	69585333	69601570	CCT2	0	+	intron	16	ENSG00000166226.12	0.618235	0.734128	0.620369	0.714093	0.502891	0.572136	0.522615	0.579797	0.564936	0.641514	0.565284	0.65076	0.633058	0.728266	0.531303	0.610834	0.594802	0.666667	0.632445	0.749265	0.591867	0.661918	0.615397	0.720823	0.633171	0.722383	0.599653	0.694764	0.659684	0.757587	0.451409	0.528676	0.631389	0.175952
chr1	156308967	156367873	CCT3	0	-	intron	13	ENSG00000163468.14	0.698603	0.809035	0.728912	0.808824	0.678381	0.738971	0.712472	0.830189	0.633118	0.688633	0.710876	0.798898	0.719637	0.762089	0.611984	0.690323	0.732666	0.80597	0.687846	0.757455	0.74349	0.826948	0.787307	0.873418	0.73016	0.807018	0.695466	0.769826	0.729712	0.8	0.61719	0.689944	0.732797	0.196042
chr5	10249920	10266412	CCT5	0	+	intron	11	ENSG00000150753.11	0.423239	0.59596	0.43678	0.571429	0.387744	0.523466	0.34123	0.465823	0.303276	0.349272	0.394192	0.522222	0.454391	0.56705	0.333978	0.441913	0.428936	0.570423	0.376084	0.503846	0.430018	0.551938	0.406873	0.597577	0.442843	0.618182	0.400047	0.534031	0.450719	0.63806	0.372126	0.523249	0.504379	0.147628
chr7	56051629	56063989	CCT6A	0	+	intron	15	ENSG00000146731.10	0.349575	0.427437	0.338058	0.354978	0.263041	0.282794	0.308821	0.375598	0.29125	0.336336	0.301814	0.348071	0.366808	0.423398	0.249865	0.297244	0.341904	0.43038	0.392371	0.495077	0.374798	0.431884	0.333301	0.35461	0.402418	0.494118	0.322003	0.383262	0.396869	0.50715	0.262462	0.319438	0.36834	0.116747
chr2	73233419	73253021	CCT7	0	+	intron	13	ENSG00000135624.15	0.529823	0.67451	0.530702	0.719611	0.487985	0.634921	0.445067	0.535787	0.471782	0.577061	0.493776	0.613139	0.551353	0.719243	0.43094	0.542857	0.529863	0.721739	0.550182	0.758319	0.547632	0.744493	0.533053	0.674009	0.576949	0.767169	0.532475	0.676749	0.573362	0.785714	0.504983	0.617778	0.633123	0.180211
chr21	29055804	29073797	CCT8	0	-	intron	17	ENSG00000156261.12	0.25665	0.279693	0.29188	0.294017	0.246592	0.245353	0.24782	0.229614	0.188649	0.14827	0.257533	0.285714	0.275113	0.297872	0.205324	0.170635	0.252557	0.242563	0.315487	0.38179	0.265641	0.284519	0.248498	0.24	0.274351	0.282464	0.246205	0.268354	0.310417	0.352941	0.212342	0.203297	0.247476	0.0861493
chr6	109366513	109382812	CD164	0	-	intron	6	ENSG00000135535.16	0.216014	0.230217	0.255373	0.263443	0.237392	0.291367	0.190612	0.182821	0.183158	0.186761	0.278558	0.30086	0.297752	0.365781	0.120685	0.122196	0.284459	0.322931	0.152687	0.196021	0.242613	0.280278	0.252047	0.291973	0.148685	0.127513	0.280915	0.328415	0.249428	0.321956	0.191143	0.239069	0.23833	0.0937637
chr6	47477788	47627263	CD2AP	0	+	intron	19	ENSG00000198087.7	0.419096	0.513889	0.523706	0.671642	0.375934	0.482871	0.42994	0.54321	0.418733	0.488372	0.420095	0.513514	0.574538	0.722222	0.299109	0.33526	0.443665	0.528302	0.347044	0.385366	0.510356	0.631206	0.368042	0.437247	0.380068	0.499248	0.427282	0.541667	0.435768	0.543779	0.250645	0.299754	0.478679	0.163893
chr1	207752056	207795513	CD46	0	+	intron	14	ENSG00000117335.19	0.175596	0.14898	0.237227	0.215171	0.15409	0.130766	0.24582	0.249167	0.207475	0.228539	0.246119	0.239734	0.318059	0.292976	0.180244	0.205023	0.376614	0.455506	0.159266	0.168625	0.275647	0.283363	0.191923	0.201208	0.172597	0.117609	0.240862	0.232234	0.246073	0.247494	0.151091	0.185142	0.211855	0.0942869
chr10	12195964	12250589	CDC123	0	+	intron	12	ENSG00000151465.13	0.631488	0.747039	0.647296	0.788454	0.580344	0.6816	0.577706	0.679761	0.575948	0.700731	0.621388	0.754098	0.647431	0.762665	0.471246	0.514952	0.606972	0.746826	0.666358	0.771705	0.644152	0.747023	0.616501	0.786557	0.63448	0.759235	0.61098	0.696676	0.649923	0.771531	0.445467	0.501949	0.671224	0.192468
chr13	114234886	114272723	CDC16	0	+	intron	18	ENSG00000130177.15	0.237585	0.232759	0.311512	0.336963	0.246908	0.245	0.273787	0.307548	0.261439	0.244383	0.263811	0.248214	0.3197	0.315741	0.174593	0.170804	0.396073	0.442487	0.271259	0.297724	0.344851	0.372895	0.302384	0.325521	0.321955	0.327728	0.312453	0.332012	0.291283	0.287635	0.161809	0.163435	0.273579	0.0989591
chr5	138187647	138213343	CDC23	0	-	intron	15	ENSG00000094880.10	0.412097	0.4	0.460908	0.450549	0.358498	0.322581	0.356604	0.350877	0.331226	0.333333	0.469241	0.453125	0.516249	0.472222	0.289588	0.209677	0.389132	0.4375	0.317155	0.315789	0.467845	0.457143	0.436654	0.495413	0.410765	0.442308	0.398713	0.386207	0.409534	0.409091	0.241861	0.210526	0.361549	0.125838
chr9	113255834	113275589	CDC26	0	-	intron	3	ENSG00000176386.8	0.496103	0.625	0.536983	0.707965	0.554238	0.789474	0.481168	0.619469	0.531987	0.686869	0.51774	0.690476	0.567863	0.785714	0.50628	0.666667	0.552536	0.782609	0.545176	0.793103	0.568832	0.791367	0.549457	0.789474	0.596604	0.863309	0.553659	0.730159	0.566956	0.828829	0.458984	0.58427	0.69028	0.194729
chr17	47117702	47189422	CDC27	0	-	intron	20	ENSG00000004897.11	0.300224	0.298584	0.362017	0.36185	0.272114	0.208195	0.249282	0.284848	0.268213	0.258927	0.30889	0.352998	0.335394	0.312188	0.230342	0.166441	0.256947	0.207595	0.240091	0.248082	0.327911	0.292714	0.297459	0.291666	0.288621	0.24891	0.268867	0.215478	0.283856	0.283829	0.143428	0.123771	0.244475	0.0883831
chr19	10391133	10420121	CDC37	0	-	intron	7	ENSG00000105401.8	0.857112	0.930233	0.855574	0.871595	0.8444	0.883895	0.752067	0.793814	0.800583	0.844884	0.895231	0.925714	0.819905	0.878261	0.850323	0.873239	0.842591	0.896552	0.826076	0.874098	0.827301	0.872727	0.87135	0.920213	0.859824	0.929825	0.846494	0.877005	0.8982	0.930643	0.830981	0.853583	0.832722	0.217592
chr9	4679558	4708398	CDC37L1	0	+	intron	7	ENSG00000106993.11	0.261286	0.243902	0.417655	0.517241	0.276017	0.3	0.201732	0.219512	0.250753	0.296296	0.275024	0.280374	0.43405	0.554745	0.225514	0.257143	0.218857	0.222222	0.160648	0.181818	0.341421	0.384615	0.31713	0.346154	0.274185	0.3	0.259855	0.235294	0.357861	0.444444	0.22122	0.153846	0.290447	0.134191
chr5	131245492	131398447	CDC42SE2	0	+	intron	4	ENSG00000158985.13	0.393379	0.414807	0.444698	0.481232	0.345224	0.346363	0.406378	0.438267	0.415305	0.473096	0.429834	0.48189	0.474455	0.505929	0.34983	0.335253	0.333105	0.322927	0.367018	0.431877	0.438624	0.457195	0.404539	0.425357	0.421509	0.417822	0.372866	0.386659	0.422663	0.49032	0.255799	0.249693	0.391687	0.122363
chr6	44387524	44450426	CDC5L	0	+	intron	16	ENSG00000096401.7	0.481151	0.508074	0.57196	0.601653	0.472262	0.488754	0.421335	0.411274	0.501222	0.567099	0.51697	0.56694	0.652054	0.727125	0.446934	0.493016	0.551378	0.58673	0.356008	0.334081	0.615342	0.699666	0.517114	0.565363	0.493897	0.545681	0.448803	0.43596	0.511143	0.553281	0.33253	0.323062	0.494574	0.167339
chr17	40287632	40304657	CDC6	0	+	intron	11	ENSG00000094804.10	0.511108	0.51046	0.581398	0.629482	0.437299	0.45428	0.385666	0.406015	0.494689	0.501425	0.477159	0.5	0.643325	0.650888	0.389833	0.423077	0.505925	0.555556	0.423642	0.39745	0.637022	0.662857	0.518069	0.575342	0.462152	0.47343	0.448855	0.432877	0.50958	0.545455	0.341874	0.351515	0.474712	0.152221
chr1	193121799	193254815	CDC73	0	+	intron	19	ENSG00000134371.12	0.366662	0.457143	0.42281	0.582609	0.342225	0.47651	0.358507	0.449485	0.400818	0.57931	0.41137	0.560606	0.472164	0.631579	0.29075	0.311377	0.396047	0.48	0.349153	0.491389	0.428178	0.582057	0.422109	0.533613	0.39372	0.52381	0.396492	0.552189	0.424307	0.566978	0.241102	0.339181	0.47752	0.149584
chr8	25458996	25507920	CDCA2	0	+	intron	13	ENSG00000184661.13	0.597261	0.653061	0.600823	0.694064	0.48092	0.45045	0.561693	0.643902	0.582643	0.63964	0.572204	0.613139	0.693989	0.693069	0.502616	0.390244	0.618833	0.642857	0.446179	0.484848	0.603343	0.60274	0.520407	0.507246	0.563631	0.682505	0.476706	0.535211	0.549027	0.604651	0.339376	0.295652	0.537252	0.178673
chr14	105009572	105021148	CDCA4	0	-	intron	1	ENSG00000170779.10	0.764706	0.764706	0.685714	0.685714	0.659574	0.659574	0.621212	0.621212	0.736842	0.736842	0.706897	0.706897	0.828947	0.828947	0.615385	0.615385	0.5	0.5	0.588235	0.588235	0.759259	0.759259	0.52	0.52	0.71	0.71	0.692641	0.692641	0.688716	0.688716	0.555556	0.555556	0.625511	0.184161
chr1	37692417	37709719	CDCA8	0	+	intron	9	ENSG00000134690.10	0.60394	0.607595	0.612249	0.62963	0.481588	0.488372	0.57279	0.6	0.51661	0.538012	0.606912	0.592593	0.677333	0.707692	0.526518	0.484211	0.473976	0.466667	0.473045	0.48	0.613725	0.651163	0.519658	0.510638	0.602376	0.607966	0.493019	0.511278	0.569051	0.60241	0.429364	0.440945	0.524657	0.154478
chr17	39461510	39564907	CDK12	0	+	intron	13	ENSG00000167258.13	0.620736	0.666667	0.659	0.700637	0.505465	0.52043	0.651496	0.693333	0.590835	0.580311	0.637073	0.67992	0.745747	0.777778	0.512649	0.493506	0.610413	0.607843	0.542381	0.538043	0.69828	0.705882	0.629839	0.634328	0.641621	0.663551	0.560586	0.556291	0.625193	0.619883	0.336429	0.32	0.574024	0.181814
chr7	39949645	40099580	CDK13	0	+	intron	14	ENSG00000065883.15	0.3409	0.41903	0.426631	0.495833	0.291329	0.300104	0.407045	0.427872	0.365237	0.399029	0.436297	0.494456	0.422904	0.486891	0.288845	0.25	0.366138	0.433153	0.356009	0.380532	0.409223	0.496664	0.373906	0.41831	0.405116	0.45076	0.317357	0.327064	0.38769	0.461878	0.174579	0.193429	0.37853	0.131575
chr12	96278260	96400560	CDK17	0	-	intron	18	ENSG00000059758.7	0.147724	0.164438	0.257728	0.304766	0.135685	0.129958	0.191405	0.215559	0.217168	0.263816	0.224072	0.25941	0.19657	0.22611	0.100433	0.101924	0.140279	0.137124	0.110362	0.117386	0.200179	0.220148	0.157114	0.18627	0.134677	0.143461	0.107804	0.0981277	0.128518	0.148546	0.0823082	0.0760665	0.164301	0.0776934
chr12	57747726	57756013	CDK4	0	-	intron	5	ENSG00000135446.16	0.249797	0.275862	0.261465	0.324575	0.180357	0.25098	0.155452	0.189845	0.184751	0.243972	0.222156	0.27027	0.272618	0.258621	0.217028	0.243478	0.346057	0.340909	0.173191	0.207975	0.345567	0.419355	0.25721	0.285192	0.319737	0.382838	0.253236	0.329317	0.288068	0.34555	0.259505	0.274627	0.273139	0.0926807
chr20	33358838	33401561	CDK5RAP1	0	-	intron	14	ENSG00000101391.20	0.48122	0.531181	0.537845	0.641393	0.390449	0.433706	0.407764	0.44369	0.505709	0.621771	0.503986	0.589682	0.557482	0.603077	0.320504	0.352941	0.504142	0.59333	0.52328	0.54393	0.524405	0.613657	0.50916	0.559524	0.553252	0.657513	0.422229	0.492011	0.508388	0.59566	0.296797	0.316595	0.505274	0.163543
chr9	120388868	120580170	CDK5RAP2	0	-	intron	37	ENSG00000136861.17	0.454623	0.452555	0.539044	0.561798	0.477357	0.510638	0.508883	0.552632	0.474231	0.460317	0.459953	0.442105	0.751371	0.792079	0.496007	0.510067	0.558752	0.564103	0.465817	0.489796	0.607475	0.615385	0.505301	0.524138	0.571392	0.631579	0.515446	0.477612	0.598173	0.6	0.395964	0.361842	0.502744	0.160891
chr5	69234794	69277430	CDK7	0	+	intron	12	ENSG00000134058.11	0.466073	0.541084	0.533943	0.657366	0.381406	0.422222	0.404532	0.434112	0.427046	0.423438	0.502672	0.603175	0.517793	0.643003	0.371343	0.419088	0.288683	0.307523	0.487097	0.578937	0.51704	0.660265	0.516589	0.651728	0.469386	0.603007	0.448298	0.517734	0.496322	0.592509	0.312234	0.343018	0.494012	0.170633
chr13	26254103	26405238	CDK8	0	+	intron	13	ENSG00000132964.11	0.218889	0.177778	0.236337	0.219608	0.143589	0.137931	0.228326	0.222222	0.189197	0.130719	0.193831	0.214765	0.238092	0.201754	0.102076	0.126316	0.154656	0.135135	0.276512	0.266667	0.238289	0.211538	0.164306	0.137405	0.217868	0.195402	0.144378	0.109589	0.245431	0.201439	0.0888284	0.0983607	0.163919	0.0636274
chr9	127785678	127790787	CDK9	0	+	intron	6	ENSG00000136807.13	0.49896	0.445443	0.500517	0.508772	0.488135	0.447863	0.439344	0.408187	0.496687	0.435484	0.484014	0.496721	0.575862	0.515969	0.405222	0.341523	0.592302	0.574726	0.35076	0.291915	0.653114	0.657013	0.395055	0.368311	0.540108	0.551484	0.417447	0.382093	0.458581	0.372941	0.311027	0.254466	0.414877	0.148834
chr4	183444590	183448198	CDKN2AIP	0	+	intron	2	ENSG00000168564.5	0.21978	0.21978	0.274286	0.274286	0.209091	0.209091	0.191358	0.191358	0.192983	0.192983	0.190476	0.190476	0.350428	0.350428	0.271605	0.271605	0.2	0.2	0.105979	0.105979	0.366667	0.366667	0.135593	0.135593	0.149758	0.149758	0.163266	0.163266	0.130137	0.130137	0.0731705	0.0731705	0.189681	0.0927896
chr16	22345935	22437165	CDR2	0	-	intron	5	ENSG00000140743.7	0.334223	0.511628	0.291529	0.333333	0.235877	0.236025	0.272063	0.2	0.307541	0.371681	0.300258	0.353357	0.407272	0.606061	0.202992	0.168831	0.178787	0.115308	0.292535	0.356322	0.332279	0.494118	0.262512	0.280702	0.273128	0.377358	0.288053	0.345679	0.262962	0.368	0.141414	0.0854701	0.30611	0.158563
chr20	5126785	5197887	CDS2	0	+	intron	12	ENSG00000101290.13	0.571783	0.581654	0.578101	0.581473	0.385687	0.376522	0.521274	0.504347	0.572383	0.604348	0.525549	0.550612	0.580428	0.578373	0.483644	0.51806	0.45628	0.432766	0.444571	0.440476	0.508761	0.489839	0.479975	0.481338	0.513358	0.547634	0.554292	0.5601	0.498667	0.476607	0.285876	0.270099	0.47025	0.148164
chr2	37201611	37231713	CEBPZ	0	-	intron	10	ENSG00000115816.14	0.242973	0.218096	0.33627	0.356878	0.30105	0.311748	0.24184	0.26058	0.182356	0.191768	0.301029	0.321094	0.376916	0.398718	0.276027	0.300279	0.368157	0.412068	0.234337	0.257427	0.352312	0.42181	0.321719	0.322061	0.409272	0.426547	0.301478	0.306586	0.426071	0.461743	0.25987	0.283059	0.308851	0.11023
chr11	47465932	47565569	CELF1	0	-	intron	18	ENSG00000149187.18	0.362093	0.301911	0.357087	0.24114	0.278497	0.133073	0.337955	0.279782	0.340687	0.238453	0.34625	0.243207	0.443061	0.390374	0.293143	0.105721	0.344249	0.264783	0.267382	0.222718	0.378912	0.34166	0.362186	0.286336	0.36988	0.34282	0.358415	0.34856	0.300535	0.272128	0.201555	0.125121	0.243399	0.101517
chr2	26764288	26801067	CENPA	0	+	intron	4	ENSG00000115163.14	0.294183	0.29803	0.419024	0.430837	0.277144	0.270159	0.494881	0.500975	0.393915	0.41915	0.349733	0.342392	0.379818	0.405983	0.244843	0.211111	0.430941	0.452381	0.223409	0.206183	0.3691	0.357693	0.234238	0.259775	0.351069	0.330342	0.26536	0.285008	0.402462	0.373377	0.152108	0.148291	0.311276	0.12447
chr4	67468747	67545606	CENPC	0	-	intron	18	ENSG00000145241.10	0.445197	0.469709	0.528844	0.599325	0.386101	0.350915	0.415081	0.420622	0.475633	0.516129	0.459008	0.491223	0.585933	0.694082	0.412413	0.400792	0.465259	0.480519	0.319692	0.289831	0.526555	0.590725	0.411269	0.463699	0.44201	0.439997	0.388146	0.403332	0.42658	0.45835	0.277043	0.271379	0.431802	0.153935
chr1	214603194	214664588	CENPF	0	+	intron	24	ENSG00000117724.12	0.376301	0.470425	0.474365	0.607129	0.418501	0.498155	0.3752	0.441451	0.362122	0.450061	0.37301	0.446194	0.616421	0.843722	0.423408	0.538604	0.461879	0.616667	0.284307	0.304235	0.52667	0.695339	0.410349	0.542163	0.417518	0.534702	0.344363	0.432172	0.493384	0.657204	0.295532	0.351217	0.495849	0.182866
chr13	24882283	24922889	CENPJ	0	-	intron	17	ENSG00000151849.14	0.41593	0.531915	0.405455	0.387097	0.355422	0.41791	0.422967	0.482759	0.417953	0.509091	0.410907	0.4	0.542547	0.635294	0.358099	0.392857	0.531041	0.545455	0.274122	0.280899	0.509581	0.555556	0.411714	0.328767	0.468541	0.496124	0.356909	0.333333	0.530386	0.596491	0.283369	0.30303	0.423328	0.151886
chr2	24793135	24822376	CENPO	0	+	intron	7	ENSG00000138092.10	0.275745	0.283737	0.296303	0.285714	0.29961	0.348837	0.234073	0.230088	0.354836	0.40678	0.281063	0.273973	0.387862	0.41791	0.222034	0.241758	0.295721	0.289855	0.213118	0.231061	0.355574	0.431373	0.235728	0.26506	0.292642	0.366534	0.200346	0.231214	0.285968	0.361446	0.11381	0.0913706	0.279807	0.111797
chr4	55948870	56033363	CEP135	0	+	intron	25	ENSG00000174799.10	0.613463	0.623853	0.677288	0.714286	0.485186	0.514286	0.617694	0.647619	0.636353	0.689655	0.639923	0.695652	0.765429	0.8	0.422654	0.397163	0.62406	0.659794	0.54485	0.535433	0.709669	0.75	0.619729	0.654971	0.652825	0.683983	0.535351	0.534483	0.591445	0.617647	0.296667	0.266667	0.575617	0.198038
chr1	243124427	243255348	CEP170	0	-	intron	19	ENSG00000143702.15	0.331338	0.318841	0.368793	0.362205	0.277932	0.269939	0.296869	0.31746	0.302738	0.276596	0.322195	0.352201	0.449049	0.56	0.258632	0.244576	0.280082	0.288462	0.245246	0.266667	0.41216	0.520885	0.305718	0.233333	0.299899	0.295964	0.23445	0.225806	0.266017	0.273632	0.173368	0.136986	0.290797	0.126295
chr18	12991361	13125052	CEP192	0	+	intron	44	ENSG00000101639.18	0.366221	0.353374	0.438864	0.448681	0.30666	0.308063	0.457162	0.462204	0.383715	0.389285	0.437664	0.435733	0.481237	0.456707	0.252462	0.243661	0.437929	0.4357	0.352155	0.346327	0.445596	0.461058	0.393484	0.385	0.383765	0.357358	0.339875	0.350192	0.38662	0.405007	0.14976	0.129404	0.351044	0.125206
chr11	93661638	93730358	CEP295	0	+	intron	28	ENSG00000166004.14	0.327651	0.355843	0.379865	0.420457	0.324525	0.337037	0.310823	0.312205	0.329646	0.345926	0.372235	0.443333	0.485486	0.58168	0.311294	0.330861	0.41106	0.448213	0.25473	0.286648	0.415352	0.511571	0.38066	0.449969	0.360594	0.410728	0.293649	0.318119	0.357375	0.415078	0.209272	0.196305	0.362587	0.130262
chr1	179954737	180114880	CEP350	0	+	intron	39	ENSG00000135837.15	0.414976	0.443182	0.47703	0.556291	0.356348	0.380368	0.403911	0.455357	0.421736	0.465116	0.456172	0.497354	0.571926	0.633962	0.353773	0.368	0.394248	0.43956	0.306745	0.317757	0.500367	0.574713	0.405693	0.430108	0.403664	0.434783	0.351727	0.358025	0.382774	0.44843	0.217658	0.209302	0.412489	0.145347
chr3	134485720	134575017	CEP63	0	+	intron	17	ENSG00000182923.17	0.29847	0.29703	0.304661	0.283784	0.271227	0.202765	0.247021	0.145161	0.287093	0.16	0.248392	0.153846	0.423138	0.555556	0.264963	0.195122	0.295638	0.222222	0.21192	0.0487805	0.393057	0.5625	0.272979	0.168067	0.247831	0.181132	0.264039	0.125	0.289867	0.151261	0.227244	0.102804	0.209119	0.150375
chr2	65056365	65087004	CEP68	0	+	intron	6	ENSG00000011523.13	0.198756	0.192192	0.271457	0.311905	0.139815	0.161111	0.14474	0.142857	0.282368	0.329284	0.222673	0.25842	0.255169	0.274436	0.103248	0.107724	0.17894	0.226495	0.134546	0.168965	0.217763	0.239003	0.219575	0.284281	0.19723	0.195857	0.223032	0.227214	0.267865	0.308696	0.156849	0.123152	0.208917	0.0862265
chr3	138494343	138594538	CEP70	0	-	intron	17	ENSG00000114107.8	0.556812	0.675	0.571213	0.641026	0.434576	0.4329	0.500624	0.645161	0.488059	0.532544	0.549805	0.638298	0.510583	0.54321	0.398096	0.444444	0.593204	0.727273	0.507354	0.6125	0.504034	0.516129	0.54688	0.649351	0.51995	0.598425	0.517745	0.576923	0.556396	0.696774	0.378507	0.407767	0.549278	0.169494
chr12	94306448	94459988	CEP83	0	-	intron	18	ENSG00000173588.14	0.261906	0.279444	0.310294	0.347531	0.257021	0.299679	0.295038	0.359806	0.277966	0.288832	0.290837	0.320512	0.400885	0.469948	0.172794	0.154342	0.357909	0.407785	0.270463	0.285737	0.346003	0.398149	0.328245	0.358801	0.302133	0.363608	0.304246	0.346503	0.324775	0.351984	0.180492	0.127572	0.303543	0.114631
chr17	64506587	64542461	CEP95	0	+	intron	19	ENSG00000258890.6	0.312512	0.34632	0.325714	0.355828	0.232136	0.225	0.251864	0.232295	0.346439	0.388626	0.349338	0.36478	0.32388	0.325123	0.217832	0.213836	0.31158	0.33121	0.317227	0.324638	0.325813	0.339806	0.368533	0.400568	0.375674	0.408408	0.254811	0.245399	0.289123	0.309524	0.134435	0.116788	0.289891	0.107677
chr3	101723924	101770562	CEP97	0	+	intron	10	ENSG00000182504.10	0.54376	0.56312	0.617593	0.626016	0.543986	0.49	0.446151	0.44241	0.564057	0.583333	0.522511	0.556723	0.738704	0.772257	0.460405	0.448148	0.478141	0.386034	0.333459	0.294103	0.708113	0.719231	0.593453	0.645079	0.508509	0.48488	0.480784	0.458898	0.531684	0.530555	0.380147	0.360804	0.491858	0.177807
chr1	150960582	150975004	CERS2	0	-	intron	11	ENSG00000143418.19	0.319083	0.306122	0.352293	0.404372	0.284819	0.285714	0.216674	0.269388	0.289684	0.321101	0.368579	0.427673	0.394983	0.423237	0.258431	0.303797	0.401585	0.431034	0.239429	0.252747	0.359271	0.4	0.334361	0.346084	0.237889	0.275229	0.33662	0.402116	0.391641	0.433962	0.247865	0.295455	0.328119	0.106393
chr16	66934443	66945096	CES2	0	+	intron	9	ENSG00000172831.11	0.545848	0.466667	0.528264	0.590164	0.587955	0.547945	0.498301	0.535211	0.566634	0.518519	0.763165	0.774818	0.726609	0.755556	0.592614	0.666667	0.713624	0.73913	0.482786	0.571429	0.711817	0.7	0.59194	0.634146	0.589131	0.666667	0.571035	0.561404	0.676324	0.677966	0.421405	0.391304	0.576329	0.18166
chrX	152826972	152830777	CETN2	0	-	intron	4	ENSG00000147400.8	0.837305	0.852818	0.841104	0.829509	0.771803	0.808824	0.758843	0.801347	0.808334	0.829837	0.75625	0.771003	0.889273	0.907121	0.821096	0.80303	0.993318	0.995726	0.698943	0.67631	0.779423	0.820249	0.849639	0.854314	0.831379	0.805848	0.829139	0.847535	0.876072	0.888365	0.810245	0.815846	0.782805	0.212022
chr14	54509811	54539309	CGRRF1	0	+	intron	5	ENSG00000100532.11	0.371169	0.30303	0.442642	0.459016	0.260623	0.166667	0.218346	0.164948	0.264025	0.226415	0.365251	0.325581	0.419166	0.444444	0.215778	0.131148	0.487348	0.470588	0.260726	0.3125	0.471136	0.5	0.321261	0.297872	0.295689	0.258065	0.418498	0.313725	0.42768	0.390625	0.205815	0.2	0.292037	0.135808
chr10	73782046	73783652	CHCHD1	0	+	intron	1	ENSG00000172586.7	0.77193	0.77193	0.818182	0.818182	0.861111	0.861111	0.747748	0.747748	0.566667	0.566667	0.692308	0.692308	0.859504	0.859504	0.824561	0.824561	0.925373	0.925373	0.621262	0.621262	0.786885	0.786885	0.769231	0.769231	0.832765	0.832765	0.743119	0.743119	0.802982	0.802982	0.830601	0.830601	0.732602	0.208354
chr7	56101568	56106576	CHCHD2	0	-	intron	3	ENSG00000106153.12	0.771068	0.832753	0.74382	0.8	0.574851	0.624324	0.666757	0.740924	0.610954	0.66474	0.692725	0.765468	0.748706	0.828179	0.720503	0.789598	0.804576	0.871935	0.611999	0.70893	0.765302	0.818381	0.755308	0.79878	0.734907	0.803093	0.757601	0.786286	0.757536	0.830366	0.648688	0.707739	0.727735	0.198506
chr2	112584239	112589275	CHCHD5	0	+	intron	2	ENSG00000125611.15	0.726122	0.726122	0.764325	0.764325	0.726552	0.726552	0.69236	0.69236	0.692465	0.692465	0.601696	0.601696	0.839485	0.839485	0.856209	0.856209	0.854104	0.854104	0.748066	0.748066	0.916036	0.916036	0.726513	0.726513	0.713935	0.713935	0.776427	0.776427	0.829267	0.829267	0.700214	0.700214	0.715516	0.200195
chr5	98853984	98928957	CHD1	0	-	intron	36	ENSG00000153922.10	0.362499	0.340579	0.425655	0.409009	0.358592	0.335245	0.338039	0.33024	0.320195	0.28022	0.35705	0.303602	0.536584	0.563254	0.380096	0.388317	0.431862	0.391775	0.262401	0.232801	0.478715	0.455769	0.366776	0.354286	0.387192	0.375235	0.311928	0.28621	0.364525	0.313279	0.26281	0.253103	0.330172	0.116214
chr1	147242640	147295766	CHD1L	0	+	intron	4	ENSG00000131778.18	0.111282	0.122206	0.209785	0.249445	0.136874	0.122805	0.227866	0.249972	0.270034	0.318694	0.238658	0.292511	0.391168	0.473826	0.159091	0.180252	0.235369	0.267348	0.160859	0.186584	0.255747	0.293596	0.283842	0.325376	0.18812	0.210176	0.193719	0.244582	0.276926	0.345674	0.0699687	0.0740035	0.232768	0.11322
chr15	92900188	93028005	CHD2	0	+	intron	35	ENSG00000173575.20	0.40981	0.406452	0.518173	0.534279	0.445674	0.459016	0.460234	0.490594	0.415652	0.440711	0.454724	0.475207	0.663801	0.703563	0.40698	0.403226	0.44051	0.465872	0.356481	0.363218	0.578782	0.624093	0.430424	0.473628	0.477946	0.524535	0.352126	0.350543	0.514076	0.571681	0.274309	0.30945	0.446828	0.151847
chr20	41402100	41618494	CHD6	0	-	intron	39	ENSG00000124177.14	0.284614	0.271845	0.367911	0.394495	0.319821	0.278075	0.30743	0.320755	0.307265	0.327586	0.312356	0.34375	0.452141	0.522727	0.239797	0.20339	0.36951	0.428571	0.276845	0.269231	0.358509	0.337662	0.317017	0.347368	0.330658	0.368421	0.313837	0.275	0.348516	0.339623	0.199335	0.147059	0.304445	0.115467
chr14	21385193	21456126	CHD8	0	-	intron	44	ENSG00000100888.13	0.282911	0.331205	0.350004	0.453136	0.250765	0.319022	0.26035	0.330362	0.307814	0.378697	0.3035	0.35902	0.453882	0.593255	0.267424	0.330877	0.304994	0.337362	0.245619	0.267759	0.360868	0.45957	0.288872	0.36161	0.31292	0.400714	0.272949	0.308295	0.26822	0.307917	0.176659	0.160952	0.33528	0.125619
chr11	68052858	68121444	CHKA	0	-	intron	11	ENSG00000110721.11	0.366389	0.39604	0.375741	0.364372	0.228069	0.245115	0.448219	0.503448	0.333707	0.349398	0.391574	0.448505	0.385198	0.413793	0.259343	0.23913	0.371305	0.375	0.290962	0.303665	0.409459	0.392157	0.373294	0.429268	0.34391	0.350365	0.324303	0.326139	0.298448	0.351351	0.115093	0.124031	0.330105	0.122774
chr22	50578948	50601455	CHKB	0	-	intron	8	ENSG00000100288.19	0.321028	0.341409	0.26274	0.208988	0.3158	0.276487	0.365746	0.43548	0.372489	0.4329	0.21806	0.229101	0.35192	0.368599	0.286851	0.316636	0.372978	0.381273	0.305355	0.277141	0.382486	0.347523	0.335731	0.345589	0.356289	0.356627	0.213636	0.178691	0.37073	0.415771	0.206743	0.244838	0.303356	0.109607
chrX	85861179	86047562	CHM	0	-	intron	17	ENSG00000188419.13	0.270453	0.290323	0.332332	0.483221	0.218781	0.226415	0.216638	0.210526	0.244481	0.269231	0.253998	0.3	0.366413	0.476923	0.147967	0.0895522	0.294304	0.309278	0.134318	0.0909091	0.311327	0.383721	0.241226	0.264706	0.235246	0.244898	0.234711	0.24	0.220689	0.285714	0.148964	0.0909091	0.250372	0.130951
chr16	89644430	89657845	CHMP1A	0	-	intron	6	ENSG00000131165.14	0.556871	0.585715	0.623798	0.638396	0.506308	0.473411	0.420648	0.411764	0.610535	0.623571	0.573635	0.617922	0.594361	0.630914	0.46076	0.441935	0.586903	0.594557	0.59506	0.582163	0.541393	0.546071	0.605147	0.584751	0.588307	0.547238	0.580277	0.567034	0.603303	0.6196	0.534564	0.521389	0.528614	0.151502
chr19	58551565	58555124	CHMP2A	0	-	intron	6	ENSG00000130724.8	0.593074	0.87193	0.557868	0.774387	0.574495	0.803515	0.465537	0.605614	0.535953	0.763805	0.475532	0.609929	0.536423	0.759643	0.538694	0.74163	0.617645	0.898551	0.544269	0.77425	0.611904	0.8851	0.583895	0.83863	0.588175	0.846395	0.559184	0.762869	0.576974	0.818595	0.607602	0.876683	0.743031	0.209134
chr3	87227270	87255548	CHMP2B	0	+	intron	5	ENSG00000083937.8	0.465003	0.552381	0.561285	0.566802	0.349239	0.411111	0.298808	0.301887	0.398839	0.446429	0.469138	0.442478	0.583063	0.56872	0.371302	0.329412	0.574425	0.56	0.330238	0.38961	0.531057	0.520231	0.501561	0.510638	0.566836	0.589744	0.458128	0.517857	0.389009	0.456376	0.293093	0.306977	0.43945	0.147027
chr20	33811303	33854366	CHMP4B	0	+	intron	4	ENSG00000101421.3	0.818091	0.834096	0.863402	0.864963	0.702174	0.684166	0.831939	0.818097	0.785353	0.78927	0.822529	0.826727	0.900532	0.900974	0.733528	0.740543	0.785258	0.804616	0.791254	0.782089	0.831188	0.82633	0.858907	0.866589	0.865406	0.862623	0.898911	0.906989	0.853966	0.838662	0.792094	0.791882	0.77286	0.206695
chr9	33264878	33282069	CHMP5	0	+	intron	7	ENSG00000086065.13	0.648431	0.676923	0.728952	0.747967	0.593514	0.589474	0.5924	0.639456	0.584419	0.609626	0.660206	0.646617	0.727509	0.763359	0.509541	0.584906	0.753265	0.840708	0.626397	0.722581	0.688717	0.746988	0.692905	0.692308	0.650016	0.649007	0.599608	0.688679	0.794223	0.791304	0.590945	0.601942	0.646579	0.1823
chr11	90201159	90223364	CHORDC1	0	-	intron	10	ENSG00000110172.11	0.253564	0.316424	0.278077	0.350831	0.210657	0.265628	0.221921	0.271466	0.265707	0.354081	0.209695	0.281029	0.274154	0.360467	0.174131	0.169006	0.284021	0.346116	0.202207	0.249007	0.248476	0.281572	0.280332	0.349139	0.299493	0.3526	0.2185	0.2172	0.307592	0.411816	0.188538	0.185467	0.280109	0.0984086
chr15	41230838	41281890	CHP1	0	+	intron	6	ENSG00000187446.11	0.816735	0.876332	0.830468	0.870788	0.590965	0.616711	0.73947	0.750265	0.849123	0.853285	0.870884	0.877389	0.86963	0.894269	0.739584	0.809142	0.738032	0.797381	0.735391	0.759686	0.800211	0.783631	0.876447	0.911434	0.79386	0.819655	0.816319	0.842494	0.842224	0.854221	0.624127	0.690249	0.765114	0.211469
chr7	151232488	151238827	CHPF2	0	+	intron	3	ENSG00000033100.16	0.165879	0.0769231	0.193692	0.0925926	0.133333	0.0941176	0.168422	0.0956522	0.218468	0.133333	0.181602	0.0943396	0.325738	0.27027	0.144315	0.0618557	0.312921	0.205882	0.094897	0.0504732	0.238931	0.0350877	0.169213	0.105263	0.172078	0.107143	0.213555	0.16129	0.210431	0.153846	0.0677927	0.0566038	0.105569	0.0652873
chr8	140511297	140517137	CHRAC1	0	+	intron	2	ENSG00000104472.9	0.633072	0.633072	0.620769	0.620769	0.526539	0.526539	0.540694	0.540694	0.687455	0.687455	0.716553	0.716553	0.642657	0.642657	0.275961	0.275961	0.679198	0.679198	0.554303	0.554303	0.736649	0.736649	0.616624	0.616624	0.575228	0.575228	0.552512	0.552512	0.629478	0.629478	0.308108	0.308108	0.546812	0.18819
chr15	101175722	101251932	CHSY1	0	-	intron	2	ENSG00000131873.6	0.265103	0.265103	0.225524	0.225524	0.103316	0.103316	0.31548	0.31548	0.276133	0.276133	0.254478	0.254478	0.281375	0.281375	0.153239	0.153239	0.175537	0.175537	0.112729	0.112729	0.356863	0.356863	0.130953	0.130953	0.201681	0.201681	0.195685	0.195685	0.322103	0.322103	0.142191	0.142191	0.206611	0.0936294
chr10	100188297	100229619	CHUK	0	-	intron	21	ENSG00000213341.10	0.272089	0.289017	0.346695	0.342629	0.238285	0.222222	0.2477	0.227074	0.311207	0.322917	0.373908	0.426667	0.403497	0.477876	0.198129	0.158416	0.271676	0.297872	0.212045	0.233333	0.352857	0.360248	0.386077	0.396694	0.371374	0.449438	0.231588	0.238908	0.248319	0.254545	0.173669	0.196721	0.287916	0.118666
chr2	96266131	96273349	CIAO1	0	+	intron	6	ENSG00000144021.2	0.598124	0.645932	0.578841	0.596745	0.448288	0.467788	0.506848	0.563496	0.581971	0.629149	0.576705	0.62381	0.55385	0.592816	0.38869	0.387209	0.659518	0.701249	0.415642	0.440268	0.6342	0.704118	0.576513	0.615093	0.680825	0.715149	0.621553	0.676851	0.597967	0.647889	0.418137	0.438537	0.555653	0.174752
chr15	64072558	64094018	CIAO2A	0	-	intron	4	ENSG00000166797.10	0.356345	0.453948	0.489615	0.647652	0.358059	0.446276	0.526832	0.647926	0.374781	0.471417	0.467322	0.621456	0.483481	0.624495	0.289465	0.349762	0.403627	0.484675	0.423376	0.489175	0.392782	0.459035	0.416268	0.537357	0.428183	0.53561	0.385781	0.506411	0.521219	0.686275	0.332892	0.393939	0.491495	0.158466
chr16	66932054	66934423	CIAO2B	0	-	intron	4	ENSG00000166595.11	0.657499	0.681174	0.537059	0.534926	0.656447	0.694233	0.419204	0.41904	0.498584	0.493741	0.591411	0.593915	0.640871	0.625822	0.667272	0.658937	0.643675	0.655097	0.560715	0.576303	0.783598	0.777778	0.520374	0.527273	0.82448	0.811987	0.538749	0.569205	0.558281	0.5974	0.309546	0.30935	0.560364	0.189089
chr2	174348021	174395715	CIR1	0	-	intron	9	ENSG00000138433.15	0.70888	0.724138	0.784386	0.797203	0.802645	0.790123	0.616417	0.618785	0.697484	0.707792	0.684973	0.711039	0.893885	0.900901	0.633218	0.654867	0.801926	0.833333	0.6821	0.745614	0.794771	0.808163	0.748575	0.766102	0.702975	0.737255	0.753088	0.784615	0.812454	0.813187	0.611621	0.611511	0.706155	0.197136
chr10	58269057	58289586	CISD1	0	+	intron	2	ENSG00000122873.11	0.514778	0.514778	0.558984	0.558984	0.521142	0.521142	0.370812	0.370812	0.379704	0.379704	0.448267	0.448267	0.580455	0.580455	0.422389	0.422389	0.575758	0.575758	0.413739	0.413739	0.485486	0.485486	0.538095	0.538095	0.639859	0.639859	0.55192	0.55192	0.63686	0.63686	0.421899	0.421899	0.474126	0.148119
chr2	112736606	112764677	CKAP2L	0	-	intron	6	ENSG00000169607.12	0.526556	0.603627	0.553159	0.632132	0.394086	0.436861	0.462842	0.527976	0.513159	0.582102	0.533816	0.618026	0.644751	0.737962	0.402321	0.448735	0.615707	0.710326	0.378927	0.418442	0.625467	0.720587	0.492929	0.551578	0.509394	0.544691	0.424088	0.479857	0.591886	0.705319	0.303565	0.350845	0.533474	0.179035
chr11	46743047	46846308	CKAP5	0	-	intron	46	ENSG00000175216.14	0.380063	0.420002	0.442768	0.496964	0.325371	0.34625	0.379019	0.409647	0.399859	0.441453	0.461267	0.534568	0.561621	0.643756	0.341791	0.36005	0.381017	0.399972	0.365246	0.398215	0.469403	0.544438	0.401057	0.483793	0.408387	0.44451	0.35707	0.397715	0.460144	0.508191	0.254916	0.258808	0.416961	0.13925
chr2	121337775	121649587	CLASP1	0	-	intron	44	ENSG00000074054.18	0.335574	0.359899	0.390046	0.502475	0.26949	0.293647	0.352538	0.400027	0.357519	0.404787	0.354294	0.425322	0.448179	0.550121	0.24278	0.227209	0.333834	0.387057	0.273802	0.331193	0.383408	0.426497	0.342131	0.389751	0.378735	0.468162	0.281075	0.32213	0.308666	0.34423	0.152291	0.116652	0.34995	0.135487
chr3	33496244	33718356	CLASP2	0	-	intron	46	ENSG00000163539.16	0.208448	0.236898	0.261746	0.326292	0.152829	0.129264	0.25377	0.27727	0.241236	0.240069	0.28738	0.355162	0.288393	0.320428	0.130232	0.0827731	0.243567	0.304924	0.227205	0.258231	0.279835	0.304757	0.237286	0.240788	0.259626	0.295787	0.189517	0.160256	0.232698	0.247515	0.0882393	0.084517	0.227349	0.100897
chr19	45039039	45070956	CLASRP	0	+	intron	21	ENSG00000104859.14	0.347803	0.392157	0.386891	0.376812	0.35053	0.262626	0.450907	0.455882	0.409836	0.47619	0.463282	0.464646	0.443438	0.514286	0.287453	0.315789	0.306794	0.368421	0.485027	0.613497	0.335659	0.367347	0.440829	0.384615	0.47091	0.509434	0.331016	0.304348	0.471022	0.521739	0.226747	0.226804	0.385564	0.142085
chr16	10944487	11182189	CLEC16A	0	+	intron	26	ENSG00000038532.15	0.366616	0.333886	0.3819	0.383806	0.338361	0.264456	0.379516	0.43458	0.412804	0.487821	0.40841	0.460417	0.414955	0.46313	0.265324	0.170115	0.402557	0.416611	0.375812	0.46594	0.398238	0.455556	0.394934	0.380622	0.416774	0.40293	0.352231	0.361731	0.38477	0.464102	0.250722	0.244371	0.364122	0.129519
chr1	24745356	24844324	CLIC4	0	+	intron	6	ENSG00000169504.14	0.314525	0.406564	0.379837	0.499395	0.26	0.33844	0.259479	0.318458	0.293315	0.3708	0.330601	0.433273	0.412184	0.554926	0.243998	0.304376	0.193765	0.255555	0.218736	0.260089	0.428315	0.555955	0.29965	0.374862	0.268203	0.326838	0.244796	0.309748	0.282645	0.385299	0.208243	0.257663	0.350132	0.130518
chr5	157785742	157859175	CLINT1	0	-	intron	12	ENSG00000113282.13	0.293083	0.340626	0.345794	0.428213	0.279878	0.299046	0.284749	0.312937	0.334594	0.387639	0.301141	0.305167	0.389365	0.381427	0.242739	0.25567	0.331675	0.383947	0.231672	0.223533	0.359518	0.391634	0.286198	0.311003	0.315859	0.297152	0.327948	0.365358	0.311292	0.368024	0.221011	0.229779	0.310656	0.0993352
chr2	200853008	200864744	CLK1	0	-	intron	14	ENSG00000013441.15	0.235259	0.269049	0.296847	0.374543	0.227069	0.236982	0.157524	0.137831	0.200576	0.203115	0.265589	0.313587	0.340627	0.446474	0.21094	0.243979	0.147751	0.125831	0.0954551	0.0916269	0.330988	0.417345	0.191064	0.222064	0.189953	0.180695	0.229661	0.248119	0.229913	0.243386	0.0859646	0.0914634	0.226241	0.118764
chr1	155262867	155278491	CLK2	0	-	intron	12	ENSG00000176444.18	0.398529	0.398581	0.356342	0.34617	0.363288	0.347199	0.471868	0.530375	0.452048	0.494094	0.399244	0.417046	0.487092	0.516247	0.28126	0.275145	0.457436	0.512938	0.477569	0.53722	0.446091	0.412168	0.432875	0.463364	0.557994	0.555674	0.283557	0.276006	0.498462	0.520073	0.232459	0.260022	0.403666	0.14363
chr5	178602663	178630615	CLK4	0	-	intron	13	ENSG00000113240.12	0.241937	0.3	0.318383	0.430108	0.272386	0.377778	0.197334	0.214689	0.243214	0.232558	0.277372	0.3	0.353511	0.440678	0.205209	0.245989	0.31083	0.361702	0.213578	0.238095	0.324017	0.312796	0.276909	0.37	0.268995	0.313953	0.244767	0.25974	0.278575	0.349727	0.118887	0.136364	0.287305	0.108553
chr13	76990659	77019143	CLN5	0	+	intron	2	ENSG00000102805.14	0.341667	0.341667	0.186796	0.186796	0.226923	0.226923	0.109744	0.109744	0.30586	0.30586	0.300438	0.300438	0.459628	0.459628	0.20202	0.20202	0.449495	0.449495	0.115028	0.115028	0.325396	0.325396	0.185663	0.185663	0.229006	0.229006	0.287255	0.287255	0.351177	0.351177	0.114907	0.114907	0.24653	0.123734
chr11	77514935	77637805	CLNS1A	0	-	intron	7	ENSG00000074201.8	0.466638	0.669789	0.534967	0.723861	0.38917	0.439655	0.47701	0.607407	0.454021	0.616162	0.561512	0.738523	0.517314	0.666667	0.34897	0.492754	0.525139	0.746781	0.488449	0.672118	0.478384	0.660099	0.539929	0.729412	0.596236	0.807571	0.499047	0.664865	0.53289	0.773626	0.418404	0.59375	0.623708	0.186481
chr19	6361451	6368910	CLPP	0	+	intron	4	ENSG00000125656.9	0.385275	0.465465	0.442336	0.547009	0.179737	0.100215	0.38412	0.459668	0.338313	0.396626	0.441894	0.571288	0.394209	0.494301	0.309499	0.366571	0.461444	0.598565	0.341104	0.432209	0.435916	0.522625	0.367193	0.478571	0.468307	0.560892	0.494378	0.626437	0.451087	0.537729	0.40305	0.50473	0.450759	0.16652
chr15	65148218	65185342	CLPX	0	-	intron	13	ENSG00000166855.9	0.598193	0.588235	0.625157	0.647887	0.517783	0.537931	0.567267	0.547368	0.607724	0.636364	0.606273	0.588235	0.707484	0.701923	0.427327	0.40708	0.57431	0.551724	0.598677	0.585859	0.662148	0.64	0.561558	0.53012	0.613961	0.652174	0.598997	0.609137	0.608556	0.607595	0.380683	0.344828	0.539792	0.164599
chr1	9729025	9824526	CLSTN1	0	-	intron	19	ENSG00000171603.17	0.490024	0.510204	0.49905	0.674157	0.428162	0.557692	0.494137	0.565217	0.419163	0.480447	0.529635	0.675325	0.626138	0.703297	0.531921	0.5625	0.567413	0.627119	0.450386	0.604651	0.527058	0.64557	0.44935	0.536585	0.452713	0.550725	0.556539	0.618182	0.515441	0.673684	0.391888	0.513761	0.558772	0.158546
chr9	36190855	36304781	CLTA	0	+	intron	6	ENSG00000122705.16	0.316921	0.279188	0.367805	0.346693	0.309962	0.270676	0.316427	0.306024	0.341963	0.335384	0.394466	0.387991	0.368856	0.348168	0.316926	0.294117	0.345339	0.333929	0.377409	0.342043	0.366553	0.341818	0.383264	0.37276	0.379787	0.344405	0.349177	0.32353	0.38543	0.359712	0.338927	0.305147	0.31127	0.0861607
chr17	59619688	59696956	CLTC	0	+	intron	31	ENSG00000141367.11	0.553413	0.564103	0.570529	0.612476	0.445309	0.464832	0.504648	0.527397	0.535183	0.530259	0.528456	0.542459	0.677946	0.719132	0.461503	0.438596	0.542117	0.565737	0.437151	0.440945	0.606336	0.659758	0.54048	0.516842	0.551246	0.569369	0.498327	0.52381	0.501504	0.5132	0.367252	0.393651	0.504857	0.152752
chr16	3500923	3539048	CLUAP1	0	+	intron	5	ENSG00000103351.12	0.443438	0.508475	0.542861	0.540541	0.417377	0.432432	0.440475	0.426667	0.578875	0.57931	0.3501	0.4	0.696067	0.683544	0.331053	0.32	0.580253	0.610169	0.450001	0.53125	0.566954	0.529412	0.419015	0.459459	0.482706	0.491228	0.567369	0.610169	0.549596	0.542056	0.354312	0.29434	0.46818	0.157862
chr12	22046173	22065674	CMAS	0	+	intron	7	ENSG00000111726.12	0.527119	0.503817	0.602044	0.546218	0.509895	0.470588	0.652007	0.673077	0.620516	0.625698	0.624126	0.625	0.656586	0.629213	0.412134	0.422222	0.841544	0.851064	0.611248	0.637571	0.676916	0.654321	0.658931	0.648649	0.632042	0.593886	0.682762	0.692913	0.660514	0.618834	0.55724	0.536913	0.572352	0.176378
chr3	28241583	28325142	CMC1	0	+	intron	3	ENSG00000187118.13	0.359399	0.390244	0.536725	0.561404	0.357334	0.387097	0.51621	0.60355	0.309163	0.321429	0.342806	0.304348	0.543193	0.576923	0.364827	0.375	0.43265	0.322581	0.534619	0.581818	0.480547	0.425	0.549953	0.558824	0.664049	0.638889	0.403263	0.363636	0.531242	0.558824	0.404785	0.322034	0.428918	0.161124
chr1	47333796	47378839	CMPK1	0	+	intron	6	ENSG00000162368.13	0.192445	0.201254	0.303143	0.380777	0.190765	0.264201	0.342611	0.492226	0.277801	0.367331	0.268537	0.375314	0.343194	0.48123	0.2001	0.276685	0.199063	0.242979	0.257063	0.332042	0.354599	0.465419	0.320452	0.43453	0.24128	0.306445	0.284544	0.407122	0.359062	0.504706	0.328143	0.456204	0.352263	0.129718
chr3	99817833	100181732	CMSS1	0	+	intron	11	ENSG00000184220.11	0.398703	0.484848	0.410738	0.485714	0.325602	0.419753	0.339294	0.433333	0.282562	0.357724	0.349385	0.379747	0.353575	0.433333	0.209292	0.266667	0.304282	0.372093	0.435061	0.579186	0.374171	0.50365	0.393873	0.487805	0.365844	0.432	0.351214	0.484581	0.379489	0.53271	0.372375	0.459259	0.418377	0.130392
chr3	32481311	32503408	CMTM6	0	-	intron	3	ENSG00000091317.7	0.177133	0.133333	0.292999	0.268293	0.279068	0.276923	0.142074	0.129032	0.285876	0.324324	0.343477	0.36	0.338822	0.361111	0.186324	0.152778	0.259788	0.273381	0.108192	0.113043	0.358405	0.4	0.242458	0.225806	0.194579	0.254545	0.32332	0.278689	0.272824	0.318471	0.340954	0.322581	0.246606	0.107302
chr6	37433218	37482827	CMTR1	0	+	intron	23	ENSG00000137200.12	0.443218	0.454545	0.485961	0.487805	0.400191	0.436364	0.449346	0.450867	0.484742	0.517647	0.477909	0.547009	0.575142	0.597403	0.398845	0.384615	0.529865	0.586207	0.436304	0.441103	0.522797	0.545455	0.486952	0.55	0.480227	0.485714	0.486627	0.517241	0.481177	0.462963	0.30452	0.322581	0.458089	0.137604
chr16	71281388	71289715	CMTR2	0	-	intron	2	ENSG00000180917.17	0.150843	0.150843	0.176282	0.176282	0.185277	0.185277	0.120619	0.120619	0.200094	0.200094	0.195716	0.195716	0.182114	0.182114	0.04	0.04	0.176471	0.176471	0.078466	0.078466	0.141482	0.141482	0.196341	0.196341	0.220833	0.220833	0.114583	0.114583	0.0294118	0.0294118	0.143093	0.143093	0.138331	0.065961
chr3	129169483	129183922	CNBP	0	-	intron	4	ENSG00000169714.16	0.371043	0.410372	0.405476	0.432883	0.254963	0.202118	0.369213	0.412436	0.353659	0.353241	0.37799	0.427346	0.452712	0.504434	0.273087	0.262057	0.335925	0.321686	0.380933	0.442767	0.467278	0.536131	0.389667	0.41709	0.342713	0.369374	0.350966	0.36338	0.434626	0.50387	0.231006	0.229993	0.364069	0.13233
chr18	74495815	74523454	CNDP2	0	+	intron	12	ENSG00000133313.14	0.405569	0.477104	0.408143	0.542914	0.422958	0.501718	0.433751	0.519871	0.430762	0.557584	0.420839	0.528552	0.441088	0.579813	0.30332	0.350729	0.427797	0.570734	0.368717	0.478135	0.489104	0.653975	0.484348	0.607478	0.451362	0.604476	0.426524	0.540153	0.381388	0.464377	0.292418	0.362281	0.490582	0.149487
chr16	50024409	50037088	CNEP1R1	0	+	intron	6	ENSG00000205423.11	0.268202	0.292523	0.31281	0.383432	0.163278	0.16222	0.353543	0.436063	0.240137	0.243656	0.260515	0.308146	0.33567	0.361862	0.138386	0.167937	0.385877	0.45151	0.166485	0.206958	0.252412	0.269986	0.318361	0.373955	0.268387	0.341855	0.274305	0.285239	0.286178	0.199604	0.124238	0.12381	0.271103	0.118822
chr1	224356849	224379459	CNIH4	0	+	intron	4	ENSG00000143771.11	0.696264	0.672963	0.767468	0.746609	0.558262	0.577717	0.547095	0.537826	0.56956	0.58462	0.719093	0.707271	0.748231	0.748196	0.493222	0.499389	0.772015	0.783336	0.627237	0.638016	0.824102	0.838094	0.704281	0.680442	0.596358	0.585628	0.788188	0.796806	0.7604	0.745845	0.484823	0.483391	0.625068	0.193059
chr16	58519950	58629886	CNOT1	0	-	intron	51	ENSG00000125107.17	0.373177	0.416667	0.434536	0.499102	0.309451	0.338095	0.38154	0.359375	0.390856	0.399083	0.404705	0.398482	0.485876	0.602985	0.320627	0.340249	0.354637	0.339806	0.309837	0.295455	0.439774	0.502591	0.349398	0.355685	0.374482	0.371841	0.330239	0.350711	0.363154	0.337802	0.248228	0.227907	0.360932	0.127023
chr3	32685144	32773875	CNOT10	0	+	intron	18	ENSG00000182973.18	0.37503	0.353949	0.387939	0.463063	0.301321	0.241423	0.383422	0.441296	0.360136	0.413309	0.390553	0.436433	0.404188	0.419748	0.292498	0.235156	0.367207	0.358631	0.37024	0.402923	0.40065	0.412467	0.357027	0.333296	0.400877	0.419583	0.302706	0.289164	0.375366	0.372966	0.23367	0.148351	0.337751	0.122269
chr2	101252801	101270316	CNOT11	0	+	intron	6	ENSG00000158435.7	0.273326	0.248738	0.37853	0.344185	0.274218	0.27343	0.323474	0.325926	0.308887	0.303781	0.472351	0.46363	0.339028	0.295727	0.215438	0.197778	0.33826	0.314935	0.400678	0.403439	0.25279	0.17874	0.358163	0.375748	0.39322	0.372197	0.35091	0.362069	0.378667	0.37058	0.201138	0.182804	0.294924	0.109523
chr12	70242993	70354993	CNOT2	0	+	intron	14	ENSG00000111596.12	0.146183	0.133489	0.201022	0.197408	0.147746	0.131322	0.171206	0.161273	0.173601	0.168099	0.160791	0.148262	0.240121	0.283355	0.130999	0.130502	0.17586	0.186571	0.131992	0.132725	0.222243	0.223512	0.172549	0.182395	0.164192	0.147366	0.147536	0.137032	0.155855	0.144299	0.0888448	0.0993566	0.153351	0.0584492
chr7	135361794	135510127	CNOT4	0	-	intron	14	ENSG00000080802.18	0.208375	0.11245	0.24276	0.145896	0.209769	0.172057	0.203144	0.15278	0.21307	0.124919	0.249885	0.192521	0.30276	0.314949	0.176935	0.138976	0.245991	0.195247	0.130338	0.0754324	0.267743	0.292614	0.225047	0.199012	0.189711	0.175483	0.178824	0.155711	0.176326	0.0973832	0.109393	0.111749	0.156305	0.0744875
chr5	180494411	180578405	CNOT6	0	+	intron	13	ENSG00000113300.11	0.214627	0.285714	0.200584	0.245902	0.125768	0.150538	0.155383	0.164609	0.225591	0.28169	0.198796	0.243243	0.262986	0.29589	0.121085	0.140496	0.138197	0.182768	0.178559	0.216216	0.21214	0.269815	0.172723	0.206316	0.165969	0.190789	0.190668	0.247839	0.152229	0.206186	0.104375	0.118721	0.202749	0.0744963
chr5	154857552	154876793	CNOT8	0	+	intron	7	ENSG00000155508.13	0.192501	0.261438	0.229489	0.29304	0.186375	0.147239	0.157199	0.15444	0.176818	0.244726	0.20773	0.275862	0.271351	0.395939	0.175869	0.109948	0.22129	0.23741	0.140987	0.168459	0.216872	0.329588	0.202269	0.233696	0.216055	0.235501	0.195961	0.201258	0.239565	0.317073	0.131702	0.16188	0.221617	0.0936573
chr2	218568579	218597080	CNOT9	0	+	intron	10	ENSG00000144580.13	0.108182	0.0390151	0.108171	0.0358188	0.0972365	0.0451753	0.103703	0.0392149	0.0958294	0.0684524	0.11507	0.0629557	0.159886	0.0718652	0.0868945	0.0179764	0.153851	0.0578572	0.0975606	0.0507312	0.15387	0.129792	0.123824	0.0699562	0.107967	0.0485911	0.117711	0.0410391	0.121593	0.0283019	0.0932777	0.0249078	0.0489206	0.0284643
chr17	41966740	41977731	CNP	0	+	intron	3	ENSG00000173786.16	0.614775	0.72	0.584709	0.604167	0.667206	0.683761	0.596766	0.729412	0.604397	0.5	0.562027	0.629126	0.691018	0.736842	0.577342	0.550725	0.771776	0.714286	0.602105	0.648148	0.672273	0.709677	0.618432	0.740741	0.675937	0.756757	0.662972	0.684932	0.605794	0.590164	0.698216	0.727273	0.630942	0.178397
chr6	42929191	42939287	CNPY3	0	+	intron	5	ENSG00000137161.16	0.503177	0.537037	0.657745	0.733945	0.450128	0.468085	0.407896	0.524862	0.538622	0.58209	0.650291	0.696429	0.751172	0.823529	0.405704	0.318182	0.643949	0.732673	0.423526	0.479532	0.57038	0.736842	0.611527	0.630137	0.460224	0.524715	0.593588	0.635593	0.610689	0.696517	0.56921	0.603352	0.571972	0.193425
chr1	246566443	246668584	CNST	0	+	intron	12	ENSG00000162852.13	0.213265	0.179054	0.225517	0.166113	0.138214	0.0206185	0.178203	0.119133	0.146901	0.0458715	0.209113	0.099099	0.232986	0.147541	0.121237	0.0865568	0.169751	0.0463071	0.127811	0.0586567	0.223507	0.126897	0.132641	0.057143	0.166403	0.0849055	0.147143	0.0607143	0.140083	0.106334	0.11136	0.02	0.0838202	0.0521853
chr7	43608455	43729717	COA1	0	-	intron	6	ENSG00000106603.18	0.345222	0.345645	0.385764	0.387905	0.264648	0.242107	0.320377	0.293376	0.329623	0.350174	0.330673	0.276092	0.290096	0.296588	0.169068	0.11221	0.309759	0.270699	0.37267	0.366387	0.398342	0.485937	0.358394	0.389775	0.362292	0.372539	0.361394	0.385848	0.320162	0.300162	0.179754	0.141361	0.295106	0.119075
chr17	42795146	42798704	COA3	0	-	intron	1	ENSG00000183978.7	0.64	0.64	0.272727	0.272727	0.447761	0.447761	0.253968	0.253968	0.1875	0.1875	0.281081	0.281081	0.378378	0.378378	0.30303	0.30303	0.285714	0.285714	0.290323	0.290323	0.736842	0.736842	0.352941	0.352941	0.421053	0.421053	0.366667	0.366667	0.3125	0.3125	0.444444	0.444444	0.351466	0.165545
chr1	52684450	52698366	COA7	0	-	intron	2	ENSG00000162377.5	0.80857	0.80857	0.722027	0.722027	0.669643	0.669643	0.756313	0.756313	0.756042	0.756042	0.794899	0.794899	0.813187	0.813187	0.61	0.61	0.73871	0.73871	0.519075	0.519075	0.786712	0.786712	0.677265	0.677265	0.781886	0.781886	0.703713	0.703713	0.719468	0.719468	0.519924	0.519924	0.669261	0.194479
chr17	42561466	42566277	COASY	0	+	intron	8	ENSG00000068120.14	0.636509	0.678571	0.565276	0.605219	0.618841	0.655648	0.520869	0.544035	0.608031	0.632053	0.523433	0.539398	0.589741	0.587788	0.563825	0.545454	0.723109	0.712473	0.596638	0.665267	0.534739	0.546492	0.521718	0.629756	0.685227	0.690683	0.594114	0.691908	0.65353	0.721739	0.730367	0.777474	0.601409	0.170269
chr1	230642488	230693982	COG2	0	+	intron	18	ENSG00000135775.13	0.241566	0.192685	0.314153	0.308197	0.257937	0.244059	0.28719	0.246333	0.306205	0.297717	0.295971	0.292866	0.368761	0.334392	0.230565	0.20404	0.357736	0.338572	0.256622	0.254104	0.32798	0.312001	0.272462	0.246739	0.316183	0.32334	0.238791	0.172405	0.263737	0.240363	0.178714	0.164835	0.24545	0.0839195
chr13	45464897	45536630	COG3	0	+	intron	22	ENSG00000136152.14	0.382695	0.397979	0.403666	0.433191	0.292472	0.299532	0.385921	0.38185	0.36673	0.377778	0.432572	0.524996	0.470768	0.48399	0.24742	0.254121	0.323483	0.33195	0.303548	0.327107	0.451567	0.502848	0.430577	0.478243	0.439459	0.471579	0.306362	0.327586	0.315701	0.319868	0.14624	0.143654	0.356251	0.135229
chr7	107201554	107564514	COG5	0	-	intron	23	ENSG00000164597.13	0.45733	0.461538	0.507197	0.559633	0.368498	0.31746	0.418973	0.380531	0.493881	0.496	0.500856	0.490323	0.509499	0.522088	0.361155	0.311111	0.499661	0.588235	0.440799	0.415335	0.532432	0.542373	0.476943	0.366492	0.452598	0.316832	0.440166	0.464286	0.459373	0.421769	0.268726	0.254902	0.406406	0.14265
chr17	56938186	56961054	COIL	0	-	intron	8	ENSG00000121058.4	0.0897196	0.077869	0.163339	0.106299	0.125991	0.087591	0.102755	0.0672645	0.07108	0.0281031	0.0937692	0.0697675	0.176235	0.140097	0.0989243	0.0578035	0.0922137	0.0408164	0.118383	0.083721	0.129771	0.106742	0.0972665	0.0656715	0.0974344	0.081545	0.100842	0.079518	0.117011	0.0590715	0.0587744	0.0314685	0.0696087	0.0332116
chr3	149738469	149752499	COMMD2	0	-	intron	4	ENSG00000114744.8	0.656946	0.649084	0.590329	0.595188	0.566828	0.543776	0.434209	0.447436	0.591667	0.59335	0.630094	0.621348	0.631252	0.623457	0.357305	0.335834	0.708732	0.698778	0.429624	0.403991	0.672497	0.683839	0.685999	0.681163	0.627456	0.605556	0.634734	0.630096	0.547304	0.548082	0.403986	0.436634	0.535154	0.173265
chr4	47450795	47463719	COMMD8	0	-	intron	4	ENSG00000169019.10	0.447589	0.428571	0.578699	0.597289	0.438318	0.462222	0.396086	0.426306	0.343517	0.332867	0.460415	0.529804	0.668556	0.703125	0.356617	0.433868	0.429576	0.460623	0.391161	0.401765	0.632176	0.644693	0.51546	0.6	0.551168	0.599228	0.567135	0.611679	0.539293	0.509259	0.383508	0.377232	0.477561	0.161426
chr11	36269283	36289449	COMMD9	0	-	intron	5	ENSG00000110442.11	0.420326	0.442308	0.490883	0.461538	0.301065	0.324324	0.314427	0.3	0.292601	0.333333	0.313736	0.288889	0.429505	0.444444	0.296348	0.252632	0.61046	0.606061	0.438293	0.454545	0.404007	0.315789	0.359064	0.4	0.456839	0.467532	0.390487	0.459016	0.440302	0.484211	0.300026	0.34	0.374978	0.132855
chr1	175944830	176207493	COP1	0	-	intron	21	ENSG00000143207.20	0.390814	0.461538	0.461761	0.576642	0.339145	0.4	0.394986	0.432692	0.433505	0.509804	0.459283	0.548673	0.465863	0.595918	0.307054	0.366667	0.438642	0.505051	0.398548	0.455128	0.44267	0.535433	0.39623	0.487805	0.425149	0.496377	0.393294	0.43787	0.395056	0.508287	0.185508	0.188811	0.44157	0.147375
chr1	160288685	160343400	COPA	0	-	intron	34	ENSG00000122218.15	0.571362	0.65615	0.58936	0.666951	0.471893	0.530876	0.570839	0.662373	0.621875	0.727425	0.613577	0.710778	0.666203	0.782973	0.464001	0.478422	0.581621	0.638498	0.526612	0.593784	0.617465	0.701905	0.607125	0.709315	0.606302	0.693319	0.613283	0.724228	0.607975	0.703506	0.388902	0.448566	0.613475	0.182282
chr11	14443439	14500027	COPB1	0	-	intron	19	ENSG00000129083.12	0.457536	0.474359	0.55106	0.624434	0.422929	0.45614	0.439043	0.459627	0.480276	0.537815	0.487199	0.515748	0.589961	0.650407	0.387027	0.386768	0.469607	0.511278	0.438312	0.471861	0.533544	0.569745	0.516474	0.551724	0.524624	0.574018	0.504104	0.536145	0.508578	0.559603	0.385439	0.395604	0.486781	0.144383
chr3	139355599	139389732	COPB2	0	-	intron	22	ENSG00000184432.9	0.498757	0.589407	0.520228	0.606448	0.45212	0.499119	0.520429	0.566609	0.504874	0.558581	0.498829	0.570173	0.62057	0.696886	0.402245	0.454575	0.579769	0.654716	0.498716	0.502084	0.536382	0.639536	0.569902	0.636047	0.658944	0.750627	0.538802	0.584136	0.581629	0.680496	0.406356	0.427754	0.553953	0.166409
chr3	129249605	129277773	COPG1	0	+	intron	23	ENSG00000181789.14	0.466444	0.484848	0.566197	0.571429	0.524553	0.52349	0.441708	0.449438	0.472734	0.472441	0.484301	0.483721	0.625449	0.654867	0.539944	0.55	0.476906	0.449511	0.453102	0.468208	0.566477	0.616279	0.558454	0.586826	0.565235	0.621005	0.473253	0.481818	0.568561	0.584158	0.466499	0.471761	0.498224	0.144345
chr15	49106067	49155661	COPS2	0	-	intron	13	ENSG00000166200.14	0.335342	0.288052	0.468093	0.521858	0.373745	0.379531	0.331175	0.29078	0.350749	0.357664	0.397857	0.381457	0.478777	0.558282	0.330148	0.329588	0.411727	0.446281	0.33276	0.29682	0.45427	0.494624	0.420419	0.503145	0.383203	0.378517	0.345321	0.372881	0.382868	0.41	0.299396	0.238806	0.367546	0.130775
chr17	17246819	17281293	COPS3	0	-	intron	12	ENSG00000141030.12	0.40675	0.458672	0.488981	0.560545	0.385497	0.438034	0.395163	0.472807	0.439695	0.487491	0.520022	0.580552	0.513057	0.62002	0.343415	0.419934	0.394802	0.472068	0.450031	0.565372	0.499043	0.540155	0.451124	0.541626	0.498966	0.589531	0.39751	0.450952	0.519624	0.608688	0.301512	0.297306	0.476691	0.14788
chr7	100088953	100092200	COPS6	0	+	intron	9	ENSG00000168090.9	0.810598	0.827586	0.842538	0.84375	0.839635	0.849315	0.637041	0.612245	0.790687	0.772727	0.798338	0.773913	0.827981	0.841121	0.609992	0.621622	0.870325	0.855172	0.69472	0.674185	0.910058	0.896104	0.826315	0.825581	0.879085	0.867647	0.834076	0.831373	0.871429	0.88	0.725025	0.716667	0.746412	0.211268
chr2	237085311	237100466	COPS8	0	+	intron	8	ENSG00000198612.10	0.314509	0.376086	0.341122	0.392931	0.294241	0.358552	0.24535	0.285369	0.210203	0.184791	0.279229	0.298885	0.388098	0.462208	0.172591	0.120683	0.357655	0.463404	0.222648	0.249617	0.406555	0.500302	0.286951	0.333303	0.390867	0.449429	0.336396	0.365949	0.395721	0.440679	0.143114	0.129473	0.318333	0.141446
chr2	197453422	197475308	COQ10B	0	+	intron	5	ENSG00000115520.8	0.456038	0.710744	0.449452	0.643939	0.375419	0.589888	0.319648	0.454023	0.479294	0.710983	0.434845	0.686411	0.480609	0.762791	0.302548	0.446429	0.339028	0.48564	0.281792	0.437318	0.396119	0.593857	0.420679	0.677966	0.403009	0.653846	0.407385	0.609524	0.385239	0.600601	0.144095	0.198895	0.544874	0.197381
chr4	83261535	83284914	COQ2	0	-	intron	7	ENSG00000173085.14	0.327686	0.384615	0.337279	0.375839	0.273271	0.305085	0.246742	0.280255	0.365758	0.402878	0.326457	0.390805	0.388011	0.507937	0.227428	0.229508	0.471323	0.526316	0.273248	0.304348	0.42862	0.48	0.424954	0.5	0.34475	0.456522	0.27654	0.325	0.468591	0.565217	0.178953	0.181818	0.365655	0.143647
chr9	128322535	128334072	COQ4	0	+	intron	6	ENSG00000167113.10	0.316994	0.225715	0.272101	0.259058	0.370287	0.411011	0.406847	0.556294	0.344424	0.335162	0.339933	0.388471	0.382769	0.425696	0.314567	0.424318	0.444556	0.525714	0.341747	0.383174	0.389854	0.475862	0.396871	0.49359	0.394842	0.477984	0.243048	0.157647	0.287466	0.263562	0.327802	0.385057	0.364018	0.144184
chr14	73949925	73963670	COQ6	0	+	intron	4	ENSG00000119723.16	0.0755494	0.0869963	0.105049	0.111197	0.100336	0.0961953	0.125224	0.140356	0.105707	0.104618	0.114039	0.122816	0.236236	0.26817	0.127551	0.147958	0.239439	0.250306	0.0925707	0.0851413	0.124875	0.132867	0.0754782	0.064	0.124513	0.141589	0.185218	0.209942	0.182853	0.197706	0.0347863	0.0314046	0.128898	0.0716423
chr12	108645108	108731596	CORO1C	0	-	intron	14	ENSG00000110880.10	0.202556	0.107974	0.242768	0.167492	0.131903	0.100415	0.209302	0.150672	0.168094	0.123152	0.22383	0.196916	0.229008	0.162013	0.174375	0.110619	0.167049	0.128306	0.16082	0.114285	0.228687	0.189054	0.208685	0.177686	0.19628	0.137127	0.197225	0.172593	0.180818	0.114155	0.139237	0.108478	0.132996	0.046406
chr4	73052361	73069755	COX18	0	-	intron	5	ENSG00000163626.16	0.183626	0.0526316	0.238371	0.151515	0.156934	0.140351	0.224801	0.121827	0.190542	0.0851064	0.210863	0.142857	0.330112	0.304348	0.113264	0.0609756	0.293272	0.27907	0.123533	0.0900901	0.310998	0.258065	0.136306	0.157895	0.241451	0.12987	0.176747	0.1	0.215536	0.137255	0.115663	0.0930233	0.135581	0.0804864
chr7	898777	975599	COX19	0	-	intron	2	ENSG00000240230.5	0.524926	0.524926	0.447499	0.447499	0.398118	0.398118	0.425629	0.425629	0.447215	0.447215	0.461442	0.461442	0.681909	0.681909	0.380294	0.380294	0.389479	0.389479	0.30537	0.30537	0.614412	0.614412	0.51589	0.51589	0.567489	0.567489	0.48335	0.48335	0.364012	0.364012	0.250141	0.250141	0.426892	0.153971
chr1	244835321	244845057	COX20	0	+	intron	4	ENSG00000203667.9	0.288671	0.244579	0.263373	0.246746	0.144069	0.0873949	0.206801	0.156618	0.238244	0.210773	0.26625	0.25	0.352185	0.336494	0.197091	0.198869	0.284255	0.203125	0.187208	0.179857	0.32344	0.274435	0.288694	0.250246	0.231278	0.197786	0.244678	0.238255	0.339319	0.327526	0.162776	0.15534	0.209297	0.08167
chr16	85798632	85807044	COX4I1	0	+	intron	3	ENSG00000131143.8	0.514133	0.727273	0.564146	0.842167	0.479293	0.684426	0.530197	0.763786	0.575414	0.840607	0.55565	0.830431	0.577958	0.850153	0.519566	0.768683	0.613805	0.915739	0.561152	0.803419	0.603565	0.888668	0.598983	0.884876	0.619079	0.927263	0.59026	0.875149	0.623549	0.925896	0.570142	0.829208	0.78575	0.213801
chr2	97646039	97648383	COX5B	0	+	intron	3	ENSG00000135940.6	0.651288	0.593496	0.719494	0.660661	0.646129	0.589595	0.514747	0.45339	0.577026	0.583333	0.558312	0.473881	0.806786	0.808743	0.608785	0.593023	0.875384	0.862385	0.633942	0.611241	0.837543	0.824513	0.654147	0.612844	0.755055	0.722772	0.749888	0.726531	0.782579	0.772575	0.585457	0.515991	0.612057	0.198451
chr19	35648222	35658861	COX6B1	0	+	intron	4	ENSG00000126267.9	0.471389	0.469388	0.478127	0.474388	0.443737	0.438597	0.477236	0.479871	0.47032	0.467857	0.486293	0.492857	0.472723	0.459016	0.462746	0.451327	0.46984	0.464986	0.481271	0.481756	0.486641	0.497398	0.504966	0.519145	0.488865	0.48866	0.465151	0.462852	0.488194	0.486871	0.458074	0.447369	0.44602	0.116659
chr6	75237674	75250323	COX7A2	0	-	intron	4	ENSG00000112695.11	0.473404	0.469166	0.446799	0.427864	0.431406	0.406488	0.450068	0.44903	0.460345	0.456826	0.447939	0.44401	0.468709	0.469511	0.424243	0.412523	0.482254	0.486501	0.462134	0.459816	0.459284	0.451182	0.469147	0.466334	0.472027	0.469386	0.45454	0.449156	0.488207	0.493	0.415334	0.392497	0.423723	0.112531
chr5	86617903	86620962	COX7C	0	+	intron	1	ENSG00000127184.12	0.890459	0.890459	0.800659	0.800659	0.857143	0.857143	0.84223	0.84223	0.822018	0.822018	0.691057	0.691057	0.875	0.875	0.763889	0.763889	0.919643	0.919643	0.869242	0.869242	0.874074	0.874074	0.907354	0.907354	0.885517	0.885517	0.785965	0.785965	0.894108	0.894108	0.794595	0.794595	0.792527	0.212732
chr17	30378904	30469989	CPD	0	+	intron	21	ENSG00000108582.11	0.437789	0.457143	0.508719	0.568345	0.354404	0.314286	0.31428	0.322581	0.432647	0.447368	0.490448	0.510638	0.602043	0.666667	0.438511	0.434783	0.49229	0.575758	0.2976	0.341085	0.515573	0.537815	0.364269	0.4	0.34239	0.349206	0.393804	0.428571	0.398007	0.447368	0.382622	0.375	0.422154	0.146421
chr20	35626030	35664956	CPNE1	0	-	intron	12	ENSG00000214078.12	0.676201	0.697612	0.654609	0.652526	0.607662	0.680006	0.729571	0.823407	0.69226	0.692315	0.726904	0.742047	0.583989	0.640525	0.534119	0.624723	0.662122	0.674477	0.757909	0.826496	0.621496	0.636822	0.671615	0.674216	0.746204	0.808835	0.618548	0.645193	0.671947	0.670412	0.4685	0.530984	0.64827	0.183546
chr8	86514426	86561498	CPNE3	0	+	intron	16	ENSG00000085719.12	0.496478	0.480769	0.488023	0.496061	0.443155	0.445821	0.403606	0.434105	0.448743	0.419673	0.460243	0.502544	0.629291	0.647854	0.436792	0.480769	0.521035	0.523612	0.408393	0.429429	0.499097	0.526102	0.441455	0.438016	0.502987	0.512289	0.433716	0.438138	0.447228	0.465337	0.407873	0.428517	0.45112	0.128959
chr3	98579445	98593723	CPOX	0	-	intron	4	ENSG00000080819.7	0.322176	0.333535	0.269097	0.286484	0.365388	0.375538	0.318053	0.328912	0.280313	0.295915	0.301356	0.336745	0.529119	0.509458	0.266214	0.280804	0.454383	0.538396	0.408331	0.398116	0.394191	0.346464	0.319443	0.325408	0.335171	0.370341	0.443999	0.472222	0.497329	0.508031	0.336334	0.334449	0.355342	0.122405
chr14	92121936	92172145	CPSF2	0	+	intron	15	ENSG00000165934.12	0.616163	0.613497	0.640487	0.677249	0.502371	0.513514	0.583425	0.621118	0.65635	0.682927	0.620958	0.647343	0.769878	0.778846	0.508236	0.468085	0.614848	0.642857	0.551999	0.555066	0.750949	0.783673	0.622841	0.651982	0.646928	0.660131	0.575867	0.625	0.628363	0.638298	0.456167	0.45614	0.58916	0.176295
chr2	9423567	9473101	CPSF3	0	+	intron	18	ENSG00000119203.13	0.544416	0.61068	0.588354	0.653846	0.497366	0.501308	0.55743	0.613889	0.477531	0.498823	0.537593	0.60053	0.603298	0.607642	0.489512	0.517949	0.560574	0.591265	0.567253	0.627008	0.597439	0.642078	0.566653	0.617096	0.609397	0.688835	0.540612	0.607368	0.613045	0.66541	0.391051	0.416552	0.556487	0.1594
chr12	69239536	69274358	CPSF6	0	+	intron	10	ENSG00000111605.17	0.287431	0.32312	0.321062	0.33218	0.267233	0.31897	0.280276	0.292085	0.330614	0.358031	0.319338	0.325646	0.365301	0.377215	0.253028	0.243068	0.376727	0.415299	0.32096	0.329346	0.315796	0.341534	0.301767	0.326846	0.381743	0.448357	0.331516	0.346379	0.431399	0.466177	0.21374	0.238543	0.322517	0.1027
chr11	61402640	61430031	CPSF7	0	-	intron	12	ENSG00000149532.15	0.1496	0.106839	0.177874	0.129283	0.172208	0.115148	0.187269	0.14776	0.259642	0.283385	0.188385	0.181144	0.226725	0.185487	0.133481	0.0872538	0.151307	0.136725	0.186018	0.109277	0.203716	0.147557	0.220453	0.275068	0.228839	0.203432	0.177881	0.171601	0.187783	0.152491	0.104709	0.0571883	0.146449	0.0703472
chr1	53196428	53214197	CPT2	0	+	intron	3	ENSG00000157184.6	0.493122	0.526316	0.602766	0.618182	0.391279	0.372093	0.388332	0.434783	0.463091	0.444444	0.501802	0.571429	0.6296	0.57971	0.261908	0.266667	0.358085	0.388889	0.451053	0.515625	0.696326	0.697674	0.549579	0.473684	0.612443	0.60177	0.478625	0.438356	0.502272	0.470588	0.325441	0.314607	0.453813	0.161969
chr3	3144627	3179727	CRBN	0	-	intron	11	ENSG00000113851.14	0.157289	0.0655738	0.228777	0.153226	0.15357	0.119048	0.140002	0.105263	0.173504	0.116071	0.190968	0.153005	0.231473	0.135266	0.126003	0.0746888	0.199867	0.161765	0.133899	0.101626	0.188052	0.0915033	0.181301	0.132075	0.19335	0.146718	0.151932	0.0775194	0.169394	0.147959	0.146597	0.178947	0.115309	0.0443817
chr2	207529736	207603431	CREB1	0	+	intron	8	ENSG00000118260.14	0.253316	0.252651	0.361836	0.328348	0.263742	0.244709	0.320469	0.305883	0.308532	0.282526	0.384142	0.392425	0.412118	0.383736	0.167048	0.106581	0.266964	0.205627	0.256737	0.250182	0.366696	0.290778	0.282405	0.238664	0.34496	0.321323	0.277283	0.28898	0.303646	0.297609	0.101205	0.0922462	0.251898	0.10279
chr16	3725053	3880726	CREBBP	0	-	intron	31	ENSG00000005339.14	0.5216	0.524194	0.567931	0.601156	0.442161	0.430769	0.54149	0.57971	0.524362	0.533333	0.556978	0.54902	0.679062	0.740741	0.434243	0.435644	0.485447	0.466216	0.494072	0.54386	0.550626	0.612245	0.489333	0.485106	0.531842	0.564103	0.537753	0.557214	0.516017	0.545455	0.296793	0.26087	0.495861	0.161981
chr12	12611826	12645108	CREBL2	0	+	intron	4	ENSG00000111269.2	0.193529	0.147059	0.21471	0.161905	0.184769	0.111111	0.198133	0.160494	0.236539	0.15	0.229263	0.217391	0.224138	0.189655	0.233961	0.209303	0.278333	0.25	0.174877	0.142857	0.266523	0.241379	0.26785	0.196078	0.168478	0.0869565	0.234848	0.136363	0.352941	0.294117	0.186595	0.132353	0.166296	0.0685364
chr2	46616415	46625742	CRIPT	0	+	intron	4	ENSG00000119878.5	0.864489	0.889231	0.79846	0.826357	0.795672	0.836735	0.69457	0.677789	0.837139	0.850708	0.845929	0.845084	0.903265	0.928045	0.720213	0.75	0.893239	0.968714	0.646643	0.624794	0.857278	0.862779	0.871601	0.908531	0.844089	0.860335	0.821296	0.830405	0.876056	0.877154	0.663142	0.663511	0.776481	0.221228
chr22	20917425	20953749	CRKL	0	+	intron	2	ENSG00000099942.12	0.594993	0.594993	0.659061	0.659061	0.638677	0.638677	0.650315	0.650315	0.624209	0.624209	0.724129	0.724129	0.784679	0.784679	0.462552	0.462552	0.61899	0.61899	0.42493	0.42493	0.763282	0.763282	0.586562	0.586562	0.727359	0.727359	0.589947	0.589947	0.697037	0.697037	0.408809	0.408809	0.58562	0.185937
chr20	6006089	6040053	CRLS1	0	+	intron	7	ENSG00000088766.11	0.252885	0.174603	0.305237	0.162319	0.252026	0.0983607	0.300966	0.139738	0.237879	0.238411	0.207854	0.150209	0.29719	0.168421	0.214775	0.126316	0.299528	0.192308	0.256573	0.145455	0.329387	0.266667	0.322733	0.290909	0.328415	0.238095	0.232258	0.191304	0.34165	0.327869	0.212641	0.16568	0.18098	0.0770782
chr1	153947668	153958625	CRTC2	0	-	intron	13	ENSG00000160741.16	0.41856	0.375	0.450463	0.4	0.465546	0.514286	0.430239	0.41989	0.424212	0.44898	0.447426	0.46875	0.576696	0.578947	0.272016	0.232558	0.481013	0.491803	0.505035	0.493827	0.510846	0.482759	0.447654	0.459016	0.555833	0.567901	0.426385	0.441176	0.485766	0.455696	0.274481	0.246914	0.416324	0.141581
chr12	56271698	56300392	CS	0	-	intron	8	ENSG00000062485.18	0.527351	0.504189	0.579101	0.571168	0.440094	0.429912	0.655637	0.601194	0.623524	0.588218	0.597867	0.590494	0.602452	0.579992	0.453342	0.475721	0.605797	0.582349	0.625391	0.606165	0.678541	0.674697	0.70484	0.72363	0.644466	0.632503	0.585477	0.558648	0.645087	0.629232	0.430611	0.43007	0.539893	0.159552
chr1	114716912	114758676	CSDE1	0	-	intron	21	ENSG00000009307.15	0.332258	0.383513	0.406247	0.461538	0.304001	0.279202	0.322586	0.324706	0.299276	0.322234	0.312856	0.333624	0.472813	0.579926	0.275554	0.263339	0.381267	0.419854	0.339668	0.362838	0.401083	0.461133	0.339271	0.375058	0.360963	0.372645	0.345789	0.385321	0.410604	0.435354	0.274008	0.22242	0.351924	0.1241
chr20	49046245	49096960	CSE1L	0	+	intron	24	ENSG00000124207.16	0.483393	0.508718	0.575468	0.590228	0.458856	0.450599	0.559394	0.588561	0.490198	0.508938	0.56117	0.578855	0.66233	0.656474	0.417554	0.385611	0.578332	0.614872	0.547506	0.549647	0.608402	0.612235	0.537357	0.552774	0.563743	0.570153	0.47922	0.480566	0.611107	0.64893	0.340317	0.318084	0.506779	0.158745
chr10	43138485	43185308	CSGALNACT2	0	+	intron	7	ENSG00000169826.7	0.267567	0.186667	0.429547	0.5625	0.308277	0.24	0.247804	0.215054	0.358904	0.325581	0.293274	0.311688	0.417321	0.466926	0.18015	0.153846	0.26493	0.266667	0.2277	0.229167	0.374497	0.391304	0.210847	0.101266	0.30017	0.290598	0.322524	0.339286	0.353009	0.289655	0.137897	0.15	0.265894	0.134863
chr5	149492196	149551552	CSNK1A1	0	-	intron	12	ENSG00000113712.17	0.229922	0.0178042	0.262935	0.0403494	0.191993	0.0113957	0.251115	0.0421388	0.235243	0.0253686	0.244431	0.0344649	0.277138	0.0524295	0.184688	0.00693356	0.196476	0.0249692	0.220643	0.0199181	0.268793	0.0453413	0.255069	0.026178	0.285979	0.0650673	0.204408	0.0259067	0.231299	0.0274646	0.165208	0.0113735	0.0280649	0.0170275
chr5	123512098	123617045	CSNK1G3	0	+	intron	13	ENSG00000151292.17	0.292009	0.275	0.348437	0.344371	0.274062	0.232143	0.229562	0.185714	0.294486	0.305085	0.291042	0.350515	0.427134	0.478049	0.312482	0.297872	0.364385	0.380952	0.230201	0.305556	0.380272	0.421622	0.279739	0.240602	0.275485	0.324324	0.266297	0.259259	0.280739	0.231884	0.178055	0.144	0.280997	0.110265
chr16	58157906	58197920	CSNK2A2	0	-	intron	11	ENSG00000070770.8	0.40435	0.446701	0.423848	0.498567	0.316453	0.391061	0.399376	0.444444	0.420682	0.490741	0.453107	0.570342	0.506505	0.587156	0.299643	0.348259	0.44339	0.476636	0.384992	0.468468	0.488267	0.530387	0.450083	0.533333	0.423976	0.4875	0.39551	0.419162	0.442294	0.502463	0.291929	0.310559	0.441516	0.134969
chr8	67062425	67196263	CSPP1	0	+	intron	31	ENSG00000104218.14	0.307416	0.31068	0.395238	0.429268	0.35769	0.342105	0.34312	0.293706	0.338816	0.374332	0.39213	0.435484	0.453456	0.491525	0.262647	0.25	0.382541	0.394068	0.330675	0.35533	0.383208	0.352941	0.364323	0.355932	0.382942	0.459677	0.325634	0.342679	0.381112	0.44358	0.257768	0.188235	0.342326	0.11713
chr3	39141854	39154562	CSRNP1	0	-	intron	4	ENSG00000144655.14	0.142684	0.111455	0.407101	0.498412	0.254413	0.241221	0.251077	0.243161	0.305673	0.252726	0.396407	0.439873	0.446551	0.467815	0.337251	0.282609	0.166878	0.116365	0.126023	0.0906432	0.423383	0.482604	0.289097	0.28149	0.289432	0.298864	0.301878	0.300725	0.30008	0.34375	0.117449	0.141149	0.270168	0.146869
chr1	201483529	201509456	CSRP1	0	-	intron	7	ENSG00000159176.13	0.348119	0.520107	0.318012	0.438095	0.227292	0.288136	0.354758	0.55	0.241533	0.333333	0.289021	0.447761	0.254436	0.264957	0.281931	0.372549	0.206775	0.269513	0.284656	0.405405	0.279609	0.360206	0.268288	0.397394	0.390124	0.598039	0.290916	0.405229	0.336196	0.49711	0.358049	0.555556	0.394317	0.143086
chr21	43772510	43776445	CSTB	0	-	intron	1	ENSG00000160213.7	0.917431	0.917431	0.893004	0.893004	0.857143	0.857143	0.894737	0.894737	0.820253	0.820253	0.907216	0.907216	0.915254	0.915254	0.875	0.875	0.988417	0.988417	0.837017	0.837017	0.955556	0.955556	0.942222	0.942222	0.949881	0.949881	0.906475	0.906475	0.90184	0.90184	0.885745	0.885745	0.849835	0.22306
chr20	56392370	56406369	CSTF1	0	+	intron	5	ENSG00000101138.11	0.456908	0.496732	0.476294	0.519713	0.414476	0.485294	0.296245	0.340659	0.376274	0.36	0.481341	0.472303	0.532286	0.601504	0.337048	0.419355	0.442122	0.444444	0.291392	0.303797	0.569225	0.58209	0.379339	0.418733	0.383549	0.329317	0.365522	0.416667	0.369487	0.375	0.183552	0.14966	0.395016	0.148992
chr11	33077187	33162371	CSTF3	0	-	intron	20	ENSG00000176102.12	0.334213	0.313406	0.44175	0.49697	0.378241	0.378862	0.509907	0.590592	0.340485	0.300075	0.502039	0.551462	0.45971	0.526693	0.347227	0.313684	0.530939	0.607671	0.458672	0.494431	0.384053	0.404381	0.476141	0.531187	0.520265	0.567766	0.417513	0.445114	0.440375	0.486023	0.313029	0.245	0.426666	0.155903
chr1	84549605	84574480	CTBS	0	-	intron	6	ENSG00000117151.12	0.145543	0.0810049	0.246101	0.201719	0.142927	0.087146	0.117015	0.0981711	0.17666	0.128873	0.149916	0.0947028	0.222723	0.121611	0.0882475	0.0364128	0.395215	0.407724	0.102979	0.0332646	0.153014	0.104357	0.191633	0.110156	0.131541	0.0357587	0.223302	0.175344	0.234741	0.142053	0.142763	0.14456	0.117815	0.0914059
chr16	67562406	67639185	CTCF	0	+	intron	13	ENSG00000102974.15	0.297341	0.42268	0.334902	0.481633	0.271742	0.346021	0.335977	0.468354	0.344499	0.483221	0.357232	0.505618	0.445506	0.670886	0.306666	0.327273	0.288851	0.377953	0.336461	0.538462	0.378876	0.528736	0.31951	0.439216	0.35975	0.516971	0.319461	0.402597	0.387851	0.53012	0.241115	0.22291	0.427215	0.149723
chr17	7243590	7252491	CTDNEP1	0	-	intron	3	ENSG00000175826.11	0.685748	0.657407	0.722571	0.734177	0.677652	0.659574	0.671605	0.684411	0.655261	0.672414	0.774782	0.777778	0.791996	0.792683	0.666556	0.666667	0.802972	0.8	0.774456	0.780142	0.781146	0.795455	0.749023	0.748466	0.759088	0.732394	0.731001	0.734848	0.734121	0.769231	0.623007	0.632411	0.684592	0.184872
chr15	44427233	44529038	CTDSPL2	0	+	intron	15	ENSG00000137770.13	0.270867	0.264615	0.333763	0.333333	0.231676	0.324022	0.240768	0.293706	0.249799	0.267206	0.31238	0.363636	0.384247	0.445783	0.225335	0.24359	0.235796	0.233333	0.176185	0.178771	0.381884	0.465409	0.268667	0.293515	0.281179	0.407507	0.239148	0.251121	0.220643	0.239316	0.126072	0.154762	0.279978	0.11208
chr11	57753242	57819546	CTNND1	0	+	intron	18	ENSG00000198561.13	0.325892	0.376679	0.394769	0.466991	0.252852	0.24901	0.346504	0.367237	0.374344	0.427496	0.350359	0.400958	0.494031	0.611795	0.295521	0.263688	0.311421	0.319891	0.312243	0.370683	0.418526	0.488198	0.419467	0.465294	0.324987	0.361789	0.355076	0.396352	0.369166	0.447092	0.228907	0.241284	0.367908	0.13318
chr1	40979334	41012565	CTPS1	0	+	intron	18	ENSG00000171793.14	0.354039	0.452678	0.443826	0.56674	0.322724	0.432501	0.376777	0.478268	0.41511	0.493164	0.415686	0.513621	0.464946	0.573198	0.278685	0.318619	0.374328	0.427831	0.392726	0.479538	0.438612	0.533654	0.404077	0.542661	0.436596	0.600248	0.341902	0.42525	0.428362	0.528832	0.187115	0.176355	0.443715	0.153328
chr11	10750986	10801625	CTR9	0	+	intron	24	ENSG00000198730.8	0.584473	0.62498	0.719873	0.762215	0.665309	0.673759	0.523366	0.556475	0.62515	0.653421	0.613313	0.657007	0.80418	0.816755	0.546038	0.577779	0.691772	0.701006	0.560916	0.622062	0.741086	0.752907	0.558734	0.6007	0.760427	0.782285	0.644848	0.671042	0.77878	0.81772	0.501344	0.474425	0.632032	0.18807
chr7	148697913	148801036	CUL1	0	+	intron	22	ENSG00000055130.15	0.45583	0.492038	0.501738	0.55001	0.360536	0.367285	0.44876	0.448039	0.428795	0.44296	0.47656	0.509521	0.542536	0.529599	0.363735	0.378331	0.347557	0.338422	0.440377	0.477019	0.508835	0.555343	0.427056	0.444771	0.487272	0.506224	0.422768	0.434636	0.422291	0.418747	0.248928	0.253747	0.420394	0.134274
chr2	224470149	224585397	CUL3	0	-	intron	18	ENSG00000036257.12	0.284746	0.325003	0.307304	0.362555	0.212335	0.231762	0.197704	0.24749	0.222938	0.261764	0.245053	0.280435	0.310177	0.394983	0.19878	0.195544	0.244407	0.320001	0.196677	0.250393	0.255352	0.301069	0.216101	0.268041	0.220815	0.257864	0.241684	0.28639	0.209184	0.239714	0.153027	0.178463	0.25891	0.0863412
chr11	108008732	108107776	CUL5	0	+	intron	19	ENSG00000166266.13	0.352903	0.348485	0.379715	0.346232	0.292759	0.268657	0.316653	0.277512	0.344265	0.302583	0.407946	0.464865	0.427495	0.410959	0.253078	0.177778	0.326643	0.320988	0.354225	0.394089	0.398281	0.417722	0.35078	0.346939	0.380925	0.378049	0.301516	0.245033	0.348402	0.352201	0.184994	0.188235	0.308255	0.111507
chr6	33416441	33418317	CUTA	0	-	intron	4	ENSG00000112514.15	0.694611	0.697218	0.756337	0.749321	0.580742	0.56525	0.596145	0.595587	0.642876	0.633073	0.595033	0.574901	0.697115	0.686323	0.595006	0.631339	0.861717	0.864343	0.652837	0.645306	0.818003	0.820301	0.805524	0.798288	0.784817	0.768575	0.730848	0.728692	0.736543	0.721406	0.655406	0.669337	0.655839	0.189479
chr10	99702557	99756134	CUTC	0	+	intron	8	ENSG00000119929.12	0.303532	0.295139	0.434017	0.389091	0.239571	0.300319	0.486214	0.507524	0.339685	0.378265	0.41048	0.456586	0.414647	0.45079	0.199583	0.198489	0.381566	0.484375	0.504952	0.470535	0.383666	0.396488	0.343384	0.360389	0.508931	0.552771	0.416821	0.416345	0.442677	0.424214	0.186912	0.170645	0.367763	0.139705
chr11	94962621	94973612	CWC15	0	-	intron	6	ENSG00000150316.11	0.541985	0.530737	0.604576	0.632793	0.517202	0.518984	0.406152	0.422403	0.416098	0.422386	0.423974	0.424594	0.658115	0.667335	0.496686	0.476836	0.704683	0.711049	0.469771	0.46412	0.663911	0.658208	0.454028	0.422065	0.55552	0.522451	0.580003	0.584906	0.592361	0.55651	0.51374	0.506023	0.501259	0.158717
chr2	179944875	180007113	CWC22	0	-	intron	19	ENSG00000163510.13	0.463271	0.490741	0.514794	0.520231	0.438936	0.490798	0.39102	0.4	0.423006	0.472441	0.464372	0.477064	0.585736	0.634409	0.414051	0.363636	0.475711	0.461538	0.375798	0.389776	0.483778	0.473896	0.449249	0.438095	0.471991	0.5	0.385504	0.391304	0.398968	0.429185	0.334387	0.34375	0.428051	0.129882
chr17	38800433	38825481	CWC25	0	-	intron	9	ENSG00000273559.4	0.636596	0.606061	0.736004	0.75817	0.648078	0.64486	0.577371	0.592593	0.604874	0.597015	0.713888	0.653061	0.775872	0.804598	0.583719	0.588235	0.611109	0.608696	0.587624	0.573248	0.674738	0.702128	0.725892	0.745098	0.713633	0.736842	0.653599	0.614035	0.73734	0.759777	0.431552	0.397959	0.610728	0.184989
chr5	64768929	65018763	CWC27	0	+	intron	14	ENSG00000153015.15	0.634799	0.738837	0.712067	0.815883	0.675047	0.780808	0.62144	0.716274	0.652738	0.748853	0.672474	0.788736	0.751586	0.868625	0.610217	0.696828	0.752817	0.881336	0.627389	0.715511	0.726093	0.825267	0.71781	0.850648	0.669782	0.764305	0.658667	0.761994	0.742817	0.86531	0.59782	0.685901	0.735595	0.19936
chr10	100232297	100267680	CWF19L1	0	-	intron	16	ENSG00000095485.17	0.187685	0.242609	0.259877	0.279942	0.1695	0.117052	0.205428	0.20234	0.195256	0.181768	0.25318	0.28786	0.221846	0.19095	0.135342	0.108343	0.159907	0.121686	0.209134	0.193353	0.192432	0.109524	0.2512	0.276759	0.24062	0.270469	0.170483	0.187411	0.227615	0.27682	0.110802	0.0657328	0.183095	0.0851753
chr11	107326344	107457844	CWF19L2	0	-	intron	18	ENSG00000152404.15	0.406128	0.444949	0.515342	0.554465	0.438363	0.402577	0.380849	0.404207	0.48481	0.49129	0.502668	0.521587	0.658641	0.719639	0.375063	0.391313	0.525549	0.492654	0.317442	0.300504	0.541403	0.60563	0.477191	0.450894	0.453493	0.449307	0.389547	0.383398	0.536172	0.610025	0.302375	0.296338	0.442281	0.158469
chrX	40626920	40647554	CXorf38	0	-	intron	4	ENSG00000185753.12	0.449032	0.558442	0.500733	0.575091	0.384686	0.454054	0.558392	0.670384	0.606782	0.724398	0.492938	0.549473	0.502	0.615385	0.375902	0.396154	0.458874	0.577747	0.374471	0.442491	0.575628	0.719678	0.426832	0.489094	0.552447	0.597951	0.538536	0.619048	0.360976	0.394568	0.407477	0.394584	0.516385	0.170707
chr16	69424524	69466266	CYB5B	0	+	intron	5	ENSG00000103018.16	0.373501	0.5725	0.381329	0.551075	0.286826	0.381988	0.449587	0.669617	0.36337	0.53619	0.451379	0.674401	0.424918	0.581583	0.223224	0.301538	0.352264	0.50566	0.420143	0.625698	0.406919	0.59322	0.367373	0.5	0.406817	0.57404	0.365627	0.574603	0.374306	0.596659	0.169104	0.0522876	0.487709	0.197028
chr1	202961868	202967280	CYB5R1	0	-	intron	8	ENSG00000159348.12	0.228428	0.215909	0.437776	0.43254	0.322425	0.305186	0.151389	0.152535	0.251659	0.235348	0.177305	0.147569	0.234237	0.218871	0.220919	0.178039	0.666244	0.666667	0.153844	0.129098	0.395238	0.423593	0.356124	0.361011	0.194215	0.19556	0.280017	0.253333	0.430823	0.436698	0.220137	0.211538	0.268441	0.156245
chr6	83859642	83967424	CYB5R4	0	+	intron	16	ENSG00000065615.13	0.342129	0.350094	0.435568	0.473193	0.297671	0.276595	0.343272	0.365185	0.359757	0.335317	0.385579	0.430501	0.448704	0.454371	0.229907	0.195375	0.321623	0.375661	0.266394	0.277871	0.473323	0.47545	0.378615	0.363636	0.352932	0.340194	0.325467	0.316678	0.346794	0.349303	0.244214	0.222222	0.329509	0.116451
chr2	203238939	203305611	CYP20A1	0	+	intron	14	ENSG00000119004.15	0.311856	0.384717	0.398982	0.536818	0.288766	0.300374	0.272467	0.294571	0.313795	0.394635	0.417179	0.560678	0.424835	0.545326	0.237324	0.287775	0.341906	0.407851	0.287465	0.318138	0.318288	0.410313	0.38772	0.466408	0.322744	0.338128	0.325102	0.418005	0.344846	0.382305	0.0924489	0.0963996	0.36132	0.14621
chr7	92112150	92134803	CYP51A1	0	-	intron	8	ENSG00000001630.16	0.61206	0.633502	0.695394	0.710882	0.510993	0.508521	0.421643	0.454179	0.614467	0.649802	0.73362	0.767458	0.832178	0.827503	0.349302	0.34055	0.747206	0.754238	0.514491	0.538867	0.780515	0.793942	0.63395	0.650459	0.559039	0.570751	0.627933	0.661955	0.71112	0.729892	0.294106	0.291556	0.581415	0.21377
chr14	22564904	22589269	DAD1	0	-	intron	2	ENSG00000129562.10	0.788087	0.788087	0.602322	0.602322	0.53923	0.53923	0.644295	0.644295	0.523104	0.523104	0.6028	0.6028	0.668204	0.668204	0.491581	0.491581	0.737209	0.737209	0.584206	0.584206	0.651266	0.651266	0.826495	0.826495	0.720016	0.720016	0.646586	0.646586	0.801084	0.801084	0.368731	0.368731	0.599719	0.194753
chr5	10679229	10761272	DAP	0	-	intron	3	ENSG00000112977.15	0.63086	0.638298	0.505405	0.5	0.509149	0.461538	0.328116	0.337553	0.54697	0.568182	0.623971	0.584	0.769026	0.814286	0.482113	0.4	0.67214	0.632558	0.458791	0.422819	0.738781	0.719101	0.679203	0.679739	0.613687	0.5	0.611407	0.56	0.589565	0.616	0.537445	0.465	0.523475	0.182042
chr2	135906676	135986100	DARS	0	-	intron	15	ENSG00000115866.10	0.539279	0.54878	0.581418	0.634921	0.425541	0.482759	0.554089	0.594771	0.55715	0.591133	0.531074	0.564706	0.597862	0.655172	0.380211	0.468085	0.567779	0.615385	0.555811	0.582031	0.553832	0.600858	0.495434	0.534483	0.53868	0.608273	0.509245	0.512968	0.559612	0.579545	0.381483	0.383234	0.526888	0.151743
chr6	33318557	33323016	DAXX	0	-	intron	7	ENSG00000204209.12	0.658941	0.719424	0.613996	0.642857	0.596821	0.576923	0.39582	0.449438	0.397964	0.36	0.51943	0.533333	0.621773	0.525253	0.496655	0.464286	0.719171	0.705036	0.402988	0.401606	0.703344	0.7	0.52871	0.488889	0.66905	0.604651	0.607004	0.53719	0.719222	0.690265	0.652433	0.619469	0.530507	0.174729
chr7	44044639	44069456	DBNL	0	+	intron	12	ENSG00000136279.20	0.313933	0.257419	0.456212	0.492231	0.428402	0.410757	0.492644	0.52225	0.487798	0.538049	0.490273	0.522875	0.533856	0.570295	0.475223	0.461765	0.529852	0.566055	0.368494	0.381645	0.516924	0.581998	0.475023	0.5	0.514223	0.544841	0.404305	0.450137	0.496508	0.497191	0.439466	0.480816	0.457548	0.142538
chr3	138161011	138174949	DBR1	0	-	intron	7	ENSG00000138231.12	0.445403	0.430233	0.482464	0.504202	0.424609	0.448	0.391496	0.366667	0.42065	0.369231	0.508092	0.55102	0.585993	0.541667	0.363363	0.373134	0.551261	0.633333	0.201281	0.153846	0.516509	0.591549	0.448008	0.423529	0.462421	0.452381	0.468335	0.43038	0.407424	0.307692	0.24333	0.181818	0.39757	0.16426
chr3	51395866	51500002	DCAF1	0	-	intron	23	ENSG00000145041.15	0.519526	0.514286	0.573878	0.567901	0.422682	0.45283	0.522499	0.563107	0.517971	0.565445	0.532966	0.561151	0.644312	0.684685	0.468244	0.511628	0.426727	0.451613	0.492273	0.463158	0.540178	0.55	0.50849	0.512821	0.551494	0.608696	0.485552	0.5125	0.522946	0.546185	0.296345	0.291139	0.491597	0.151282
chr14	24114194	24125242	DCAF11	0	+	intron	11	ENSG00000100897.17	0.311929	0.333333	0.366745	0.373333	0.270349	0.3	0.271307	0.270531	0.402159	0.42236	0.34692	0.340517	0.277114	0.297872	0.234441	0.254545	0.43822	0.484848	0.263033	0.28	0.293071	0.25	0.358949	0.379562	0.337544	0.362205	0.321924	0.299213	0.438453	0.463768	0.248996	0.275	0.316887	0.107792
chr9	34086386	34127399	DCAF12	0	-	intron	7	ENSG00000198876.12	0.313819	0.333333	0.368239	0.466667	0.26352	0.34375	0.329208	0.308271	0.313608	0.421769	0.388151	0.435065	0.412416	0.580645	0.244602	0.333333	0.289175	0.421053	0.306689	0.311321	0.317046	0.4	0.347314	0.45614	0.376466	0.472441	0.262217	0.389474	0.353975	0.534483	0.191056	0.169014	0.375103	0.136237
chr4	17800654	17810758	DCAF16	0	-	intron	2	ENSG00000163257.10	0.143689	0.143689	0.133421	0.133421	0.0469089	0.0469089	0.116489	0.116489	0.218922	0.218922	0.179753	0.179753	0.164554	0.164554	0.036693	0.036693	0.146163	0.146163	0.1692	0.1692	0.183636	0.183636	0.126231	0.126231	0.146112	0.146112	0.161111	0.161111	0.144172	0.144172	0.112225	0.112225	0.131134	0.0563913
chr1	167935782	168075843	DCAF6	0	+	intron	23	ENSG00000143164.15	0.249246	0.25641	0.282425	0.336996	0.235431	0.322222	0.276536	0.285714	0.257845	0.320856	0.299165	0.416	0.330293	0.395604	0.203486	0.262774	0.314451	0.424779	0.201347	0.21601	0.307541	0.430913	0.282796	0.333333	0.255545	0.297872	0.235404	0.283262	0.27827	0.351807	0.143257	0.16092	0.299734	0.106527
chr17	63550460	63594266	DCAF7	0	+	intron	7	ENSG00000136485.14	0.362667	0.502618	0.328319	0.420455	0.243949	0.301075	0.298408	0.381503	0.328375	0.408	0.328044	0.439306	0.353914	0.438095	0.190958	0.235294	0.279723	0.355263	0.266223	0.311284	0.331946	0.421053	0.282345	0.354023	0.333862	0.367816	0.273525	0.370861	0.301086	0.390805	0.174825	0.216495	0.347879	0.115422
chr3	98795940	98901689	DCBLD2	0	-	intron	16	ENSG00000057019.15	0.202351	0.20202	0.283219	0.357569	0.1816	0.159596	0.240789	0.237179	0.201926	0.199459	0.248235	0.279846	0.299185	0.327179	0.159127	0.116994	0.250383	0.229464	0.303966	0.333929	0.236421	0.205215	0.184416	0.148796	0.207829	0.127273	0.248743	0.268474	0.215732	0.24207	0.165895	0.150433	0.210912	0.0904578
chr10	14897358	14954432	DCLRE1C	0	-	intron	17	ENSG00000152457.17	0.388568	0.418605	0.448845	0.476821	0.306323	0.317757	0.383122	0.403361	0.449037	0.509804	0.419157	0.412698	0.451165	0.516854	0.31492	0.295082	0.325156	0.376812	0.284363	0.295775	0.454956	0.521739	0.451236	0.44186	0.420018	0.4	0.339089	0.363636	0.30787	0.375	0.228864	0.188679	0.37144	0.130052
chr3	53283427	53347610	DCP1A	0	-	intron	8	ENSG00000272886.5	0.142259	0.138291	0.186409	0.15334	0.105142	0.0576923	0.117055	0.0855356	0.183682	0.102729	0.183359	0.186012	0.157412	0.0968508	0.0956059	0.0413301	0.105718	0.0626518	0.134776	0.0980011	0.188564	0.164103	0.132352	0.0568116	0.138565	0.0918879	0.137791	0.0913995	0.129522	0.0854936	0.0552998	0.0435965	0.0915132	0.0479899
chr5	112976701	113020970	DCP2	0	+	intron	10	ENSG00000172795.15	0.370581	0.30713	0.392746	0.334478	0.264336	0.212539	0.339602	0.284768	0.362822	0.301631	0.344362	0.311254	0.43706	0.413053	0.245417	0.208721	0.347015	0.283588	0.244546	0.199876	0.378932	0.312543	0.353715	0.322359	0.428398	0.392201	0.285163	0.245669	0.321007	0.286454	0.165628	0.123408	0.267039	0.0986366
chr4	182890059	182917936	DCTD	0	-	intron	6	ENSG00000129187.14	0.453683	0.616576	0.41005	0.585119	0.287967	0.347327	0.397811	0.505208	0.434784	0.630556	0.445617	0.580638	0.484883	0.668949	0.406102	0.560997	0.469957	0.659695	0.334897	0.416852	0.471037	0.680606	0.431273	0.581369	0.422729	0.537768	0.418283	0.59333	0.461469	0.648433	0.288991	0.3834	0.529225	0.168242
chr12	57530101	57547331	DCTN2	0	-	intron	15	ENSG00000175203.15	0.572087	0.666667	0.530719	0.612613	0.463178	0.581081	0.60085	0.725275	0.516533	0.636364	0.570756	0.701571	0.570021	0.684685	0.427779	0.429448	0.60249	0.716667	0.571053	0.693431	0.60011	0.704663	0.601615	0.738462	0.597667	0.710383	0.483454	0.571429	0.581768	0.721088	0.435944	0.493506	0.61102	0.179924
chr9	34613544	34620523	DCTN3	0	-	intron	5	ENSG00000137100.15	0.641956	0.794521	0.571124	0.641975	0.63582	0.785714	0.450219	0.502415	0.556312	0.666667	0.500587	0.627907	0.605982	0.723404	0.523509	0.611111	0.692336	0.83871	0.465242	0.473684	0.623026	0.775	0.578425	0.671642	0.63539	0.793651	0.680191	0.84	0.639761	0.761905	0.656624	0.826087	0.666729	0.204575
chr5	150708439	150759109	DCTN4	0	-	intron	15	ENSG00000132912.12	0.19006	0.137339	0.218937	0.236842	0.169935	0.106122	0.161254	0.164557	0.259561	0.34	0.226112	0.300613	0.288505	0.3125	0.157444	0.131687	0.172301	0.201681	0.161711	0.164502	0.266993	0.335155	0.18792	0.146341	0.169684	0.0934579	0.180886	0.159544	0.187076	0.15748	0.0927745	0.091954	0.181163	0.0952778
chr16	23641391	23677455	DCTN5	0	+	intron	6	ENSG00000166847.9	0.283902	0.266272	0.283289	0.246154	0.25559	0.228632	0.271855	0.218293	0.309042	0.281818	0.29696	0.271294	0.309567	0.255663	0.197856	0.166666	0.249204	0.217213	0.213581	0.190538	0.293786	0.266949	0.291004	0.254238	0.297739	0.286401	0.23514	0.219936	0.256828	0.239234	0.137741	0.0958905	0.217952	0.0734143
chr8	30156296	30183640	DCTN6	0	+	intron	4	ENSG00000104671.7	0.360299	0.297778	0.360625	0.274648	0.34612	0.258278	0.328163	0.245283	0.337103	0.25862	0.354048	0.278409	0.403542	0.348485	0.228008	0.130435	0.388898	0.338236	0.348083	0.304499	0.376694	0.298387	0.415344	0.342593	0.357831	0.3	0.39833	0.327273	0.362965	0.304054	0.297223	0.221311	0.26637	0.0864899
chr11	103062075	103092215	DCUN1D5	0	-	intron	7	ENSG00000137692.11	0.42351	0.406639	0.491107	0.490884	0.377686	0.36715	0.428138	0.354331	0.376425	0.372093	0.452984	0.47619	0.527312	0.570681	0.317781	0.322581	0.568105	0.59375	0.499245	0.421875	0.524996	0.517333	0.476323	0.485981	0.539572	0.502646	0.45883	0.489051	0.556138	0.550459	0.407161	0.418919	0.431798	0.136159
chr19	17309517	17323301	DDA1	0	+	intron	4	ENSG00000130311.10	0.883657	0.889438	0.744849	0.723253	0.707812	0.738206	0.682758	0.667844	0.72796	0.70375	0.817865	0.833669	0.838878	0.839741	0.718162	0.762528	0.735248	0.725443	0.679691	0.693327	0.815601	0.803101	0.765105	0.80538	0.869765	0.864743	0.631762	0.646945	0.732112	0.726717	0.537188	0.492241	0.70096	0.204096
chr11	61299450	61342596	DDB1	0	-	intron	26	ENSG00000167986.13	0.573796	0.574604	0.634034	0.662658	0.51929	0.518791	0.545195	0.55771	0.638596	0.641375	0.596427	0.604029	0.725159	0.74383	0.506804	0.492595	0.582403	0.575249	0.620737	0.613922	0.66757	0.660819	0.636797	0.645042	0.65911	0.670477	0.611825	0.628517	0.694463	0.706275	0.444899	0.453333	0.573484	0.165845
chr11	47214464	47239240	DDB2	0	+	intron	10	ENSG00000134574.11	0.291934	0.217601	0.247228	0.158052	0.221913	0.129795	0.350198	0.29701	0.320743	0.256788	0.295812	0.213825	0.303623	0.181617	0.201666	0.118379	0.287698	0.18441	0.263076	0.174251	0.300761	0.240422	0.289873	0.216287	0.302245	0.196923	0.225776	0.135801	0.314823	0.256864	0.249588	0.201621	0.187038	0.0680722
chr14	53036744	53153282	DDHD1	0	-	intron	13	ENSG00000100523.14	0.434129	0.545455	0.440539	0.488889	0.337141	0.369231	0.440437	0.525926	0.43237	0.552632	0.426905	0.5	0.49892	0.550725	0.283536	0.292683	0.388576	0.430769	0.32745	0.393443	0.494125	0.598425	0.368307	0.45098	0.373581	0.424552	0.345698	0.410959	0.365942	0.444444	0.162804	0.146341	0.419144	0.153535
chr8	38225217	38275558	DDHD2	0	+	intron	18	ENSG00000085788.13	0.248102	0.211694	0.347478	0.341228	0.227428	0.225524	0.317131	0.330724	0.292325	0.350375	0.322368	0.371692	0.357896	0.392138	0.165062	0.118957	0.341294	0.341508	0.2495	0.229764	0.323047	0.379105	0.301207	0.327684	0.352972	0.375725	0.236965	0.288311	0.356756	0.376037	0.177229	0.154075	0.283208	0.110895
chr1	15617499	15669044	DDI2	0	+	intron	9	ENSG00000197312.11	0.439181	0.44898	0.512348	0.567308	0.3574	0.4	0.483891	0.5625	0.423393	0.484848	0.489176	0.513889	0.643441	0.705036	0.335399	0.322581	0.47452	0.393939	0.342145	0.409836	0.606535	0.679245	0.477935	0.452555	0.566966	0.638655	0.421015	0.440945	0.391364	0.385542	0.23495	0.187919	0.446693	0.17386
chr12	57516587	57521737	DDIT3	0	-	intron	2	ENSG00000175197.12	0.0604395	0.0604395	0.110796	0.110796	0.089958	0.089958	0.0465117	0.0465117	0.169279	0.169279	0.101093	0.101093	0.149806	0.149806	0.0581395	0.0581395	0.15	0.15	0.092346	0.092346	0.249534	0.249534	0.07947	0.07947	0.106918	0.106918	0.0929095	0.0929095	0.141169	0.141169	0.112613	0.112613	0.106528	0.0560386
chr10	72273919	72276036	DDIT4	0	+	intron	2	ENSG00000168209.4	0.883993	0.883993	0.810383	0.810383	0.790746	0.790746	0.774086	0.774086	0.803308	0.803308	0.744867	0.744867	0.886557	0.886557	0.792923	0.792923	0.936185	0.936185	0.699227	0.699227	0.96436	0.96436	0.748367	0.748367	0.892797	0.892797	0.76162	0.76162	0.711291	0.711291	0.724757	0.724757	0.760322	0.211209
chr1	20651766	20661544	DDOST	0	-	intron	10	ENSG00000244038.9	0.846178	0.864884	0.871226	0.892854	0.810585	0.798557	0.753561	0.77024	0.879817	0.903963	0.917266	0.928744	0.876876	0.892564	0.787243	0.798846	0.929953	0.943608	0.764549	0.78435	0.837486	0.838253	0.846091	0.872984	0.808124	0.820469	0.904784	0.907492	0.823173	0.85546	0.761119	0.740088	0.800786	0.21447
chr20	3190349	3204685	DDRGK1	0	-	intron	8	ENSG00000198171.12	0.745076	0.859626	0.756187	0.859852	0.783481	0.874105	0.617843	0.727552	0.685173	0.795018	0.733034	0.839658	0.823705	0.926422	0.714896	0.793959	0.725299	0.846367	0.706495	0.847506	0.80294	0.914609	0.714376	0.827734	0.741383	0.840371	0.738825	0.849907	0.775198	0.880682	0.748417	0.857998	0.796551	0.210297
chr11	108665024	108940930	DDX10	0	+	intron	20	ENSG00000178105.10	0.454879	0.61237	0.481226	0.634938	0.412631	0.538597	0.4123	0.505235	0.443679	0.548659	0.491556	0.612671	0.56269	0.78938	0.382003	0.497826	0.490564	0.638212	0.376368	0.458958	0.515922	0.723741	0.414238	0.516884	0.467853	0.607113	0.408362	0.531169	0.489179	0.596831	0.274932	0.286853	0.535261	0.176495
chr22	38483439	38507660	DDX17	0	-	intron	12	ENSG00000100201.20	0.45222	0.474623	0.53379	0.556964	0.409394	0.403523	0.524585	0.539355	0.440799	0.488193	0.512688	0.52495	0.609694	0.646158	0.379841	0.35842	0.480637	0.523609	0.486153	0.535261	0.497054	0.503682	0.469193	0.496018	0.539075	0.545745	0.477122	0.491552	0.534917	0.549925	0.368615	0.401041	0.472884	0.13935
chr2	117814649	117832379	DDX18	0	+	intron	13	ENSG00000088205.12	0.379469	0.430769	0.454347	0.436725	0.381776	0.382022	0.31119	0.288462	0.348618	0.344828	0.361048	0.335366	0.508776	0.515464	0.390663	0.35	0.377997	0.380952	0.289005	0.304124	0.452164	0.501458	0.387976	0.406504	0.383079	0.391549	0.40939	0.387097	0.455033	0.464865	0.325572	0.315789	0.366822	0.11479
chr1	111755244	111768016	DDX20	0	+	intron	5	ENSG00000064703.11	0.284936	0.296875	0.326185	0.368421	0.261261	0.302326	0.172782	0.224	0.24756	0.259615	0.229123	0.227273	0.492302	0.508671	0.277647	0.234742	0.117717	0.0952381	0.101427	0.130493	0.317967	0.310345	0.244205	0.24	0.203833	0.234192	0.347576	0.454545	0.211291	0.213836	0.147719	0.170404	0.251234	0.122874
chr10	68956127	68985073	DDX21	0	+	intron	15	ENSG00000165732.12	0.448927	0.486258	0.570226	0.655082	0.447429	0.513423	0.40117	0.451087	0.444659	0.541615	0.519898	0.579572	0.666471	0.764323	0.434376	0.455764	0.427894	0.490566	0.413911	0.456281	0.567175	0.647564	0.467548	0.520755	0.480283	0.53886	0.474867	0.507325	0.579964	0.651546	0.316262	0.312195	0.504248	0.165906
chr12	48829763	48852842	DDX23	0	-	intron	16	ENSG00000174243.9	0.693333	0.730769	0.777185	0.762704	0.771307	0.797115	0.740895	0.754901	0.586123	0.590322	0.779461	0.77986	0.890598	0.891616	0.659187	0.670685	0.865776	0.861905	0.82316	0.808632	0.841723	0.864147	0.784606	0.784564	0.79085	0.805643	0.799836	0.814709	0.884257	0.878564	0.640181	0.769137	0.739134	0.20469
chr14	94048290	94081245	DDX24	0	-	intron	8	ENSG00000089737.16	0.546029	0.598853	0.630612	0.704452	0.567116	0.583743	0.475413	0.497768	0.515007	0.524246	0.559507	0.595869	0.71721	0.779941	0.542358	0.585623	0.582074	0.59433	0.427693	0.447001	0.622961	0.691052	0.563011	0.569372	0.614976	0.632195	0.621754	0.658824	0.657375	0.649301	0.565261	0.605	0.571622	0.166939
chr20	49219294	49244077	DDX27	0	+	intron	14	ENSG00000124228.14	0.582175	0.627657	0.710126	0.768382	0.697289	0.801051	0.567051	0.612699	0.597985	0.681421	0.703509	0.796883	0.788379	0.862099	0.533862	0.60217	0.726224	0.826414	0.654789	0.659389	0.771454	0.874943	0.713755	0.797806	0.698858	0.779136	0.724606	0.813766	0.841191	0.914822	0.533118	0.567568	0.705071	0.209699
chr9	132592996	132670401	DDX31	0	-	intron	21	ENSG00000125485.17	0.333587	0.301075	0.364123	0.375839	0.257085	0.202899	0.39429	0.474886	0.329113	0.338462	0.355437	0.333333	0.395609	0.442308	0.240763	0.178571	0.403061	0.410256	0.290457	0.272727	0.396084	0.490909	0.403804	0.357143	0.417566	0.45045	0.307359	0.273684	0.350298	0.333333	0.14578	0.123711	0.31527	0.1317
chr19	14408818	14419383	DDX39A	0	-	intron	11	ENSG00000123136.14	0.597596	0.638298	0.610037	0.666667	0.501473	0.557692	0.460897	0.445312	0.537154	0.567901	0.500955	0.618557	0.534118	0.546584	0.494781	0.483871	0.530353	0.5	0.482429	0.562914	0.51326	0.554455	0.494546	0.537931	0.627591	0.68254	0.480232	0.539007	0.593451	0.711538	0.478265	0.618357	0.543037	0.157082
chr17	63773602	63819317	DDX42	0	+	intron	18	ENSG00000198231.12	0.430704	0.427017	0.519466	0.532694	0.45706	0.419561	0.535655	0.565012	0.449579	0.482859	0.494316	0.539843	0.704369	0.709424	0.398705	0.370676	0.552919	0.542551	0.47745	0.514922	0.629276	0.645334	0.472558	0.487399	0.556399	0.558666	0.534035	0.544103	0.522394	0.525215	0.343821	0.326758	0.481884	0.154783
chr5	134758770	134855133	DDX46	0	+	intron	24	ENSG00000145833.15	0.609214	0.68414	0.673556	0.790335	0.574834	0.61699	0.639124	0.742105	0.600593	0.706207	0.636713	0.720679	0.722502	0.851443	0.559579	0.608206	0.649057	0.746353	0.607258	0.704268	0.697058	0.824514	0.654314	0.757956	0.660589	0.774903	0.65002	0.749076	0.689863	0.805427	0.534884	0.505469	0.681651	0.195446
chr12	12813315	12829981	DDX47	0	+	intron	11	ENSG00000213782.7	0.45727	0.508671	0.514485	0.50116	0.335805	0.348315	0.397277	0.396226	0.428931	0.454902	0.4747	0.490798	0.530882	0.530806	0.337611	0.340984	0.424244	0.4	0.378604	0.412903	0.526744	0.563492	0.37498	0.341463	0.470981	0.467742	0.429884	0.47093	0.425536	0.397661	0.249176	0.223984	0.402943	0.134016
chr17	64499615	64508199	DDX5	0	-	intron	14	ENSG00000108654.14	0.244754	0.244735	0.243336	0.242923	0.210171	0.222052	0.152279	0.149754	0.17141	0.152192	0.174348	0.179901	0.313672	0.292522	0.207725	0.177857	0.294095	0.370756	0.10177	0.105864	0.313848	0.306175	0.169605	0.182596	0.189474	0.19215	0.209866	0.231998	0.195076	0.201636	0.118962	0.123873	0.198646	0.0847946
chr10	68901277	68946847	DDX50	0	+	intron	15	ENSG00000107625.12	0.284377	0.289855	0.331172	0.347826	0.191906	0.152231	0.288792	0.27907	0.25123	0.274882	0.35604	0.378378	0.35501	0.363636	0.233862	0.238342	0.343201	0.376569	0.266851	0.281481	0.385715	0.444444	0.305294	0.313953	0.333393	0.401709	0.296189	0.302083	0.369912	0.4	0.199145	0.21374	0.297541	0.107308
chr17	37609738	37643464	DDX52	0	-	intron	15	ENSG00000278053.4	0.395241	0.462963	0.442582	0.460432	0.320351	0.381188	0.31945	0.339394	0.362331	0.392638	0.402123	0.444444	0.498067	0.550725	0.279331	0.255319	0.307665	0.306667	0.367246	0.424242	0.460867	0.493333	0.376832	0.349206	0.436558	0.523364	0.349079	0.363636	0.410569	0.485437	0.242738	0.274194	0.382775	0.130513
chr12	113157173	113185479	DDX54	0	-	intron	20	ENSG00000123064.12	0.429528	0.495614	0.457634	0.500634	0.361556	0.380555	0.373417	0.407804	0.410354	0.417478	0.467007	0.504099	0.482512	0.57069	0.411122	0.481554	0.364848	0.448628	0.430542	0.429025	0.38225	0.378138	0.433909	0.482011	0.468504	0.529639	0.391245	0.447903	0.467082	0.481225	0.38796	0.388064	0.431945	0.12388
chr12	123602076	123620941	DDX55	0	+	intron	14	ENSG00000111364.15	0.251135	0.212158	0.301798	0.262257	0.26662	0.220846	0.232564	0.20204	0.307575	0.287203	0.273232	0.287677	0.366751	0.35942	0.21362	0.2029	0.370248	0.419466	0.307982	0.308212	0.336803	0.301005	0.28338	0.247124	0.368334	0.421414	0.287581	0.262502	0.359747	0.34666	0.204989	0.206061	0.267467	0.0982886
chr7	44565416	44575051	DDX56	0	-	intron	13	ENSG00000136271.10	0.532964	0.512821	0.512506	0.578313	0.468148	0.566038	0.401067	0.375	0.464063	0.452297	0.545187	0.555556	0.595609	0.637255	0.548111	0.552632	0.641529	0.647887	0.392945	0.378182	0.595312	0.638298	0.425201	0.458333	0.580582	0.585209	0.49447	0.48048	0.539227	0.569106	0.435143	0.496644	0.499062	0.152734
chr11	644232	706715	DEAF1	0	-	intron	11	ENSG00000177030.16	0.459288	0.56	0.521221	0.615385	0.439082	0.47619	0.545496	0.595745	0.497043	0.577778	0.576264	0.675676	0.553927	0.685714	0.419053	0.52381	0.486551	0.554455	0.551241	0.615385	0.52234	0.607143	0.52252	0.580645	0.581818	0.701031	0.542041	0.635135	0.538584	0.621622	0.402429	0.433735	0.556438	0.15941
chr8	90001404	90052092	DECR1	0	+	intron	11	ENSG00000104325.6	0.494642	0.631579	0.594536	0.766667	0.49428	0.691589	0.552489	0.774194	0.494908	0.629371	0.501949	0.688525	0.540803	0.725275	0.45291	0.6	0.596676	0.857143	0.572416	0.771605	0.548774	0.745342	0.556452	0.749206	0.570632	0.780083	0.545514	0.722581	0.592296	0.803922	0.389534	0.463768	0.670638	0.195837
chr1	224175755	224193441	DEGS1	0	+	intron	2	ENSG00000143753.12	0.378281	0.378281	0.600625	0.600625	0.429717	0.429717	0.251356	0.251356	0.354849	0.354849	0.63435	0.63435	0.680006	0.680006	0.278075	0.278075	0.526454	0.526454	0.197323	0.197323	0.414506	0.414506	0.511521	0.511521	0.330556	0.330556	0.614302	0.614302	0.508165	0.508165	0.181818	0.181818	0.405406	0.185943
chr6	18223867	18264823	DEK	0	-	intron	10	ENSG00000124795.15	0.549966	0.508877	0.676068	0.681574	0.56973	0.558149	0.563544	0.541303	0.542309	0.556608	0.621057	0.636309	0.792768	0.806315	0.551942	0.544892	0.658051	0.677292	0.523817	0.535016	0.751751	0.754228	0.596815	0.602	0.665054	0.664331	0.65278	0.654763	0.68472	0.699377	0.567511	0.566851	0.587523	0.172918
chr5	141923807	141942047	DELE1	0	+	intron	11	ENSG00000081791.8	0.277693	0.163265	0.394242	0.372093	0.325608	0.231579	0.336061	0.291667	0.373873	0.440678	0.371426	0.342105	0.523788	0.623377	0.295788	0.226667	0.366242	0.3	0.34199	0.314815	0.385834	0.291667	0.364156	0.34	0.395279	0.375	0.326959	0.300885	0.439013	0.4	0.24262	0.2	0.306694	0.131556
chr15	65658045	65792293	DENND4A	0	-	intron	37	ENSG00000174485.15	0.341446	0.376471	0.399746	0.466667	0.247638	0.25	0.297469	0.271309	0.368765	0.434783	0.385128	0.443439	0.406068	0.477273	0.221933	0.204082	0.350783	0.4	0.261183	0.272727	0.373581	0.411765	0.409335	0.487395	0.340668	0.333805	0.28877	0.246914	0.293165	0.280374	0.144405	0.114754	0.321868	0.135831
chr1	153929500	153946696	DENND4B	0	-	intron	17	ENSG00000198837.9	0.187101	0.173913	0.184206	0.16	0.19575	0.137931	0.254277	0.272189	0.300228	0.280702	0.160655	0.140845	0.267686	0.25641	0.160294	0.177778	0.210213	0.20339	0.273398	0.226244	0.219502	0.195652	0.217809	0.179104	0.274159	0.283951	0.159292	0.126984	0.243342	0.191176	0.109666	0.111111	0.183375	0.0715227
chr9	19230434	19373545	DENND4C	0	+	intron	33	ENSG00000137145.20	0.249134	0.211765	0.310329	0.279898	0.17402	0.151079	0.288898	0.281843	0.256687	0.211538	0.297091	0.287234	0.395299	0.369668	0.176362	0.108883	0.300159	0.258065	0.233123	0.223464	0.335281	0.284091	0.262981	0.231076	0.261361	0.217391	0.253486	0.235294	0.296833	0.278146	0.0957302	0.0706714	0.217653	0.0906532
chr3	57625456	57693089	DENND6A	0	-	intron	10	ENSG00000174839.12	0.167715	0.163074	0.197637	0.271942	0.139145	0.161209	0.233119	0.277218	0.167129	0.183581	0.177809	0.171561	0.198011	0.211202	0.0731722	0.0888561	0.187718	0.21221	0.21351	0.243235	0.217137	0.276678	0.219414	0.226371	0.247532	0.287419	0.103409	0.0868187	0.198691	0.224245	0.0492501	0.0327121	0.183431	0.0867882
chr12	122752773	122771064	DENR	0	+	intron	8	ENSG00000139726.10	0.416721	0.486494	0.407383	0.454196	0.344428	0.392436	0.39159	0.486785	0.377095	0.439185	0.429427	0.586969	0.474485	0.519027	0.311171	0.360048	0.435466	0.498092	0.440586	0.555675	0.499366	0.610587	0.435203	0.50927	0.50357	0.607339	0.410012	0.498904	0.439348	0.556821	0.310093	0.355917	0.46575	0.14279
chr22	31753866	31908033	DEPDC5	0	+	intron	1	ENSG00000100150.17	0.666667	0.666667	0.744681	0.744681	0.863636	0.863636	0.662252	0.662252	0.772727	0.772727	0.774194	0.774194	0.880952	0.880952	0.5	0.5	0.470588	0.470588	0.481481	0.481481	0.949153	0.949153	0.864865	0.864865	0.797688	0.797688	0.542373	0.542373	0.830189	0.830189	0.531646	0.531646	0.666652	0.231201
chr12	15911171	16037282	DERA	0	+	intron	10	ENSG00000023697.12	0.203653	0.136219	0.207596	0.187655	0.151607	0.102619	0.249158	0.220141	0.141656	0.034147	0.228266	0.170455	0.221751	0.107915	0.129714	0.103524	0.192105	0.186813	0.172953	0.141196	0.237146	0.174948	0.166131	0.0678921	0.192678	0.0863731	0.211857	0.190369	0.15892	0.0384615	0.151951	0.161203	0.124114	0.0635873
chr17	5471250	5486811	DERL2	0	-	intron	7	ENSG00000072849.10	0.270541	0.266667	0.280825	0.296296	0.254026	0.215054	0.151438	0.165192	0.204764	0.217687	0.263236	0.245399	0.380417	0.477419	0.200091	0.219895	0.265934	0.25	0.127514	0.147186	0.310365	0.364865	0.347399	0.306569	0.229765	0.242152	0.297879	0.351351	0.281191	0.307692	0.10859	0.110236	0.246098	0.108088
chr22	41598027	41621096	DESI1	0	-	intron	5	ENSG00000100418.7	0.410451	0.474576	0.327314	0.24	0.339006	0.299065	0.502217	0.435897	0.455926	0.415842	0.466956	0.426966	0.449267	0.390805	0.215784	0.191781	0.546499	0.481481	0.484362	0.373333	0.530833	0.506667	0.499992	0.457143	0.51906	0.48	0.446076	0.375	0.466592	0.459016	0.390681	0.444444	0.37953	0.13096
chr1	244652934	244709033	DESI2	0	+	intron	5	ENSG00000121644.18	0.128776	0.122449	0.185578	0.2	0.0927657	0.0851064	0.138772	0.176471	0.173149	0.177778	0.166916	0.179775	0.204751	0.139535	0.0985264	0.03125	0.202353	0.317073	0.105983	0.135802	0.200109	0.247934	0.189177	0.258065	0.180201	0.153846	0.0747069	0.0333333	0.116614	0.138889	0.0859202	0.096	0.146665	0.0838155
chr1	10456521	10472526	DFFA	0	-	intron	5	ENSG00000160049.11	0.608289	0.75	0.581853	0.643137	0.510546	0.666667	0.536157	0.583333	0.544816	0.621622	0.65829	0.845528	0.602679	0.701639	0.498955	0.574074	0.596451	0.754386	0.537932	0.642012	0.631097	0.788991	0.563544	0.743243	0.616063	0.768089	0.606195	0.750751	0.657774	0.830671	0.505712	0.6	0.662597	0.190435
chr22	20080231	20111877	DGCR8	0	+	intron	13	ENSG00000128191.15	0.412562	0.4375	0.459343	0.558824	0.464047	0.497175	0.500751	0.567164	0.490918	0.60241	0.363794	0.447059	0.559071	0.637681	0.366715	0.402116	0.500206	0.567164	0.378503	0.42807	0.540618	0.565217	0.443158	0.5	0.612443	0.659091	0.431388	0.447368	0.468336	0.526316	0.397319	0.371429	0.483211	0.149617
chr2	73926825	73958961	DGUOK	0	+	intron	3	ENSG00000114956.19	0.0486112	0.0416667	0.113116	0.134969	0.037691	0.0406091	0.144734	0.173333	0.060036	0.0671141	0.125322	0.157576	0.0433893	0.018018	0.0709458	0.0421053	0.0386787	0.036036	0.0623911	0.0866142	0.0175439	0	0.0818234	0.0854701	0.0491875	0.0606061	0.094597	0.123077	0.163252	0.236025	0.0669016	0.0942408	0.0822036	0.0650567
chr1	26432281	26471294	DHDDS	0	+	intron	11	ENSG00000117682.16	0.276926	0.325	0.307031	0.215385	0.232628	0.241379	0.242909	0.152778	0.282989	0.417391	0.324465	0.487179	0.344198	0.512195	0.233823	0.19802	0.289039	0.282828	0.242688	0.245763	0.272784	0.387097	0.31301	0.382979	0.322308	0.420168	0.27897	0.387755	0.332062	0.396825	0.215086	0.263158	0.3127	0.131096
chr4	24517440	24584550	DHX15	0	-	intron	14	ENSG00000109606.12	0.294283	0.299657	0.336521	0.315129	0.2825	0.274232	0.307935	0.265325	0.296856	0.267284	0.319171	0.32746	0.375295	0.38849	0.267315	0.245959	0.325363	0.370019	0.251999	0.228271	0.369874	0.368685	0.324079	0.275435	0.337379	0.32314	0.292853	0.265524	0.316865	0.317703	0.158189	0.145172	0.275146	0.0920419
chr6	30653118	30673037	DHX16	0	-	intron	20	ENSG00000204560.9	0.620756	0.728576	0.617367	0.675877	0.565014	0.608039	0.590383	0.637023	0.633141	0.677234	0.654564	0.714422	0.687279	0.750444	0.543124	0.610672	0.647331	0.718475	0.596073	0.674794	0.6394	0.698037	0.648409	0.695006	0.741172	0.806285	0.601964	0.645335	0.65654	0.713606	0.519256	0.555862	0.641746	0.175648
chr5	55256244	55307722	DHX29	0	-	intron	5	ENSG00000067248.9	0.263815	0.357542	0.320505	0.410256	0.157931	0.236842	0.222259	0.301471	0.269237	0.328244	0.291653	0.348993	0.387315	0.488636	0.149006	0.205607	0.251996	0.339623	0.167002	0.173709	0.418096	0.514706	0.284372	0.409938	0.33353	0.454106	0.270287	0.333333	0.217987	0.240964	0.204674	0.201835	0.314459	0.129248
chr3	47802908	47850195	DHX30	0	+	intron	23	ENSG00000132153.14	0.337806	0.313043	0.284236	0.230415	0.251877	0.218391	0.327691	0.32	0.26138	0.243902	0.276938	0.257143	0.347221	0.371134	0.215944	0.176471	0.284651	0.272727	0.286017	0.279412	0.314604	0.27439	0.3039	0.235294	0.337818	0.277228	0.211203	0.183908	0.28354	0.243243	0.227075	0.25387	0.244151	0.0789409
chr17	5440911	5469060	DHX33	0	-	intron	11	ENSG00000005100.12	0.471849	0.420168	0.537643	0.490566	0.346405	0.390244	0.471375	0.486111	0.556185	0.506329	0.613355	0.642336	0.641577	0.621359	0.366513	0.357895	0.515475	0.538462	0.473042	0.485437	0.671368	0.680851	0.599395	0.649351	0.646687	0.650602	0.49737	0.510638	0.601677	0.578947	0.333434	0.338028	0.491019	0.164795
chr20	38962298	39039723	DHX35	0	+	intron	23	ENSG00000101452.14	0.218939	0.193548	0.289676	0.333333	0.200549	0.202532	0.284978	0.355556	0.366006	0.45614	0.251886	0.282209	0.304563	0.285714	0.149371	0.104348	0.299127	0.321429	0.237001	0.270833	0.267573	0.26087	0.200489	0.162162	0.260613	0.30303	0.199394	0.190476	0.231908	0.265734	0.107281	0.126984	0.242053	0.107842
chr3	154272545	154324497	DHX36	0	-	intron	24	ENSG00000174953.13	0.457797	0.459342	0.548409	0.57714	0.398105	0.415244	0.517376	0.558694	0.457753	0.479617	0.534979	0.54795	0.596584	0.61478	0.338526	0.386211	0.549688	0.582759	0.421821	0.429937	0.546704	0.565966	0.52107	0.526069	0.516798	0.523795	0.42404	0.427191	0.580744	0.604159	0.285761	0.284438	0.469606	0.150278
chr16	72093561	72112912	DHX38	0	+	intron	26	ENSG00000140829.11	0.58782	0.629256	0.671479	0.749303	0.640733	0.696033	0.539776	0.602631	0.580383	0.660523	0.649864	0.720073	0.703523	0.801392	0.595934	0.655914	0.670236	0.749193	0.669533	0.737336	0.704394	0.754855	0.676742	0.73944	0.696116	0.74936	0.656311	0.718619	0.789476	0.859572	0.611092	0.666667	0.675892	0.185232
chr1	182839368	182887751	DHX9	0	+	intron	27	ENSG00000135829.16	0.47624	0.493689	0.574248	0.592297	0.448805	0.454545	0.403503	0.374768	0.427063	0.486792	0.516584	0.528029	0.645917	0.69112	0.460759	0.470711	0.497431	0.506912	0.358519	0.365473	0.522765	0.56135	0.459193	0.449838	0.567537	0.565962	0.459492	0.487562	0.510319	0.541935	0.295464	0.321555	0.464267	0.149055
chr5	141515015	141619055	DIAPH1	0	-	intron	33	ENSG00000131504.16	0.328143	0.363636	0.328214	0.396694	0.261502	0.316742	0.330253	0.415094	0.351126	0.411594	0.371289	0.437247	0.424964	0.545133	0.308049	0.389474	0.340207	0.409091	0.303728	0.368477	0.342561	0.417618	0.306858	0.389189	0.341016	0.411168	0.335328	0.404348	0.32442	0.396947	0.239017	0.261589	0.372591	0.111588
chr20	62877737	62937952	DIDO1	0	-	intron	17	ENSG00000101191.16	0.377342	0.440154	0.387993	0.416667	0.317891	0.320442	0.351692	0.386364	0.363517	0.366667	0.378182	0.398268	0.428371	0.48062	0.310434	0.307692	0.376434	0.414414	0.327683	0.356164	0.452959	0.471698	0.34326	0.35468	0.427204	0.451977	0.347143	0.349206	0.337819	0.337662	0.190247	0.191667	0.35555	0.115338
chr5	62387253	62403939	DIMT1	0	-	intron	12	ENSG00000086189.9	0.299161	0.289916	0.353605	0.343137	0.267729	0.244048	0.290213	0.250879	0.305964	0.339081	0.384291	0.405128	0.399159	0.424804	0.205637	0.170833	0.421079	0.464646	0.346619	0.320927	0.314036	0.319178	0.400592	0.432275	0.397345	0.398182	0.381773	0.402341	0.371047	0.392091	0.140741	0.0847578	0.310719	0.127653
chr12	50504984	50748667	DIP2B	0	+	intron	40	ENSG00000066084.12	0.368931	0.391955	0.45581	0.479847	0.307167	0.320142	0.394516	0.428069	0.403723	0.452692	0.410474	0.417714	0.470135	0.498432	0.289885	0.298972	0.328791	0.297638	0.360219	0.384478	0.408964	0.485282	0.356608	0.380018	0.423169	0.412753	0.334276	0.333333	0.36801	0.37758	0.206195	0.184696	0.361388	0.122756
chr13	72752168	72782096	DIS3	0	-	intron	21	ENSG00000083520.14	0.34583	0.369099	0.447495	0.494005	0.358444	0.403846	0.281156	0.291525	0.344679	0.371041	0.406224	0.447876	0.505117	0.565079	0.327948	0.328638	0.42333	0.426471	0.243648	0.224924	0.453038	0.516949	0.379171	0.432836	0.368787	0.395137	0.333903	0.355932	0.390316	0.380952	0.250972	0.269565	0.369051	0.12899
chrX	154762741	154777689	DKC1	0	+	intron	14	ENSG00000130826.17	0.374893	0.429899	0.483116	0.572082	0.412626	0.449669	0.359843	0.416382	0.347993	0.377576	0.376972	0.446022	0.612231	0.688639	0.383389	0.44407	0.479625	0.504902	0.329838	0.397975	0.586595	0.649475	0.373083	0.41222	0.443069	0.521366	0.420673	0.471641	0.568452	0.656235	0.344638	0.316101	0.456133	0.156825
chr11	112024813	112064390	DLAT	0	+	intron	16	ENSG00000150768.15	0.331861	0.367527	0.395855	0.467066	0.296158	0.266995	0.323161	0.405191	0.316748	0.422766	0.378011	0.458207	0.487212	0.605421	0.266375	0.243501	0.352704	0.377493	0.303372	0.364683	0.395655	0.466977	0.348486	0.430198	0.378205	0.414337	0.319437	0.348502	0.37342	0.444775	0.24776	0.271833	0.373851	0.130068
chr7	107890969	107931730	DLD	0	+	intron	14	ENSG00000091140.13	0.440882	0.491177	0.547343	0.619201	0.389065	0.421071	0.431612	0.474635	0.521389	0.594402	0.479693	0.544328	0.581351	0.663728	0.322388	0.333303	0.49711	0.544551	0.430006	0.459701	0.500123	0.559496	0.548099	0.600637	0.490452	0.556724	0.43043	0.497835	0.530378	0.595197	0.387863	0.439327	0.493842	0.151911
chr3	197042559	197299300	DLG1	0	-	intron	30	ENSG00000075711.20	0.244263	0.199985	0.326309	0.326948	0.211166	0.16266	0.29372	0.276477	0.288058	0.295007	0.299214	0.349219	0.329677	0.327499	0.188644	0.188251	0.282716	0.279172	0.265116	0.295276	0.306289	0.304218	0.274837	0.254937	0.281045	0.243639	0.241799	0.252929	0.290179	0.303165	0.12641	0.121456	0.245932	0.0887143
chr14	74881890	74903745	DLST	0	+	intron	14	ENSG00000119689.14	0.430014	0.359697	0.477009	0.492157	0.399792	0.407581	0.450112	0.480866	0.504937	0.496125	0.492065	0.507198	0.641696	0.664941	0.357518	0.370953	0.477758	0.496898	0.447856	0.434914	0.55245	0.565221	0.538785	0.535975	0.548349	0.609904	0.422042	0.451429	0.523182	0.543812	0.375376	0.386406	0.459063	0.144297
chr9	7796489	7888380	DMAC1	0	-	intron	1	ENSG00000137038.7	0.467532	0.467532	0.414141	0.414141	0.408602	0.408602	0.483019	0.483019	0.17931	0.17931	0.384615	0.384615	0.537037	0.537037	0.327273	0.327273	0.814815	0.814815	0.5629	0.5629	0.453608	0.453608	0.656934	0.656934	0.568182	0.568182	0.486486	0.486486	0.621951	0.621951	0.528926	0.528926	0.464431	0.184274
chr19	45769716	45782552	DMPK	0	-	intron	8	ENSG00000104936.17	0.34932	0.428461	0.268661	0.27694	0.295621	0.355623	0.301287	0.329033	0.382203	0.403309	0.350711	0.409876	0.343668	0.294872	0.312854	0.35034	0.31901	0.368323	0.271363	0.273524	0.334824	0.323505	0.253585	0.268746	0.325743	0.381289	0.308148	0.363797	0.289966	0.334817	0.258284	0.284129	0.320387	0.0962586
chr7	87152360	87196337	DMTF1	0	+	intron	20	ENSG00000135164.18	0.184853	0.187648	0.209999	0.158759	0.185176	0.19186	0.19152	0.174243	0.177111	0.195142	0.187735	0.173478	0.298117	0.324499	0.146228	0.106266	0.295069	0.292857	0.12947	0.125283	0.2637	0.255945	0.193947	0.165526	0.164771	0.154381	0.181028	0.184308	0.228518	0.220975	0.0987687	0.0940354	0.176777	0.0753935
chr19	45782946	45792802	DMWD	0	-	intron	2	ENSG00000185800.11	0.469925	0.469925	0.384009	0.384009	0.231925	0.231925	0.271362	0.271362	0.38146	0.38146	0.453779	0.453779	0.432912	0.432912	0.289648	0.289648	0.476406	0.476406	0.185201	0.185201	0.54088	0.54088	0.396069	0.396069	0.451128	0.451128	0.190111	0.190111	0.452089	0.452089	0.160028	0.160028	0.339231	0.146302
chr5	119037771	119249138	DMXL1	0	+	intron	47	ENSG00000172869.14	0.296786	0.293103	0.312303	0.318182	0.223401	0.166667	0.295387	0.247191	0.332992	0.297872	0.307651	0.268657	0.373173	0.40625	0.216431	0.161616	0.304794	0.217391	0.246298	0.213953	0.325248	0.314815	0.304407	0.285714	0.282276	0.246753	0.24356	0.181818	0.283604	0.227273	0.143034	0.0930233	0.231781	0.0944849
chr9	33025210	33039907	DNAJA1	0	+	intron	8	ENSG00000086061.15	0.698366	0.697204	0.722063	0.74862	0.671307	0.627969	0.48752	0.481005	0.52524	0.495706	0.657049	0.68657	0.756823	0.777474	0.609439	0.621147	0.749936	0.744974	0.617427	0.645081	0.682228	0.665347	0.69574	0.743768	0.791944	0.810377	0.712022	0.726365	0.813273	0.816659	0.556581	0.556077	0.637903	0.191941
chr16	46955361	46973788	DNAJA2	0	-	intron	8	ENSG00000069345.11	0.542496	0.599862	0.581451	0.642954	0.538863	0.606294	0.416751	0.447768	0.443648	0.464998	0.589996	0.668159	0.652089	0.691279	0.45947	0.478072	0.46818	0.537853	0.36765	0.374613	0.60449	0.690852	0.492557	0.584821	0.508151	0.553429	0.489635	0.545932	0.616822	0.659357	0.475137	0.525148	0.533611	0.164614
chr16	4425804	4456775	DNAJA3	0	+	intron	14	ENSG00000103423.13	0.243971	0.272678	0.297469	0.354857	0.239164	0.293712	0.394047	0.536389	0.265325	0.3257	0.304343	0.376774	0.335153	0.423544	0.162776	0.183014	0.275718	0.344498	0.338115	0.463892	0.30704	0.379713	0.383344	0.472488	0.398315	0.513629	0.244555	0.312285	0.338425	0.43554	0.186094	0.194716	0.346084	0.134458
chr3	186567402	186585800	DNAJB11	0	+	intron	5	ENSG00000090520.11	0.351788	0.366412	0.465514	0.443595	0.321545	0.334096	0.227709	0.241667	0.338204	0.360976	0.45185	0.51046	0.479492	0.501529	0.340244	0.33657	0.588026	0.575	0.213013	0.193018	0.473321	0.46875	0.431265	0.440678	0.300372	0.339833	0.420729	0.376147	0.474103	0.46782	0.187797	0.159601	0.359774	0.145649
chr10	72332829	72355230	DNAJB12	0	-	intron	8	ENSG00000148719.14	0.346639	0.353185	0.374632	0.336216	0.378048	0.441781	0.309517	0.274253	0.301862	0.294597	0.320575	0.236607	0.392724	0.332464	0.29047	0.287546	0.383342	0.421422	0.330133	0.358239	0.394044	0.44367	0.378375	0.368871	0.430788	0.468786	0.3695	0.430264	0.359148	0.415584	0.261802	0.266639	0.337066	0.111875
chr4	99896247	99946726	DNAJB14	0	-	intron	9	ENSG00000164031.16	0.191536	0.214286	0.159316	0.181818	0.109393	0.125	0.12515	0.176309	0.116307	0.147239	0.120654	0.140845	0.187688	0.286486	0.129869	0.154506	0.152228	0.227273	0.09342	0.09375	0.194621	0.220472	0.142897	0.10596	0.11907	0.126183	0.158496	0.206061	0.182315	0.251572	0.0983317	0.120482	0.163426	0.0687283
chr1	77979174	78017964	DNAJB4	0	+	intron	2	ENSG00000162616.8	0.636111	0.636111	0.503106	0.503106	0.418683	0.418683	0.226294	0.226294	0.4143	0.4143	0.463869	0.463869	0.679762	0.679762	0.419213	0.419213	0.258132	0.258132	0.28373	0.28373	0.60519	0.60519	0.263158	0.263158	0.527541	0.527541	0.482278	0.482278	0.455556	0.455556	0.302266	0.302266	0.408188	0.171178
chr7	157335380	157417439	DNAJB6	0	+	intron	9	ENSG00000105993.14	0.507947	0.652406	0.556679	0.688608	0.457887	0.545455	0.477055	0.464	0.493927	0.554839	0.539853	0.580247	0.580894	0.716837	0.502528	0.476636	0.48837	0.56391	0.456438	0.328063	0.541828	0.710472	0.510858	0.566802	0.535664	0.509165	0.512153	0.547884	0.514627	0.528571	0.401467	0.317585	0.514793	0.173985
chr1	6634167	6701924	DNAJC11	0	-	intron	15	ENSG00000007923.15	0.702393	0.725664	0.736801	0.821053	0.676513	0.739394	0.699907	0.778325	0.637108	0.741259	0.68876	0.733333	0.802392	0.840764	0.667303	0.726708	0.693146	0.746888	0.722056	0.837333	0.695522	0.719298	0.71835	0.753247	0.756158	0.818182	0.724122	0.767123	0.765656	0.84	0.604436	0.631579	0.718832	0.193218
chr3	132417525	132539032	DNAJC13	0	+	intron	55	ENSG00000138246.16	0.377978	0.342857	0.514668	0.504854	0.353262	0.352459	0.487592	0.478873	0.439709	0.410256	0.474158	0.44898	0.637655	0.656566	0.347169	0.290503	0.521119	0.512821	0.381814	0.367347	0.51327	0.493333	0.430464	0.415094	0.456228	0.462687	0.374881	0.342246	0.45334	0.422764	0.316603	0.336449	0.402241	0.136366
chr12	55820959	55830824	DNAJC14	0	-	intron	1	ENSG00000135392.16	0.8	0.8	0.75	0.75	0.881356	0.881356	0.678788	0.678788	0.713287	0.713287	0.803922	0.803922	0.857143	0.857143	0.714286	0.714286	0.893617	0.893617	0.768061	0.768061	0.888889	0.888889	0.802548	0.802548	0.781457	0.781457	0.764331	0.764331	0.890756	0.890756	0.56	0.56	0.738144	0.209472
chr1	15526812	15592379	DNAJC16	0	+	intron	16	ENSG00000116138.12	0.284976	0.264103	0.301009	0.339394	0.237742	0.292436	0.276327	0.301672	0.303316	0.313955	0.326775	0.385051	0.361945	0.396581	0.186877	0.150117	0.296803	0.256293	0.206663	0.214805	0.356627	0.358312	0.29664	0.268896	0.322506	0.307359	0.284533	0.28925	0.278682	0.303561	0.113713	0.107167	0.267585	0.101601
chr3	180983708	180989774	DNAJC19	0	-	intron	6	ENSG00000205981.7	0.448874	0.562053	0.542799	0.66167	0.474366	0.551802	0.343229	0.421904	0.393998	0.514853	0.403384	0.471539	0.580222	0.720326	0.450121	0.546014	0.606328	0.786488	0.469592	0.568956	0.649973	0.76276	0.528936	0.692698	0.610617	0.771777	0.526661	0.677687	0.51641	0.662551	0.479779	0.640748	0.589049	0.185461
chr7	103312473	103344873	DNAJC2	0	-	intron	15	ENSG00000105821.14	0.378683	0.406417	0.406653	0.450805	0.413706	0.477528	0.26447	0.298413	0.284611	0.259259	0.341489	0.351438	0.527867	0.632099	0.300788	0.345455	0.363201	0.369565	0.339495	0.40044	0.468749	0.535398	0.358446	0.393782	0.413443	0.497222	0.361911	0.436658	0.442637	0.52459	0.299526	0.344013	0.395475	0.138376
chr11	31369839	31431849	DNAJC24	0	+	intron	4	ENSG00000170946.14	0.417211	0.334503	0.382821	0.314173	0.362664	0.338501	0.363022	0.289724	0.432926	0.432518	0.354309	0.284277	0.507	0.421488	0.329252	0.253526	0.328647	0.203349	0.302837	0.329406	0.476428	0.389277	0.406793	0.421428	0.526737	0.575826	0.383921	0.3	0.441691	0.438713	0.280727	0.228846	0.326797	0.124701
chr13	95677138	95794989	DNAJC3	0	+	intron	15	ENSG00000102580.14	0.305374	0.313253	0.355221	0.528634	0.240905	0.212766	0.248638	0.184932	0.341548	0.4375	0.331592	0.382222	0.42553	0.568306	0.237953	0.229885	0.279525	0.252252	0.182146	0.14	0.362693	0.409877	0.264029	0.254237	0.271361	0.326087	0.303118	0.310078	0.248675	0.315789	0.154084	0.0888889	0.291453	0.148382
chr17	41976432	42021376	DNAJC7	0	-	intron	12	ENSG00000168259.14	0.536479	0.62678	0.539347	0.618213	0.389041	0.377873	0.452941	0.509617	0.477935	0.569995	0.509831	0.573244	0.579682	0.664445	0.352928	0.306741	0.453134	0.521283	0.512258	0.574853	0.57057	0.68438	0.52104	0.590146	0.574065	0.651503	0.503726	0.60553	0.518655	0.581331	0.316639	0.331925	0.516933	0.17356
chr1	28199455	28233025	DNAJC8	0	-	intron	8	ENSG00000126698.10	0.755659	0.744985	0.822561	0.820424	0.743779	0.760531	0.825245	0.836021	0.783108	0.783628	0.784373	0.768382	0.892752	0.909576	0.655664	0.706772	0.834528	0.856675	0.792927	0.80633	0.81091	0.817843	0.872089	0.890314	0.890928	0.897378	0.811677	0.82004	0.911332	0.916131	0.694302	0.7126	0.767508	0.208125
chr10	73183361	73248862	DNAJC9	0	-	intron	3	ENSG00000213551.4	0.151737	0.167273	0.167041	0.171306	0.181205	0.208	0.131181	0.150838	0.134788	0.115207	0.165929	0.157706	0.158021	0.123636	0.106117	0.115942	0.234921	0.133333	0.128442	0.105362	0.29172	0.227273	0.156099	0.102564	0.167983	0.164444	0.160207	0.1375	0.167546	0.142241	0.085255	0.10585	0.136969	0.0498255
chr12	32679199	32745650	DNM1L	0	+	intron	25	ENSG00000087470.17	0.290856	0.162162	0.342919	0.4	0.234866	0.258065	0.302375	0.376648	0.336507	0.277778	0.31633	0.302158	0.357875	0.420765	0.228296	0.167539	0.305465	0.179487	0.299306	0.354839	0.366675	0.413333	0.288695	0.295302	0.291572	0.287324	0.325454	0.305677	0.322699	0.410959	0.164593	0.127764	0.278812	0.118373
chr20	45791936	45811427	DNTTIP1	0	+	intron	12	ENSG00000101457.12	0.719002	0.71501	0.718493	0.721495	0.529167	0.514665	0.556195	0.509328	0.756825	0.714527	0.691147	0.66369	0.666275	0.671996	0.613773	0.634038	0.58412	0.581232	0.647932	0.659552	0.675438	0.689389	0.728688	0.737047	0.776706	0.75697	0.681707	0.679083	0.632968	0.649438	0.567101	0.601003	0.617557	0.174244
chr1	93866282	93879918	DNTTIP2	0	-	intron	6	ENSG00000067334.13	0.605568	0.644226	0.602695	0.661542	0.595947	0.605139	0.453357	0.463462	0.498173	0.558915	0.535218	0.558534	0.678481	0.715365	0.56163	0.575839	0.647047	0.609401	0.413224	0.394338	0.665819	0.73184	0.543594	0.568037	0.578311	0.633106	0.640127	0.663083	0.604351	0.646651	0.392122	0.355723	0.552071	0.175066
chr1	62454297	62688368	DOCK7	0	-	intron	54	ENSG00000116641.17	0.308442	0.305361	0.359813	0.394033	0.268283	0.237993	0.317955	0.312806	0.332821	0.327448	0.350701	0.400353	0.405034	0.432247	0.248665	0.195791	0.334753	0.329642	0.271408	0.255435	0.340041	0.369258	0.306677	0.266713	0.326361	0.335341	0.248593	0.22088	0.298031	0.314034	0.156034	0.118282	0.283272	0.108049
chr21	33559541	33588708	DONSON	0	-	intron	7	ENSG00000159147.17	0.168955	0.126697	0.214667	0.164706	0.127493	0.0943396	0.163865	0.145078	0.146869	0.0654206	0.145732	0.123944	0.202707	0.138996	0.099297	0.0825959	0.200257	0.239316	0.144441	0.10041	0.214761	0.233766	0.137334	0.0962199	0.188555	0.178899	0.166271	0.138298	0.222056	0.245614	0.138177	0.144928	0.136425	0.0643386
chr11	65333753	65353249	DPF2	0	+	intron	11	ENSG00000133884.9	0.433459	0.56	0.439524	0.433333	0.397415	0.508475	0.395276	0.376812	0.374021	0.3	0.436997	0.482759	0.529285	0.492308	0.357675	0.432432	0.385124	0.422535	0.419578	0.49505	0.537935	0.595745	0.466454	0.486957	0.557394	0.590164	0.433118	0.48062	0.458835	0.453608	0.394405	0.465753	0.445679	0.135841
chr3	16257977	16264972	DPH3	0	-	intron	2	ENSG00000154813.9	0.3875	0.3875	0.608333	0.608333	0.299595	0.299595	0.262032	0.262032	0.405479	0.405479	0.370979	0.370979	0.599441	0.599441	0.494849	0.494849	0.617248	0.617248	0.3802	0.3802	0.549336	0.549336	0.1337	0.1337	0.537127	0.537127	0.245	0.245	0.476415	0.476415	0.142138	0.142138	0.382904	0.182572
chr20	50934866	50958555	DPM1	0	-	intron	5	ENSG00000000419.12	0.322133	0.300469	0.384173	0.409302	0.271051	0.2657	0.225179	0.191781	0.201373	0.173913	0.330424	0.324324	0.355245	0.345324	0.236191	0.272189	0.308533	0.314961	0.33733	0.297214	0.359161	0.385621	0.321924	0.30312	0.397124	0.344689	0.301161	0.292537	0.357917	0.293706	0.152702	0.132964	0.273401	0.0999032
chr9	127935098	127938484	DPM2	0	-	intron	3	ENSG00000136908.17	0.15133	0.192308	0.149495	0.181818	0.103804	0.148148	0.180674	0.254144	0.143614	0.202532	0.104015	0.134831	0.271992	0.404762	0.0977497	0.126582	0.327999	0.455696	0.164893	0.238411	0.23537	0.313253	0.106173	0.116183	0.223814	0.288462	0.100534	0.120879	0.215185	0.305556	0.148907	0.196721	0.216487	0.113166
chr15	65442462	65517704	DPP8	0	-	intron	23	ENSG00000074603.18	0.320694	0.37931	0.403597	0.449704	0.26328	0.241935	0.377704	0.428571	0.370082	0.5	0.406081	0.447368	0.412327	0.472727	0.259509	0.318841	0.309134	0.361702	0.352036	0.352381	0.374708	0.390533	0.366192	0.407407	0.375619	0.427984	0.305881	0.366492	0.367741	0.40678	0.149458	0.110236	0.356587	0.130041
chr8	94719702	94793836	DPY19L4	0	+	intron	18	ENSG00000156162.16	0.451101	0.462566	0.546823	0.53	0.422893	0.399572	0.522389	0.524898	0.547033	0.554014	0.489838	0.505814	0.585181	0.578818	0.352141	0.323337	0.600787	0.625776	0.428485	0.428879	0.571325	0.545454	0.558402	0.554994	0.604497	0.639319	0.510434	0.530446	0.549588	0.602641	0.301155	0.259916	0.474497	0.159453
chr1	93345887	93369498	DR1	0	+	intron	2	ENSG00000117505.12	0.35796	0.35796	0.43819	0.43819	0.378455	0.378455	0.315093	0.315093	0.394973	0.394973	0.407547	0.407547	0.609138	0.609138	0.386833	0.386833	0.358316	0.358316	0.334385	0.334385	0.683534	0.683534	0.317811	0.317811	0.441966	0.441966	0.431964	0.431964	0.492743	0.492743	0.316302	0.316302	0.392071	0.14261
chr1	111117332	111140216	DRAM2	0	-	intron	8	ENSG00000156171.14	0.152282	0.128518	0.273522	0.243244	0.238201	0.206061	0.389108	0.37495	0.145744	0.116794	0.204985	0.178821	0.324219	0.297777	0.22087	0.158598	0.295836	0.277747	0.313078	0.371059	0.406107	0.388672	0.288686	0.244296	0.255333	0.191762	0.210715	0.203457	0.379415	0.414894	0.186393	0.186359	0.234295	0.110563
chr22	31399522	31530634	DRG1	0	+	intron	10	ENSG00000185721.12	0.54032	0.638939	0.580036	0.756655	0.470784	0.573619	0.487617	0.583388	0.508713	0.587152	0.533717	0.614683	0.606168	0.746098	0.431021	0.503915	0.537245	0.579506	0.50723	0.555455	0.615256	0.747614	0.516144	0.591738	0.591026	0.689787	0.499668	0.568016	0.518446	0.621763	0.397846	0.459926	0.577544	0.170084
chr17	18087885	18107971	DRG2	0	+	intron	12	ENSG00000108591.9	0.341584	0.339367	0.448113	0.493277	0.439353	0.393862	0.413077	0.422044	0.414576	0.40888	0.455461	0.533343	0.436702	0.448028	0.33084	0.309524	0.467965	0.452991	0.50811	0.493961	0.389677	0.458365	0.488651	0.514423	0.490704	0.510822	0.4117	0.384032	0.475592	0.488636	0.47301	0.466124	0.418687	0.124554
chr5	31400496	31532196	DROSHA	0	-	intron	36	ENSG00000113360.16	0.409926	0.386974	0.496849	0.497302	0.384438	0.378177	0.468159	0.453766	0.562905	0.576337	0.459095	0.444736	0.592347	0.615911	0.348996	0.335547	0.505415	0.492812	0.428907	0.4568	0.533843	0.53699	0.479401	0.456159	0.517967	0.541834	0.454813	0.418754	0.52934	0.529007	0.310693	0.26504	0.434479	0.142686
chr20	36751790	36773818	DSN1	0	-	intron	10	ENSG00000149636.15	0.668378	0.787077	0.671045	0.798436	0.568522	0.634606	0.643671	0.77594	0.647816	0.738994	0.690584	0.830657	0.724979	0.828889	0.526071	0.606061	0.610089	0.744827	0.640096	0.760996	0.729181	0.857863	0.714708	0.862707	0.713168	0.83465	0.643684	0.779281	0.725601	0.881678	0.423401	0.454018	0.716275	0.213877
chr20	18587892	18766644	DTD1	0	+	intron	1	ENSG00000125821.12	0.827586	0.827586	0.82243	0.82243	0.608696	0.608696	0.763158	0.763158	0.803828	0.803828	0.788889	0.788889	0.820809	0.820809	0.6	0.6	0.771429	0.771429	0.761905	0.761905	0.820312	0.820312	0.78453	0.78453	0.88	0.88	0.716418	0.716418	0.798479	0.798479	0.646766	0.646766	0.718543	0.201057
chr15	49620979	49656232	DTWD1	0	+	intron	5	ENSG00000104047.14	0.209148	0.209302	0.219942	0.240964	0.0941461	0.0384615	0.190551	0.16	0.142755	0.135135	0.210664	0.216867	0.219562	0.15534	0.10701	0.0983607	0.283865	0.378378	0.191316	0.275862	0.241319	0.273504	0.179941	0.165138	0.239453	0.26087	0.15917	0.136364	0.259517	0.25641	0.161709	0.232558	0.190207	0.0938198
chr2	241675741	241686991	DTYMK	0	-	intron	4	ENSG00000168393.12	0.404428	0.41961	0.390165	0.410162	0.379282	0.440839	0.407829	0.453423	0.327648	0.362214	0.414291	0.459132	0.528047	0.587026	0.313941	0.313671	0.565597	0.61553	0.420876	0.418876	0.592725	0.627618	0.446478	0.495667	0.478249	0.486034	0.447702	0.493795	0.652805	0.652482	0.43515	0.461483	0.452798	0.149264
chr16	67987745	68079320	DUS2	0	+	intron	15	ENSG00000167264.17	0.244387	0.285714	0.39013	0.460177	0.236614	0.266667	0.301455	0.315789	0.341101	0.362319	0.334206	0.4	0.374185	0.423529	0.236764	0.238806	0.336213	0.344828	0.292261	0.287081	0.358521	0.37037	0.384282	0.4	0.298406	0.315789	0.339049	0.333333	0.27147	0.325581	0.148725	0.133333	0.309607	0.110527
chr5	172768089	172771195	DUSP1	0	-	intron	3	ENSG00000120129.5	0.270236	0.24	0.279934	0.294118	0.243167	0.240506	0.301403	0.344828	0.265549	0.203046	0.311079	0.28246	0.395511	0.394521	0.308215	0.335766	0.301683	0.333333	0.223367	0.203509	0.624137	0.647678	0.334049	0.380282	0.304041	0.2	0.330607	0.308977	0.16706	0.118081	0.214475	0.207865	0.278528	0.137085
chr2	73762183	73780157	DUSP11	0	-	intron	9	ENSG00000144048.10	0.322345	0.372093	0.463103	0.577465	0.275009	0.367347	0.381304	0.5	0.418588	0.517241	0.476854	0.623256	0.518858	0.672489	0.29952	0.358209	0.475065	0.626866	0.329966	0.368	0.481229	0.633166	0.415098	0.509259	0.454767	0.510823	0.370981	0.413793	0.377467	0.478261	0.227443	0.3	0.460486	0.163577
chr1	161749757	161757238	DUSP12	0	+	intron	5	ENSG00000081721.11	0.391102	0.302521	0.483143	0.4	0.290012	0.246809	0.341501	0.290076	0.35831	0.288	0.383209	0.383721	0.556407	0.546341	0.328788	0.319588	0.531382	0.519481	0.265513	0.242424	0.47677	0.436482	0.290478	0.228916	0.390081	0.36	0.34271	0.32	0.416314	0.366812	0.269123	0.216867	0.321649	0.125929
chr3	184155310	184173614	DVL3	0	+	intron	14	ENSG00000161202.18	0.653748	0.662647	0.656559	0.698525	0.593567	0.616848	0.713002	0.745787	0.756348	0.777501	0.708259	0.717153	0.753717	0.785119	0.418231	0.39802	0.664495	0.665828	0.636692	0.651163	0.770832	0.776344	0.734448	0.771304	0.76345	0.770412	0.631276	0.63701	0.715767	0.74761	0.465546	0.449519	0.639458	0.198626
chr14	101964509	102056443	DYNC1H1	0	+	intron	57	ENSG00000197102.11	0.503538	0.534884	0.583509	0.607143	0.38567	0.38484	0.489936	0.514056	0.512218	0.538462	0.493963	0.519481	0.740667	0.801066	0.492551	0.512438	0.599408	0.630197	0.443009	0.457831	0.59403	0.635704	0.452447	0.482385	0.594428	0.616487	0.530065	0.5623	0.496365	0.513595	0.371695	0.363864	0.510278	0.165951
chr3	32525970	32570874	DYNC1LI1	0	-	intron	12	ENSG00000144635.8	0.583508	0.596889	0.55758	0.555898	0.49176	0.41287	0.504815	0.446985	0.568654	0.525037	0.532755	0.550274	0.667684	0.669975	0.487521	0.490656	0.607647	0.563998	0.505376	0.494677	0.666536	0.681912	0.591348	0.580765	0.557071	0.567968	0.546222	0.551075	0.601101	0.554091	0.452638	0.423648	0.509807	0.150652
chr16	66720892	66751798	DYNC1LI2	0	-	intron	8	ENSG00000135720.12	0.342912	0.222459	0.358359	0.296281	0.289466	0.179148	0.308424	0.195719	0.33533	0.236854	0.334235	0.231698	0.449263	0.522544	0.270015	0.162792	0.363971	0.315057	0.229293	0.158665	0.390628	0.404566	0.341355	0.266375	0.375961	0.301281	0.309031	0.229758	0.354029	0.29362	0.213176	0.133739	0.24415	0.114666
chr17	58083414	58095536	DYNLL2	0	+	intron	2	ENSG00000264364.2	0.460549	0.460549	0.428218	0.428218	0.392066	0.392066	0.286504	0.286504	0.582553	0.582553	0.409537	0.409537	0.605213	0.605213	0.436412	0.436412	0.638711	0.638711	0.238605	0.238605	0.602862	0.602862	0.493169	0.493169	0.543589	0.543589	0.523718	0.523718	0.627389	0.627389	0.520988	0.520988	0.45824	0.164266
chr6	158636473	158644739	DYNLT1	0	-	intron	4	ENSG00000146425.10	0.694759	0.740341	0.68969	0.709989	0.450107	0.48853	0.337709	0.341785	0.491672	0.470687	0.558062	0.562833	0.614288	0.618328	0.576146	0.624903	0.669338	0.693014	0.554586	0.554839	0.709574	0.726695	0.760886	0.756098	0.626465	0.635674	0.63895	0.659246	0.728251	0.722516	0.436835	0.440948	0.573319	0.189415
chr21	37365572	37526358	DYRK1A	0	+	intron	15	ENSG00000157540.20	0.205573	0.140598	0.214352	0.124756	0.151971	0.0823529	0.183741	0.0460829	0.203721	0.101408	0.223482	0.170515	0.268649	0.218029	0.153289	0.0863931	0.182722	0.134752	0.110669	0.0567515	0.239417	0.131528	0.184236	0.104439	0.184113	0.0984252	0.168552	0.0552764	0.168369	0.119122	0.0695633	0.036036	0.10038	0.0531031
chr12	67648337	67665406	DYRK2	0	+	intron	2	ENSG00000127334.10	0.345098	0.345098	0.35098	0.35098	0.270821	0.270821	0.185606	0.185606	0.172631	0.172631	0.289188	0.289188	0.422078	0.422078	0.173645	0.173645	0.170371	0.170371	0.0929596	0.0929596	0.367647	0.367647	0.237373	0.237373	0.17589	0.17589	0.361111	0.361111	0.1	0.1	0.155622	0.155622	0.227707	0.115943
chr16	67192168	67198918	E2F4	0	+	intron	9	ENSG00000205250.8	0.368532	0.358974	0.413374	0.376238	0.414523	0.461538	0.418665	0.446429	0.474952	0.526316	0.441622	0.387097	0.520272	0.486486	0.404159	0.433333	0.528644	0.516129	0.478905	0.53886	0.549818	0.46875	0.438318	0.461538	0.617041	0.641026	0.438425	0.421053	0.451106	0.463768	0.405861	0.404494	0.434825	0.131385
chr2	11444374	11466177	E2F6	0	-	intron	8	ENSG00000169016.16	0.227204	0.198422	0.275603	0.242389	0.213608	0.212644	0.218838	0.215587	0.195053	0.178299	0.26008	0.214663	0.289855	0.300447	0.200644	0.190846	0.261105	0.28249	0.253756	0.167336	0.270642	0.228205	0.204442	0.195464	0.286081	0.279365	0.228832	0.196097	0.217677	0.172672	0.0939228	0.0907695	0.197982	0.0710071
chr12	77021246	77065580	E2F7	0	-	intron	12	ENSG00000165891.15	0.258879	0.203962	0.336104	0.322006	0.202691	0.161713	0.232489	0.195611	0.259569	0.242033	0.28629	0.287179	0.323081	0.304482	0.224068	0.216488	0.338166	0.272396	0.193396	0.188945	0.269215	0.232567	0.248342	0.206383	0.232858	0.213525	0.207836	0.153217	0.186042	0.145156	0.114949	0.0987805	0.202614	0.078627
chr3	15427354	15450635	EAF1	0	+	intron	6	ENSG00000144597.13	0.199451	0.107143	0.235476	0.156915	0.164667	0.103448	0.190251	0.123176	0.262618	0.184416	0.243041	0.188505	0.305364	0.233803	0.144519	0.0582525	0.23502	0.142012	0.141976	0.080916	0.245321	0.155115	0.212809	0.119266	0.19818	0.117022	0.200288	0.091346	0.210416	0.122034	0.0976782	0.065574	0.120526	0.0552582
chr14	34515928	34539711	EAPP	0	-	intron	6	ENSG00000129518.8	0.393269	0.458884	0.467012	0.620732	0.357092	0.40907	0.342594	0.415673	0.378209	0.426723	0.461244	0.612669	0.503568	0.65659	0.401574	0.553846	0.414249	0.484936	0.311286	0.335471	0.451066	0.577608	0.458579	0.594408	0.391762	0.476579	0.404028	0.542789	0.421811	0.512593	0.334633	0.433036	0.477153	0.151557
chr1	43164174	43270936	EBNA1BP2	0	-	intron	8	ENSG00000117395.12	0.637047	0.718483	0.627	0.7184	0.557612	0.625222	0.522818	0.574731	0.545391	0.584217	0.54162	0.589853	0.718527	0.837311	0.556307	0.644953	0.605591	0.657576	0.572112	0.591052	0.676778	0.769575	0.611257	0.629108	0.671612	0.778334	0.652822	0.737065	0.682151	0.751997	0.585786	0.653977	0.638933	0.182321
chr10	73130154	73169055	ECD	0	-	intron	14	ENSG00000122882.10	0.495697	0.588761	0.547665	0.660859	0.440841	0.493874	0.431952	0.491295	0.468409	0.553474	0.611032	0.718256	0.480686	0.571299	0.386452	0.431459	0.540438	0.618343	0.397455	0.425619	0.474834	0.546612	0.518878	0.610221	0.527708	0.629144	0.462503	0.556972	0.538316	0.621188	0.270311	0.250532	0.515759	0.171505
chr3	172750681	172821474	ECT2	0	+	intron	27	ENSG00000114346.13	0.301619	0.280992	0.363614	0.352941	0.25509	0.217054	0.22741	0.243309	0.258017	0.220641	0.334642	0.334328	0.415424	0.393258	0.239994	0.191083	0.33403	0.32	0.159081	0.168675	0.382196	0.369811	0.287526	0.31202	0.264535	0.253807	0.218706	0.189573	0.301185	0.32	0.146071	0.124402	0.252464	0.100345
chr15	74630557	74696292	EDC3	0	-	intron	9	ENSG00000179151.12	0.315259	0.202899	0.33908	0.311111	0.280647	0.266667	0.389553	0.444444	0.337415	0.253521	0.404946	0.376238	0.426625	0.428571	0.240258	0.222222	0.303145	0.298507	0.365491	0.407186	0.370344	0.294118	0.413524	0.377143	0.455273	0.522727	0.373779	0.282051	0.375486	0.384615	0.259362	0.327869	0.317641	0.117827
chr3	5187645	5219957	EDEM1	0	+	intron	12	ENSG00000134109.10	0.295753	0.376082	0.403829	0.499638	0.320727	0.317968	0.361223	0.445221	0.293318	0.342782	0.364366	0.447321	0.477683	0.589547	0.287892	0.337749	0.428062	0.493717	0.278679	0.353585	0.421403	0.515223	0.379299	0.461762	0.364977	0.474001	0.381975	0.472029	0.295952	0.351704	0.151713	0.16738	0.390924	0.141051
chr1	184690230	184754913	EDEM3	0	-	intron	20	ENSG00000116406.18	0.390895	0.507937	0.428622	0.480952	0.370385	0.386903	0.389741	0.43237	0.521208	0.520904	0.522281	0.585784	0.594496	0.640387	0.463511	0.482708	0.551808	0.630208	0.328151	0.317266	0.493718	0.603943	0.485652	0.515931	0.434445	0.429358	0.418897	0.427051	0.460393	0.504065	0.298017	0.310318	0.457417	0.152578
chr9	136862118	136866286	EDF1	0	-	intron	3	ENSG00000107223.12	0.970197	0.964059	0.945867	0.95212	0.933945	0.92381	0.920941	0.924784	0.930835	0.927242	0.954813	0.945578	0.966217	0.95092	0.904618	0.935484	0.968435	0.973262	0.91085	0.938825	0.969868	0.965932	0.956389	0.954392	0.985604	0.985542	0.915859	0.930748	0.927515	0.93929	0.902724	0.928571	0.890621	0.230215
chr10	125719514	125764143	EDRF1	0	+	intron	3	ENSG00000107938.17	0.0984923	0.115702	0.186912	0.273381	0.140509	0.179104	0.228992	0.27957	0.189022	0.224599	0.163795	0.224719	0.179087	0.240964	0.105723	0.15625	0.169278	0.211538	0.33315	0.303797	0.240692	0.297297	0.208295	0.305556	0.230926	0.314647	0.192123	0.254335	0.249417	0.363636	0.117344	0.170213	0.230312	0.0879357
chr12	92770636	92929331	EEA1	0	-	intron	30	ENSG00000102189.16	0.467445	0.517258	0.551149	0.598288	0.516961	0.567002	0.469461	0.483796	0.512856	0.595364	0.497061	0.543114	0.713941	0.803894	0.468297	0.512541	0.540038	0.579735	0.353618	0.401118	0.575505	0.64839	0.509823	0.546026	0.459394	0.49852	0.471726	0.539014	0.549412	0.604028	0.371811	0.41443	0.520736	0.162174
chr11	86244543	86278813	EED	0	+	intron	11	ENSG00000074266.19	0.298433	0.311927	0.376862	0.430769	0.230856	0.269841	0.351885	0.384486	0.311351	0.298851	0.371192	0.443439	0.438934	0.440191	0.169084	0.162437	0.349636	0.467532	0.391347	0.420048	0.394025	0.402878	0.357747	0.406504	0.433443	0.444444	0.261396	0.26393	0.404067	0.4375	0.115465	0.0913242	0.333888	0.137828
chr6	73515749	73523797	EEF1A1	0	-	intron	6	ENSG00000156508.17	0.629113	0.738784	0.679629	0.796508	0.604078	0.705192	0.657029	0.764041	0.587117	0.677644	0.668588	0.792517	0.673624	0.785297	0.616046	0.705253	0.764297	0.910006	0.558634	0.659944	0.704239	0.821859	0.675487	0.793667	0.627518	0.724802	0.590718	0.685167	0.681393	0.803173	0.646359	0.748606	0.712498	0.193944
chr12	57771491	57782541	EEF1AKMT3	0	+	intron	1	ENSG00000123427.16	0.166667	0.166667	0.230769	0.230769	0.173913	0.173913	0.231884	0.231884	0.307692	0.307692	0.16	0.16	0.238095	0.238095	0.25	0.25	0.466667	0.466667	0.102564	0.102564	0.388889	0.388889	0.34375	0.34375	0.153846	0.153846	0.0888889	0.0888889	0.0833333	0.0833333	0.25	0.25	0.213939	0.118621
chr19	3976055	3985469	EEF2	0	-	intron	15	ENSG00000167658.15	0.634041	0.742475	0.655678	0.761574	0.584027	0.663014	0.590451	0.653576	0.593461	0.691558	0.640364	0.763975	0.623208	0.736111	0.606919	0.712707	0.676738	0.79008	0.55513	0.671294	0.608566	0.69168	0.629332	0.725275	0.631682	0.712146	0.555141	0.671968	0.635107	0.753731	0.678145	0.771845	0.677236	0.179333
chr16	22206281	22288732	EEF2K	0	+	intron	17	ENSG00000103319.11	0.529265	0.588235	0.623183	0.648649	0.50418	0.52381	0.628414	0.659459	0.625968	0.686567	0.629534	0.655462	0.634517	0.645161	0.415038	0.4375	0.473825	0.436364	0.601518	0.57554	0.629686	0.666667	0.614784	0.690476	0.618669	0.604167	0.58856	0.62069	0.583282	0.607143	0.4036	0.379747	0.554449	0.170404
chr1	46675158	46719064	EFCAB14	0	-	intron	4	ENSG00000159658.10	0.363266	0.434864	0.384645	0.458178	0.327699	0.405397	0.232857	0.289749	0.289239	0.37213	0.366928	0.462829	0.467807	0.580585	0.289288	0.379682	0.312022	0.378946	0.230012	0.247172	0.385632	0.496035	0.27934	0.295521	0.355606	0.434484	0.354581	0.449275	0.35446	0.435628	0.267649	0.316906	0.378669	0.128093
chr15	82130229	82262763	EFL1	0	-	intron	21	ENSG00000140598.14	0.407672	0.492308	0.405255	0.432432	0.366317	0.380952	0.408578	0.453488	0.482631	0.55	0.384062	0.38806	0.479604	0.571429	0.337984	0.34375	0.379003	0.4	0.353227	0.392857	0.44229	0.492754	0.382462	0.413043	0.44527	0.514286	0.340959	0.380952	0.397304	0.442308	0.197037	0.197183	0.402694	0.135333
chr8	131904087	132013642	EFR3A	0	+	intron	24	ENSG00000132294.14	0.340111	0.318609	0.41371	0.439638	0.345659	0.387601	0.278606	0.317134	0.340172	0.331823	0.346653	0.360086	0.493076	0.548059	0.299484	0.292565	0.399354	0.433087	0.232345	0.239011	0.400945	0.401969	0.30566	0.323043	0.232326	0.183693	0.328295	0.335939	0.325069	0.338309	0.287284	0.288253	0.325813	0.117655
chr17	44849942	44899662	EFTUD2	0	-	intron	28	ENSG00000108883.12	0.397679	0.436275	0.427017	0.471733	0.285646	0.260715	0.355419	0.392742	0.341712	0.365771	0.456061	0.505965	0.408997	0.410533	0.291343	0.315741	0.317393	0.295339	0.452527	0.495192	0.399691	0.420108	0.402899	0.414587	0.446027	0.508027	0.347163	0.339811	0.434968	0.450188	0.273373	0.287474	0.374718	0.123937
chr1	231363750	231425044	EGLN1	0	-	intron	4	ENSG00000135766.8	0.430189	0.432927	0.428646	0.420471	0.258091	0.275125	0.353768	0.345595	0.424223	0.434304	0.404871	0.43272	0.469145	0.512224	0.299686	0.284492	0.276964	0.300595	0.238371	0.250416	0.514127	0.468678	0.305244	0.237006	0.280671	0.236343	0.482118	0.485714	0.372782	0.348227	0.216111	0.230542	0.335022	0.128825
chr17	41688884	41692668	EIF1	0	+	intron	3	ENSG00000173812.10	0.699391	0.695495	0.68361	0.697551	0.545663	0.58427	0.542071	0.599063	0.535731	0.609394	0.641264	0.670116	0.695113	0.70308	0.671756	0.681057	0.796433	0.811953	0.481812	0.506543	0.718843	0.723895	0.619213	0.635163	0.624823	0.6444	0.584466	0.618416	0.600805	0.635386	0.565788	0.565371	0.610656	0.172148
chr11	65996544	66002176	EIF1AD	0	-	intron	5	ENSG00000175376.8	0.629804	0.76555	0.634563	0.77551	0.546492	0.659794	0.533621	0.651316	0.617597	0.735294	0.574032	0.632479	0.694786	0.866667	0.589221	0.742574	0.65076	0.763158	0.379177	0.490486	0.671472	0.77193	0.5465	0.685714	0.662671	0.768	0.601086	0.714829	0.612702	0.751055	0.444949	0.560748	0.666771	0.193764
chr3	40309683	40312424	EIF1B	0	+	intron	3	ENSG00000114784.3	0.584469	0.550725	0.56288	0.630542	0.522296	0.573171	0.449955	0.491304	0.50549	0.561702	0.491843	0.578763	0.665697	0.724706	0.509036	0.55625	0.631821	0.695238	0.450594	0.482456	0.780533	0.831601	0.547202	0.604651	0.538546	0.610837	0.624834	0.670391	0.590402	0.613995	0.407287	0.477273	0.567859	0.172227
chr7	6022243	6059230	EIF2AK1	0	-	intron	17	ENSG00000086232.12	0.382712	0.506787	0.419904	0.513333	0.327712	0.42042	0.400851	0.49827	0.408229	0.522088	0.393761	0.541806	0.525836	0.764706	0.300364	0.365217	0.433008	0.572864	0.397748	0.469897	0.45568	0.582677	0.427798	0.59126	0.464945	0.560554	0.401871	0.566038	0.454355	0.61706	0.323102	0.431507	0.50144	0.157082
chr2	37099209	37157065	EIF2AK2	0	-	intron	16	ENSG00000055332.17	0.611865	0.691048	0.628181	0.730012	0.563614	0.633694	0.574723	0.644596	0.614039	0.694493	0.597055	0.658473	0.710738	0.797059	0.487636	0.518342	0.574943	0.668702	0.550003	0.664277	0.645673	0.750476	0.589251	0.667013	0.615197	0.677083	0.595425	0.675746	0.57841	0.647656	0.434452	0.486029	0.623806	0.176681
chr2	88556740	88627576	EIF2AK3	0	-	intron	13	ENSG00000172071.11	0.239983	0.195122	0.290356	0.321285	0.17136	0.155039	0.137843	0.117794	0.230676	0.220183	0.229239	0.265625	0.314648	0.355828	0.178355	0.145161	0.185869	0.162162	0.0979724	0.0884956	0.27353	0.306011	0.178702	0.178138	0.138945	0.162658	0.168201	0.158416	0.173983	0.164062	0.0762486	0.0663507	0.180137	0.0924217
chr12	123620405	123633766	EIF2B1	0	-	intron	7	ENSG00000111361.12	0.417501	0.55	0.415937	0.549451	0.329426	0.381579	0.369182	0.461538	0.349248	0.428571	0.459128	0.637681	0.404043	0.419753	0.266025	0.294118	0.421249	0.551724	0.353487	0.457143	0.426766	0.5	0.470926	0.655172	0.427451	0.59292	0.432755	0.563636	0.428329	0.598639	0.362818	0.407407	0.47349	0.156318
chr2	27364351	27370486	EIF2B4	0	-	intron	7	ENSG00000115211.15	0.255424	0.32	0.259244	0.288372	0.342342	0.354839	0.118072	0.109756	0.237671	0.298851	0.167588	0.174081	0.335856	0.396226	0.149858	0.133333	0.347563	0.377358	0.188831	0.20398	0.329466	0.357143	0.216523	0.289655	0.412044	0.533333	0.337045	0.413793	0.312346	0.396313	0.222055	0.188034	0.284416	0.133764
chr3	184135037	184146112	EIF2B5	0	+	intron	15	ENSG00000145191.13	0.391372	0.316667	0.38341	0.277778	0.344791	0.212766	0.314658	0.275862	0.362403	0.382716	0.363157	0.314815	0.420382	0.38806	0.376917	0.297872	0.433376	0.521739	0.341411	0.328889	0.386693	0.340909	0.392116	0.338462	0.413616	0.423529	0.380819	0.325123	0.465623	0.485714	0.352265	0.320346	0.326544	0.113401
chr1	206571291	206612463	EIF2D	0	-	intron	14	ENSG00000143486.15	0.358884	0.336879	0.405093	0.345737	0.318203	0.262325	0.391603	0.36686	0.420767	0.416533	0.470024	0.44621	0.510673	0.495797	0.294408	0.258333	0.568116	0.585715	0.48102	0.534795	0.4976	0.480923	0.48421	0.49	0.551693	0.531181	0.388819	0.34493	0.518906	0.529643	0.422369	0.413354	0.402307	0.1421
chr14	67359996	67386516	EIF2S1	0	+	intron	7	ENSG00000134001.12	0.430706	0.467213	0.450703	0.511727	0.383277	0.428256	0.467376	0.497835	0.439819	0.482143	0.378854	0.427711	0.501714	0.539101	0.32202	0.359494	0.47076	0.502326	0.542385	0.622896	0.521754	0.607595	0.469728	0.53598	0.543522	0.634304	0.437318	0.487603	0.54709	0.605428	0.306888	0.34	0.473507	0.148773
chr20	34088297	34112332	EIF2S2	0	-	intron	8	ENSG00000125977.6	0.713695	0.715335	0.763993	0.788372	0.652564	0.666363	0.745441	0.769109	0.618776	0.612726	0.731905	0.733734	0.813836	0.836936	0.685392	0.694442	0.759128	0.749175	0.691541	0.724621	0.789393	0.791888	0.744788	0.764055	0.774368	0.765417	0.704905	0.714032	0.749982	0.74708	0.616492	0.630539	0.68846	0.186466
chrX	24054715	24077971	EIF2S3	0	+	intron	11	ENSG00000130741.10	0.705969	0.718529	0.793842	0.802281	0.671551	0.666667	0.748791	0.771863	0.775289	0.802536	0.838592	0.855314	0.798746	0.826087	0.649702	0.575419	0.790018	0.807018	0.716216	0.705882	0.788663	0.819085	0.766346	0.751913	0.814969	0.835609	0.727269	0.701149	0.765604	0.759336	0.586314	0.546468	0.702656	0.201069
chr10	119033669	119080823	EIF3A	0	-	intron	23	ENSG00000107581.12	0.55155	0.611006	0.611105	0.692308	0.583826	0.664032	0.588019	0.69992	0.550259	0.651927	0.63603	0.74269	0.727059	0.878717	0.572794	0.582969	0.687404	0.813559	0.619279	0.721877	0.713384	0.838488	0.621914	0.741633	0.66482	0.79031	0.624268	0.738932	0.69575	0.822492	0.498211	0.490694	0.675386	0.200236
chr7	2354085	2380745	EIF3B	0	+	intron	18	ENSG00000106263.17	0.612762	0.595804	0.639328	0.631461	0.550175	0.55812	0.538743	0.515701	0.554621	0.530389	0.598313	0.60664	0.683241	0.680555	0.527395	0.505537	0.569573	0.539723	0.637369	0.639406	0.607036	0.615385	0.575049	0.609146	0.676201	0.689443	0.625795	0.629209	0.687997	0.679526	0.51921	0.520603	0.561568	0.156534
chr22	36510849	36529436	EIF3D	0	-	intron	15	ENSG00000100353.17	0.502543	0.519337	0.561777	0.600962	0.451109	0.478431	0.469683	0.474114	0.425482	0.47981	0.542261	0.615385	0.543331	0.628099	0.429699	0.427184	0.489747	0.56	0.511861	0.510204	0.524383	0.582888	0.496345	0.541872	0.520453	0.580488	0.492399	0.541899	0.557385	0.604839	0.402265	0.417625	0.503714	0.14475
chr8	108201215	108435333	EIF3E	0	-	intron	13	ENSG00000104408.9	0.362902	0.422819	0.478468	0.549391	0.316644	0.355556	0.469706	0.528302	0.357571	0.414583	0.485872	0.542601	0.456931	0.547945	0.293978	0.33652	0.535851	0.664311	0.442785	0.479668	0.450922	0.526417	0.442374	0.491042	0.4339	0.495283	0.344569	0.414602	0.450601	0.523256	0.342071	0.346809	0.449359	0.144506
chr1	32221927	32231604	EIF3I	0	+	intron	10	ENSG00000084623.11	0.917244	0.918997	0.901657	0.921162	0.861042	0.87703	0.887722	0.909127	0.903717	0.909939	0.921582	0.932068	0.901492	0.898823	0.833497	0.8367	0.860241	0.889636	0.869012	0.892839	0.888935	0.892104	0.892945	0.915138	0.930921	0.942821	0.895969	0.913942	0.920687	0.926408	0.773392	0.81576	0.846617	0.220565
chr15	44537056	44563029	EIF3J	0	+	intron	8	ENSG00000104131.12	0.517048	0.654619	0.565301	0.74383	0.447219	0.57429	0.44102	0.525255	0.415903	0.5064	0.479379	0.645189	0.533991	0.681239	0.459936	0.58194	0.469347	0.593097	0.467752	0.597877	0.548626	0.723669	0.524111	0.681503	0.584165	0.79443	0.507815	0.664223	0.526207	0.667214	0.453237	0.5641	0.599934	0.17273
chr19	38619081	38636955	EIF3K	0	+	intron	7	ENSG00000178982.9	0.560299	0.652406	0.613722	0.768696	0.575555	0.623729	0.585406	0.739726	0.525306	0.59725	0.653789	0.746114	0.63643	0.778082	0.604074	0.685714	0.583061	0.696296	0.665959	0.807056	0.617271	0.763033	0.609018	0.702703	0.690326	0.820755	0.570756	0.6777	0.662074	0.786787	0.564174	0.670157	0.677424	0.18602
chr22	37848867	37889407	EIF3L	0	+	intron	9	ENSG00000100129.17	0.298192	0.296296	0.397241	0.421348	0.220189	0.242697	0.387092	0.422535	0.329647	0.36478	0.445052	0.46712	0.359124	0.378378	0.194968	0.2	0.326428	0.342282	0.35463	0.391304	0.33142	0.316109	0.324807	0.372671	0.411169	0.466523	0.237286	0.276543	0.436203	0.483871	0.196481	0.17754	0.330588	0.124537
chr11	32583797	32606262	EIF3M	0	+	intron	11	ENSG00000149100.12	0.324116	0.389859	0.367392	0.48503	0.273005	0.343307	0.272672	0.323864	0.240896	0.288066	0.352978	0.411467	0.332226	0.392157	0.257167	0.285714	0.316798	0.369048	0.317101	0.387407	0.355962	0.445727	0.32421	0.369942	0.326169	0.43038	0.32277	0.39895	0.301185	0.37247	0.27353	0.276923	0.351195	0.106822
chr17	80135213	80147183	EIF4A3	0	-	intron	11	ENSG00000141543.10	0.600236	0.610169	0.649237	0.655462	0.537458	0.546296	0.504106	0.471429	0.585712	0.608108	0.679065	0.698507	0.733504	0.758621	0.426333	0.458333	0.614323	0.612245	0.489578	0.486957	0.69258	0.6875	0.610186	0.627986	0.645235	0.62212	0.702437	0.719346	0.690999	0.709677	0.498946	0.529101	0.57658	0.173462
chr12	53006157	53042209	EIF4B	0	+	intron	13	ENSG00000063046.17	0.244334	0.258481	0.415885	0.517787	0.366774	0.461642	0.344268	0.413313	0.290417	0.355731	0.347643	0.427921	0.525307	0.674362	0.269447	0.300226	0.344915	0.409861	0.317818	0.395874	0.461854	0.585769	0.376069	0.437532	0.406258	0.505891	0.341589	0.404984	0.49405	0.647378	0.339965	0.43522	0.42541	0.155036
chr4	98871683	98930637	EIF4E	0	-	intron	8	ENSG00000151247.12	0.274287	0.2334	0.289537	0.270146	0.234114	0.15786	0.28761	0.250959	0.280747	0.205931	0.298557	0.236494	0.331152	0.291792	0.264867	0.179641	0.279736	0.178551	0.195751	0.171911	0.303215	0.226687	0.299805	0.227195	0.28633	0.25218	0.233646	0.218446	0.276698	0.219895	0.20329	0.156167	0.204544	0.0653577
chr2	232550051	232583644	EIF4E2	0	+	intron	8	ENSG00000135930.13	0.450417	0.6008	0.466786	0.636541	0.358811	0.443466	0.336372	0.446695	0.394476	0.513319	0.393384	0.537121	0.492698	0.682559	0.377945	0.453234	0.414881	0.474593	0.401454	0.5131	0.40525	0.48416	0.423407	0.544971	0.464141	0.644239	0.36664	0.467392	0.387902	0.523578	0.287729	0.389369	0.491479	0.149673
chr8	38030340	38060365	EIF4EBP1	0	+	intron	2	ENSG00000187840.4	0.784892	0.784892	0.749763	0.749763	0.699971	0.699971	0.623359	0.623359	0.688146	0.688146	0.745133	0.745133	0.805292	0.805292	0.734456	0.734456	0.816658	0.816658	0.701303	0.701303	0.874398	0.874398	0.874405	0.874405	0.813528	0.813528	0.752425	0.752425	0.783577	0.783577	0.744796	0.744796	0.717182	0.195905
chr10	70404378	70428618	EIF4EBP2	0	+	intron	2	ENSG00000148730.6	0.530432	0.530432	0.662892	0.662892	0.492077	0.492077	0.602809	0.602809	0.582199	0.582199	0.627438	0.627438	0.697039	0.697039	0.533613	0.533613	0.404473	0.404473	0.452277	0.452277	0.626511	0.626511	0.576615	0.576615	0.688523	0.688523	0.457767	0.457767	0.551358	0.551358	0.483917	0.483917	0.527644	0.160381
chr11	10797049	10809110	EIF4G2	0	-	intron	23	ENSG00000110321.16	0.296772	0.26659	0.32834	0.362443	0.24864	0.231511	0.19389	0.191016	0.27319	0.275654	0.288457	0.292822	0.409237	0.464153	0.232603	0.221239	0.375053	0.368471	0.159522	0.146767	0.380836	0.409624	0.292328	0.278646	0.273268	0.263185	0.315726	0.339434	0.311167	0.302326	0.231427	0.256	0.274699	0.106063
chr7	74174244	74197101	EIF4H	0	+	intron	7	ENSG00000106682.14	0.454441	0.555315	0.459908	0.57085	0.399475	0.500876	0.415247	0.534483	0.423086	0.480558	0.416068	0.525773	0.503827	0.662757	0.378832	0.414692	0.431132	0.5939	0.434459	0.52459	0.49333	0.644518	0.434977	0.562712	0.50655	0.583893	0.427775	0.587571	0.460841	0.551418	0.374418	0.470012	0.515525	0.146303
chr14	103333543	103345025	EIF5	0	+	intron	12	ENSG00000100664.10	0.343716	0.418965	0.39212	0.462917	0.323806	0.401725	0.194527	0.195039	0.291584	0.375767	0.34451	0.419073	0.461409	0.59158	0.325189	0.3949	0.281848	0.340979	0.157792	0.168902	0.41583	0.46613	0.264462	0.284017	0.284987	0.326186	0.307617	0.380017	0.296627	0.341589	0.208623	0.227785	0.340916	0.136542
chr2	99337352	99401326	EIF5B	0	+	intron	24	ENSG00000158417.10	0.817332	0.890656	0.79349	0.876603	0.732447	0.79519	0.786293	0.832717	0.759334	0.811728	0.749215	0.798022	0.852922	0.920435	0.750277	0.809356	0.863733	0.93515	0.758056	0.776714	0.842102	0.918921	0.786979	0.829205	0.789379	0.836798	0.796383	0.847732	0.813817	0.870996	0.621465	0.634418	0.787332	0.214633
chr20	35278910	35284985	EIF6	0	-	intron	3	ENSG00000242372.7	0.235078	0.280992	0.252854	0.308668	0.145981	0.217391	0.194444	0.25	0.21131	0.308157	0.190205	0.26477	0.263857	0.371882	0.215808	0.247423	0.336618	0.481283	0.156392	0.233387	0.346138	0.487395	0.241513	0.347826	0.253867	0.296296	0.158503	0.168865	0.22077	0.278978	0.121038	0.137815	0.27536	0.116549
chr17	12992390	13018187	ELAC2	0	-	intron	23	ENSG00000006744.18	0.426878	0.428571	0.427845	0.444444	0.339424	0.30137	0.394805	0.361446	0.411113	0.372881	0.411013	0.41791	0.500336	0.526316	0.346298	0.32	0.500445	0.5	0.382375	0.388889	0.449989	0.453608	0.398452	0.373134	0.448705	0.461538	0.42764	0.447368	0.48183	0.506667	0.339188	0.349206	0.391373	0.119859
chr13	40932027	41061440	ELF1	0	-	intron	9	ENSG00000120690.15	0.371921	0.387755	0.413829	0.455446	0.297683	0.294118	0.322891	0.278607	0.351549	0.355932	0.394775	0.486631	0.495447	0.586207	0.318108	0.302439	0.257443	0.27027	0.245511	0.195846	0.439227	0.514563	0.320616	0.337478	0.342009	0.334448	0.296595	0.3125	0.318148	0.236559	0.212852	0.202247	0.326532	0.137924
chr4	140524157	140553770	ELMOD2	0	+	intron	8	ENSG00000179387.9	0.208887	0.214125	0.225314	0.187913	0.189	0.187113	0.159748	0.121509	0.132023	0.151733	0.155716	0.156108	0.364329	0.357958	0.12697	0.126588	0.392688	0.47151	0.134585	0.135281	0.192766	0.209756	0.271314	0.282761	0.144629	0.145889	0.209317	0.239147	0.258817	0.281196	0.161623	0.197912	0.203912	0.105154
chr14	73715121	73790285	ELMSAN1	0	-	intron	13	ENSG00000156030.13	0.474015	0.518519	0.460974	0.552846	0.410077	0.437086	0.458239	0.507576	0.416403	0.455696	0.414762	0.447761	0.4883	0.580645	0.426069	0.485437	0.312524	0.325792	0.348266	0.375839	0.421884	0.5	0.321979	0.343284	0.476039	0.575163	0.404759	0.422111	0.335295	0.38342	0.270597	0.275556	0.422749	0.139891
chr1	23743154	23762059	ELOA	0	+	intron	10	ENSG00000011007.12	0.640338	0.69038	0.685741	0.718392	0.566009	0.598507	0.493646	0.5	0.631751	0.65174	0.623405	0.628852	0.78555	0.770155	0.55662	0.582456	0.62014	0.666667	0.452124	0.4605	0.717171	0.760578	0.581255	0.591067	0.632984	0.603886	0.662523	0.670118	0.688764	0.705334	0.517248	0.482558	0.593011	0.177432
chr9	108867516	108934116	ELP1	0	-	intron	36	ENSG00000070061.14	0.512301	0.549184	0.557452	0.564094	0.439047	0.401882	0.527722	0.56401	0.493555	0.528103	0.508274	0.514218	0.690706	0.742806	0.424445	0.416666	0.567572	0.609433	0.483105	0.517756	0.618309	0.649412	0.57356	0.608294	0.533752	0.546904	0.478199	0.483575	0.579513	0.609449	0.319769	0.299477	0.506192	0.165358
chr18	36129443	36180556	ELP2	0	+	intron	22	ENSG00000134759.13	0.308679	0.264916	0.367215	0.391781	0.304901	0.283371	0.404312	0.398939	0.431259	0.419725	0.400039	0.404987	0.467957	0.434094	0.285334	0.265784	0.400524	0.382622	0.331157	0.328873	0.380815	0.394915	0.496367	0.55201	0.361091	0.337552	0.358171	0.381818	0.449221	0.493721	0.311118	0.285056	0.354127	0.120015
chr1	19215663	19251552	EMC1	0	-	intron	6	ENSG00000127463.14	0.262319	0.299503	0.316868	0.346123	0.379417	0.401602	0.229636	0.226051	0.330315	0.379236	0.390516	0.434432	0.458927	0.511097	0.240722	0.272296	0.433567	0.431926	0.217849	0.246443	0.478074	0.553015	0.378424	0.356248	0.303126	0.320635	0.396899	0.374236	0.404434	0.357576	0.33531	0.344363	0.344399	0.123177
chr8	108443600	108486918	EMC2	0	+	intron	10	ENSG00000104412.7	0.619581	0.618067	0.68644	0.676995	0.60294	0.625644	0.578655	0.564162	0.599821	0.598313	0.619855	0.593803	0.729016	0.751582	0.473803	0.495414	0.828397	0.814079	0.624423	0.591841	0.691151	0.735317	0.681515	0.707584	0.708808	0.734167	0.615464	0.627173	0.749599	0.760039	0.59893	0.603611	0.617517	0.179771
chr3	9962536	10011116	EMC3	0	-	intron	8	ENSG00000125037.12	0.476548	0.550813	0.560373	0.747151	0.469543	0.676787	0.384761	0.491472	0.402558	0.450197	0.607156	0.780253	0.492284	0.653736	0.362108	0.434169	0.534561	0.709658	0.437359	0.636072	0.528977	0.735824	0.578483	0.764323	0.460033	0.586532	0.517843	0.642549	0.591195	0.776686	0.390368	0.490602	0.595695	0.192143
chr15	34084016	34101948	EMC7	0	-	intron	5	ENSG00000134153.9	0.314738	0.426667	0.377478	0.524752	0.310896	0.428571	0.218015	0.319149	0.271805	0.396947	0.439097	0.641975	0.433883	0.634921	0.23869	0.368421	0.451324	0.709163	0.234673	0.323529	0.438793	0.683544	0.435518	0.662252	0.314984	0.478261	0.364573	0.53	0.459739	0.7343	0.25097	0.350515	0.483116	0.188542
chrX	154379196	154381523	EMD	0	+	intron	5	ENSG00000102119.10	0.634647	0.651163	0.553244	0.554455	0.581403	0.551724	0.457612	0.464	0.577075	0.544	0.572474	0.545455	0.608349	0.601626	0.634555	0.615385	0.748925	0.693333	0.523939	0.504202	0.701164	0.607595	0.576915	0.641975	0.610109	0.613636	0.652935	0.672897	0.667155	0.628099	0.546683	0.564565	0.556124	0.155402
chr12	6970892	6997428	EMG1	0	+	intron	5	ENSG00000126749.15	0.510029	0.596685	0.532064	0.576419	0.412511	0.488889	0.464549	0.506224	0.466844	0.574766	0.470258	0.578158	0.518212	0.553055	0.436706	0.5	0.595836	0.666667	0.400166	0.370093	0.56421	0.639405	0.521467	0.556962	0.573042	0.615646	0.455757	0.489796	0.533415	0.622754	0.313918	0.300469	0.507999	0.160948
chr2	42169349	42332548	EML4	0	+	intron	23	ENSG00000143924.18	0.367094	0.355212	0.445206	0.479821	0.359945	0.38806	0.399105	0.419948	0.395866	0.441558	0.414866	0.440808	0.51925	0.52356	0.297743	0.28866	0.364801	0.338983	0.370574	0.375	0.439493	0.485714	0.398088	0.455172	0.409531	0.416667	0.364734	0.361111	0.43913	0.4375	0.280894	0.268908	0.380981	0.119621
chr1	8860999	8879250	ENO1	0	-	intron	12	ENSG00000074800.15	0.546687	0.706666	0.543766	0.642897	0.483575	0.623322	0.574479	0.75419	0.463493	0.507714	0.512791	0.638651	0.535463	0.641182	0.502826	0.619166	0.514432	0.663897	0.525141	0.74146	0.547009	0.689087	0.50774	0.657204	0.549537	0.723768	0.534789	0.657041	0.519263	0.697588	0.507407	0.685558	0.626435	0.171108
chr4	82430561	82461091	ENOPH1	0	+	intron	5	ENSG00000145293.15	0.33876	0.356436	0.421122	0.387352	0.420054	0.395349	0.36423	0.373984	0.388829	0.390533	0.40642	0.378378	0.529994	0.536232	0.303907	0.325203	0.454638	0.444444	0.380615	0.410959	0.454533	0.472441	0.412578	0.427586	0.509825	0.541806	0.391293	0.396947	0.523138	0.521739	0.380642	0.345455	0.394403	0.120663
chr18	670323	712676	ENOSF1	0	-	intron	15	ENSG00000132199.19	0.180376	0.183908	0.306362	0.303951	0.200557	0.190476	0.252403	0.263158	0.324489	0.360825	0.26428	0.244275	0.285584	0.304933	0.167707	0.183673	0.293067	0.306122	0.248959	0.221289	0.281195	0.314433	0.327979	0.334294	0.29286	0.323529	0.241046	0.221106	0.296116	0.325088	0.170027	0.146667	0.24869	0.09048
chr8	109334323	109345953	ENY2	0	+	intron	5	ENSG00000120533.12	0.339602	0.488449	0.370566	0.490272	0.34117	0.469027	0.277199	0.418042	0.305074	0.448928	0.255796	0.333685	0.398953	0.607261	0.270787	0.372372	0.363842	0.56962	0.382177	0.587302	0.36591	0.533679	0.432829	0.666667	0.434429	0.707031	0.335062	0.522989	0.405907	0.645503	0.283732	0.428115	0.487585	0.162876
chr22	41091785	41180079	EP300	0	+	intron	26	ENSG00000100393.12	0.407102	0.426161	0.463463	0.500614	0.303456	0.299936	0.464539	0.527777	0.4089	0.444824	0.466034	0.547124	0.55396	0.630398	0.386549	0.404219	0.404532	0.430657	0.363967	0.418538	0.440042	0.483579	0.445921	0.50986	0.446742	0.513192	0.390371	0.419082	0.397684	0.447174	0.203048	0.195303	0.423437	0.146246
chr2	120013004	120179119	EPB41L5	0	+	intron	25	ENSG00000115109.13	0.239499	0.211765	0.321203	0.331897	0.187152	0.181818	0.257114	0.243478	0.26128	0.272727	0.294233	0.307036	0.422572	0.412698	0.160924	0.139535	0.269473	0.263473	0.195711	0.173913	0.353793	0.356164	0.27383	0.26087	0.230381	0.2	0.248896	0.242038	0.274161	0.228571	0.158811	0.1625	0.234617	0.0941471
chr2	148644439	148787568	EPC2	0	+	intron	14	ENSG00000135999.11	0.369984	0.363137	0.479973	0.558345	0.323782	0.360279	0.32138	0.362798	0.400706	0.43613	0.432425	0.488007	0.533466	0.597556	0.316951	0.350908	0.355686	0.399572	0.215544	0.23769	0.494219	0.572341	0.358234	0.4	0.355995	0.391367	0.332988	0.373449	0.348801	0.377443	0.191386	0.21858	0.381624	0.142388
chr18	45847608	45967339	EPG5	0	-	intron	43	ENSG00000152223.13	0.382518	0.428571	0.44665	0.466667	0.308552	0.3125	0.390718	0.38961	0.426933	0.454545	0.453589	0.481481	0.537125	0.573379	0.288441	0.292683	0.400807	0.408304	0.349844	0.373333	0.451408	0.454545	0.406436	0.421053	0.417059	0.434783	0.336483	0.333333	0.366591	0.361446	0.178597	0.177215	0.37432	0.130857
chr1	219968600	220046658	EPRS	0	-	intron	31	ENSG00000136628.17	0.557732	0.520231	0.670527	0.671202	0.580133	0.572687	0.554673	0.557522	0.540015	0.53617	0.629949	0.623853	0.756548	0.778032	0.560683	0.581081	0.675426	0.682927	0.539078	0.56658	0.668034	0.675862	0.610905	0.604938	0.620818	0.62141	0.610391	0.61244	0.621893	0.614943	0.502221	0.512111	0.57247	0.162043
chr1	51354262	51519328	EPS15	0	-	intron	27	ENSG00000085832.16	0.362615	0.446154	0.418694	0.503067	0.303761	0.330709	0.419224	0.523605	0.388827	0.510638	0.415805	0.463576	0.449692	0.558952	0.277139	0.269663	0.373685	0.434783	0.390283	0.454545	0.400846	0.496552	0.364515	0.40146	0.406923	0.454023	0.302862	0.339394	0.410275	0.504673	0.263471	0.283019	0.410283	0.135627
chr17	28854937	28861067	ERAL1	0	+	intron	9	ENSG00000132591.11	0.388484	0.42	0.397378	0.396552	0.310497	0.275862	0.363662	0.368421	0.387811	0.386364	0.370788	0.35	0.315659	0.372093	0.292542	0.311688	0.52819	0.5	0.368335	0.355263	0.47642	0.564706	0.422615	0.416667	0.436359	0.45	0.367726	0.333333	0.460123	0.473118	0.46303	0.473118	0.379246	0.121913
chr5	65926474	66082549	ERBIN	0	+	intron	27	ENSG00000112851.14	0.196851	0.173228	0.278644	0.275862	0.155182	0.145455	0.207349	0.203125	0.214886	0.218182	0.238185	0.22963	0.3092	0.328431	0.127448	0.122905	0.199721	0.181395	0.160352	0.152284	0.274864	0.283186	0.216971	0.222621	0.220393	0.220249	0.182655	0.152542	0.167424	0.176166	0.109975	0.109479	0.187926	0.0758716
chr2	127257289	127294176	ERCC3	0	-	intron	15	ENSG00000163161.13	0.439986	0.537634	0.458029	0.52381	0.384349	0.410256	0.383567	0.45283	0.426961	0.544304	0.442324	0.503937	0.45607	0.470588	0.367597	0.34375	0.435195	0.4	0.352552	0.392857	0.433439	0.470588	0.443689	0.547619	0.434956	0.458015	0.406435	0.44898	0.476479	0.554622	0.315058	0.3	0.432929	0.133465
chr9	95875700	96014571	ERCC6L2	0	+	intron	15	ENSG00000182150.15	0.249317	0.229167	0.322248	0.397959	0.226745	0.237288	0.249846	0.283019	0.326586	0.378601	0.268705	0.276151	0.368358	0.461538	0.208747	0.190476	0.269614	0.314465	0.174737	0.179641	0.368143	0.446281	0.267105	0.295302	0.273777	0.308571	0.211839	0.222222	0.254722	0.27451	0.122992	0.0882353	0.269613	0.118772
chr12	29337351	29381189	ERGIC2	0	-	intron	13	ENSG00000087502.17	0.439118	0.414815	0.557012	0.605691	0.394096	0.382022	0.438399	0.463855	0.442364	0.467005	0.541664	0.564417	0.598403	0.610294	0.366708	0.409091	0.67298	0.681818	0.348077	0.374026	0.567679	0.578231	0.543395	0.548673	0.385944	0.402439	0.445901	0.44898	0.432984	0.438957	0.275384	0.288591	0.4517	0.155648
chr20	35542020	35557634	ERGIC3	0	+	intron	14	ENSG00000125991.19	0.560285	0.666064	0.585432	0.80635	0.540984	0.64816	0.480483	0.583241	0.51564	0.672684	0.513589	0.71914	0.551369	0.74338	0.515511	0.611063	0.549996	0.739197	0.509574	0.578239	0.587597	0.790244	0.560533	0.730685	0.557166	0.716109	0.553002	0.742328	0.583142	0.761969	0.480258	0.549756	0.650506	0.184044
chr14	69380122	69398627	ERH	0	-	intron	3	ENSG00000100632.10	0.53798	0.796581	0.571525	0.855784	0.513047	0.75174	0.491011	0.713494	0.520954	0.766252	0.534806	0.797601	0.574052	0.844106	0.462778	0.636656	0.578185	0.847458	0.486224	0.715596	0.58569	0.870175	0.562823	0.826484	0.569495	0.835757	0.53948	0.801406	0.57754	0.862222	0.383279	0.520134	0.73185	0.209498
chr1	44221069	44355260	ERI3	0	-	intron	11	ENSG00000117419.15	0.220357	0.0518135	0.232887	0.0652174	0.162066	0.0163934	0.241801	0.00956938	0.218784	0.00729927	0.218577	0.0840336	0.23411	0.052356	0.181542	0.0789474	0.231216	0.0621762	0.232048	0.0353201	0.270116	0.106667	0.184312	0.0322581	0.228901	0.0291262	0.211596	0.0240964	0.240251	0.0595745	0.119905	0.083045	0.0469349	0.0309681
chr10	100150093	100188334	ERLIN1	0	-	intron	10	ENSG00000107566.13	0.466661	0.426575	0.581111	0.574282	0.523121	0.49865	0.408683	0.389014	0.445642	0.412791	0.558986	0.583592	0.720113	0.708771	0.52704	0.49	0.757488	0.777415	0.271739	0.282195	0.59614	0.577178	0.524263	0.494186	0.370475	0.320494	0.514032	0.487606	0.666416	0.661691	0.504888	0.485638	0.480593	0.179273
chr6	169751621	169781584	ERMARD	0	+	intron	20	ENSG00000130023.15	0.196767	0.152009	0.264864	0.249272	0.211921	0.176799	0.255145	0.28606	0.252542	0.249316	0.178286	0.135965	0.307681	0.281268	0.117158	0.0719649	0.328441	0.30992	0.192862	0.198159	0.292252	0.294642	0.221881	0.175187	0.288686	0.325392	0.207668	0.167434	0.263187	0.280501	0.130069	0.115909	0.204106	0.0914852
chr14	52639915	52695900	ERO1A	0	-	intron	15	ENSG00000197930.12	0.517879	0.595745	0.613763	0.666667	0.501739	0.522167	0.601383	0.70354	0.602544	0.651685	0.630985	0.7	0.693612	0.80198	0.476309	0.555556	0.703661	0.814815	0.487402	0.507463	0.561891	0.623656	0.589178	0.666667	0.555533	0.636816	0.614972	0.675325	0.58545	0.659686	0.437903	0.488263	0.604119	0.180136
chr9	99979178	100099040	ERP44	0	-	intron	12	ENSG00000023318.7	0.393786	0.461032	0.530685	0.637875	0.352553	0.412338	0.377248	0.443945	0.38435	0.401929	0.471571	0.560688	0.517131	0.573701	0.350701	0.438769	0.483093	0.533748	0.338585	0.385327	0.449737	0.516727	0.427492	0.518296	0.340669	0.388292	0.387488	0.419805	0.367359	0.378827	0.281893	0.325161	0.435086	0.139478
chr18	21529280	21600884	ESCO1	0	-	intron	12	ENSG00000141446.10	0.402425	0.377493	0.484564	0.462653	0.295658	0.343614	0.337099	0.320865	0.394874	0.333333	0.406562	0.43197	0.490353	0.500929	0.320387	0.28456	0.257699	0.204337	0.247863	0.20622	0.418637	0.407248	0.41453	0.435716	0.402121	0.430337	0.280209	0.341089	0.311512	0.328655	0.106949	0.0855835	0.323212	0.134191
chr13	46771255	46797232	ESD	0	-	intron	10	ENSG00000139684.13	0.530976	0.650885	0.537052	0.682288	0.44844	0.559335	0.457002	0.572669	0.44985	0.510648	0.45589	0.564221	0.512618	0.591525	0.377957	0.409019	0.603593	0.762753	0.554725	0.654109	0.510691	0.623354	0.454162	0.523617	0.519387	0.634849	0.489725	0.587718	0.524657	0.65468	0.457818	0.552604	0.56084	0.164677
chr20	13714321	13784886	ESF1	0	-	intron	13	ENSG00000089048.14	0.540476	0.547486	0.643836	0.682432	0.623604	0.646154	0.517045	0.570588	0.57628	0.623907	0.573921	0.605657	0.742596	0.813115	0.569571	0.613636	0.645744	0.719101	0.534388	0.585859	0.647821	0.71161	0.631393	0.666667	0.643954	0.675105	0.566775	0.624506	0.665613	0.718987	0.478231	0.512821	0.606919	0.172704
chr22	19130278	19144684	ESS2	0	-	intron	9	ENSG00000100056.11	0.340955	0.352941	0.427948	0.4	0.511644	0.490566	0.277086	0.277778	0.374188	0.378378	0.44097	0.421053	0.477998	0.466667	0.295861	0.294118	0.509412	0.52459	0.366138	0.402715	0.39342	0.380952	0.421601	0.432432	0.517667	0.527778	0.398733	0.411765	0.469855	0.470588	0.383621	0.413793	0.390948	0.122248
chr12	56118249	56144671	ESYT1	0	+	intron	30	ENSG00000139641.12	0.480057	0.491936	0.547894	0.577381	0.577658	0.619436	0.528032	0.55848	0.457223	0.461672	0.550008	0.585345	0.662664	0.706476	0.55109	0.599359	0.591114	0.651598	0.524197	0.553668	0.568161	0.565942	0.577987	0.584556	0.609415	0.659066	0.563335	0.574871	0.611771	0.660009	0.454558	0.447222	0.546883	0.15698
chr2	67397318	67412089	ETAA1	0	+	intron	5	ENSG00000143971.8	0.227649	0.174603	0.285771	0.185567	0.239117	0.231405	0.232601	0.271605	0.15932	0.160428	0.299256	0.240964	0.365713	0.263736	0.162543	0.108108	0.383627	0.375	0.182904	0.206897	0.296595	0.206061	0.256376	0.321839	0.21517	0.303249	0.266837	0.20438	0.260132	0.252632	0.193285	0.215159	0.21892	0.0850976
chr5	138506094	138543300	ETF1	0	-	intron	11	ENSG00000120705.12	0.386473	0.352941	0.416728	0.445217	0.349972	0.358779	0.396605	0.40367	0.34754	0.307036	0.451711	0.488889	0.445214	0.423306	0.341273	0.341615	0.264967	0.213861	0.348136	0.398671	0.462327	0.466527	0.422376	0.410714	0.425563	0.458418	0.388144	0.363239	0.399856	0.450549	0.25234	0.243478	0.360406	0.120111
chr15	76215354	76311472	ETFA	0	-	intron	13	ENSG00000140374.15	0.479691	0.680272	0.504207	0.708861	0.381867	0.503876	0.458605	0.561798	0.449584	0.5	0.47208	0.603922	0.506771	0.636872	0.350694	0.43871	0.502183	0.666667	0.489992	0.686131	0.471145	0.64135	0.481494	0.531579	0.506187	0.70122	0.45827	0.661765	0.507769	0.59375	0.336922	0.42	0.560987	0.170525
chr12	22625074	22690665	ETNK1	0	+	intron	9	ENSG00000139163.15	0.0920096	0.0212014	0.0818693	0.0361446	0.0783297	0.0329897	0.134345	0.120301	0.0763493	0.0620155	0.120596	0.0867052	0.158033	0.122951	0.0555304	0.0187793	0.12723	0.126984	0.0754276	0.0588235	0.138797	0.0568182	0.0830306	0.03125	0.132322	0.102041	0.0956865	0.084507	0.0829924	0.0920245	0.0385393	0.0336134	0.06395	0.0399757
chr1	157121190	157138474	ETV3	0	-	intron	5	ENSG00000117036.11	0.308424	0.464548	0.397375	0.566802	0.237606	0.352941	0.247286	0.362801	0.324205	0.494983	0.324339	0.495868	0.47116	0.664052	0.262579	0.331034	0.274135	0.42623	0.155946	0.237762	0.45285	0.627049	0.352035	0.542923	0.384345	0.565737	0.30815	0.486239	0.279575	0.439024	0.188147	0.237082	0.429122	0.165042
chr22	29268008	29300525	EWSR1	0	+	intron	19	ENSG00000182944.17	0.431473	0.541463	0.463408	0.643853	0.424256	0.596434	0.437955	0.54065	0.44762	0.604255	0.420673	0.570874	0.515697	0.692308	0.381588	0.475904	0.430144	0.512295	0.507896	0.675177	0.471407	0.628488	0.447718	0.573494	0.462219	0.597849	0.48118	0.657492	0.502828	0.69808	0.346477	0.369352	0.551645	0.164869
chr4	55853615	55905034	EXOC1	0	+	intron	19	ENSG00000090989.17	0.194306	0.146341	0.315828	0.276596	0.196606	0.133333	0.244136	0.255319	0.289694	0.188679	0.290879	0.301887	0.361271	0.344371	0.162011	0.106667	0.305545	0.257143	0.222272	0.233503	0.281643	0.272727	0.303432	0.247619	0.271239	0.262295	0.224565	0.20339	0.31113	0.283951	0.131701	0.138889	0.214865	0.0863049
chr6	485132	693111	EXOC2	0	-	intron	30	ENSG00000112685.13	0.248343	0.240879	0.35586	0.381427	0.177905	0.147849	0.279038	0.306999	0.24789	0.224637	0.297394	0.294814	0.352521	0.379653	0.16234	0.170767	0.259919	0.24328	0.250999	0.260755	0.301145	0.330952	0.277131	0.273137	0.298034	0.318541	0.225228	0.222844	0.220346	0.246119	0.12618	0.104666	0.24396	0.0976219
chr5	443157	471937	EXOC3	0	+	intron	12	ENSG00000180104.15	0.534069	0.547369	0.433593	0.508803	0.405442	0.408334	0.499732	0.490725	0.504816	0.543056	0.546861	0.581612	0.532134	0.578947	0.452703	0.49	0.504497	0.538906	0.512259	0.513329	0.574951	0.595614	0.482099	0.515447	0.506038	0.5	0.544006	0.554762	0.530405	0.501165	0.443856	0.430704	0.488163	0.135127
chr7	133253072	134066589	EXOC4	0	+	intron	22	ENSG00000131558.14	0.413266	0.443722	0.444848	0.574308	0.368507	0.306945	0.413358	0.449808	0.42648	0.516054	0.416612	0.467442	0.460871	0.588653	0.335119	0.263481	0.426318	0.5	0.383806	0.412975	0.431635	0.47848	0.425983	0.491455	0.42048	0.504418	0.376784	0.449687	0.41034	0.433453	0.282114	0.268404	0.420546	0.142523
chr14	57200506	57269008	EXOC5	0	-	intron	19	ENSG00000070367.15	0.309789	0.299145	0.356945	0.357895	0.274019	0.27907	0.332703	0.355556	0.346294	0.316832	0.32666	0.361702	0.469656	0.537313	0.239737	0.210526	0.354866	0.337662	0.287228	0.311111	0.396955	0.507463	0.317722	0.33557	0.306226	0.317308	0.288721	0.280374	0.36463	0.412214	0.284516	0.318841	0.325799	0.115503
chr10	97436141	97446017	EXOSC1	0	-	intron	7	ENSG00000171311.12	0.631479	0.666667	0.689399	0.688679	0.609293	0.571429	0.605033	0.6	0.587314	0.53012	0.620745	0.590164	0.613255	0.605505	0.488251	0.48	0.707793	0.683761	0.660209	0.644689	0.730815	0.747475	0.676786	0.671429	0.724629	0.710526	0.663856	0.66129	0.726357	0.8	0.613616	0.634146	0.605052	0.174123
chr1	11066617	11099881	EXOSC10	0	-	intron	21	ENSG00000171824.13	0.438766	0.491525	0.495141	0.593548	0.390726	0.45	0.462024	0.554974	0.418757	0.523364	0.478225	0.544444	0.505644	0.59375	0.346733	0.340426	0.464291	0.55914	0.448161	0.520124	0.497879	0.582781	0.480942	0.589286	0.492148	0.604167	0.449918	0.555957	0.467119	0.53617	0.318569	0.335766	0.492672	0.150249
chr9	130693720	130704894	EXOSC2	0	+	intron	8	ENSG00000130713.15	0.545462	0.530909	0.607256	0.643853	0.591559	0.615911	0.457952	0.489308	0.519128	0.532227	0.572659	0.597556	0.695211	0.723275	0.463702	0.462963	0.549099	0.543523	0.505609	0.49795	0.660538	0.652256	0.600193	0.600572	0.586757	0.582077	0.579058	0.572259	0.647936	0.668118	0.395572	0.375476	0.534602	0.161545
chr3	44975240	45036066	EXOSC7	0	+	intron	7	ENSG00000075914.12	0.495046	0.526316	0.573955	0.638889	0.382669	0.4375	0.493264	0.490323	0.476839	0.546256	0.47839	0.531915	0.603016	0.661157	0.40265	0.421053	0.49542	0.549708	0.538398	0.56338	0.613163	0.708333	0.585954	0.62963	0.431741	0.437247	0.531546	0.571429	0.573053	0.503704	0.412065	0.342857	0.503512	0.159996
chr13	36998815	37009613	EXOSC8	0	+	intron	10	ENSG00000120699.12	0.518006	0.563356	0.604731	0.683724	0.522933	0.535269	0.506619	0.550566	0.512832	0.585627	0.483155	0.495212	0.668925	0.757625	0.371834	0.406591	0.725952	0.820147	0.515898	0.576927	0.700971	0.745332	0.567359	0.656563	0.582665	0.657751	0.521769	0.555863	0.703803	0.77266	0.39607	0.385549	0.573457	0.192167
chr4	121801316	121817021	EXOSC9	0	+	intron	11	ENSG00000123737.12	0.378003	0.411765	0.358045	0.431818	0.276498	0.323529	0.247132	0.237624	0.326182	0.416	0.250591	0.323232	0.44951	0.542169	0.303397	0.320856	0.354596	0.395604	0.298653	0.28	0.422318	0.476923	0.324622	0.336449	0.343375	0.409195	0.295024	0.27972	0.376254	0.4	0.260679	0.229508	0.342023	0.121666
chr6	158765740	158819412	EZR	0	-	intron	13	ENSG00000092820.17	0.69618	0.789474	0.707904	0.828718	0.656244	0.746014	0.641619	0.74555	0.618847	0.702051	0.740061	0.853659	0.72618	0.839791	0.748416	0.861702	0.704996	0.77592	0.665896	0.760218	0.710829	0.807692	0.654702	0.721088	0.672453	0.778615	0.725189	0.834286	0.706613	0.810157	0.61424	0.629428	0.734374	0.198548
chr8	81280362	81284777	FABP5	0	+	intron	3	ENSG00000164687.10	0.450769	0.66	0.392604	0.486373	0.348636	0.492063	0.363182	0.533333	0.34616	0.509554	0.227623	0.3125	0.409627	0.58498	0.329454	0.493014	0.462695	0.518519	0.227652	0.309623	0.434142	0.579618	0.290816	0.408163	0.387633	0.544638	0.446304	0.596774	0.406887	0.585366	0.469744	0.64	0.48556	0.159205
chr11	70203162	70207390	FADD	0	+	intron	1	ENSG00000168040.4	0.550725	0.550725	0.486842	0.486842	0.576271	0.576271	0.340909	0.340909	0.421053	0.421053	0.489796	0.489796	0.517647	0.517647	0.354839	0.354839	0.791667	0.791667	0.208955	0.208955	0.571429	0.571429	0.337662	0.337662	0.505495	0.505495	0.430769	0.430769	0.453901	0.453901	0.282051	0.282051	0.430589	0.174172
chr1	50437027	50960263	FAF1	0	-	intron	22	ENSG00000185104.19	0.345337	0.308411	0.361712	0.392744	0.270422	0.223399	0.341548	0.347728	0.320983	0.34494	0.358286	0.379933	0.353661	0.344369	0.259098	0.202561	0.355728	0.35319	0.327648	0.352539	0.354481	0.356614	0.31622	0.261661	0.337304	0.345207	0.303687	0.281846	0.335169	0.389297	0.257627	0.215328	0.299986	0.0982569
chr5	176447627	176510074	FAF2	0	+	intron	10	ENSG00000113194.12	0.553644	0.517068	0.534673	0.529995	0.338965	0.247955	0.499265	0.476255	0.530248	0.507338	0.535735	0.520633	0.61158	0.601035	0.389859	0.326539	0.438399	0.422913	0.440843	0.414179	0.569054	0.54952	0.463943	0.464666	0.54041	0.512018	0.448633	0.404678	0.482137	0.456498	0.280749	0.224439	0.422102	0.149366
chr2	95402720	95416616	FAHD2A	0	+	intron	8	ENSG00000115042.9	0.171596	0.211049	0.153099	0.159397	0.174147	0.199347	0.220448	0.264069	0.13255	0.122399	0.110532	0.107071	0.214707	0.204831	0.163629	0.162075	0.364181	0.423274	0.187147	0.179724	0.172801	0.191886	0.187586	0.139516	0.26926	0.253232	0.151479	0.179487	0.16862	0.168891	0.166538	0.160599	0.183932	0.0856474
chr11	59142747	59155039	FAM111A	0	+	intron	4	ENSG00000166801.15	0.330582	0.253757	0.301119	0.299913	0.278173	0.208519	0.276313	0.291757	0.359236	0.309381	0.227461	0.215792	0.406184	0.448732	0.26043	0.2616	0.444437	0.447697	0.17407	0.145894	0.447677	0.445354	0.32798	0.351198	0.338284	0.365458	0.274504	0.230825	0.293025	0.354166	0.239522	0.250473	0.287089	0.115186
chr9	93451721	93566107	FAM120A	0	+	intron	17	ENSG00000048828.16	0.350677	0.397849	0.416057	0.470588	0.34548	0.366667	0.447566	0.45509	0.41797	0.441026	0.400109	0.467153	0.524016	0.587629	0.342682	0.328358	0.429325	0.451613	0.36345	0.40273	0.441552	0.453333	0.413419	0.43257	0.417804	0.41629	0.416218	0.373333	0.426095	0.419355	0.374832	0.396476	0.403533	0.118161
chrX	134769565	134797232	FAM122B	0	-	intron	9	ENSG00000156504.16	0.560544	0.576271	0.58214	0.584906	0.498761	0.564356	0.622927	0.696552	0.614764	0.64833	0.58107	0.641026	0.771895	0.754286	0.525332	0.54902	0.780259	0.818182	0.632253	0.704819	0.71384	0.753247	0.609097	0.6787	0.616681	0.628399	0.554302	0.585271	0.760388	0.793249	0.470623	0.5	0.616271	0.182678
chr2	200973717	201071671	FAM126B	0	-	intron	13	ENSG00000155744.9	0.194505	0.160584	0.217963	0.235294	0.16475	0.136986	0.161896	0.130435	0.223419	0.178218	0.220494	0.199288	0.262943	0.244131	0.102083	0.0625	0.20196	0.185567	0.145868	0.141414	0.233271	0.2	0.234633	0.202247	0.17151	0.141079	0.200432	0.218182	0.170089	0.204545	0.0692714	0.0192308	0.156453	0.0710837
chr7	92560792	92590394	FAM133B	0	-	intron	12	ENSG00000234545.7	0.453911	0.541359	0.443106	0.586176	0.421138	0.48261	0.384621	0.464989	0.390541	0.434681	0.438743	0.501678	0.465954	0.574784	0.412935	0.500744	0.504721	0.621407	0.33595	0.357451	0.416394	0.509586	0.444933	0.503714	0.403828	0.500721	0.389255	0.438638	0.388194	0.421943	0.368616	0.411054	0.461855	0.13664
chr2	70295974	70302090	FAM136A	0	-	intron	2	ENSG00000035141.7	0.263889	0.263889	0.21393	0.21393	0.22	0.22	0.231156	0.231156	0.25641	0.25641	0.221053	0.221053	0.2	0.2	0.2	0.2	0.324325	0.324325	0.196035	0.196035	0.363636	0.363636	0.22449	0.22449	0.285714	0.285714	0.240964	0.240964	0.310078	0.310078	0.180723	0.180723	0.231318	0.0778463
chr5	137937959	138051961	FAM13B	0	-	intron	22	ENSG00000031003.10	0.247992	0.27152	0.297447	0.313362	0.209658	0.230856	0.256051	0.246513	0.261885	0.306219	0.2893	0.297086	0.314251	0.302924	0.200987	0.193377	0.275574	0.278846	0.181493	0.174556	0.289426	0.285737	0.26733	0.279062	0.249843	0.259613	0.231347	0.249066	0.263467	0.235924	0.0987702	0.0813227	0.235646	0.0839002
chr2	131047875	131093460	FAM168B	0	-	intron	6	ENSG00000152102.17	0.459379	0.439394	0.461451	0.39883	0.418053	0.3375	0.451757	0.432567	0.501194	0.462689	0.428527	0.400219	0.711746	0.706244	0.426617	0.442507	0.442447	0.437879	0.330019	0.258544	0.521003	0.504386	0.419121	0.382346	0.502193	0.453887	0.449209	0.441885	0.426775	0.367329	0.342448	0.278075	0.396722	0.141223
chr16	57152465	57186116	FAM192A	0	-	intron	8	ENSG00000172775.16	0.450967	0.673214	0.462961	0.686183	0.446366	0.635458	0.49551	0.762891	0.493586	0.751633	0.447743	0.688337	0.531308	0.836912	0.390455	0.527547	0.477624	0.713445	0.487001	0.748821	0.495997	0.753405	0.501085	0.75959	0.51706	0.776539	0.459273	0.654635	0.504653	0.763414	0.403192	0.575574	0.665153	0.188092
chr4	2536630	2732565	FAM193A	0	+	intron	26	ENSG00000125386.15	0.290863	0.312897	0.355704	0.432228	0.24889	0.235647	0.321159	0.394141	0.294179	0.281854	0.356546	0.434988	0.358287	0.452381	0.216002	0.174924	0.313277	0.399841	0.312662	0.411177	0.333217	0.37701	0.329258	0.419954	0.318697	0.365916	0.304685	0.385374	0.278233	0.331466	0.141553	0.142475	0.326604	0.124027
chr5	177519787	177554541	FAM193B	0	-	intron	8	ENSG00000146067.15	0.387144	0.41	0.401304	0.419175	0.322773	0.371478	0.429435	0.455878	0.45672	0.521555	0.316317	0.328904	0.456192	0.541667	0.327893	0.301818	0.396525	0.428135	0.467886	0.537566	0.406268	0.358974	0.396157	0.399765	0.464182	0.545733	0.317188	0.303728	0.384026	0.459145	0.262114	0.26756	0.39124	0.1336
chrX	104166619	104195902	FAM199X	0	+	intron	5	ENSG00000123575.8	0.389996	0.347826	0.264114	0.271605	0.285526	0.247788	0.298714	0.387597	0.34551	0.347826	0.30054	0.290909	0.436735	0.421053	0.174011	0.05	0.295914	0.26087	0.238121	0.285714	0.461417	0.481203	0.346153	0.489796	0.347372	0.404762	0.345912	0.342629	0.399268	0.368098	0.238525	0.263158	0.309461	0.130114
chr4	15681661	15705565	FAM200B	0	+	intron	1	ENSG00000237765.6	0.275	0.275	0.102564	0.102564	0.157895	0.157895	0.202247	0.202247	0.162162	0.162162	0.376238	0.376238	0.281818	0.281818	0.231884	0.231884	0.447059	0.447059	0.151724	0.151724	0.407186	0.407186	0.408602	0.408602	0.365217	0.365217	0.208696	0.208696	0.454545	0.454545	0.166667	0.166667	0.258794	0.132623
chr10	118297929	118342328	FAM204A	0	-	intron	8	ENSG00000165669.13	0.531903	0.553763	0.513695	0.524385	0.451645	0.494972	0.385811	0.426658	0.446737	0.483009	0.409358	0.422276	0.590114	0.557253	0.357002	0.331715	0.606797	0.620266	0.388536	0.46461	0.538697	0.549144	0.419967	0.445408	0.395916	0.431297	0.465916	0.513571	0.519926	0.517409	0.423059	0.415058	0.455929	0.136321
chr3	56620132	56683237	FAM208A	0	-	intron	23	ENSG00000163946.13	0.153978	0.167832	0.214317	0.234234	0.151966	0.156479	0.233099	0.257028	0.212558	0.22449	0.245184	0.263345	0.374649	0.4	0.131211	0.135922	0.251129	0.278481	0.163504	0.193548	0.320299	0.34657	0.230666	0.237838	0.263155	0.261947	0.150501	0.149378	0.21367	0.22449	0.0974976	0.0995475	0.213596	0.0932519
chr10	5684837	5763740	FAM208B	0	+	intron	10	ENSG00000108021.20	0.157338	0.137176	0.176858	0.207929	0.155243	0.195313	0.140257	0.164894	0.149328	0.154396	0.142735	0.152583	0.231226	0.266836	0.112526	0.117583	0.152212	0.192955	0.167477	0.251468	0.210696	0.228333	0.177155	0.221006	0.1441	0.140476	0.172983	0.218555	0.19294	0.222047	0.0904092	0.123366	0.176172	0.0639279
chr1	179025803	179076562	FAM20B	0	+	intron	8	ENSG00000116199.11	0.105466	0.0942351	0.132641	0.135373	0.107488	0.0835324	0.141352	0.135839	0.114711	0.113152	0.145091	0.143378	0.174541	0.221456	0.105456	0.0939153	0.130776	0.115912	0.116701	0.12362	0.130807	0.135702	0.169324	0.182268	0.180899	0.16461	0.156639	0.155383	0.244579	0.304224	0.0778641	0.0936871	0.135076	0.0645227
chr12	110468363	110490385	FAM216A	0	+	intron	6	ENSG00000204856.11	0.402636	0.436611	0.55587	0.56586	0.417346	0.457529	0.478749	0.580157	0.439019	0.472481	0.388775	0.375806	0.446501	0.45881	0.340421	0.410625	0.442357	0.440972	0.483947	0.461825	0.459301	0.462755	0.274569	0.271493	0.488074	0.543342	0.334296	0.316276	0.478327	0.525063	0.336621	0.322916	0.417795	0.13778
chr15	74899986	74907121	FAM219B	0	-	intron	3	ENSG00000178761.14	0.233052	0.25	0.159033	0.16	0.173894	0.170213	0.243637	0.268657	0.375466	0.413043	0.25038	0.173913	0.385248	0.435897	0.183867	0.1875	0.589625	0.505747	0.187131	0.150794	0.231862	0.102564	0.358574	0.326087	0.298419	0.3	0.27169	0.295082	0.278097	0.264151	0.268505	0.266667	0.251195	0.126469
chr10	122849077	122879641	FAM24B	0	-	intron	2	ENSG00000213185.6	0.0816325	0.0816325	0.215569	0.215569	0.233333	0.233333	0.134615	0.134615	0.226891	0.226891	0.210527	0.210527	0.252174	0.252174	0.181818	0.181818	0.135135	0.135135	0.169565	0.169565	0.28	0.28	0.212963	0.212963	0.217391	0.217391	0.192691	0.192691	0.284023	0.284023	0.159575	0.159575	0.187524	0.0714282
chr7	121348850	121396364	FAM3C	0	-	intron	9	ENSG00000196937.10	0.454792	0.481752	0.523654	0.492647	0.59267	0.6	0.466563	0.464865	0.471526	0.50312	0.448649	0.477612	0.63254	0.631268	0.387507	0.380282	0.78032	0.780488	0.422676	0.470588	0.549566	0.605405	0.502989	0.485981	0.416436	0.431373	0.595125	0.586907	0.735465	0.75	0.408962	0.416122	0.503436	0.170686
chr5	138331934	138349729	FAM53C	0	+	intron	4	ENSG00000120709.10	0.174682	0.199365	0.102874	0.103184	0.155901	0.111801	0.0822895	0.0776224	0.187013	0.230485	0.18314	0.241279	0.207349	0.174699	0.168346	0.129795	0.135831	0.132127	0.112657	0.12854	0.224389	0.285988	0.183345	0.229125	0.202804	0.221934	0.0936099	0.109298	0.220692	0.262279	0.0585051	0.0763404	0.159639	0.0784506
chr11	95768941	95790409	FAM76B	0	-	intron	9	ENSG00000077458.12	0.278688	0.287293	0.422122	0.467236	0.369048	0.375	0.229167	0.256619	0.346898	0.438596	0.27309	0.300654	0.44356	0.484848	0.215817	0.153846	0.304218	0.309859	0.178241	0.183246	0.442811	0.448276	0.436817	0.392857	0.281972	0.283465	0.256329	0.264286	0.356107	0.370968	0.181225	0.176471	0.305501	0.128948
chr20	38926311	38953106	FAM83D	0	+	intron	3	ENSG00000101447.14	0.298857	0.291667	0.309891	0.371134	0.171992	0.175439	0.216213	0.231707	0.24645	0.3125	0.291453	0.307692	0.416902	0.438356	0.200238	0.176471	0.139527	0.153846	0.15457	0.126551	0.286922	0.347826	0.1756	0.195122	0.289608	0.2249	0.288087	0.322581	0.31453	0.276923	0.210495	0.147368	0.241181	0.107768
chr8	123768455	123815452	FAM91A1	0	+	intron	23	ENSG00000176853.15	0.31343	0.301724	0.422352	0.411215	0.297735	0.271698	0.307595	0.299065	0.355079	0.35443	0.385399	0.353741	0.499325	0.520325	0.296917	0.2625	0.430002	0.46875	0.227559	0.211982	0.471602	0.490798	0.393865	0.373585	0.391627	0.382979	0.34698	0.336538	0.39882	0.380328	0.191277	0.168421	0.328711	0.126241
chr2	33583657	33599382	FAM98A	0	-	intron	6	ENSG00000119812.18	0.562561	0.602733	0.627312	0.641064	0.550452	0.544258	0.572932	0.597958	0.695755	0.708084	0.543336	0.537447	0.7923	0.80301	0.485332	0.480123	0.748549	0.734943	0.605677	0.568226	0.675616	0.685461	0.606788	0.593828	0.699906	0.734383	0.737365	0.746305	0.799999	0.781849	0.517512	0.484564	0.602602	0.185116
chr15	38454126	38487710	FAM98B	0	+	intron	8	ENSG00000171262.11	0.285201	0.430297	0.311153	0.440946	0.168451	0.230862	0.25885	0.336051	0.337902	0.484781	0.267204	0.388369	0.38469	0.577168	0.215561	0.279992	0.337989	0.476087	0.381873	0.53762	0.279343	0.407778	0.260637	0.396842	0.329236	0.474858	0.323523	0.464035	0.372176	0.509974	0.194217	0.224775	0.39179	0.142426
chr2	222570535	222656337	FARSB	0	-	intron	16	ENSG00000116120.9	0.531419	0.514436	0.588145	0.594695	0.35687	0.365169	0.557018	0.611565	0.511566	0.517632	0.509174	0.486567	0.594348	0.618942	0.404799	0.403946	0.619972	0.660068	0.548215	0.578843	0.58611	0.608432	0.53563	0.568904	0.55958	0.565448	0.499318	0.535695	0.567465	0.536802	0.360996	0.331452	0.499917	0.157585
chr2	169529748	169573875	FASTKD1	0	-	intron	14	ENSG00000138399.17	0.481874	0.476673	0.541316	0.590592	0.434189	0.405882	0.563624	0.597298	0.661897	0.719611	0.574212	0.589912	0.606247	0.623149	0.351572	0.320254	0.502588	0.507143	0.500581	0.504401	0.644617	0.671968	0.639211	0.666667	0.54375	0.506529	0.543022	0.545823	0.6069	0.706666	0.340974	0.311098	0.514333	0.179466
chr2	206765356	206792509	FASTKD2	0	+	intron	12	ENSG00000118246.13	0.306734	0.208746	0.306377	0.225201	0.254664	0.189564	0.244488	0.209611	0.269363	0.195397	0.285749	0.25109	0.307273	0.210852	0.214692	0.0709424	0.318781	0.303005	0.269983	0.213336	0.307729	0.270049	0.277234	0.200967	0.313453	0.283842	0.266427	0.180011	0.310551	0.277749	0.194446	0.142579	0.201938	0.0761251
chr5	7859158	7869037	FASTKD3	0	-	intron	6	ENSG00000124279.11	0.239292	0.174984	0.289673	0.219128	0.271163	0.228468	0.22901	0.140045	0.260684	0.15882	0.187185	0.119368	0.330447	0.22336	0.247591	0.194339	0.383419	0.393846	0.211896	0.15303	0.349255	0.311905	0.222097	0.115692	0.312352	0.283208	0.234497	0.192414	0.367642	0.337491	0.235361	0.221667	0.203986	0.0934308
chr11	65120627	65122473	FAU	0	-	intron	1	ENSG00000149806.10	0.957172	0.957172	0.957877	0.957877	0.938728	0.938728	0.947441	0.947441	0.9111	0.9111	0.930802	0.930802	0.946194	0.946194	0.907048	0.907048	0.979592	0.979592	0.927186	0.927186	0.961101	0.961101	0.963566	0.963566	0.960875	0.960875	0.934956	0.934956	0.947368	0.947368	0.917822	0.917822	0.887578	0.229584
chr10	5890202	5937594	FBH1	0	+	intron	22	ENSG00000134452.19	0.397713	0.460508	0.411628	0.500507	0.327562	0.328877	0.435781	0.50943	0.375763	0.486868	0.43169	0.53301	0.531036	0.627451	0.294888	0.351461	0.44127	0.555689	0.375308	0.46036	0.430144	0.492136	0.48562	0.582457	0.503036	0.61602	0.381375	0.49697	0.438504	0.531656	0.280702	0.241361	0.457339	0.154609
chr19	39834457	39846414	FBL	0	-	intron	8	ENSG00000105202.8	0.890814	0.901613	0.907139	0.91691	0.829275	0.832488	0.855899	0.886078	0.876999	0.868173	0.901878	0.922409	0.892775	0.894018	0.874178	0.880129	0.91285	0.922795	0.909008	0.933559	0.931976	0.94423	0.897219	0.911592	0.906326	0.908077	0.87946	0.889441	0.94231	0.950296	0.918422	0.921103	0.851936	0.221444
chr6	98868537	98948006	FBXL4	0	-	intron	9	ENSG00000112234.8	0.139207	0.111111	0.123412	0.109589	0.15419	0.135593	0.15308	0.176	0.159872	0.161074	0.171786	0.135593	0.301776	0.3	0.028617	0.031746	0.22085	0.225	0.0872075	0.0880503	0.263837	0.217822	0.1535	0.145161	0.152109	0.152866	0.185326	0.162162	0.173485	0.196721	0.122231	0.1	0.144029	0.0714414
chr4	15604538	15681679	FBXL5	0	-	intron	10	ENSG00000118564.14	0.398489	0.454076	0.469816	0.479621	0.283409	0.299866	0.30564	0.309178	0.445681	0.476888	0.438687	0.485198	0.488907	0.535963	0.329982	0.362677	0.391638	0.420698	0.279721	0.264713	0.493298	0.533335	0.410633	0.456734	0.341824	0.38851	0.393288	0.405442	0.320466	0.340836	0.215998	0.208141	0.377758	0.13518
chr2	47789315	47905793	FBXO11	0	-	intron	21	ENSG00000138081.20	0.473122	0.549708	0.539527	0.649518	0.432774	0.48855	0.496181	0.584071	0.499485	0.627273	0.530852	0.600496	0.578314	0.652956	0.415616	0.503226	0.42886	0.461538	0.416286	0.487805	0.527904	0.628571	0.461903	0.501279	0.489909	0.59661	0.477175	0.56213	0.470096	0.552147	0.285611	0.31746	0.51549	0.157131
chr12	117141987	117190531	FBXO21	0	-	intron	11	ENSG00000135108.14	0.383348	0.409639	0.389946	0.396396	0.301723	0.283333	0.265184	0.276423	0.340682	0.290909	0.33285	0.357895	0.441975	0.451613	0.257636	0.166667	0.451223	0.478873	0.230448	0.243902	0.318795	0.292308	0.330447	0.280702	0.296154	0.284211	0.327775	0.311688	0.321535	0.258621	0.214662	0.235294	0.295204	0.111191
chr15	75903858	75942510	FBXO22	0	+	intron	6	ENSG00000167196.13	0.432791	0.50839	0.459263	0.499291	0.302544	0.327074	0.361274	0.389182	0.426907	0.5072	0.46176	0.550208	0.514341	0.609019	0.320341	0.303733	0.509282	0.586879	0.327202	0.35696	0.474587	0.548771	0.425583	0.529045	0.533447	0.625111	0.38305	0.405649	0.456954	0.516162	0.240903	0.259329	0.442471	0.158694
chr1	224114086	224162047	FBXO28	0	+	intron	4	ENSG00000143756.11	0.468539	0.532239	0.539116	0.629743	0.360241	0.41817	0.315588	0.337063	0.407411	0.438847	0.511722	0.576294	0.496781	0.570283	0.381032	0.439727	0.37615	0.414368	0.251445	0.258103	0.596064	0.65195	0.407219	0.467251	0.412149	0.457273	0.45679	0.541725	0.37746	0.396135	0.265695	0.301703	0.43711	0.157261
chr6	145793501	145814753	FBXO30	0	-	intron	2	ENSG00000118496.4	0.126051	0.126051	0.11017	0.11017	0.0487805	0.0487805	0.0463576	0.0463576	0.0348837	0.0348837	0.0458016	0.0458016	0.119342	0.119342	0.067073	0.067073	0.070588	0.070588	0.0417457	0.0417457	0.063291	0.063291	0.0273973	0.0273973	0.0970465	0.0970465	0.0697675	0.0697675	0.0608695	0.0608695	0.0440251	0.0440251	0.0631287	0.0337935
chr5	148383934	148442836	FBXO38	0	+	intron	23	ENSG00000145868.16	0.242693	0.235294	0.271543	0.266667	0.184225	0.195918	0.219431	0.25	0.202272	0.188235	0.232837	0.267241	0.318971	0.286533	0.196429	0.165192	0.25701	0.26087	0.170755	0.187845	0.260815	0.256927	0.229026	0.210526	0.236765	0.245283	0.200139	0.1875	0.201717	0.2	0.12413	0.118919	0.207232	0.0692199
chr1	16246838	16352454	FBXO42	0	-	intron	9	ENSG00000037637.10	0.380608	0.313725	0.431906	0.387097	0.334682	0.277778	0.480283	0.496	0.393974	0.375	0.456032	0.444444	0.506617	0.492063	0.323493	0.215054	0.398024	0.365385	0.344111	0.389744	0.44708	0.403846	0.408035	0.422018	0.405793	0.403361	0.392131	0.356164	0.392468	0.477612	0.20064	0.181818	0.353006	0.126705
chr22	32474675	32498829	FBXO7	0	+	intron	9	ENSG00000100225.17	0.281834	0.287425	0.30811	0.295359	0.271257	0.298507	0.205595	0.167665	0.210445	0.202381	0.271623	0.314286	0.299958	0.307692	0.147933	0.120219	0.355621	0.358025	0.245239	0.275168	0.264146	0.275862	0.290334	0.238636	0.334517	0.314136	0.258811	0.253521	0.347946	0.424779	0.239937	0.223881	0.256326	0.096643
chr4	174236657	174284264	FBXO8	0	-	intron	5	ENSG00000164117.13	0.34358	0.387097	0.488317	0.44898	0.377229	0.307692	0.320593	0.310345	0.382745	0.382979	0.385438	0.482759	0.579066	0.615385	0.389458	0.333333	0.531987	0.5	0.172012	0.157635	0.491526	0.539326	0.444332	0.48	0.363594	0.376812	0.439458	0.466667	0.334434	0.25	0.266413	0.292683	0.372453	0.14953
chr5	171861548	172006873	FBXW11	0	-	intron	13	ENSG00000072803.17	0.301834	0.367347	0.41218	0.401826	0.290903	0.246445	0.325105	0.358696	0.334082	0.312139	0.386994	0.390244	0.419174	0.404494	0.218904	0.205405	0.267493	0.234483	0.204384	0.195122	0.392581	0.424528	0.313239	0.307692	0.291223	0.308725	0.331655	0.376682	0.302616	0.312757	0.164835	0.135501	0.293064	0.112526
chr9	120751977	120793412	FBXW2	0	-	intron	6	ENSG00000119402.16	0.241282	0.236994	0.277815	0.268991	0.236745	0.265875	0.278151	0.320597	0.338838	0.4034	0.294875	0.315308	0.429381	0.476337	0.225221	0.208896	0.336971	0.398383	0.254152	0.293178	0.340312	0.372644	0.341831	0.374291	0.383041	0.448675	0.300872	0.297154	0.402963	0.491172	0.168928	0.186754	0.315215	0.121169
chr14	74713143	74738620	FCF1	0	+	intron	7	ENSG00000119616.11	0.6151	0.571429	0.624499	0.583333	0.490228	0.52459	0.456251	0.444444	0.596344	0.625	0.59467	0.547945	0.667909	0.658824	0.491531	0.4375	0.740367	0.777778	0.570805	0.632479	0.692422	0.705882	0.59223	0.65	0.628594	0.649573	0.608675	0.596491	0.636851	0.68	0.431723	0.424069	0.559373	0.173622
chr11	72836744	73142261	FCHSD2	0	-	intron	18	ENSG00000137478.14	0.333568	0.177885	0.33711	0.218176	0.283486	0.139535	0.338539	0.23976	0.357142	0.262727	0.336185	0.205776	0.372579	0.252137	0.271167	0.133063	0.327749	0.172414	0.301527	0.176057	0.318276	0.171052	0.353709	0.270174	0.345203	0.205866	0.291127	0.115288	0.345975	0.238414	0.193681	0.0892855	0.180448	0.0701626
chr1	155308747	155320666	FDPS	0	+	intron	4	ENSG00000160752.14	0.204949	0.0934425	0.233219	0.0945378	0.200727	0.10822	0.240875	0.135408	0.226438	0.0637127	0.222808	0.0724806	0.332939	0.198749	0.20336	0.0753599	0.290377	0.142157	0.295193	0.188692	0.308192	0.175824	0.260355	0.0964675	0.263963	0.140233	0.216308	0.0956	0.330894	0.20818	0.151163	0.0587829	0.114579	0.0562686
chr11	110429882	110464881	FDX1	0	+	intron	3	ENSG00000137714.2	0.45471	0.376712	0.495085	0.5	0.435305	0.451613	0.363935	0.358209	0.393475	0.372093	0.507183	0.485437	0.579234	0.580645	0.411371	0.351648	0.419385	0.4	0.386257	0.369565	0.596524	0.568966	0.541003	0.516129	0.590481	0.571429	0.50456	0.442308	0.384732	0.320988	0.369075	0.363636	0.413493	0.136155
chr15	68277802	68295865	FEM1B	0	+	intron	1	ENSG00000169018.5	0.0914286	0.0914286	0.204545	0.204545	0.0784314	0.0784314	0.0758294	0.0758294	0.146939	0.146939	0.169742	0.169742	0.131068	0.131068	0.136364	0.136364	0.0493827	0.0493827	0.0507042	0.0507042	0.222222	0.222222	0.08	0.08	0.0878049	0.0878049	0.138298	0.138298	0.116667	0.116667	0.027907	0.027907	0.106314	0.0602861
chr5	115520907	115544894	FEM1C	0	-	intron	2	ENSG00000145780.7	0.526687	0.526687	0.402265	0.402265	0.25609	0.25609	0.20582	0.20582	0.242667	0.242667	0.273325	0.273325	0.541139	0.541139	0.244849	0.244849	0.229532	0.229532	0.085921	0.085921	0.473591	0.473591	0.286326	0.286326	0.293148	0.293148	0.240539	0.240539	0.260882	0.260882	0.130939	0.130939	0.276101	0.144251
chr2	36531804	36646087	FEZ2	0	-	intron	9	ENSG00000171055.14	0.209539	0.263736	0.188229	0.1	0.165996	0.148148	0.127681	0.0869565	0.142811	0.136752	0.175782	0.217143	0.259399	0.373134	0.128395	0.134328	0.22242	0.224299	0.185602	0.183784	0.239432	0.210526	0.180359	0.217391	0.200721	0.276923	0.166695	0.146667	0.160677	0.220114	0.140524	0.11236	0.179545	0.0862817
chr12	26938382	26966650	FGFR1OP2	0	+	intron	6	ENSG00000111790.13	0.375237	0.442857	0.464975	0.573505	0.372683	0.462321	0.434468	0.50807	0.407793	0.526597	0.466591	0.532896	0.485342	0.65367	0.302724	0.356474	0.466467	0.586325	0.355359	0.355314	0.524087	0.678114	0.389481	0.434019	0.396076	0.466296	0.386687	0.470483	0.58321	0.686121	0.218509	0.19817	0.466543	0.173086
chr1	241497602	241519761	FH	0	-	intron	9	ENSG00000091483.6	0.523521	0.565517	0.577876	0.589744	0.518831	0.569948	0.624577	0.666667	0.452985	0.456522	0.50171	0.544	0.596855	0.585366	0.363316	0.4	0.627322	0.613333	0.559402	0.578199	0.593711	0.601093	0.61873	0.618182	0.596717	0.603774	0.545453	0.602941	0.699943	0.69967	0.494378	0.454545	0.538206	0.157671
chr7	101239457	101252316	FIS1	0	-	intron	5	ENSG00000214253.8	0.537267	0.818182	0.53279	0.794118	0.552318	0.86	0.524003	0.722581	0.549331	0.8	0.517862	0.686131	0.573124	0.907216	0.523835	0.807692	0.559887	0.853211	0.539972	0.8	0.58366	0.884615	0.571684	0.912752	0.566544	0.895028	0.534101	0.802632	0.556017	0.833333	0.535133	0.834711	0.777188	0.209119
chr9	113161005	113221361	FKBP15	0	-	intron	27	ENSG00000119321.8	0.452608	0.470588	0.491894	0.478261	0.472632	0.5	0.455795	0.444444	0.470433	0.475	0.501435	0.5	0.592982	0.635762	0.421195	0.388889	0.459521	0.452381	0.430325	0.428571	0.502576	0.494845	0.54113	0.552632	0.480355	0.439628	0.50616	0.5	0.47681	0.470588	0.365801	0.329412	0.444765	0.131752
chr1	212858254	212899363	FLVCR1	0	+	intron	9	ENSG00000162769.12	0.411949	0.505263	0.410564	0.437811	0.282447	0.321168	0.443984	0.570136	0.457337	0.580645	0.520916	0.636872	0.401727	0.457143	0.256239	0.305556	0.403463	0.425532	0.362573	0.39823	0.336527	0.4	0.426563	0.444444	0.396961	0.393258	0.408954	0.446043	0.443958	0.552632	0.136724	0.155556	0.413546	0.156789
chr17	82716682	82730328	FN3KRP	0	+	intron	5	ENSG00000141560.14	0.535307	0.583333	0.582184	0.567901	0.57635	0.545455	0.47012	0.405405	0.544875	0.491228	0.569904	0.591837	0.684761	0.647059	0.410536	0.297872	0.6671	0.642857	0.556368	0.462366	0.687105	0.615385	0.537169	0.46875	0.654538	0.62069	0.59754	0.607595	0.736299	0.767123	0.478183	0.53125	0.520359	0.171593
chr11	47716516	47767443	FNBP4	0	-	intron	17	ENSG00000109920.12	0.400026	0.461101	0.460346	0.521542	0.365876	0.401826	0.446845	0.484945	0.505856	0.579141	0.454316	0.54062	0.49265	0.57	0.334221	0.375	0.403125	0.443515	0.412057	0.439689	0.474052	0.549237	0.467673	0.546256	0.487878	0.561798	0.371291	0.418079	0.491142	0.556634	0.245842	0.259494	0.453463	0.145008
chr13	48975911	49209779	FNDC3A	0	+	intron	30	ENSG00000102531.16	0.242769	0.17801	0.308726	0.302947	0.218754	0.162969	0.242682	0.190319	0.237435	0.124997	0.279635	0.262435	0.345576	0.380675	0.20288	0.142148	0.29062	0.266197	0.186691	0.139039	0.288757	0.275861	0.233529	0.195426	0.215724	0.145495	0.225033	0.198647	0.236751	0.219834	0.153545	0.111676	0.193922	0.0874905
chr3	172039627	172401665	FNDC3B	0	+	intron	31	ENSG00000075420.12	0.243039	0.228261	0.269386	0.273063	0.172219	0.154238	0.217557	0.2	0.223453	0.228723	0.262514	0.259497	0.315402	0.327654	0.164784	0.156051	0.205362	0.169661	0.178889	0.102041	0.245272	0.229787	0.202977	0.176101	0.236739	0.200913	0.191914	0.157175	0.181585	0.153661	0.0993443	0.08	0.182166	0.0773681
chr8	43034193	43085788	FNTA	0	+	intron	3	ENSG00000168522.12	0.430136	0.431034	0.445225	0.547368	0.339261	0.414634	0.568638	0.58156	0.482384	0.54902	0.431573	0.496894	0.523619	0.611765	0.289704	0.374101	0.478358	0.563107	0.563947	0.643902	0.52622	0.577982	0.41039	0.449438	0.573714	0.607735	0.441368	0.493506	0.500304	0.556962	0.288645	0.3	0.482295	0.155038
chr7	4682308	4771443	FOXK1	0	+	intron	8	ENSG00000164916.10	0.440766	0.378572	0.446626	0.375565	0.412031	0.336247	0.51031	0.486813	0.503623	0.516667	0.55515	0.521679	0.567346	0.539266	0.382884	0.338095	0.382535	0.318917	0.493912	0.508737	0.531758	0.582692	0.414467	0.406521	0.362773	0.276515	0.56225	0.540887	0.513947	0.49138	0.361299	0.273828	0.405434	0.144694
chr17	82519712	82644662	FOXK2	0	+	intron	11	ENSG00000141568.20	0.289202	0.372093	0.301152	0.348837	0.260976	0.196429	0.289203	0.266667	0.303609	0.293333	0.299366	0.418182	0.34412	0.40625	0.205527	0.18018	0.230712	0.235294	0.272156	0.359551	0.286009	0.231884	0.246125	0.262911	0.24071	0.166667	0.276147	0.369863	0.319418	0.351515	0.15187	0.163934	0.271976	0.109915
chr10	93667882	93702572	FRA10AC1	0	-	intron	13	ENSG00000148690.11	0.597316	0.59292	0.613436	0.631579	0.509518	0.514286	0.615977	0.660377	0.61993	0.62931	0.5885	0.629213	0.704363	0.716279	0.421686	0.474886	0.752734	0.782051	0.695009	0.683983	0.653014	0.669388	0.457384	0.50087	0.605937	0.665158	0.6847	0.669355	0.696178	0.690058	0.577746	0.576271	0.593293	0.172251
chr12	69470348	69579789	FRS2	0	+	intron	9	ENSG00000166225.8	0.490448	0.606635	0.501638	0.59593	0.337816	0.304762	0.370919	0.390805	0.442012	0.457627	0.4135	0.503311	0.536003	0.652174	0.386873	0.460177	0.322657	0.232323	0.310486	0.248062	0.473421	0.595122	0.408848	0.436364	0.372353	0.402597	0.383491	0.415094	0.344757	0.320755	0.209135	0.19697	0.4011	0.171347
chr4	48497360	48780322	FRYL	0	-	intron	64	ENSG00000075539.14	0.230828	0.222177	0.303193	0.325581	0.208382	0.205421	0.228856	0.212679	0.227442	0.209738	0.319299	0.355788	0.367539	0.379141	0.188233	0.192069	0.227881	0.207792	0.212596	0.196774	0.301632	0.298157	0.210208	0.21667	0.244945	0.240139	0.208557	0.195687	0.221254	0.215491	0.12694	0.11603	0.222902	0.0876639
chr19	48965300	48966878	FTL	0	+	intron	3	ENSG00000087086.14	0.897208	0.912556	0.833794	0.847368	0.900907	0.909091	0.826898	0.8282	0.767443	0.762346	0.821371	0.815969	0.718599	0.732601	0.835687	0.823339	0.979241	0.980603	0.797621	0.802054	0.898754	0.90566	0.861856	0.842105	0.912432	0.902111	0.90061	0.906158	0.878131	0.848485	0.887116	0.877476	0.805654	0.216425
chr17	63819432	63830012	FTSJ3	0	-	intron	20	ENSG00000108592.16	0.638011	0.676789	0.734194	0.773352	0.825065	0.889613	0.552908	0.531331	0.515334	0.506248	0.644946	0.665716	0.879307	0.885654	0.737856	0.782119	0.853283	0.862915	0.59713	0.556547	0.876347	0.87396	0.740721	0.750572	0.783877	0.824455	0.726938	0.7581	0.878384	0.884725	0.634554	0.79549	0.706917	0.221003
chr1	77944054	77979110	FUBP1	0	-	intron	19	ENSG00000162613.16	0.359065	0.347826	0.41562	0.390805	0.370646	0.374793	0.271171	0.252983	0.285742	0.251768	0.367608	0.391174	0.494217	0.538462	0.301574	0.287481	0.368724	0.393519	0.359831	0.376997	0.423664	0.453761	0.340207	0.362963	0.385131	0.428675	0.373806	0.366048	0.314576	0.299401	0.260739	0.248927	0.339152	0.116122
chr9	130578964	130638352	FUBP3	0	+	intron	18	ENSG00000107164.15	0.487393	0.490387	0.534061	0.57888	0.491412	0.552728	0.524319	0.606079	0.51541	0.529311	0.531338	0.606608	0.635759	0.704211	0.459411	0.46723	0.57955	0.613427	0.496463	0.534377	0.558597	0.648822	0.568101	0.645498	0.584149	0.637453	0.551661	0.618224	0.555512	0.626306	0.43994	0.490762	0.550018	0.155943
chrX	44523638	44543001	FUNDC1	0	-	intron	4	ENSG00000069509.5	0.703718	0.736391	0.678009	0.711617	0.652362	0.682693	0.62779	0.689012	0.61314	0.617637	0.686176	0.706075	0.756757	0.790197	0.543621	0.541912	0.752925	0.77938	0.527964	0.53076	0.792537	0.82063	0.733783	0.783501	0.669455	0.722018	0.647463	0.682171	0.723192	0.733247	0.501574	0.484615	0.647756	0.19206
chrX	155025979	155060303	FUNDC2	0	+	intron	4	ENSG00000165775.17	0.750002	0.728078	0.735593	0.727222	0.622336	0.626877	0.736996	0.724584	0.597161	0.554774	0.730147	0.757532	0.653401	0.633333	0.620128	0.583333	0.73596	0.691748	0.724646	0.740959	0.626994	0.627336	0.706957	0.721545	0.778946	0.778699	0.653056	0.63135	0.76156	0.746174	0.610415	0.605456	0.639941	0.1782
chr16	31180109	31194871	FUS	0	+	intron	14	ENSG00000089280.18	0.453711	0.441488	0.453289	0.449271	0.389296	0.362675	0.349772	0.354546	0.443923	0.459775	0.406089	0.40199	0.573163	0.658338	0.388491	0.312744	0.437389	0.435664	0.487037	0.587205	0.545136	0.634549	0.437668	0.467519	0.527308	0.595553	0.409884	0.387089	0.61697	0.729916	0.343691	0.325375	0.447276	0.168866
chr3	180868140	180982753	FXR1	0	+	intron	19	ENSG00000114416.17	0.474481	0.55873	0.519939	0.668571	0.452287	0.501863	0.474807	0.559809	0.528767	0.61305	0.496482	0.580645	0.635793	0.764579	0.450936	0.538117	0.557663	0.64752	0.445118	0.513219	0.547982	0.65625	0.509144	0.591304	0.461389	0.551613	0.448708	0.549372	0.561207	0.692053	0.415428	0.502839	0.558208	0.161103
chr17	7591229	7614871	FXR2	0	-	intron	13	ENSG00000129245.11	0.551193	0.631579	0.45052	0.487805	0.434234	0.45	0.555334	0.608696	0.465763	0.47619	0.540864	0.607143	0.626611	0.658228	0.431182	0.428571	0.480383	0.5	0.497955	0.472222	0.625097	0.666667	0.538046	0.5	0.644869	0.666667	0.470953	0.529412	0.545434	0.571429	0.396633	0.442308	0.511583	0.155584
chr14	30559122	30620063	G2E3	0	+	intron	14	ENSG00000092140.15	0.382319	0.399256	0.339842	0.362302	0.248199	0.266304	0.311014	0.287035	0.36015	0.368901	0.307974	0.287678	0.421487	0.432883	0.258224	0.287142	0.383268	0.357287	0.245294	0.246293	0.377961	0.392232	0.331912	0.325586	0.284577	0.275202	0.319649	0.295019	0.309825	0.327114	0.161691	0.160725	0.298292	0.101183
chr5	151771044	151812785	G3BP1	0	+	intron	11	ENSG00000145907.14	0.412025	0.468085	0.507561	0.577406	0.384775	0.40481	0.457732	0.505902	0.427482	0.399185	0.445466	0.516129	0.551938	0.59116	0.341281	0.320366	0.423484	0.44898	0.413513	0.483301	0.48318	0.561265	0.41445	0.39531	0.496791	0.54326	0.458667	0.493573	0.405943	0.44582	0.264663	0.3	0.438503	0.14037
chr4	75642781	75724525	G3BP2	0	-	intron	13	ENSG00000138757.14	0.286297	0.372093	0.377514	0.494062	0.253941	0.312195	0.221732	0.264766	0.302006	0.398601	0.354936	0.461538	0.447177	0.623907	0.236453	0.308642	0.250205	0.296296	0.20601	0.252525	0.386188	0.553525	0.314383	0.426966	0.284676	0.291971	0.331434	0.42	0.333777	0.40458	0.226132	0.244898	0.360386	0.142339
chr17	44070734	44076344	G6PC3	0	+	intron	5	ENSG00000141349.8	0.480905	0.394737	0.46439	0.461538	0.406654	0.409639	0.356815	0.325581	0.355912	0.414815	0.337962	0.346667	0.449357	0.373333	0.302573	0.210526	0.545409	0.511628	0.455159	0.40625	0.58569	0.482759	0.520268	0.58	0.367703	0.382979	0.523739	0.575342	0.623879	0.558824	0.405303	0.354839	0.39938	0.141236
chr15	50275391	50355408	GABPB1	0	-	intron	11	ENSG00000104064.17	0.274063	0.0727273	0.289947	0.0533333	0.209828	0.05	0.284683	0.0689655	0.239501	0.0350877	0.331372	0.105263	0.294703	0.04	0.221907	0.0470588	0.180334	0.0178571	0.242824	0.0566802	0.327331	0.0232558	0.266815	0.0606061	0.285301	0.0759494	0.228675	0.0727273	0.242827	0.0454545	0.120428	0.0253165	0.0500166	0.0256146
chr15	50354958	50372202	GABPB1-AS1	0	+	intron	1	ENSG00000244879.7	0.127358	0.127358	0.0306122	0.0306122	0.0234375	0.0234375	0.0560748	0.0560748	0.248687	0.248687	0.160156	0.160156	0.0509554	0.0509554	0.0740741	0.0740741	0.117647	0.117647	0.0529801	0.0529801	0.0296296	0.0296296	0.04375	0.04375	0.0643678	0.0643678	0.031746	0.031746	0.170455	0.170455	0.035503	0.035503	0.0774961	0.0657835
chr1	67685060	67688338	GADD45A	0	+	intron	3	ENSG00000116717.12	0.482926	0.45	0.539711	0.483019	0.393269	0.42735	0.383187	0.365854	0.517836	0.523711	0.466741	0.453189	0.661314	0.653474	0.502281	0.552941	0.559839	0.554745	0.373084	0.384047	0.694827	0.749654	0.393866	0.392157	0.54611	0.54386	0.417572	0.434088	0.382664	0.334365	0.326608	0.36227	0.450866	0.159531
chr19	2476121	2478259	GADD45B	0	+	intron	3	ENSG00000099860.8	0.39362	0.526316	0.348439	0.458015	0.358582	0.48	0.366507	0.460517	0.403471	0.526316	0.334937	0.393701	0.467147	0.632375	0.436477	0.56869	0.407408	0.555556	0.300505	0.333333	0.586597	0.864198	0.384153	0.451264	0.402531	0.491803	0.345489	0.428152	0.278598	0.297332	0.302173	0.389513	0.462181	0.174772
chr19	12953118	12957236	GADD45GIP1	0	-	intron	1	ENSG00000179271.2	0.904762	0.904762	0.867188	0.867188	0.81203	0.81203	0.815287	0.815287	0.749004	0.749004	0.743494	0.743494	0.87931	0.87931	0.862385	0.862385	0.937198	0.937198	0.800931	0.800931	0.900709	0.900709	0.772532	0.772532	0.885645	0.885645	0.855019	0.855019	0.904953	0.904953	0.856322	0.856322	0.796869	0.213006
chr18	35581116	35711834	GALNT1	0	+	intron	10	ENSG00000141429.13	0.35403	0.330601	0.496565	0.540041	0.382074	0.402514	0.382849	0.419817	0.378988	0.374686	0.486272	0.516234	0.509922	0.537524	0.345465	0.352314	0.491501	0.512517	0.381565	0.405775	0.463104	0.489501	0.371779	0.379412	0.333636	0.333759	0.401551	0.40911	0.417134	0.440215	0.387709	0.408	0.40306	0.124319
chr1	230057989	230282124	GALNT2	0	+	intron	13	ENSG00000143641.9	0.427622	0.385542	0.519118	0.60274	0.508177	0.607843	0.472603	0.495652	0.508951	0.545455	0.508918	0.505747	0.62891	0.728477	0.453121	0.493506	0.555698	0.563877	0.468418	0.451362	0.504265	0.565217	0.511376	0.48	0.476326	0.576	0.56319	0.62585	0.482671	0.48855	0.431353	0.510067	0.507405	0.15241
chr16	81314946	81390884	GAN	0	+	intron	10	ENSG00000261609.6	0.493643	0.516683	0.542145	0.594117	0.486571	0.463354	0.536436	0.559523	0.520318	0.491786	0.493667	0.455232	0.657451	0.652275	0.440964	0.491021	0.459947	0.484359	0.428724	0.413917	0.634408	0.637668	0.471681	0.461263	0.595486	0.625449	0.468322	0.532409	0.3828	0.343137	0.262912	0.248224	0.468848	0.159248
chr11	62624825	62646726	GANAB	0	-	intron	25	ENSG00000089597.17	0.638031	0.724138	0.653349	0.784314	0.536982	0.571429	0.595951	0.666667	0.635527	0.708333	0.557291	0.625	0.744127	0.848	0.562162	0.639706	0.676879	0.790419	0.651857	0.760331	0.646143	0.725664	0.625495	0.731707	0.670463	0.763359	0.669877	0.771186	0.68449	0.802198	0.575906	0.61745	0.678229	0.19012
chr9	125261793	125367207	GAPVD1	0	+	intron	30	ENSG00000165219.21	0.351992	0.359498	0.38718	0.47172	0.2786	0.22608	0.358965	0.386956	0.362872	0.385431	0.396981	0.482853	0.412304	0.477809	0.24248	0.206235	0.345009	0.344169	0.343183	0.391997	0.401891	0.467813	0.364876	0.40445	0.365521	0.419005	0.315745	0.370117	0.307188	0.31631	0.20235	0.205839	0.348017	0.126416
chr7	30594680	30634033	GARS	0	+	intron	17	ENSG00000106105.13	0.289611	0.334928	0.369848	0.405914	0.24194	0.286385	0.234941	0.257985	0.296394	0.325101	0.369266	0.399445	0.3539	0.386187	0.281459	0.302752	0.330114	0.342078	0.241713	0.269944	0.311637	0.307806	0.320685	0.365019	0.278897	0.316806	0.304567	0.348387	0.324979	0.367692	0.229246	0.242938	0.309375	0.092963
chr21	33503930	33543491	GART	0	-	intron	23	ENSG00000159131.16	0.422747	0.473958	0.454166	0.52514	0.33146	0.283912	0.405307	0.407713	0.427166	0.494505	0.446233	0.470149	0.421486	0.4	0.319644	0.318182	0.445344	0.47482	0.421687	0.340513	0.43767	0.464491	0.438606	0.442748	0.433554	0.415051	0.416409	0.404255	0.460436	0.527687	0.253409	0.244344	0.39338	0.129992
chr7	92447447	92459432	GATAD1	0	+	intron	4	ENSG00000157259.7	0.413835	0.426691	0.302643	0.32075	0.388919	0.417859	0.399805	0.424537	0.385651	0.430972	0.392193	0.413413	0.488828	0.536182	0.263044	0.279049	0.500221	0.543344	0.311108	0.351936	0.440169	0.462602	0.404534	0.444684	0.323335	0.34037	0.35702	0.390663	0.380891	0.375275	0.224726	0.247569	0.376817	0.124838
chr19	19385825	19508931	GATAD2A	0	+	intron	17	ENSG00000167491.17	0.343674	0.354167	0.345383	0.388889	0.300116	0.363636	0.340449	0.450704	0.29262	0.35	0.312963	0.409091	0.408726	0.598291	0.3351	0.413793	0.273322	0.276923	0.267878	0.37037	0.321514	0.393939	0.311756	0.42	0.382063	0.503226	0.298409	0.377778	0.336131	0.47191	0.31287	0.366667	0.382905	0.121741
chr1	153789029	153923360	GATAD2B	0	-	intron	13	ENSG00000143614.9	0.376512	0.394366	0.408304	0.536913	0.342778	0.412121	0.472019	0.588235	0.375067	0.364964	0.459957	0.623377	0.517154	0.69281	0.296801	0.265306	0.407895	0.491525	0.432446	0.489583	0.45097	0.525641	0.419922	0.510638	0.432075	0.578947	0.403405	0.506849	0.411627	0.529101	0.252913	0.316456	0.460402	0.161797
chr11	767219	777488	GATD1	0	-	intron	7	ENSG00000177225.16	0.470742	0.588235	0.385271	0.478873	0.465907	0.530612	0.570205	0.607595	0.604601	0.713178	0.519068	0.666667	0.584128	0.692308	0.385837	0.515152	0.590695	0.592593	0.473884	0.560886	0.626235	0.754098	0.567904	0.631579	0.603843	0.756757	0.417773	0.434783	0.59405	0.7	0.438679	0.509091	0.572495	0.176114
chr9	35736865	35749228	GBA2	0	-	intron	13	ENSG00000070610.14	0.458769	0.5	0.385701	0.467742	0.399934	0.432432	0.386885	0.353982	0.417433	0.45	0.371254	0.43871	0.42819	0.491803	0.441397	0.431818	0.415942	0.457143	0.409149	0.505495	0.460889	0.473684	0.432187	0.512821	0.55361	0.583333	0.355501	0.375	0.403674	0.452055	0.22326	0.235294	0.421254	0.132322
chr10	102245531	102382899	GBF1	0	+	intron	39	ENSG00000107862.4	0.469118	0.473684	0.49927	0.469565	0.425344	0.4	0.479452	0.459459	0.473029	0.464516	0.509988	0.512397	0.613773	0.57554	0.395752	0.339623	0.497126	0.485981	0.45615	0.434783	0.499173	0.484375	0.481649	0.492308	0.471912	0.454545	0.467882	0.445946	0.488118	0.491228	0.309626	0.296296	0.42825	0.12745
chr7	127580617	127593611	GCC1	0	-	intron	1	ENSG00000179562.2	0.451613	0.451613	0.577778	0.577778	0.55814	0.55814	0.26738	0.26738	0.30137	0.30137	0.43038	0.43038	0.638298	0.638298	0.358974	0.358974	0.6	0.6	0.0957447	0.0957447	0.545455	0.545455	0.40678	0.40678	0.363636	0.363636	0.512195	0.512195	0.588235	0.588235	0.413043	0.413043	0.418178	0.177422
chr2	108448560	108509415	GCC2	0	+	intron	22	ENSG00000135968.20	0.50416	0.512266	0.565067	0.57858	0.449856	0.432912	0.495815	0.501672	0.478935	0.482621	0.534325	0.542031	0.660663	0.650443	0.388833	0.405357	0.558671	0.548092	0.486285	0.51573	0.603333	0.608682	0.471931	0.511648	0.58715	0.622469	0.448942	0.461805	0.501244	0.514528	0.304519	0.320169	0.482883	0.148539
chr2	75651999	75710989	GCFC2	0	-	intron	8	ENSG00000005436.13	0.129958	0.0738635	0.163653	0.0247934	0.105821	0.076923	0.132293	0.0442478	0.111336	0.0363636	0.172716	0.105555	0.232663	0.089552	0.0933275	0.0357143	0.231689	0.125	0.0926608	0.0532785	0.205652	0.135714	0.187561	0.0701755	0.137266	0.04375	0.108176	0.05	0.207477	0.1125	0.126009	0.076923	0.0679032	0.0371774
chr1	93885204	93909456	GCLM	0	-	intron	6	ENSG00000023909.9	0.26065	0.223599	0.520881	0.499711	0.223802	0.237356	0.291013	0.318879	0.377736	0.349471	0.409236	0.427894	0.512897	0.512277	0.18855	0.192877	0.266347	0.243659	0.252522	0.236949	0.41874	0.42	0.395317	0.390026	0.447525	0.411094	0.37675	0.38575	0.244307	0.254427	0.187181	0.188517	0.311323	0.131581
chr1	117863484	117929630	GDAP2	0	-	intron	13	ENSG00000196505.10	0.400916	0.481481	0.441316	0.516129	0.282079	0.285714	0.398709	0.423077	0.549074	0.615385	0.459699	0.520548	0.554334	0.553571	0.305433	0.289855	0.394185	0.447368	0.36903	0.433121	0.527005	0.578512	0.478393	0.534884	0.393618	0.375	0.303144	0.291667	0.369199	0.377143	0.199555	0.230769	0.409072	0.154896
chr16	19501688	19522145	GDE1	0	-	intron	6	ENSG00000006007.11	0.396825	0.506155	0.345338	0.45	0.283378	0.389381	0.246386	0.329634	0.344127	0.434691	0.482351	0.685859	0.426989	0.552707	0.208543	0.252613	0.506057	0.688377	0.330612	0.417712	0.38562	0.520869	0.439204	0.562335	0.361217	0.48046	0.464411	0.648667	0.418856	0.5938	0.206982	0.243038	0.456253	0.178175
chr10	5765222	5842132	GDI2	0	-	intron	11	ENSG00000057608.16	0.385867	0.383471	0.442536	0.528689	0.368412	0.420513	0.447455	0.540351	0.325278	0.337812	0.414485	0.447479	0.490609	0.520492	0.305186	0.328928	0.397671	0.422175	0.385063	0.46438	0.494267	0.556886	0.425815	0.478571	0.427665	0.521348	0.393848	0.393285	0.397555	0.455172	0.308991	0.293173	0.417219	0.132819
chrX	14008278	14029893	GEMIN8	0	-	intron	4	ENSG00000046647.13	0.324803	0.3075	0.262835	0.260965	0.297064	0.19939	0.358216	0.303528	0.2825	0.289138	0.307474	0.289948	0.333197	0.356535	0.166667	0.0714285	0.418651	0.476191	0.354791	0.359583	0.353786	0.363822	0.352758	0.305515	0.364996	0.346154	0.405921	0.448205	0.351608	0.362791	0.337925	0.342515	0.299012	0.118822
chr7	876551	896436	GET4	0	+	intron	8	ENSG00000239857.6	0.44137	0.544853	0.554075	0.699762	0.504256	0.648402	0.458161	0.583031	0.558494	0.711969	0.468485	0.584615	0.543233	0.670755	0.391632	0.431789	0.54736	0.693284	0.416264	0.533558	0.459709	0.578848	0.347705	0.413562	0.533367	0.656529	0.436207	0.557367	0.521368	0.673901	0.390381	0.505617	0.558108	0.169479
chr3	158644277	158692575	GFM1	0	+	intron	19	ENSG00000168827.14	0.306197	0.287356	0.367452	0.369369	0.263563	0.251046	0.293234	0.344828	0.352733	0.391892	0.336713	0.391304	0.409734	0.486188	0.225242	0.180685	0.371142	0.439394	0.267244	0.284585	0.36927	0.418367	0.341865	0.427746	0.341045	0.436364	0.280233	0.290541	0.329086	0.333333	0.191012	0.175896	0.324053	0.122582
chr5	74721203	74767371	GFM2	0	-	intron	22	ENSG00000164347.17	0.193672	0.183957	0.209207	0.208822	0.18975	0.134789	0.181852	0.158042	0.187531	0.142351	0.190915	0.131863	0.246414	0.22739	0.129022	0.0781967	0.283538	0.288019	0.188172	0.194536	0.230705	0.233924	0.232983	0.220202	0.210694	0.17136	0.15621	0.123992	0.229893	0.22002	0.134482	0.121822	0.167017	0.0679395
chr2	69319768	69387254	GFPT1	0	-	intron	20	ENSG00000198380.12	0.454698	0.539741	0.498648	0.601347	0.343497	0.373478	0.388932	0.407986	0.449511	0.504584	0.471382	0.535131	0.553191	0.63829	0.30337	0.319588	0.384342	0.407745	0.300158	0.323356	0.510862	0.591616	0.451126	0.530587	0.445178	0.519565	0.389597	0.467073	0.368728	0.428714	0.229016	0.226346	0.436185	0.158213
chr16	23463541	23521995	GGA2	0	-	intron	17	ENSG00000103365.15	0.50761	0.558824	0.548266	0.656	0.482527	0.565217	0.563	0.619403	0.507572	0.538462	0.587715	0.669951	0.562248	0.666667	0.356965	0.358491	0.525358	0.5625	0.522971	0.548148	0.503066	0.608696	0.53853	0.60262	0.590809	0.662879	0.521938	0.585153	0.483424	0.5	0.327574	0.269841	0.527815	0.172598
chr2	85544722	85561547	GGCX	0	-	intron	14	ENSG00000115486.11	0.417992	0.413713	0.490981	0.435764	0.447577	0.460606	0.263656	0.260516	0.489546	0.499061	0.522478	0.533948	0.587229	0.52851	0.322205	0.208672	0.555172	0.52359	0.233178	0.16337	0.609386	0.635914	0.530968	0.566616	0.476611	0.411255	0.555282	0.530525	0.505006	0.438267	0.308988	0.207304	0.401037	0.172463
chr10	84139439	84153245	GHITM	0	+	intron	8	ENSG00000165678.20	0.288079	0.298262	0.411126	0.496598	0.30045	0.337446	0.259089	0.31407	0.254425	0.250843	0.324912	0.405527	0.362321	0.397819	0.268853	0.324836	0.448156	0.4808	0.283345	0.332935	0.385315	0.430129	0.384845	0.421378	0.368815	0.433762	0.347912	0.379244	0.451696	0.496061	0.275413	0.31635	0.359768	0.117681
chr20	62938118	62948475	GID8	0	+	intron	4	ENSG00000101193.7	0.290626	0.27613	0.431868	0.410729	0.3758	0.348454	0.365051	0.36597	0.288778	0.254771	0.406429	0.391235	0.523388	0.520676	0.356254	0.316199	0.370324	0.289973	0.211452	0.207215	0.427847	0.393327	0.402331	0.378875	0.430822	0.402458	0.415145	0.445642	0.414037	0.408043	0.370705	0.392564	0.341309	0.116039
chr2	232697298	232860575	GIGYF2	0	+	intron	32	ENSG00000204120.14	0.364712	0.444574	0.433574	0.515639	0.408503	0.466104	0.416434	0.474421	0.400236	0.434744	0.422024	0.49371	0.518515	0.640799	0.298372	0.298065	0.420887	0.468768	0.411443	0.50842	0.45681	0.536554	0.400837	0.470307	0.421571	0.529906	0.413277	0.468817	0.478225	0.577377	0.281618	0.278091	0.447429	0.144352
chr5	103085999	103120151	GIN1	0	-	intron	7	ENSG00000145723.16	0.244961	0.216216	0.343078	0.341463	0.235891	0.258824	0.252058	0.251969	0.310743	0.314607	0.324143	0.275862	0.377703	0.4	0.207092	0.2	0.251166	0.210526	0.19992	0.166667	0.420287	0.433735	0.282939	0.285714	0.321424	0.333333	0.258138	0.258065	0.269797	0.299625	0.102322	0.09375	0.255315	0.105734
chr6	149566293	149591748	GINM1	0	+	intron	3	ENSG00000055211.13	0.317014	0.305882	0.363466	0.321168	0.340814	0.255319	0.289611	0.202166	0.406058	0.396552	0.29665	0.2625	0.404092	0.361702	0.324996	0.301075	0.458467	0.563636	0.215371	0.0909091	0.430921	0.4375	0.341127	0.312757	0.29758	0.157025	0.437669	0.5	0.262517	0.233333	0.364421	0.37037	0.298347	0.141127
chr3	142157526	142225607	GK5	0	-	intron	15	ENSG00000175066.15	0.64711	0.645161	0.625913	0.60177	0.459803	0.48	0.645787	0.645161	0.619673	0.601504	0.704755	0.763158	0.753289	0.788462	0.519455	0.434783	0.589948	0.630137	0.57764	0.551282	0.632199	0.660099	0.660828	0.657895	0.635495	0.62069	0.614563	0.586466	0.632928	0.666667	0.358712	0.37594	0.571128	0.180148
chr7	7968793	8094272	GLCCI1	0	+	intron	6	ENSG00000106415.12	0.195853	0.165391	0.139167	0.127897	0.116116	0.0604271	0.141006	0.10168	0.180651	0.102679	0.173123	0.192799	0.168234	0.180572	0.144201	0.108016	0.143032	0.106069	0.13737	0.107698	0.140501	0.088319	0.118281	0.107774	0.152378	0.13079	0.0836922	0.0486864	0.120758	0.0789466	0.0562395	0.055274	0.103707	0.0486583
chr9	128504699	128542288	GLE1	0	+	intron	9	ENSG00000119392.14	0.435311	0.392857	0.501262	0.521739	0.433026	0.470588	0.480918	0.425926	0.582983	0.689655	0.551546	0.655172	0.54878	0.705882	0.362878	0.413793	0.473593	0.458333	0.480062	0.564706	0.582613	0.657534	0.495642	0.457143	0.616841	0.634921	0.553013	0.517241	0.526732	0.470588	0.491097	0.510204	0.502722	0.163953
chr16	74447426	74607144	GLG1	0	-	intron	29	ENSG00000090863.11	0.460097	0.558704	0.523152	0.634615	0.389093	0.444444	0.503115	0.645914	0.484817	0.622366	0.538376	0.675556	0.598237	0.807692	0.385348	0.430939	0.495132	0.607407	0.44663	0.565657	0.505284	0.612403	0.471885	0.614035	0.47029	0.611399	0.499552	0.649123	0.482629	0.594937	0.365924	0.414414	0.558212	0.17249
chr1	92246401	92298987	GLMN	0	-	intron	18	ENSG00000174842.16	0.459982	0.472	0.524806	0.532489	0.3438	0.357322	0.431529	0.464524	0.449502	0.464535	0.473295	0.519706	0.632328	0.651655	0.361443	0.365152	0.579982	0.552728	0.421039	0.407796	0.573969	0.614359	0.439105	0.481998	0.522809	0.531226	0.478648	0.531814	0.499491	0.517606	0.330841	0.307692	0.457212	0.147717
chr6	38675924	38703141	GLO1	0	-	intron	5	ENSG00000124767.6	0.495784	0.507463	0.606494	0.670157	0.436157	0.45614	0.513752	0.479042	0.435536	0.40884	0.462149	0.473373	0.554541	0.528529	0.377708	0.294574	0.633612	0.679245	0.565642	0.557377	0.477723	0.508929	0.546893	0.546584	0.524507	0.517647	0.535286	0.494505	0.623974	0.625	0.442286	0.390476	0.478699	0.15639
chr10	130136398	130184521	GLRX3	0	+	intron	11	ENSG00000108010.11	0.647219	0.753623	0.626608	0.700508	0.418706	0.411215	0.556656	0.603015	0.552137	0.628571	0.568659	0.646288	0.613286	0.675615	0.439803	0.467532	0.607287	0.696133	0.612879	0.676218	0.5801	0.619926	0.620693	0.668896	0.609581	0.630208	0.613852	0.666667	0.590888	0.677419	0.453838	0.504854	0.589805	0.175785
chr14	95533502	95544724	GLRX5	0	+	intron	1	ENSG00000182512.4	0.477876	0.477876	0.471429	0.471429	0.537634	0.537634	0.430769	0.430769	0.230769	0.230769	0.461538	0.461538	0.824742	0.824742	0.455696	0.455696	0.68	0.68	0.261905	0.261905	0.619718	0.619718	0.45	0.45	0.690141	0.690141	0.574074	0.574074	0.444444	0.444444	0.533333	0.533333	0.479063	0.19092
chr2	190880826	190965552	GLS	0	+	intron	19	ENSG00000115419.12	0.185008	0.17094	0.192321	0.169492	0.1393	0.0695652	0.194223	0.150943	0.193092	0.194444	0.190932	0.205749	0.218967	0.180693	0.130381	0.0752688	0.18166	0.213608	0.128096	0.142857	0.18874	0.123288	0.138455	0.088993	0.169489	0.109091	0.186601	0.195876	0.198592	0.222672	0.0749333	0.0686499	0.140125	0.0632214
chr10	87050485	87094866	GLUD1	0	-	intron	12	ENSG00000148672.8	0.5925	0.610294	0.697183	0.740351	0.451309	0.421473	0.548216	0.559665	0.624035	0.636688	0.675707	0.694975	0.646962	0.675099	0.407312	0.404732	0.558357	0.573352	0.586476	0.64625	0.656382	0.703341	0.58362	0.634588	0.565321	0.566678	0.623115	0.63501	0.531926	0.554205	0.477736	0.503846	0.562385	0.171717
chr16	4803202	4847342	GLYR1	0	-	intron	16	ENSG00000140632.16	0.535729	0.548987	0.687483	0.770818	0.458914	0.483619	0.551905	0.575084	0.508987	0.495636	0.561931	0.556506	0.597354	0.639139	0.511216	0.523074	0.554316	0.595308	0.55787	0.618304	0.593142	0.634108	0.539082	0.549666	0.599562	0.671515	0.540474	0.588835	0.580808	0.617798	0.404939	0.383945	0.544255	0.163868
chr14	54474483	54489196	GMFB	0	-	intron	4	ENSG00000197045.12	0.261151	0.131604	0.338595	0.266765	0.209275	0.099868	0.25937	0.162752	0.285239	0.193909	0.29146	0.237392	0.369038	0.307266	0.24905	0.14296	0.23638	0.1592	0.162381	0.107894	0.383723	0.321018	0.276987	0.2237	0.280603	0.185138	0.296309	0.227753	0.290794	0.222168	0.158178	0.0989646	0.181668	0.0821876
chr6	24774930	24786099	GMNN	0	+	intron	7	ENSG00000112312.9	0.272688	0.278373	0.321391	0.302439	0.239684	0.224439	0.210325	0.207836	0.196984	0.12963	0.265928	0.203125	0.339223	0.385714	0.231973	0.217822	0.285977	0.327869	0.23883	0.286842	0.333254	0.371429	0.281037	0.251163	0.295836	0.294679	0.265828	0.314607	0.305174	0.375	0.259786	0.261538	0.260736	0.0957739
chr3	155870535	155944026	GMPS	0	+	intron	15	ENSG00000163655.15	0.568457	0.581498	0.605011	0.618182	0.497257	0.479339	0.558907	0.566845	0.553728	0.572816	0.589713	0.570048	0.663256	0.6875	0.494703	0.522388	0.568045	0.595041	0.534597	0.547826	0.630811	0.636943	0.527877	0.561111	0.584522	0.592593	0.512707	0.529032	0.591825	0.609091	0.415091	0.395181	0.533261	0.151797
chr1	109548610	109618321	GNAI3	0	+	intron	9	ENSG00000065135.10	0.417839	0.514851	0.464109	0.477064	0.33875	0.385185	0.420141	0.519824	0.454975	0.569288	0.495039	0.621469	0.524776	0.638158	0.361478	0.358696	0.391095	0.493617	0.368108	0.434043	0.471927	0.592593	0.472219	0.621053	0.536179	0.708075	0.392403	0.482759	0.436831	0.583851	0.276277	0.27027	0.486517	0.167865
chr1	1785284	1891117	GNB1	0	-	intron	11	ENSG00000078369.17	0.664264	0.652174	0.769521	0.748466	0.496132	0.467391	0.718002	0.738318	0.626663	0.608974	0.75752	0.794444	0.754314	0.790262	0.494275	0.486301	0.54658	0.589744	0.65771	0.682594	0.67422	0.723982	0.680496	0.738095	0.690375	0.715569	0.717641	0.713675	0.658829	0.659436	0.550632	0.572519	0.62835	0.18821
chr6	30541376	30557174	GNL1	0	-	intron	11	ENSG00000204590.12	0.741637	0.756757	0.688582	0.707071	0.566959	0.567901	0.462928	0.497041	0.655804	0.674419	0.69195	0.69863	0.74977	0.768	0.656524	0.677419	0.748877	0.793651	0.574297	0.570064	0.717356	0.716418	0.65832	0.714286	0.702752	0.7	0.667385	0.670659	0.752845	0.761062	0.597746	0.591304	0.639099	0.183232
chr1	37566815	37595935	GNL2	0	-	intron	15	ENSG00000134697.12	0.503229	0.469136	0.612951	0.609272	0.552284	0.52518	0.490364	0.474576	0.465041	0.417178	0.543791	0.489083	0.805975	0.82243	0.417982	0.347826	0.466359	0.431373	0.578391	0.569138	0.691598	0.675958	0.575924	0.53202	0.623785	0.610837	0.510622	0.514286	0.666741	0.670769	0.359009	0.273764	0.496049	0.1824
chrX	54530210	54561071	GNL3L	0	+	intron	15	ENSG00000130119.15	0.698413	0.688889	0.669412	0.666667	0.570366	0.575758	0.604649	0.634921	0.679337	0.68254	0.701749	0.751773	0.736203	0.795812	0.55092	0.571429	0.704951	0.791667	0.606702	0.631206	0.703806	0.755245	0.669038	0.692308	0.74121	0.753894	0.592023	0.599278	0.636142	0.67148	0.462733	0.439169	0.629532	0.185965
chr1	231241206	231277973	GNPAT	0	+	intron	15	ENSG00000116906.12	0.465478	0.462585	0.43489	0.396783	0.384943	0.359788	0.505535	0.506329	0.448151	0.463768	0.427699	0.459302	0.511061	0.488372	0.319059	0.245614	0.503697	0.539683	0.503693	0.506912	0.515765	0.473118	0.490888	0.52381	0.492084	0.485714	0.518044	0.426966	0.541024	0.545455	0.340762	0.290323	0.422031	0.137091
chr4	44682199	44726595	GNPDA2	0	-	intron	6	ENSG00000163281.11	0.196328	0.160743	0.251608	0.282764	0.0858863	0.090476	0.111981	0.110363	0.200329	0.179727	0.239412	0.227329	0.307769	0.254386	0.185086	0.171386	0.489947	0.54762	0.0809457	0.0991735	0.333049	0.357088	0.196251	0.191532	0.167385	0.195854	0.201734	0.210848	0.265268	0.241758	0.126993	0.158277	0.204666	0.120509
chr14	52775193	52791668	GNPNAT1	0	-	intron	5	ENSG00000100522.9	0.417847	0.444444	0.476707	0.517241	0.397548	0.434783	0.400809	0.4	0.368883	0.393064	0.393918	0.393305	0.497618	0.497608	0.24169	0.177515	0.439975	0.467532	0.386267	0.37037	0.517904	0.542222	0.488983	0.49697	0.450828	0.469027	0.394359	0.4	0.471516	0.486373	0.515751	0.492308	0.410751	0.134606
chr12	101745496	101830938	GNPTAB	0	-	intron	25	ENSG00000111670.15	0.262628	0.243902	0.336418	0.349206	0.293451	0.348624	0.279237	0.25641	0.329897	0.342857	0.396108	0.470588	0.423464	0.485549	0.254412	0.27027	0.308065	0.291667	0.272424	0.234375	0.337166	0.4	0.320584	0.319018	0.28821	0.323699	0.351935	0.414414	0.348409	0.349206	0.192747	0.166667	0.309791	0.115391
chr16	1351922	1364113	GNPTG	0	+	intron	11	ENSG00000090581.9	0.432519	0.5	0.47433	0.588235	0.431307	0.457143	0.364225	0.409639	0.394887	0.507937	0.505995	0.55814	0.471944	0.516854	0.317486	0.352941	0.563714	0.698795	0.35964	0.378378	0.556247	0.606061	0.557629	0.651163	0.42872	0.464286	0.49944	0.617284	0.546801	0.608696	0.379485	0.457143	0.492511	0.159938
chr12	64713444	64759447	GNS	0	-	intron	14	ENSG00000135677.10	0.435812	0.524193	0.595604	0.693334	0.513346	0.601075	0.547087	0.65	0.569078	0.650282	0.585044	0.676685	0.675909	0.782714	0.377433	0.395652	0.625304	0.715909	0.389553	0.427484	0.57981	0.624147	0.594126	0.636544	0.402088	0.453703	0.614199	0.718546	0.533538	0.622509	0.40636	0.428791	0.564798	0.185377
chr9	128255828	128275995	GOLGA2	0	-	intron	25	ENSG00000167110.17	0.781728	0.872483	0.753091	0.876712	0.745203	0.871795	0.731535	0.807175	0.718936	0.825581	0.802105	0.891566	0.830032	0.909091	0.724091	0.830769	0.758058	0.887789	0.762085	0.861809	0.79403	0.920455	0.799397	0.896552	0.817177	0.925926	0.797051	0.891304	0.771635	0.878307	0.666268	0.760331	0.818097	0.215047
chr15	82472992	82513950	GOLGA2P10	0	-	intron	3	ENSG00000255769.7	0.493427	0.454545	0.392462	0.37037	0.677479	0.642857	0.541286	0.519685	0.496395	0.527473	0.490746	0.506329	0.544866	0.560976	0.449875	0.428571	0.468325	0.472727	0.46227	0.46	0.5654	0.591549	0.551051	0.574074	0.477808	0.388889	0.358287	0.347826	0.48647	0.553191	0.574037	0.551724	0.467693	0.145507
chr12	132768908	132828858	GOLGA3	0	-	intron	24	ENSG00000090615.14	0.607386	0.736707	0.630017	0.701427	0.567262	0.633474	0.618106	0.733286	0.59359	0.73252	0.658591	0.780126	0.718964	0.847927	0.563538	0.675214	0.651127	0.751718	0.622317	0.763845	0.640343	0.724591	0.635359	0.726708	0.701059	0.827957	0.642908	0.776472	0.652517	0.751341	0.528683	0.648295	0.6948	0.187416
chr3	37243176	37366751	GOLGA4	0	+	intron	27	ENSG00000144674.16	0.408307	0.529801	0.46938	0.571429	0.471869	0.618421	0.357646	0.498812	0.416522	0.478964	0.412643	0.534296	0.615588	0.849835	0.434972	0.605166	0.527521	0.690513	0.311847	0.409302	0.502963	0.688073	0.449615	0.54417	0.423395	0.486874	0.44235	0.574939	0.500492	0.680986	0.3434	0.305263	0.533344	0.184474
chr14	92794230	92839963	GOLGA5	0	+	intron	12	ENSG00000066455.12	0.418694	0.403896	0.59575	0.598897	0.46886	0.533958	0.415316	0.435733	0.413233	0.413397	0.532532	0.569386	0.679574	0.704079	0.419345	0.475099	0.469816	0.461012	0.395701	0.396261	0.591905	0.588865	0.499483	0.518343	0.532455	0.523294	0.46659	0.420577	0.560987	0.590131	0.387116	0.361416	0.470256	0.151768
chr8	41490395	41510980	GOLGA7	0	+	intron	5	ENSG00000147533.16	0.299624	0.34375	0.311894	0.303448	0.301404	0.37037	0.266568	0.314286	0.331165	0.394737	0.393559	0.566929	0.378186	0.478632	0.187793	0.141593	0.29759	0.42623	0.336695	0.470588	0.355639	0.446154	0.349184	0.564103	0.36847	0.461538	0.215741	0.259259	0.313873	0.473118	0.287995	0.4375	0.379543	0.145672
chr3	121663198	121749767	GOLGB1	0	-	intron	21	ENSG00000173230.15	0.460272	0.473684	0.560502	0.526316	0.503448	0.505747	0.492246	0.522523	0.499315	0.542373	0.45796	0.509091	0.770382	0.813187	0.467692	0.460177	0.658567	0.72103	0.357768	0.372549	0.57512	0.657534	0.543961	0.567335	0.621456	0.67052	0.570532	0.617801	0.558738	0.61194	0.358173	0.352113	0.524936	0.179358
chr3	168008676	168095975	GOLIM4	0	-	intron	15	ENSG00000173905.8	0.494861	0.533333	0.719576	0.744681	0.808269	0.859002	0.541404	0.603175	0.489039	0.444444	0.651183	0.677083	0.830294	0.857143	0.700312	0.727273	0.800674	0.782178	0.668709	0.70801	0.784767	0.808	0.686451	0.717949	0.496439	0.540717	0.796321	0.798054	0.820531	0.813056	0.660194	0.723005	0.666888	0.208291
chr5	32124703	32174350	GOLPH3	0	-	intron	4	ENSG00000113384.13	0.092763	0.062069	0.149726	0.133333	0.0837895	0.063444	0.077503	0.056701	0.149156	0.128572	0.19179	0.19163	0.172251	0.170588	0.109065	0.101852	0.0907967	0.0829695	0.050926	0.0401234	0.151075	0.118279	0.112869	0.0809715	0.121586	0.0918365	0.132937	0.127413	0.11606	0.109091	0.0704275	0.0604735	0.0952557	0.0478353
chr1	150646224	150697144	GOLPH3L	0	-	intron	4	ENSG00000143457.10	0.626716	0.648382	0.658677	0.62963	0.594309	0.536447	0.638235	0.63307	0.656271	0.645489	0.759879	0.759615	0.76279	0.747878	0.518491	0.456281	0.63072	0.569059	0.546323	0.549738	0.674701	0.649147	0.656389	0.62653	0.713458	0.677659	0.611976	0.560819	0.655821	0.616779	0.466761	0.387039	0.57021	0.17377
chr6	117560268	117602542	GOPC	0	-	intron	4	ENSG00000047932.13	0.108554	0.0666665	0.117708	0.079365	0.0838059	0.0584279	0.0813713	0.0621841	0.132119	0.127485	0.102568	0.07	0.261975	0.255315	0.0850379	0.0344827	0.157113	0.146773	0.0707283	0.0462185	0.202038	0.163399	0.0867857	0.0535715	0.151465	0.124224	0.116131	0.117333	0.166729	0.142278	0.0972625	0.09375	0.0965572	0.0604841
chr1	170532128	170553446	GORAB	0	+	intron	4	ENSG00000120370.12	0.13013	0.102957	0.195685	0.203869	0.150651	0.158446	0.0993258	0.0518627	0.157949	0.15085	0.248314	0.239748	0.275166	0.275332	0.0640911	0.0666438	0.189996	0.124673	0.10692	0.0443476	0.215508	0.231017	0.123585	0.0471698	0.134664	0.106062	0.101669	0.0944265	0.202962	0.226437	0.0566801	0.0607287	0.128504	0.082138
chr2	170928463	170967129	GORASP2	0	+	intron	9	ENSG00000115806.12	0.429735	0.417266	0.49533	0.473684	0.457194	0.460432	0.425316	0.431894	0.41811	0.450216	0.466365	0.454343	0.577565	0.62069	0.385962	0.36	0.401908	0.383562	0.461141	0.457031	0.478757	0.448819	0.489551	0.527919	0.527508	0.550898	0.413494	0.416244	0.534777	0.570667	0.367941	0.353808	0.433969	0.133023
chr17	30477361	30527592	GOSR1	0	+	intron	8	ENSG00000108587.15	0.377062	0.431644	0.452033	0.505827	0.365725	0.405359	0.364065	0.397701	0.381376	0.405897	0.434241	0.476419	0.560084	0.657699	0.315748	0.332168	0.422614	0.468006	0.415078	0.450699	0.421125	0.478553	0.430915	0.456562	0.451631	0.501144	0.350486	0.406088	0.443745	0.509688	0.247855	0.248449	0.419524	0.137947
chr10	99396869	99431569	GOT1	0	-	intron	8	ENSG00000120053.11	0.524452	0.548895	0.501679	0.547407	0.400635	0.364409	0.565887	0.529546	0.364613	0.36956	0.500068	0.511879	0.480394	0.502188	0.367169	0.366667	0.368534	0.35625	0.466046	0.439047	0.483402	0.510795	0.483107	0.498452	0.586523	0.608796	0.401284	0.386437	0.562538	0.576403	0.289707	0.272755	0.434676	0.146415
chr16	58707130	58734357	GOT2	0	-	intron	9	ENSG00000125166.12	0.468002	0.450704	0.521844	0.512821	0.347755	0.310078	0.410193	0.410256	0.482539	0.396947	0.513585	0.502732	0.523737	0.475728	0.34134	0.275862	0.42013	0.357143	0.41691	0.437811	0.504536	0.534351	0.620611	0.610169	0.512062	0.522876	0.546395	0.5	0.521391	0.522876	0.430162	0.4375	0.426933	0.139185
chr8	41577186	41625001	GPAT4	0	+	intron	3	ENSG00000158669.11	0.332789	0.363636	0.424442	0.514706	0.288182	0.269504	0.448069	0.552764	0.411608	0.515723	0.38752	0.507692	0.472034	0.587156	0.289845	0.252252	0.409837	0.535211	0.333489	0.436364	0.318841	0.326087	0.435704	0.566372	0.476074	0.662791	0.427293	0.535211	0.478593	0.618705	0.241536	0.205128	0.438194	0.176385
chr14	76151915	76254342	GPATCH2L	0	+	intron	10	ENSG00000089916.17	0.135514	0.0691825	0.179733	0.065089	0.139146	0.0542635	0.196608	0.143444	0.209363	0.119048	0.222601	0.155188	0.226788	0.130435	0.1189	0.057377	0.177869	0.069307	0.184313	0.156262	0.221954	0.117834	0.22785	0.0992645	0.202266	0.147902	0.132748	0.0403618	0.184633	0.153828	0.103842	0.0404624	0.0952499	0.0491396
chr1	26890487	26900466	GPATCH3	0	-	intron	6	ENSG00000198746.12	0.414149	0.416111	0.519407	0.523625	0.537722	0.516667	0.282589	0.266414	0.354056	0.390873	0.484573	0.465653	0.612215	0.6	0.450931	0.450024	0.420357	0.478979	0.391377	0.385084	0.501674	0.517857	0.392429	0.400332	0.493531	0.482741	0.468979	0.451755	0.467282	0.442045	0.426321	0.447538	0.425629	0.131489
chr1	156594486	156601496	GPATCH4	0	-	intron	7	ENSG00000160818.16	0.760179	0.771331	0.715902	0.702929	0.721511	0.764151	0.597764	0.62766	0.60632	0.619608	0.754625	0.778481	0.845579	0.844749	0.651883	0.657534	0.801017	0.824561	0.685507	0.717742	0.866349	0.871094	0.769196	0.806084	0.752102	0.75737	0.731628	0.782998	0.830112	0.858824	0.64737	0.732143	0.71278	0.198406
chr17	44395283	44503430	GPATCH8	0	-	intron	9	ENSG00000186566.12	0.278483	0.146341	0.253677	0.173633	0.19693	0.106796	0.257455	0.212389	0.239946	0.223827	0.269665	0.23301	0.359197	0.404959	0.19203	0.0895522	0.192589	0.080292	0.225375	0.173913	0.257546	0.145455	0.246761	0.149533	0.257979	0.187328	0.239037	0.114583	0.230493	0.14123	0.136419	0.0666667	0.155853	0.0881648
chr5	57173947	57264679	GPBP1	0	+	intron	13	ENSG00000062194.15	0.470296	0.56338	0.541994	0.538324	0.405382	0.441026	0.436897	0.390123	0.450549	0.497778	0.467546	0.527473	0.58702	0.602941	0.416011	0.412844	0.438121	0.512281	0.386855	0.360284	0.550684	0.657439	0.451869	0.524664	0.409738	0.393162	0.409229	0.372781	0.461811	0.507317	0.273815	0.250825	0.444273	0.15248
chr1	45627303	45688113	GPBP1L1	0	-	intron	14	ENSG00000159592.10	0.367269	0.427994	0.44838	0.46743	0.354607	0.388165	0.357554	0.421157	0.370445	0.40411	0.37644	0.422248	0.467808	0.533006	0.314023	0.310011	0.368442	0.397351	0.328438	0.344374	0.428621	0.503348	0.432362	0.516428	0.382738	0.47817	0.370746	0.389394	0.36007	0.426852	0.206171	0.172558	0.388388	0.131324
chr20	5544403	5611026	GPCPD1	0	-	intron	20	ENSG00000125772.12	0.237866	0.237621	0.283989	0.329001	0.153138	0.135023	0.260981	0.287004	0.309933	0.33635	0.256488	0.288774	0.370732	0.424096	0.178634	0.177595	0.219197	0.208	0.147029	0.1621	0.265238	0.295596	0.206766	0.226357	0.218401	0.207914	0.186103	0.181566	0.211326	0.215287	0.0786144	0.0618451	0.222008	0.103037
chr2	27628246	27651508	GPN1	0	+	intron	8	ENSG00000198522.13	0.18793	0.208493	0.324169	0.356011	0.198379	0.235968	0.14862	0.156138	0.218885	0.245335	0.30804	0.370582	0.289703	0.316551	0.154562	0.166097	0.209571	0.256144	0.25363	0.292654	0.223128	0.244923	0.254679	0.304426	0.291294	0.324692	0.20623	0.211897	0.271524	0.30498	0.144796	0.147144	0.243649	0.0919549
chr1	26876132	26890297	GPN2	0	-	intron	5	ENSG00000142751.14	0.12956	0.174603	0.169862	0.176991	0.146137	0.153846	0.0808967	0.0969163	0.142815	0.142077	0.16617	0.227545	0.166075	0.116883	0.094396	0.0722892	0.114725	0.126984	0.0843884	0.102102	0.163566	0.2	0.13288	0.17931	0.175134	0.240385	0.128152	0.135417	0.139968	0.181818	0.120487	0.193548	0.148277	0.0598444
chr9	130053425	130140169	GPR107	0	+	intron	20	ENSG00000148358.19	0.420232	0.472923	0.506638	0.572147	0.316708	0.297754	0.398821	0.479791	0.446859	0.534814	0.469104	0.544125	0.555866	0.674555	0.334617	0.413652	0.419481	0.480822	0.38802	0.441644	0.471901	0.556989	0.43414	0.495251	0.447117	0.492891	0.460087	0.537972	0.444932	0.531593	0.284913	0.301191	0.460477	0.150175
chr4	7058905	7068197	GRPEL1	0	-	intron	3	ENSG00000109519.12	0.594968	0.614525	0.587442	0.639594	0.557962	0.594595	0.496409	0.551111	0.569327	0.669565	0.569894	0.630824	0.653319	0.689076	0.61218	0.649351	0.651888	0.714286	0.396694	0.484848	0.676214	0.782609	0.542077	0.65	0.611519	0.698925	0.599907	0.623529	0.647516	0.701613	0.52507	0.590476	0.604996	0.170084
chr4	70815781	70839945	GRSF1	0	-	intron	10	ENSG00000132463.13	0.382388	0.364879	0.457329	0.478603	0.363923	0.328022	0.368605	0.333965	0.380088	0.359011	0.406666	0.456803	0.446311	0.450015	0.315622	0.318418	0.454605	0.466752	0.323631	0.286042	0.427155	0.449085	0.426959	0.388137	0.407132	0.440336	0.427459	0.432482	0.4586	0.488103	0.396729	0.423094	0.38022	0.116011
chr19	48445772	48457022	GRWD1	0	+	intron	6	ENSG00000105447.12	0.653105	0.686071	0.695699	0.725597	0.631478	0.601504	0.516925	0.526389	0.606998	0.629559	0.672406	0.695415	0.763063	0.782143	0.601563	0.544377	0.703986	0.77237	0.511562	0.553099	0.683597	0.703818	0.608407	0.65789	0.666273	0.670223	0.571648	0.562428	0.648557	0.681601	0.495288	0.468293	0.603575	0.178715
chr19	42230185	42242625	GSK3A	0	-	intron	6	ENSG00000105723.11	0.702971	0.67252	0.682162	0.666284	0.68283	0.690617	0.74191	0.727453	0.61319	0.618615	0.679536	0.672956	0.664897	0.654635	0.676922	0.668944	0.547559	0.544974	0.757212	0.743695	0.650543	0.662462	0.71239	0.686275	0.741903	0.769865	0.623579	0.613363	0.805797	0.800288	0.669612	0.654348	0.638076	0.174999
chr3	119821322	120094417	GSK3B	0	-	intron	14	ENSG00000082701.15	0.215954	0.128411	0.26841	0.196963	0.19461	0.131351	0.220169	0.109679	0.225481	0.144452	0.258256	0.197732	0.241649	0.143994	0.162937	0.0719433	0.212655	0.157204	0.227728	0.131736	0.230529	0.109305	0.197457	0.112184	0.218154	0.160944	0.216448	0.1633	0.237325	0.191099	0.135974	0.0575163	0.129871	0.0516637
chr8	30678060	30727999	GSR	0	-	intron	12	ENSG00000104687.13	0.507012	0.533802	0.581333	0.627692	0.444467	0.47366	0.625094	0.651793	0.573236	0.592612	0.572288	0.579438	0.713946	0.723637	0.359232	0.391666	0.500643	0.491925	0.557031	0.579865	0.50309	0.581657	0.493138	0.473114	0.591536	0.621792	0.557485	0.57177	0.531352	0.534095	0.306332	0.311715	0.514131	0.164859
chr15	59638061	59657541	GTF2A2	0	-	intron	2	ENSG00000140307.10	0.329545	0.329545	0.321053	0.321053	0.23913	0.23913	0.287179	0.287179	0.257862	0.257862	0.3	0.3	0.363184	0.363184	0.251613	0.251613	0.323077	0.323077	0.301887	0.301887	0.3125	0.3125	0.36	0.36	0.394904	0.394904	0.320946	0.320946	0.36	0.36	0.235602	0.235602	0.291675	0.0878926
chr1	88852931	88891944	GTF2B	0	-	intron	6	ENSG00000137947.11	0.543227	0.566529	0.58319	0.566552	0.397101	0.369511	0.385159	0.36119	0.46302	0.440258	0.500746	0.471605	0.587064	0.62066	0.359676	0.376406	0.461973	0.453634	0.437284	0.368219	0.524935	0.49771	0.507443	0.468066	0.545722	0.488246	0.418849	0.409664	0.52568	0.479814	0.295324	0.282077	0.424714	0.139136
chr3	120742636	120783069	GTF2E1	0	+	intron	4	ENSG00000153767.9	0.649383	0.657339	0.674182	0.683247	0.52685	0.501253	0.622501	0.620071	0.638911	0.63508	0.668688	0.6302	0.691953	0.635829	0.461699	0.419913	0.536068	0.557693	0.532058	0.517253	0.759072	0.766305	0.626377	0.643182	0.649226	0.652961	0.625869	0.621687	0.600433	0.607764	0.4937	0.497928	0.567512	0.167742
chr8	30578317	30658251	GTF2E2	0	-	intron	9	ENSG00000197265.8	0.307721	0.393443	0.358398	0.540541	0.233763	0.294372	0.268935	0.379121	0.328733	0.429119	0.299119	0.429448	0.389238	0.634409	0.260158	0.339623	0.274066	0.315068	0.294764	0.453089	0.359696	0.495726	0.338877	0.537634	0.326	0.458716	0.330453	0.4375	0.336098	0.528053	0.196971	0.244344	0.406483	0.144612
chr11	18322294	18367044	GTF2H1	0	+	intron	15	ENSG00000110768.11	0.381599	0.461538	0.429846	0.495238	0.290519	0.317881	0.400937	0.447368	0.375685	0.42029	0.439966	0.494382	0.410693	0.443182	0.285285	0.282353	0.360535	0.408163	0.36346	0.388889	0.381583	0.408163	0.444742	0.453608	0.452072	0.535885	0.321913	0.349206	0.402704	0.458599	0.223549	0.253394	0.389302	0.126003
chr12	123633738	123662606	GTF2H3	0	+	intron	13	ENSG00000111358.13	0.470902	0.677419	0.504083	0.657343	0.400574	0.552486	0.496251	0.658824	0.523755	0.720617	0.531053	0.725806	0.543168	0.73774	0.331567	0.435897	0.469649	0.653846	0.392516	0.487805	0.550472	0.794411	0.485385	0.680412	0.517181	0.755	0.432925	0.605505	0.518094	0.706422	0.228505	0.274194	0.595513	0.2019
chr13	27424543	27435823	GTF3A	0	+	intron	8	ENSG00000122034.14	0.493593	0.471121	0.520523	0.530865	0.536798	0.537281	0.569496	0.566282	0.40431	0.326087	0.550022	0.599818	0.597484	0.591582	0.583025	0.592121	0.682711	0.676793	0.605827	0.567503	0.562621	0.533644	0.57545	0.589618	0.593734	0.616009	0.575228	0.640596	0.7081	0.707646	0.678224	0.66688	0.541991	0.164667
chr2	196763031	196799725	GTF3C3	0	-	intron	17	ENSG00000119041.10	0.389216	0.358974	0.418761	0.439791	0.324418	0.390625	0.338007	0.32	0.411532	0.390805	0.421735	0.426829	0.485266	0.479167	0.286732	0.305882	0.387939	0.395062	0.4122	0.422222	0.406105	0.396694	0.37162	0.37594	0.368695	0.357143	0.406129	0.391753	0.449931	0.465753	0.314091	0.336283	0.367819	0.105911
chr9	132670034	132694955	GTF3C4	0	+	intron	4	ENSG00000125484.11	0.573466	0.519131	0.61215	0.559948	0.497	0.448661	0.451208	0.420213	0.554618	0.498773	0.613469	0.56707	0.599775	0.563559	0.42047	0.371271	0.536921	0.476577	0.404792	0.336851	0.593893	0.592208	0.582105	0.548913	0.555	0.529058	0.58272	0.537676	0.565269	0.543736	0.281072	0.200774	0.453789	0.154827
chr6	110958559	110967890	GTF3C6	0	+	intron	5	ENSG00000155115.6	0.773215	0.795775	0.779453	0.786982	0.773653	0.762791	0.676497	0.701357	0.668997	0.666667	0.664023	0.698413	0.896515	0.9	0.736411	0.731183	0.833232	0.849057	0.603944	0.587065	0.859642	0.851064	0.827462	0.850575	0.794295	0.795181	0.802653	0.811881	0.893732	0.889952	0.643938	0.635294	0.724308	0.206917
chr22	38705722	38738299	GTPBP1	0	+	intron	12	ENSG00000100226.15	0.365462	0.381356	0.377585	0.429542	0.265765	0.297328	0.310708	0.313998	0.341157	0.431725	0.367482	0.363933	0.411041	0.458415	0.256577	0.235092	0.351712	0.376196	0.312695	0.341263	0.419151	0.484178	0.422013	0.4741	0.403542	0.426973	0.325536	0.340723	0.330145	0.325798	0.223112	0.232011	0.347802	0.117344
chr7	90335222	90391455	GTPBP10	0	+	intron	9	ENSG00000105793.15	0.5088	0.615385	0.550643	0.648649	0.390606	0.473118	0.468084	0.571429	0.477736	0.6	0.479607	0.621469	0.566958	0.679487	0.279491	0.232558	0.493629	0.533333	0.480509	0.572414	0.60022	0.686391	0.502882	0.647482	0.541926	0.651429	0.47002	0.54	0.504169	0.605405	0.287992	0.317757	0.529194	0.183191
chr6	43605315	43629162	GTPBP2	0	-	intron	12	ENSG00000172432.18	0.352659	0.332703	0.391775	0.371061	0.318516	0.226096	0.350643	0.304899	0.376232	0.324637	0.365282	0.294556	0.404127	0.334545	0.308176	0.291718	0.409701	0.421412	0.326841	0.332109	0.402079	0.354163	0.369877	0.318412	0.401197	0.438775	0.32829	0.309955	0.420829	0.417098	0.179751	0.1026	0.304396	0.110186
chr10	988018	1019936	GTPBP4	0	+	intron	16	ENSG00000107937.18	0.4582	0.394473	0.461379	0.444894	0.389939	0.345809	0.391146	0.358809	0.409792	0.388125	0.373486	0.309989	0.544586	0.520448	0.321073	0.22793	0.274137	0.204808	0.415219	0.389656	0.538429	0.530628	0.392921	0.388396	0.474608	0.462504	0.404413	0.409909	0.468798	0.409135	0.271729	0.244875	0.354729	0.129362
chr4	44678426	44700926	GUF1	0	+	intron	17	ENSG00000151806.13	0.22795	0.202899	0.33145	0.342857	0.186405	0.168675	0.19559	0.206522	0.246084	0.274678	0.268002	0.262411	0.340084	0.361624	0.168915	0.144737	0.39861	0.37931	0.130822	0.141667	0.388023	0.407583	0.205388	0.225352	0.242783	0.269841	0.155706	0.185185	0.25362	0.274194	0.145333	0.142857	0.234729	0.103905
chr12	42081844	42144879	GXYLT1	0	-	intron	7	ENSG00000151233.10	0.435811	0.444444	0.435661	0.458599	0.254092	0.230769	0.327318	0.262295	0.347515	0.357895	0.433099	0.507463	0.527263	0.522727	0.328065	0.333333	0.516734	0.591549	0.265403	0.288889	0.511959	0.657895	0.361306	0.36036	0.393037	0.417582	0.369152	0.431373	0.317783	0.323232	0.113242	0.109375	0.370458	0.165788
chr7	44826790	44848083	H2AFV	0	-	intron	5	ENSG00000105968.18	0.423067	0.588808	0.484595	0.734807	0.359367	0.482328	0.393016	0.492806	0.436988	0.566929	0.446272	0.612	0.522222	0.793522	0.372823	0.529412	0.453538	0.626667	0.385551	0.487619	0.501555	0.747664	0.427428	0.577352	0.441944	0.621194	0.441701	0.649776	0.49599	0.752809	0.409674	0.602649	0.580373	0.177253
chr5	135333899	135399914	H2AFY	0	-	intron	5	ENSG00000113648.16	0.241656	0.276596	0.310758	0.381232	0.238777	0.285714	0.210659	0.199377	0.298052	0.330579	0.298494	0.369973	0.35015	0.446809	0.181057	0.188235	0.327918	0.373494	0.265979	0.306796	0.319931	0.381215	0.272274	0.330435	0.289053	0.300469	0.270177	0.273092	0.300632	0.378109	0.254062	0.309524	0.301862	0.102218
chr4	99948085	99950388	H2AFZ	0	-	intron	4	ENSG00000164032.11	0.51269	0.631796	0.519478	0.63632	0.479283	0.590879	0.407782	0.484706	0.365163	0.426621	0.415548	0.498419	0.550804	0.698946	0.454548	0.564407	0.61964	0.780842	0.413867	0.497752	0.593322	0.749262	0.489799	0.604661	0.585894	0.746973	0.498016	0.598772	0.568715	0.700106	0.410759	0.491003	0.570674	0.180535
chr9	96450200	96491336	HABP4	0	+	intron	7	ENSG00000130956.13	0.547039	0.638298	0.602485	0.687831	0.537227	0.615385	0.458305	0.421053	0.604317	0.689655	0.55474	0.676471	0.491848	0.541667	0.427811	0.439024	0.568087	0.606742	0.364693	0.416667	0.524746	0.551724	0.55212	0.55	0.517157	0.547619	0.609098	0.649682	0.642408	0.655172	0.483497	0.506667	0.540803	0.16593
chr3	123490819	123585185	HACD2	0	-	intron	6	ENSG00000206527.9	0.528472	0.545826	0.545247	0.56591	0.478588	0.479102	0.421463	0.406235	0.566096	0.591787	0.609202	0.597066	0.643383	0.638517	0.470894	0.480769	0.548915	0.5301	0.276195	0.308007	0.660933	0.669064	0.51869	0.495176	0.568815	0.594954	0.431675	0.45401	0.50726	0.503753	0.275428	0.294027	0.479665	0.161243
chr3	15560703	15601852	HACL1	0	-	intron	16	ENSG00000131373.14	0.31539	0.293334	0.437426	0.415687	0.33469	0.3125	0.408363	0.416334	0.487595	0.561387	0.381273	0.352043	0.428156	0.467505	0.231357	0.230323	0.435365	0.372685	0.38348	0.403431	0.409875	0.442561	0.333471	0.307159	0.411186	0.424459	0.224203	0.241375	0.437852	0.44713	0.305551	0.320301	0.353424	0.124971
chr2	26190634	26244726	HADHA	0	-	intron	18	ENSG00000084754.11	0.620683	0.655048	0.717031	0.758887	0.614275	0.647059	0.632868	0.64714	0.624112	0.641976	0.667138	0.703237	0.669713	0.698317	0.57877	0.596127	0.662228	0.630858	0.597627	0.618756	0.695953	0.727907	0.692027	0.724429	0.642733	0.667582	0.652585	0.67999	0.726217	0.773756	0.584915	0.611963	0.634296	0.171257
chr2	26243169	26290468	HADHB	0	+	intron	16	ENSG00000138029.13	0.58925	0.605356	0.642598	0.678334	0.496512	0.536334	0.581731	0.650623	0.596625	0.67429	0.627175	0.699814	0.573291	0.592834	0.458274	0.469535	0.639963	0.68948	0.561684	0.621198	0.587957	0.625544	0.645684	0.75	0.543389	0.577916	0.566344	0.644919	0.639072	0.739248	0.448842	0.481247	0.590392	0.171641
chr5	140673903	140691862	HARS	0	-	intron	13	ENSG00000170445.13	0.547198	0.641509	0.545133	0.542056	0.490991	0.53012	0.596589	0.656442	0.563485	0.583851	0.58308	0.621622	0.612511	0.742081	0.543101	0.644068	0.63573	0.691729	0.559456	0.621622	0.607988	0.683544	0.637238	0.790909	0.603388	0.709677	0.621685	0.704918	0.658342	0.770642	0.516846	0.653465	0.622839	0.175795
chr5	140691425	140699318	HARS2	0	+	intron	12	ENSG00000112855.15	0.348483	0.358604	0.351492	0.306793	0.291085	0.253052	0.243243	0.257792	0.281458	0.273058	0.343347	0.344231	0.458544	0.471472	0.221715	0.193773	0.405206	0.431544	0.187815	0.169796	0.397561	0.406946	0.361964	0.331188	0.307872	0.326354	0.325165	0.349502	0.404912	0.413855	0.238435	0.20996	0.299878	0.115032
chr2	171922447	171983682	HAT1	0	+	intron	10	ENSG00000128708.12	0.677473	0.645108	0.731813	0.716184	0.550431	0.560362	0.580455	0.568223	0.625262	0.651235	0.664799	0.63373	0.759902	0.772728	0.568504	0.576838	0.533767	0.501789	0.604775	0.582483	0.698818	0.702089	0.702018	0.701334	0.697635	0.690706	0.60843	0.594411	0.672182	0.681144	0.419112	0.40229	0.587097	0.175712
chr18	46104331	46128333	HAUS1	0	+	intron	9	ENSG00000152240.12	0.361412	0.375	0.430245	0.519481	0.381115	0.4	0.438759	0.571429	0.324599	0.444444	0.374535	0.44898	0.457468	0.612245	0.274017	0.319444	0.392817	0.478261	0.429876	0.593607	0.569549	0.711111	0.240142	0.321429	0.488023	0.666667	0.437261	0.485714	0.421656	0.493506	0.318343	0.333333	0.457332	0.166309
chr15	42548809	42569994	HAUS2	0	+	intron	6	ENSG00000137814.10	0.374148	0.410955	0.537988	0.579971	0.410181	0.451389	0.380872	0.407134	0.394416	0.450998	0.491844	0.543372	0.490093	0.572442	0.323313	0.399921	0.353664	0.4	0.369932	0.400172	0.47797	0.528015	0.521018	0.569334	0.504126	0.625305	0.421269	0.483471	0.445421	0.485294	0.275756	0.306327	0.447888	0.143167
chr6	134960377	135103056	HBS1L	0	-	intron	20	ENSG00000112339.14	0.198559	0.204886	0.283141	0.325556	0.197192	0.205674	0.189659	0.192672	0.231447	0.281471	0.243708	0.289675	0.336967	0.392415	0.189566	0.183225	0.297139	0.315684	0.179596	0.209168	0.264608	0.283558	0.197502	0.194948	0.194181	0.214969	0.20869	0.241883	0.243725	0.283208	0.197631	0.209797	0.236988	0.0844366
chrX	11111300	11123078	HCCS	0	+	intron	7	ENSG00000004961.14	0.311607	0.295775	0.365698	0.419512	0.31322	0.38	0.220972	0.280936	0.215448	0.128713	0.256156	0.272727	0.350677	0.490706	0.299691	0.363636	0.36365	0.457143	0.230204	0.309711	0.377017	0.446701	0.235502	0.306452	0.261458	0.275862	0.318653	0.391892	0.286093	0.362069	0.259982	0.370968	0.326635	0.120875
chr1	32292085	32333635	HDAC1	0	+	intron	13	ENSG00000116478.11	0.756539	0.787879	0.754551	0.787234	0.691815	0.690647	0.697403	0.693467	0.808345	0.830601	0.703109	0.733728	0.841938	0.894737	0.633108	0.7	0.74309	0.803738	0.727075	0.774347	0.781011	0.814815	0.790978	0.84	0.778077	0.793233	0.838893	0.877551	0.756594	0.765472	0.748219	0.8125	0.741173	0.199842
chr6	113933027	114011308	HDAC2	0	-	intron	14	ENSG00000196591.11	0.426866	0.431463	0.463751	0.463805	0.358472	0.335193	0.377557	0.407358	0.432859	0.479357	0.369984	0.398145	0.511811	0.537377	0.326309	0.25752	0.569806	0.618328	0.46502	0.489524	0.548892	0.582911	0.462326	0.47872	0.519212	0.545548	0.463628	0.479543	0.555232	0.598402	0.380761	0.352477	0.438569	0.148738
chr5	141620875	141636870	HDAC3	0	-	intron	10	ENSG00000171720.9	0.236011	0.227796	0.271603	0.277442	0.175063	0.14302	0.258535	0.242849	0.260001	0.230314	0.221385	0.222254	0.352052	0.336732	0.151664	0.0887805	0.281576	0.231748	0.255894	0.260728	0.36201	0.346797	0.275143	0.258641	0.344405	0.390987	0.294547	0.311442	0.31824	0.320512	0.169276	0.154047	0.237888	0.0984706
chr18	47107402	47150520	HDHD2	0	-	intron	4	ENSG00000167220.11	0.585873	0.597208	0.681728	0.695036	0.582966	0.597548	0.694488	0.725039	0.689183	0.734923	0.649035	0.680399	0.709449	0.724557	0.456583	0.485714	0.712655	0.734432	0.66987	0.637664	0.722123	0.729472	0.623187	0.615385	0.710478	0.73416	0.619724	0.640919	0.635775	0.629714	0.43809	0.438679	0.611815	0.180039
chr2	241227263	241317061	HDLBP	0	-	intron	29	ENSG00000115677.16	0.643393	0.704082	0.684647	0.765517	0.66434	0.752294	0.565917	0.639118	0.602954	0.657963	0.617835	0.687976	0.784076	0.887984	0.618042	0.692308	0.678942	0.784067	0.618708	0.676923	0.699357	0.796053	0.657034	0.769841	0.669769	0.747826	0.697586	0.795411	0.697094	0.789262	0.696503	0.776735	0.701374	0.19121
chr1	236549004	236604504	HEATR1	0	-	intron	43	ENSG00000119285.10	0.246796	0.248588	0.304697	0.314516	0.244085	0.224784	0.219945	0.214511	0.235544	0.234432	0.287575	0.297872	0.359772	0.350282	0.212961	0.193548	0.288001	0.28	0.194187	0.187266	0.320391	0.336662	0.249278	0.246575	0.276976	0.282759	0.197419	0.180851	0.254855	0.239316	0.170499	0.163793	0.235044	0.0815064
chr2	36968382	37084342	HEATR5B	0	-	intron	35	ENSG00000008869.11	0.459396	0.457143	0.550714	0.553846	0.365523	0.382979	0.467393	0.483871	0.509362	0.516129	0.559899	0.597015	0.58896	0.634146	0.294778	0.315789	0.504873	0.612903	0.442186	0.482759	0.535769	0.55	0.482872	0.493827	0.530818	0.578947	0.390241	0.413793	0.43176	0.429907	0.248732	0.24	0.455474	0.157787
chr14	31100111	31207804	HECTD1	0	-	intron	45	ENSG00000092148.12	0.381232	0.38674	0.435549	0.481203	0.327427	0.31085	0.359769	0.379845	0.374314	0.436548	0.417583	0.426727	0.52254	0.565947	0.33378	0.299376	0.409232	0.398268	0.336651	0.343643	0.42808	0.44586	0.361047	0.392381	0.387359	0.408551	0.373545	0.394737	0.38602	0.396694	0.250133	0.227273	0.370273	0.121218
chr4	83407342	83455856	HELQ	0	-	intron	17	ENSG00000163312.10	0.438812	0.428571	0.470486	0.518519	0.318155	0.363636	0.319579	0.322581	0.408168	0.363636	0.439827	0.493333	0.493458	0.451613	0.364649	0.4	0.413755	0.482759	0.335187	0.347826	0.44138	0.465116	0.394871	0.4	0.371003	0.318632	0.373994	0.363636	0.428938	0.411765	0.133844	0.111111	0.36722	0.132749
chr17	67070437	67245989	HELZ	0	-	intron	33	ENSG00000198265.11	0.419256	0.376623	0.492374	0.52921	0.357901	0.324074	0.427574	0.430233	0.394763	0.368	0.458318	0.449761	0.532926	0.542751	0.326662	0.331429	0.377691	0.322034	0.374087	0.390533	0.498796	0.464286	0.415012	0.396552	0.464002	0.454545	0.345536	0.311111	0.36471	0.361702	0.205736	0.208696	0.368326	0.126169
chr15	63608617	63833942	HERC1	0	-	intron	63	ENSG00000103657.13	0.397236	0.393443	0.464585	0.481928	0.322916	0.339623	0.429689	0.406926	0.416483	0.405797	0.467693	0.487179	0.589189	0.601227	0.300202	0.283186	0.492344	0.5	0.422553	0.424242	0.461827	0.486486	0.425136	0.42029	0.448971	0.447059	0.397421	0.411765	0.427916	0.441176	0.250257	0.236364	0.398041	0.132632
chr10	67921898	68075348	HERC4	0	-	intron	30	ENSG00000148634.15	0.23192	0.166249	0.288582	0.252943	0.184484	0.106431	0.300665	0.273695	0.269018	0.20161	0.292925	0.292824	0.264616	0.209058	0.143779	0.0774282	0.264895	0.18076	0.307238	0.301748	0.245604	0.199112	0.28229	0.252029	0.327037	0.339689	0.216142	0.10196	0.297442	0.235691	0.157807	0.109609	0.194167	0.0912668
chr16	56932047	56944863	HERPUD1	0	+	intron	8	ENSG00000051108.14	0.270077	0.264728	0.302125	0.331644	0.199513	0.224018	0.153274	0.14058	0.281871	0.311884	0.313099	0.361878	0.370134	0.438865	0.238307	0.299922	0.233424	0.245264	0.116263	0.124797	0.297945	0.276091	0.250696	0.298125	0.211511	0.259522	0.282714	0.325466	0.241677	0.272971	0.140639	0.125	0.252986	0.105185
chr7	35632658	35695571	HERPUD2	0	-	intron	7	ENSG00000122557.9	0.480337	0.48	0.505003	0.507772	0.402307	0.379888	0.511726	0.542373	0.540398	0.589928	0.543175	0.528302	0.618653	0.548387	0.30843	0.245614	0.526032	0.515464	0.432709	0.428571	0.589659	0.601307	0.577037	0.568807	0.488423	0.544218	0.493048	0.440367	0.536018	0.56338	0.255512	0.242991	0.454551	0.15879
chr2	190189734	190344193	HIBCH	0	-	intron	14	ENSG00000198130.15	0.499465	0.585759	0.590208	0.72253	0.440987	0.504783	0.480917	0.599979	0.495177	0.659455	0.48214	0.584684	0.523653	0.603595	0.347906	0.361349	0.54083	0.647193	0.50006	0.617614	0.566844	0.704695	0.53479	0.684702	0.556754	0.655657	0.522224	0.635386	0.572389	0.642219	0.339783	0.344749	0.56202	0.178965
chr10	100529071	100559998	HIF1AN	0	+	intron	7	ENSG00000166135.13	0.406595	0.407767	0.51443	0.548872	0.426912	0.424242	0.384972	0.47205	0.48108	0.509091	0.573694	0.604167	0.579057	0.609375	0.299244	0.307692	0.488803	0.5	0.436406	0.5	0.530257	0.55	0.491275	0.557377	0.535558	0.551181	0.562634	0.579439	0.53599	0.545455	0.339987	0.361111	0.472225	0.147957
chr11	86302210	86345931	HIKESHI	0	+	intron	4	ENSG00000149196.15	0.13698	0.0714285	0.191961	0.190939	0.163955	0.11579	0.152279	0.14	0.186688	0.159091	0.215344	0.171429	0.244922	0.238095	0.102679	0.0625	0.191827	0.181818	0.198097	0.175141	0.178209	0.164557	0.204027	0.2	0.170613	0.139303	0.213607	0.20155	0.147214	0.147059	0.131429	0.12	0.145806	0.0587986
chr6	125956780	125980244	HINT3	0	+	intron	4	ENSG00000111911.6	0.575896	0.577812	0.682777	0.700409	0.47954	0.480326	0.472567	0.471761	0.65855	0.709279	0.53636	0.511719	0.725506	0.718523	0.307857	0.317647	0.482513	0.542125	0.4338	0.450539	0.680491	0.682293	0.545132	0.521381	0.554598	0.555072	0.509918	0.551086	0.54994	0.535211	0.333996	0.334659	0.509403	0.175529
chr22	19330697	19447450	HIRA	0	-	intron	25	ENSG00000100084.14	0.392687	0.411765	0.429219	0.42623	0.30424	0.27027	0.401388	0.422535	0.372199	0.380165	0.422334	0.438819	0.453166	0.442953	0.298156	0.303797	0.337327	0.353741	0.387102	0.405286	0.44467	0.538462	0.395134	0.363636	0.380992	0.411576	0.391996	0.40678	0.373788	0.33557	0.248598	0.266667	0.363427	0.115433
chr6	12008761	12164999	HIVEP1	0	+	intron	9	ENSG00000095951.16	0.210741	0.172414	0.268019	0.299213	0.224615	0.156863	0.139635	0.110769	0.173573	0.172414	0.234971	0.251969	0.335827	0.431694	0.208656	0.233333	0.21741	0.258065	0.133601	0.122699	0.278345	0.287879	0.186999	0.176471	0.196695	0.26087	0.184408	0.16129	0.234954	0.26087	0.109599	0.14966	0.206263	0.095878
chr2	233833415	233854566	HJURP	0	-	intron	8	ENSG00000123485.11	0.389823	0.345198	0.406639	0.347619	0.355904	0.352672	0.307164	0.246743	0.36178	0.319489	0.365382	0.307609	0.522104	0.524096	0.403651	0.323529	0.371745	0.350202	0.232497	0.215343	0.419817	0.38013	0.300429	0.247622	0.356788	0.301874	0.325997	0.295247	0.269412	0.246499	0.277321	0.227992	0.295992	0.105411
chr6	30489466	30494205	HLA-E	0	+	intron	7	ENSG00000204592.8	0.695668	0.711111	0.7561	0.744681	0.786544	0.776812	0.638092	0.606532	0.655265	0.624625	0.806019	0.794521	0.728619	0.725191	0.608322	0.607595	0.846702	0.839216	0.48855	0.48855	0.806125	0.783505	0.771737	0.755396	0.575832	0.556818	0.813843	0.788321	0.686204	0.676923	0.61137	0.606742	0.652149	0.194179
chr15	77420411	77485607	HMG20A	0	+	intron	10	ENSG00000140382.14	0.382753	0.379781	0.385152	0.396455	0.350243	0.347693	0.516314	0.590647	0.402154	0.396027	0.453031	0.481525	0.452879	0.547395	0.262245	0.213152	0.344923	0.373484	0.471799	0.556454	0.426043	0.462121	0.421219	0.453079	0.444414	0.46379	0.374342	0.418278	0.434815	0.472249	0.187188	0.223684	0.398577	0.144771
chr6	34236872	34246231	HMGA1	0	+	intron	5	ENSG00000137309.19	0.436296	0.659794	0.47927	0.726457	0.448186	0.690224	0.422235	0.622348	0.440642	0.650363	0.476837	0.710327	0.503949	0.778116	0.514956	0.827957	0.546123	0.8867	0.456193	0.706206	0.482807	0.77193	0.424223	0.637363	0.491315	0.767306	0.395153	0.600791	0.466071	0.695082	0.501746	0.808737	0.678806	0.191387
chr4	173331694	173335125	HMGB2	0	-	intron	4	ENSG00000164104.11	0.517848	0.645826	0.562457	0.728687	0.482038	0.6132	0.449368	0.541484	0.47646	0.601518	0.442217	0.541179	0.53612	0.66379	0.504233	0.645768	0.569377	0.736456	0.443675	0.572611	0.559383	0.726482	0.430437	0.527541	0.611583	0.797783	0.462693	0.576717	0.536389	0.698465	0.495764	0.620057	0.60221	0.173598
chr5	43289394	43313512	HMGCS1	0	-	intron	10	ENSG00000112972.14	0.185544	0.186537	0.246685	0.239725	0.172655	0.168492	0.243688	0.212046	0.273341	0.282102	0.250182	0.273165	0.409207	0.412988	0.191849	0.196517	0.232321	0.254545	0.269822	0.233307	0.244769	0.248438	0.333273	0.358468	0.321128	0.3154	0.196814	0.159627	0.317664	0.267626	0.0881026	0.0735261	0.228383	0.0980213
chr1	26472449	26475972	HMGN2	0	+	intron	5	ENSG00000198830.10	0.511831	0.560111	0.459763	0.474701	0.515712	0.55814	0.418835	0.462913	0.446306	0.47541	0.31824	0.354592	0.517718	0.566108	0.521586	0.551637	0.606638	0.654321	0.594245	0.586744	0.460615	0.510569	0.479833	0.504958	0.56498	0.536723	0.558663	0.557443	0.555522	0.544656	0.659336	0.647989	0.502766	0.147412
chr6	79201244	79234738	HMGN3	0	-	intron	6	ENSG00000118418.14	0.346373	0.357928	0.356817	0.331975	0.338855	0.336286	0.428089	0.477038	0.330745	0.328133	0.323266	0.304509	0.435675	0.511112	0.322118	0.326065	0.429371	0.493108	0.364083	0.358764	0.36576	0.334985	0.348397	0.336764	0.397381	0.377999	0.327677	0.282258	0.351919	0.338144	0.32698	0.232724	0.336929	0.113361
chr6	26538404	26546254	HMGN4	0	+	intron	1	ENSG00000182952.4	0.246914	0.246914	0.202532	0.202532	0.0588235	0.0588235	0.224066	0.224066	0.191083	0.191083	0.350515	0.350515	0.280374	0.280374	0.0253165	0.0253165	0.430769	0.430769	0.219114	0.219114	0.194286	0.194286	0.149254	0.149254	0.183051	0.183051	0.222222	0.222222	0.528302	0.528302	0.375758	0.375758	0.228375	0.137936
chr5	150000045	150053142	HMGXB3	0	+	intron	21	ENSG00000113716.12	0.320925	0.333333	0.390985	0.41958	0.246823	0.261168	0.317069	0.378601	0.296142	0.314961	0.296637	0.323529	0.430046	0.519774	0.258948	0.234043	0.346512	0.339483	0.298328	0.306306	0.388119	0.423077	0.303436	0.293578	0.335194	0.333333	0.297333	0.296296	0.284404	0.307229	0.163136	0.111111	0.305612	0.117163
chr22	35257451	35295807	HMGXB4	0	+	intron	10	ENSG00000100281.13	0.374193	0.355989	0.480017	0.479583	0.383996	0.355031	0.383056	0.395292	0.355512	0.336274	0.429649	0.387149	0.546097	0.511278	0.370829	0.351133	0.446851	0.411382	0.389031	0.405283	0.491609	0.461719	0.427669	0.428438	0.403881	0.364074	0.349683	0.299091	0.39451	0.389933	0.281624	0.287961	0.365859	0.111355
chr7	26173056	26201529	HNRNPA2B1	0	-	intron	12	ENSG00000122566.21	0.654511	0.791876	0.676535	0.793154	0.536312	0.632862	0.519631	0.643498	0.565618	0.683313	0.557324	0.659717	0.668771	0.807076	0.586531	0.712295	0.725617	0.832889	0.629907	0.725568	0.660165	0.781079	0.5625	0.682047	0.664753	0.813935	0.599647	0.689999	0.719277	0.841553	0.593045	0.73796	0.695813	0.191671
chr2	177212562	177223958	HNRNPA3	0	+	intron	9	ENSG00000170144.20	0.672281	0.687535	0.728505	0.733547	0.564299	0.580569	0.557737	0.527038	0.616005	0.613381	0.559361	0.564545	0.785933	0.777933	0.679696	0.711854	0.644589	0.692637	0.618262	0.625302	0.65399	0.63666	0.643069	0.644089	0.755603	0.732341	0.653279	0.665902	0.724124	0.745293	0.535999	0.571464	0.618241	0.174542
chr5	178204506	178211163	HNRNPAB	0	+	intron	4	ENSG00000197451.11	0.498225	0.585465	0.508448	0.623196	0.436773	0.509697	0.355642	0.404936	0.376925	0.447914	0.381271	0.449775	0.534421	0.673381	0.424952	0.462323	0.529688	0.635595	0.341626	0.361824	0.549516	0.680953	0.410108	0.48037	0.536025	0.648802	0.466467	0.554527	0.528607	0.655868	0.418458	0.45677	0.507729	0.16568
chr14	21209135	21269494	HNRNPC	0	-	intron	7	ENSG00000092199.17	0.429609	0.557833	0.47588	0.613126	0.4041	0.491994	0.504318	0.687967	0.471607	0.59479	0.40073	0.476567	0.519153	0.692654	0.411229	0.470796	0.41316	0.475316	0.544065	0.701031	0.490712	0.629189	0.481652	0.555143	0.524851	0.688409	0.478865	0.570758	0.477457	0.636197	0.46125	0.551378	0.552538	0.162896
chr4	82352497	82374503	HNRNPD	0	-	intron	8	ENSG00000138668.18	0.600876	0.604024	0.636671	0.610578	0.441349	0.414612	0.621587	0.594782	0.619991	0.618495	0.610494	0.57017	0.703414	0.683813	0.536312	0.516549	0.726429	0.724588	0.730441	0.754824	0.612184	0.615856	0.57122	0.536767	0.675927	0.680311	0.663969	0.644586	0.692525	0.699249	0.53431	0.540024	0.577013	0.170732
chr5	179614177	179634784	HNRNPH1	0	-	intron	13	ENSG00000169045.17	0.34666	0.37408	0.344912	0.342211	0.262275	0.219718	0.246849	0.256246	0.367635	0.40388	0.28922	0.271283	0.436345	0.436916	0.276365	0.21592	0.352241	0.368836	0.281718	0.293357	0.40873	0.405165	0.28361	0.311831	0.41929	0.472569	0.280289	0.263214	0.446171	0.543131	0.24386	0.246296	0.319097	0.123989
chr10	68331173	68343191	HNRNPH3	0	+	intron	9	ENSG00000096746.17	0.535135	0.586436	0.501131	0.525769	0.505242	0.508143	0.428436	0.411315	0.496208	0.51526	0.402883	0.378082	0.673225	0.750188	0.507827	0.483673	0.623118	0.705416	0.542608	0.563837	0.721149	0.790155	0.547872	0.540765	0.577512	0.592134	0.481943	0.494532	0.609795	0.669421	0.562933	0.575154	0.534722	0.176515
chr9	83968082	83980616	HNRNPK	0	-	intron	14	ENSG00000165119.20	0.223543	0.190388	0.278463	0.228317	0.199643	0.156524	0.186962	0.140632	0.191569	0.127196	0.194161	0.148843	0.334602	0.242595	0.186668	0.14212	0.272199	0.308217	0.212708	0.250677	0.307953	0.205578	0.18065	0.131687	0.237838	0.191642	0.244165	0.248046	0.237294	0.253063	0.14368	0.130968	0.182147	0.0719845
chr19	8444766	8489114	HNRNPM	0	+	intron	15	ENSG00000099783.11	0.531748	0.592959	0.616776	0.721717	0.568119	0.655556	0.519999	0.589878	0.501967	0.560947	0.562881	0.636015	0.692296	0.782857	0.495628	0.551479	0.483911	0.548018	0.632269	0.722679	0.549715	0.60626	0.641535	0.730354	0.588028	0.674603	0.602396	0.670852	0.579835	0.650602	0.46096	0.514627	0.600553	0.171734
[truncated: 2,081 more rows]

## Sheet: SI 2h
Table 2S. SI values for 2h
[truncated: 2,820 more rows]

## Sheet: SI 6h
																													Table 2S. SI values for 6h
[truncated: 2,374 more rows]
