# Supplementary material for: Isoform and pathway-specific regulation of post-transcriptional RNA processing in human cells
Source: bioRxiv. 2024 Jun 12:2024.06.12.598705. Preprint. [Version 1] doi: 10.1101/2024.06.12.598705 (PMC11195214; doi:10.1101/2024.06.12.598705)
Supplement: Supplement 5 [file media-5.xlsx]

## Sheet: Metadata
Table S5a. Relative RNA stability at 2h in Panc1 cells
Analysis Summary
Source Type	comparison
Annotation	hg38.gencode_29
File Date	2021-11-02
ValueTracker version	2.1.0
R version	3.4.3
DESeq2 version	1.18.1
Analysis Type	compare
Comparison Name	11-1-21-Panc1-2hvs0h
Description	ENCODE
Help / Documentation
https://docs.google.com/document/d/1LYDsT8GpvLx0WYg0LSPD4yr_wgLLfmgYtBBe_V-O-SU
Data Source(s)
	Group	Condition	Span Type	Set(s)	Library(s)
1	grp1	condA	exon_sense	ENC-Panc1-2h-n2	panc12h4001a panc12h4002a
2	grp1	condB	exon_sense	ENC-Panc1-0h-n2	panc10h4001a panc10h4002a
Sort
log2FC	DESC
Filter
rpkm2 (condB)	>0.5
biotype	protein_coding

## Sheet: Filtered proteincoding
name	biotype	log2FC	FC	pval	padj	shrunkLFC	rLogFC	meanRPKM	normCts	chr	start	end	str	gene_bp	sum_bp	ensembl	entrez	rpkm1	rpkm2	normCts1	normCts2
TOB2	protein_coding	2.14082	4.41013	1.96286e-23	2.57072e-21	2.07303	1.20242	7.43234	1158.55	chr22	41433491	41447023	-	13532	4561	ENSG00000183864.4	10766	13.5284	1.33625	1887.64	429.472
HMGCS1	protein_coding	2.0214	4.05978	6.99596e-30	2.00025e-27	1.97696	1.14096	20.5397	2493.59	chr5	43289394	43313512	-	24118	3525	ENSG00000112972.14	3157	37.1092	3.97024	4000.4	986.78
CCNE2	protein_coding	2.05598	4.15825	4.34931e-26	8.25149e-24	2.00217	1.12722	5.65799	667.649	chr8	94879769	94896678	-	16909	3432	ENSG00000175305.17	9134	10.244	1.07197	1075.78	259.522
MFSD14A	protein_coding	2.14376	4.41912	2.91302e-19	2.11194e-17	2.06044	1.12484	10.2992	316.06	chr1	100038096	100083377	+	45281	899	ENSG00000156875.13	64645	18.7609	1.83753	515.231	116.89
PRR14L	protein_coding	1.97616	3.93446	1.20377e-37	6.10914e-35	1.94345	1.11022	7.29978	2730.29	chr22	31681346	31750131	-	68785	10826	ENSG00000183530.13	253143	13.1546	1.44493	4353.78	1106.8
GNA13	protein_coding	1.96845	3.91348	7.82751e-36	3.38082e-33	1.93441	1.10528	11.2905	1993.96	chr17	65010714	65056839	-	46125	5104	ENSG00000120063.9	10672	20.3279	2.25316	3175.62	812.292
RNF219	protein_coding	1.95312	3.87211	1.22467e-21	1.26841e-19	1.89686	1.09705	8.69853	1063.4	chr13	78614290	78659179	-	44889	3529	ENSG00000152193.7	79596	15.6365	1.76055	1689.18	437.61
KCTD5	protein_coding	2.0006	4.00165	2.06317e-26	3.98879e-24	1.95161	1.09632	7.79706	667.983	chr16	2682474	2709030	+	26556	2482	ENSG00000167977.8	54442	14.0692	1.5249	1068.44	267.53
DESI2	protein_coding	1.96752	3.91097	8.58935e-31	2.95532e-28	1.9278	1.09541	7.86097	1144.32	chr1	244652934	244709033	+	56099	4208	ENSG00000121644.18	51029	14.1605	1.56149	1822.92	465.714
INSIG1	protein_coding	1.93942	3.83551	9.79831e-27	1.95006e-24	1.89527	1.09132	15.4507	1649.78	chr7	155297775	155310235	+	12460	3081	ENSG00000186480.12	3638	27.7555	3.14596	2616.15	683.414
SC5D	protein_coding	1.94886	3.86069	3.19717e-24	4.77224e-22	1.89921	1.08621	12.0481	1118.73	chr11	121292452	121308694	+	16242	2683	ENSG00000109929.9	6309	21.6584	2.43777	1776.21	461.254
YTHDF1	protein_coding	1.89444	3.71778	2.90566e-28	6.93939e-26	1.85558	1.05588	9.84788	1130.69	chr20	63195428	63216234	-	20806	3301	ENSG00000149658.17	54915	17.6349	2.06084	1781.39	479.984
HMGCR	protein_coding	1.81739	3.52444	2.72892e-21	2.7023e-19	1.77115	1.04102	20.9981	3582.33	chr5	75336328	75362104	+	25776	4874	ENSG00000113161.15	3156	37.3785	4.61773	5579.88	1584.78
STARD7	protein_coding	1.83263	3.56186	1.80317e-26	3.55382e-24	1.79491	1.03548	17.6057	2072.34	chr2	96184858	96208818	-	23960	3368	ENSG00000084090.13	56910	31.3828	3.82854	3235.11	909.571
PPTC7	protein_coding	1.83889	3.57735	5.62665e-30	1.67972e-27	1.80542	1.03216	9.92914	1732.39	chr12	110533244	110583320	-	50076	4996	ENSG00000196850.5	160760	17.711	2.14728	2707.18	757.596
LYSMD3	protein_coding	1.85429	3.61574	2.50408e-19	1.84177e-17	1.79995	1.02831	7.12671	1081.63	chr5	90515610	90529584	-	13974	4361	ENSG00000176018.12	116068	12.7278	1.52562	1693.73	469.528
CSRNP2	protein_coding	1.84202	3.58511	1.85626e-24	2.83323e-22	1.80045	1.02071	6.75882	1053.73	chr12	51061204	51083550	-	22346	4471	ENSG00000110925.6	81566	12.0638	1.45384	1647.54	459.92
NIPA1	protein_coding	1.81687	3.52317	2.37655e-28	5.8834e-26	1.78267	1.02062	9.26361	2612.25	chr15	22773062	22829791	+	56729	8070	ENSG00000170113.15	123606	16.507	2.02019	4069.5	1154.99
YWHAG	protein_coding	1.78767	3.45258	4.1499e-29	1.10846e-26	1.75594	1.01531	36.7622	4832.91	chr7	76326793	76359031	-	32238	3750	ENSG00000170027.6	7532	65.3199	8.20459	7493.95	2171.86
CASP3	protein_coding	1.82866	3.55206	1.9321e-21	1.96108e-19	1.7819	1.00781	6.80539	689.538	chr4	184627695	184649509	-	21814	2899	ENSG00000164305.18	836	12.1256	1.48522	1075.46	303.616
GOLPH3	protein_coding	1.79644	3.47361	2.0395e-28	5.11134e-26	1.76343	1.00675	17.6733	1684.24	chr5	32124703	32174350	-	49647	2721	ENSG00000113384.13	64083	31.4287	3.9179	2615.04	753.444
MFSD5	protein_coding	1.97191	3.92288	1.65977e-12	3.81579e-11	1.86856	1.0024	2.56577	196.336	chr12	53251585	53254405	+	2820	2211	ENSG00000182544.8	84975	4.61923	0.512305	312.497	80.1737
FBXO45	protein_coding	1.74652	3.35548	3.91186e-17	1.9216e-15	1.69472	0.996398	8.4428	1773.58	chr3	196568610	196589059	+	20449	5976	ENSG00000174013.7	200933	14.9455	1.94012	2731.54	815.617
FAF2	protein_coding	1.75109	3.36613	6.08935e-30	1.7915e-27	1.72211	0.991094	19.6496	3120.58	chr5	176448354	176510074	+	61720	4515	ENSG00000113194.12	23197	34.8151	4.48419	4810.9	1430.25
LBR	protein_coding	1.76334	3.39483	3.08989e-28	7.20975e-26	1.73189	0.985935	9.1669	1256.09	chr1	225401501	225428855	-	27354	3895	ENSG00000143815.14	3930	16.2584	2.0754	1940.41	571.766
FBXO28	protein_coding	1.75475	3.37467	4.5274e-24	6.51818e-22	1.71811	0.985844	9.8315	1881.89	chr1	224114086	224162047	+	47961	5451	ENSG00000143756.11	23219	17.4267	2.23633	2902.59	861.184
GTF2A1	protein_coding	1.75602	3.37766	2.4066e-27	4.9851e-25	1.72391	0.983703	7.30711	1640.4	chr14	81175451	81221231	-	45780	6390	ENSG00000165417.11	2957	12.9558	1.65845	2531.11	749.677
CCDC117	protein_coding	1.77568	3.424	6.80277e-24	9.52387e-22	1.73747	0.982315	5.76403	807.567	chr22	28772673	28789301	+	16628	3991	ENSG00000159873.9	150275	10.2369	1.29117	1250	365.137
CRKL	protein_coding	1.73065	3.31877	2.59989e-22	2.94848e-20	1.69254	0.981792	10.8222	2031.12	chr22	20917425	20953749	+	36324	5325	ENSG00000099942.12	1399	19.1352	2.50911	3120.59	941.655
MANEA	protein_coding	1.79685	3.4746	7.19453e-17	3.34974e-15	1.73959	0.981404	2.96882	517.083	chr6	95577542	95609457	+	31915	4973	ENSG00000172469.15	79694	5.2759	0.661745	802.309	231.857
IPMK	protein_coding	1.74462	3.35107	3.07714e-24	4.62711e-22	1.70891	0.981146	6.8165	1470.66	chr10	58191516	58267934	-	76418	6133	ENSG00000151151.5	253430	12.0799	1.55305	2265.92	675.406
ZMPSTE24	protein_coding	1.74922	3.36176	2.86225e-23	3.70087e-21	1.71159	0.98106	11.0965	1213.65	chr1	40258106	40294184	+	36078	3108	ENSG00000084073.8	10269	19.6502	2.54283	1869.98	557.324
B3GNT2	protein_coding	1.78866	3.45495	2.10808e-19	1.56183e-17	1.74	0.97823	5.70686	572.29	chr2	62196112	62224731	+	28619	2861	ENSG00000170340.10	10678	10.1406	1.27313	887.131	257.449
RYBP	protein_coding	1.75418	3.37335	3.43356e-23	4.30255e-21	1.71615	0.978059	4.83931	1226.26	chr3	72371824	72446621	-	74797	7215	ENSG00000163602.10	23429	8.58207	1.09655	1891.9	560.616
KLHL11	protein_coding	1.82038	3.53175	2.26778e-16	9.83675e-15	1.75899	0.975606	4.38241	365.506	chr17	41853544	41865431	-	11887	2383	ENSG00000178502.5	55175	7.805	0.959815	569.247	161.765
RRP1B	protein_coding	1.74843	3.35993	9.32403e-25	1.44487e-22	1.71323	0.974795	5.73751	1028.39	chr21	43659547	43696079	+	36532	5090	ENSG00000160208.12	23076	10.1615	1.31357	1584.55	472.221
SQLE	protein_coding	1.70856	3.26835	4.39754e-15	1.56066e-13	1.65288	0.97349	11.5277	1209.92	chr8	124998496	125022283	+	23787	2970	ENSG00000104549.11	6713	20.3382	2.71726	1851.86	567.979
SMIM13	protein_coding	1.74603	3.35435	5.97169e-25	9.39731e-23	1.71128	0.97171	6.34943	1046.97	chr6	11094032	11138733	+	44701	4688	ENSG00000224531.5	221710	11.2481	1.45073	1612.81	481.125
PIP5K1A	protein_coding	1.72219	3.29936	3.00779e-28	7.09979e-26	1.69288	0.970949	17.7421	2375.5	chr1	151198551	151249531	+	50980	3800	ENSG00000143398.19	8394	31.3659	4.11824	3645.32	1105.68
SLC25A30	protein_coding	1.78829	3.45406	2.99658e-12	6.5339e-11	1.70883	0.968376	4.9718	649.96	chr13	45393315	45418455	-	25140	3745	ENSG00000174032.16	253512	8.84693	1.09666	1008.39	291.533
C21orf91	protein_coding	1.77999	3.43424	6.87731e-17	3.2392e-15	1.72441	0.967353	2.98288	562.797	chr21	17788966	17819386	-	30420	5386	ENSG00000154642.10	54149	5.29847	0.6673	871.25	254.344
TGIF2	protein_coding	1.82244	3.53679	8.50784e-16	3.32773e-14	1.75854	0.965818	2.67428	308.855	chr20	36573487	36593950	+	20463	3299	ENSG00000118707.9	60436	4.76396	0.5846	481.559	136.151
ZNF146	protein_coding	1.69763	3.24367	1.41067e-25	2.42682e-23	1.66646	0.964064	32.1403	4375.72	chr19	36214601	36238774	+	24173	3857	ENSG00000167635.11	7705	56.7005	7.58003	6688.19	2063.24
NUP50	protein_coding	1.70024	3.24954	1.00416e-22	1.19909e-20	1.66478	0.960954	10.494	2050.3	chr22	45163840	45188015	+	24175	5536	ENSG00000093000.18	10762	18.5144	2.47369	3134.66	965.945
SACS	protein_coding	1.69289	3.23303	8.73683e-29	2.27382e-26	1.66557	0.958784	5.30839	2979.41	chr13	23328825	23433740	-	104915	15869	ENSG00000151835.15	26278	9.36036	1.25643	4550.43	1408.4
C3orf58	protein_coding	1.70589	3.26231	3.71448e-16	1.54516e-14	1.65441	0.956603	4.78585	833.458	chr3	143971797	143992367	+	20570	4934	ENSG00000181744.8	205428	8.44402	1.12769	1274.83	392.089
CCSAP	protein_coding	1.72652	3.3093	1.27225e-18	7.99588e-17	1.68069	0.954934	3.55349	671.289	chr1	229321004	229342941	-	21937	5358	ENSG00000154429.10	126731	6.28038	0.826595	1030.29	312.286
LEMD3	protein_coding	1.72253	3.30014	2.3638e-22	2.6958e-20	1.68505	0.954803	5.39455	905.129	chr12	65169570	65248327	+	78757	4764	ENSG00000174106.2	23592	9.53815	1.25094	1389	421.261
DDX6	protein_coding	1.67493	3.19304	9.9126e-28	2.16372e-25	1.64742	0.952453	40.1221	8963.93	chr11	118747765	118791147	-	43382	6318	ENSG00000110367.12	1656	70.6598	9.58435	13651.3	4276.54
NCEH1	protein_coding	1.69447	3.23657	2.61959e-28	6.33068e-26	1.6666	0.951728	9.35026	1557.93	chr3	172630248	172711218	-	80970	4711	ENSG00000144959.9	57552	16.4959	2.20463	2380.42	735.448
EDEM3	protein_coding	1.70057	3.2503	7.09648e-19	4.7078e-17	1.65746	0.950512	3.8021	932.143	chr1	184690230	184754913	-	64683	6946	ENSG00000116406.18	80267	6.71617	0.88802	1426.26	438.022
GNA11	protein_coding	1.78085	3.43629	3.65707e-15	1.31629e-13	1.71841	0.946786	2.23007	325.015	chr19	3094409	3124004	+	29595	4147	ENSG00000088256.8	2767	3.95795	0.50219	503.401	146.629
ATF1	protein_coding	1.71617	3.28562	1.43306e-19	1.08956e-17	1.67348	0.94306	8.0787	621.349	chr12	50764291	50821122	+	56831	2181	ENSG00000123268.8	466	14.2709	1.88652	952.279	290.419
ANKRD33B	protein_coding	1.68401	3.21319	7.5413e-24	1.04855e-21	1.65128	0.941752	3.74552	1216.53	chr5	10564467	10657816	+	93349	9188	ENSG00000164236.11	651746	6.60355	0.88749	1855.76	577.299
FOXN2	protein_coding	1.66832	3.17845	3.21955e-28	7.42692e-26	1.64163	0.941403	11.9578	2289.75	chr2	48314709	48379294	+	64585	5408	ENSG00000170802.15	3344	21.0547	2.86083	3483.73	1095.78
ALKBH5	protein_coding	1.73189	3.32162	4.427e-18	2.56035e-16	1.68422	0.940917	4.51862	468.064	chr17	18183077	18209954	+	26877	2936	ENSG00000091542.8	54890	7.99449	1.04275	719.553	216.575
CMTM6	protein_coding	1.68177	3.20821	5.81347e-19	3.92071e-17	1.64016	0.938065	6.2817	858.605	chr3	32481311	32503408	-	22097	3863	ENSG00000091317.7	54918	11.0629	1.50046	1308.33	408.882
ZCCHC10	protein_coding	1.72048	3.29547	4.25413e-16	1.74815e-14	1.66751	0.937606	5.71335	490.759	chr5	132996984	133026604	-	29620	2438	ENSG00000155329.11	54819	10.0931	1.3336	752.381	229.137
B4GALT5	protein_coding	1.65737	3.1544	2.72534e-25	4.46164e-23	1.62802	0.93625	12.7463	2132.92	chr20	49632944	49713878	-	80934	4722	ENSG00000158470.5	9334	22.4262	3.06649	3239.52	1026.31
RP2	protein_coding	1.69301	3.23331	7.69103e-19	5.05269e-17	1.65031	0.934811	5.51818	740.971	chrX	46836939	46882358	+	45419	3803	ENSG00000102218.5	6102	9.73212	1.30424	1131.26	350.679
UHMK1	protein_coding	1.64632	3.13034	2.55404e-28	6.24663e-26	1.62075	0.932774	15.9023	4837.39	chr1	162497250	162529629	+	32379	8581	ENSG00000152332.15	127933	27.9423	3.86219	7331.81	2342.96
RNF139	protein_coding	1.6729	3.18855	1.16478e-17	6.29779e-16	1.62871	0.932352	8.68622	810.63	chr8	124474737	124487914	+	13177	2637	ENSG00000170881.4	11236	15.2851	2.08733	1233.32	387.937
ZDHHC20	protein_coding	1.6857	3.21697	4.63116e-21	4.43455e-19	1.64828	0.932121	3.87909	749.509	chr13	21372572	21459370	-	86798	5465	ENSG00000180776.15	253832	6.84009	0.918095	1143.58	355.436
E2F3	protein_coding	1.6417	3.12032	3.27804e-25	5.32353e-23	1.61304	0.927991	11.5756	2123.28	chr6	20401905	20493715	+	91810	5164	ENSG00000112242.14	1871	20.3232	2.82802	3215.22	1031.35
RASSF3	protein_coding	1.64274	3.12258	3.80277e-28	8.67373e-26	1.61717	0.927072	16.9881	2378.86	chr12	64507000	64697567	+	190567	3946	ENSG00000153179.12	283349	29.8417	4.13453	3603.33	1154.4
SLFN11	protein_coding	1.65472	3.14861	1.95369e-18	1.19099e-16	1.61387	0.924028	6.40042	1163.98	chr17	35350304	35373620	-	23316	5138	ENSG00000172716.16	91607	11.2518	1.54903	1765.99	561.976
YTHDF2	protein_coding	1.62899	3.09297	6.37793e-26	1.16642e-23	1.6018	0.92248	25.4882	2773.51	chr1	28736620	28769775	+	33155	3063	ENSG00000198492.15	51441	44.7096	6.26682	4191	1356.03
TMTC3	protein_coding	1.65733	3.15432	2.0268e-21	2.04697e-19	1.62237	0.9208	3.19959	817.249	chr12	88142295	88199887	+	57592	7203	ENSG00000139324.11	160418	5.62821	0.770985	1241.32	393.183
CBX6	protein_coding	1.63504	3.10596	5.65273e-26	1.04726e-23	1.60761	0.919806	7.63151	1659.57	chr22	38861449	38872314	-	10865	6122	ENSG00000183741.11	23466	13.395	1.86802	2510.36	808.786
THAP12	protein_coding	1.63083	3.09691	2.89342e-22	3.24511e-20	1.5988	0.918151	13.4147	1572.01	chr11	76349955	76380942	-	30987	3300	ENSG00000137492.7	5612	23.5314	3.29798	2375.8	768.215
BAG4	protein_coding	1.68985	3.22623	7.41181e-16	2.94442e-14	1.6388	0.917821	2.98684	471.078	chr8	38176587	38213301	+	36714	4464	ENSG00000156735.10	9530	5.26455	0.70912	718.714	223.442
ZNF518B	protein_coding	1.63582	3.10764	1.14564e-23	1.55044e-21	1.60553	0.917711	7.17179	1753.48	chr4	10439873	10457360	-	17487	6894	ENSG00000178163.7	85460	12.5917	1.75188	2652.94	854.02
ELF4	protein_coding	1.64292	3.12298	6.87486e-18	3.83406e-16	1.6016	0.915323	5.18112	794.188	chrX	130064873	130110716	-	45843	4316	ENSG00000102034.16	2000	9.09352	1.26873	1202.38	385.993
MMGT1	protein_coding	1.62959	3.09425	4.31028e-18	2.50945e-16	1.58974	0.91523	7.70774	1023.95	chrX	135962069	135974063	-	11994	3738	ENSG00000169446.5	93380	13.5142	1.90124	1546.81	501.085
IP6K1	protein_coding	1.66777	3.17724	2.94923e-17	1.47461e-15	1.62298	0.914391	3.26668	577.431	chr3	49724293	49786542	-	62249	4996	ENSG00000176095.11	9807	5.75392	0.779445	878.563	276.299
SLC16A1	protein_coding	1.63598	3.10799	1.71008e-23	2.2542e-21	1.60544	0.914188	6.71801	1114.29	chr1	112911846	112956353	-	44507	4669	ENSG00000155380.11	6566	11.7919	1.64413	1685.76	542.808
DDX17	protein_coding	1.60502	3.042	5.30248e-28	1.196e-25	1.58103	0.91035	43.5544	7422.39	chr22	38483439	38506337	-	22898	4791	ENSG00000100201.20	10521	76.2709	10.8379	11171.7	3673.03
HSPA13	protein_coding	1.64594	3.12952	1.33887e-19	1.04134e-17	1.60829	0.909261	5.32669	752.81	chr21	14371114	14383187	-	12073	3986	ENSG00000155304.5	6782	9.35804	1.29533	1140.73	364.887
SLC7A5	protein_coding	1.61625	3.06577	1.29387e-25	2.28397e-23	1.58935	0.908812	9.67271	1579.81	chr16	87830022	87869488	-	39466	4587	ENSG00000103257.8	8140	16.9498	2.39558	2382.26	777.358
ZNF264	protein_coding	1.60008	3.03159	8.03939e-27	1.61584e-24	1.5752	0.906613	10.6235	4737.71	chr19	57191499	57222846	+	31347	12532	ENSG00000083844.10	9422	18.5939	2.65305	7124.59	2350.84
SLC19A2	protein_coding	1.63882	3.11412	3.58106e-17	1.77306e-15	1.59598	0.906611	5.04929	657.988	chr1	169463908	169486003	-	22095	3671	ENSG00000117479.13	10560	8.85888	1.23971	995.417	320.559
CBFB	protein_coding	1.62118	3.07627	1.53593e-23	2.05127e-21	1.59152	0.906156	9.86293	1111.28	chr16	67029115	67101058	+	71943	3167	ENSG00000067955.13	865	17.29	2.43583	1677.16	545.387
PHF13	protein_coding	1.58812	3.00657	5.83777e-15	2.01664e-13	1.54282	0.905199	11.3314	1489.44	chr1	6613684	6624033	+	10349	3681	ENSG00000116273.5	148479	19.7903	2.8725	2234.4	744.483
MAPK6	protein_coding	1.59396	3.01876	5.98096e-24	8.4315e-22	1.56625	0.903245	19.0136	3618.22	chr15	52019200	52067372	+	48172	5345	ENSG00000069956.11	5597	33.2568	4.77046	5434.95	1801.48
ADIPOR2	protein_coding	1.60444	3.04078	8.87348e-25	1.38563e-22	1.5772	0.90274	11.0588	1582.19	chr12	1691026	1788678	+	97652	4018	ENSG00000006831.9	79602	19.3664	2.75125	2381.49	782.881
C5orf51	protein_coding	1.60296	3.03766	6.64588e-20	5.462e-18	1.56868	0.902531	7.85785	1465.59	chr5	41904348	41921636	+	17288	5241	ENSG00000205765.8	285636	13.7505	1.96524	2204.33	726.846
KLHDC10	protein_coding	1.61335	3.05961	8.03254e-21	7.51432e-19	1.58008	0.900956	4.75728	1088.74	chr7	130070509	130135720	+	65211	6437	ENSG00000128607.13	23008	8.33888	1.17568	1641.31	536.181
SIAH2	protein_coding	1.65014	3.13865	9.38403e-13	2.25706e-11	1.58983	0.897075	4.39345	392.41	chr3	150741126	150763377	-	22251	2517	ENSG00000181788.3	6478	7.7157	1.07119	594.467	190.353
MIER3	protein_coding	1.58587	3.00189	8.70892e-24	1.19453e-21	1.55838	0.895353	10.0027	1909.4	chr5	56919601	56952125	-	32524	5352	ENSG00000155545.19	166968	17.4795	2.52599	2863.88	954.92
REST	protein_coding	1.58605	3.00227	3.75402e-22	4.11927e-20	1.55643	0.894169	8.15913	2204.69	chr4	56907875	56966678	+	58803	7585	ENSG00000084093.16	5978	14.2691	2.04921	3307.93	1101.44
ABRAXAS2	protein_coding	1.61141	3.05551	1.6528e-17	8.69216e-16	1.57149	0.893966	6.80591	724.665	chr10	124801784	124836670	+	34886	2992	ENSG00000165660.7	23172	11.9171	1.69476	1091.27	358.057
CLDN12	protein_coding	1.6259	3.08634	8.48766e-17	3.8719e-15	1.58305	0.893512	4.802	573.512	chr7	90403385	90415954	+	12569	3359	ENSG00000157224.15	9069	8.41989	1.18412	865.78	281.243
B3GNT5	protein_coding	1.59649	3.02407	2.07919e-22	2.39815e-20	1.56663	0.89303	6.74957	1150.45	chr3	183253243	183273391	+	20148	4784	ENSG00000176597.11	84002	11.8073	1.69189	1728.75	572.162
TAOK1	protein_coding	1.56732	2.96355	2.40824e-29	6.5183e-27	1.54604	0.891911	24.0695	10606	chr17	29390599	29551904	+	161305	12338	ENSG00000160551.11	57551	42.0154	6.12359	15860.4	5351.53
CNEP1R1	protein_coding	1.63931	3.11518	5.82611e-15	2.01664e-13	1.58959	0.890054	3.92111	431.52	chr16	50024409	50037088	+	12679	3096	ENSG00000205423.11	255919	6.88131	0.960915	652.915	210.125
FAM53C	protein_coding	1.59022	3.01096	8.9992e-20	7.30735e-18	1.55653	0.889972	10.1968	1712.2	chr5	138337510	138349729	+	12219	4719	ENSG00000120709.10	51307	17.8325	2.56113	2570.11	854.302
RTL6	protein_coding	1.62325	3.08069	1.59559e-16	7.07214e-15	1.57987	0.888076	2.80667	547.899	chr22	44492571	44498298	-	5727	5495	ENSG00000188636.3	84247	4.92058	0.692755	826.845	268.953
WBP1L	protein_coding	1.57991	2.98951	2.33333e-21	2.32189e-19	1.54944	0.887754	8.36866	1299.76	chr10	102743900	102816267	+	72367	4350	ENSG00000166272.17	54838	14.6152	2.12214	1947.3	652.221
RNF103	protein_coding	1.60353	3.03885	2.68753e-15	9.8656e-14	1.55806	0.886132	9.53412	1129.39	chr2	86603392	86623855	-	20463	3337	ENSG00000239305.6	7844	16.6909	2.37733	1698.88	559.892
MTM1	protein_coding	1.60411	3.04008	3.77112e-17	1.86262e-15	1.56389	0.883681	5.40116	690.099	chrX	150568618	150673322	+	104704	3593	ENSG00000171100.14	4534	9.45821	1.34411	1038.6	341.598
KCTD2	protein_coding	1.59499	3.02093	4.16787e-18	2.43826e-16	1.55763	0.882745	4.97667	702.195	chr17	75032611	75065884	+	33273	3959	ENSG00000180901.10	23510	8.70169	1.25165	1054.62	349.772
KITLG	protein_coding	1.63275	3.10104	6.03082e-14	1.78723e-12	1.57983	0.880187	2.05276	423.873	chr12	88492792	88580851	-	88059	5821	ENSG00000049130.15	4254	3.6046	0.500925	641.002	206.744
ERCC6L	protein_coding	1.56884	2.96667	1.23768e-16	5.53413e-15	1.52986	0.879123	6.01617	939.015	chrX	72204656	72239047	-	34391	4364	ENSG00000186871.6	54821	10.4917	1.54069	1403.84	474.186
NUP153	protein_coding	1.547	2.92208	1.58174e-27	3.4159e-25	1.5251	0.879078	21.2856	4595.7	chr6	17615034	17706834	-	91800	6030	ENSG00000124789.11	9972	37.0724	5.49889	6847.4	2344
RMND5A	protein_coding	1.55576	2.93989	5.23692e-19	3.59153e-17	1.52284	0.879048	10.3805	2335.47	chr2	86720172	86778041	+	57869	6301	ENSG00000153561.12	64795	18.1097	2.65129	3485.88	1185.06
FAM220A	protein_coding	1.68293	3.2108	3.02053e-11	5.53401e-10	1.60971	0.878578	3.09726	242.536	chr7	6329408	6348959	-	19551	2214	ENSG00000178397.12	84792	5.45216	0.74236	369.469	115.603
ZBED4	protein_coding	1.5733	2.97584	1.77783e-20	1.61838e-18	1.54183	0.878525	4.28199	1053.43	chr22	49853841	49890078	+	36237	6893	ENSG00000100426.6	9889	7.47555	1.08842	1576.47	530.403
PMEPA1	protein_coding	1.58185	2.99354	4.31427e-18	2.50945e-16	1.5454	0.875705	4.50258	837.016	chr20	57648391	57711536	-	63145	5217	ENSG00000124225.15	56937	7.87089	1.13428	1254.72	419.312
SLC30A1	protein_coding	1.53926	2.90646	3.5072e-17	1.74074e-15	1.50369	0.875365	15.5255	3037.85	chr1	211571567	211578742	-	7175	5474	ENSG00000170385.9	7779	27.0193	4.03163	4519.29	1556.4
BTBD3	protein_coding	1.55654	2.94147	3.77723e-15	1.35713e-13	1.51441	0.874675	5.08659	961.91	chr20	11890722	11926609	+	35887	5293	ENSG00000132640.14	22903	8.86294	1.31024	1434.75	489.066
SGMS2	protein_coding	1.59381	3.01845	7.26371e-17	3.36945e-15	1.55363	0.874438	2.50957	587.271	chr4	107824562	107915047	+	90485	6570	ENSG00000164023.14	166929	4.39077	0.62838	882.202	292.341
RBPJ	protein_coding	1.55976	2.94804	1.43136e-21	1.46751e-19	1.53075	0.873808	5.86668	1360.91	chr4	26319709	26435131	+	115422	6495	ENSG00000168214.20	3516	10.2342	1.49913	2032.27	689.547
IDI1	protein_coding	1.52703	2.88192	1.76237e-14	5.61634e-13	1.48523	0.870751	13.0618	1710.35	chr10	1039151	1049170	-	10019	3657	ENSG00000067064.11	3422	22.6993	3.42419	2538.37	882.327
GDI2	protein_coding	1.53384	2.89556	6.41826e-17	3.03708e-15	1.49804	0.866069	15.5973	1346.87	chr10	5765222	5813549	-	48327	2412	ENSG00000057608.16	2665	27.1242	4.07045	2001.28	692.464
STK35	protein_coding	1.54273	2.91346	2.22118e-20	1.97763e-18	1.5129	0.865447	5.99658	1433.71	chr20	2101610	2148555	+	46945	6685	ENSG00000125834.12	140901	10.4406	1.55251	2134.15	733.281
SGPP1	protein_coding	1.57067	2.97043	1.07769e-15	4.15916e-14	1.52911	0.86163	4.63119	547.58	chr14	63684213	63728039	-	43826	3312	ENSG00000126821.7	81537	8.08923	1.17316	819.508	275.653
SKIL	protein_coding	1.53998	2.90791	2.32978e-17	1.19431e-15	1.50477	0.861269	29.3823	7570.75	chr3	170357725	170396835	+	39110	7220	ENSG00000136603.13	6498	51.1783	7.58619	11266.5	3874.98
TMEM170A	protein_coding	1.54826	2.92465	1.8008e-17	9.34941e-16	1.51272	0.861053	4.90821	917.597	chr16	75443053	75465497	-	22444	5231	ENSG00000166822.12	124491	8.55032	1.26609	1366.98	468.215
NACC2	protein_coding	1.53066	2.88918	1.67719e-21	1.7109e-19	1.50313	0.859462	6.33741	1565.62	chr9	136006536	136095285	-	88749	6899	ENSG00000148411.7	138151	11.0255	1.64927	2325.97	805.269
SDC4	protein_coding	1.51213	2.8523	3.39057e-18	2.00666e-16	1.48038	0.857361	18.2945	1716.04	chr20	45325287	45348424	-	23137	2613	ENSG00000124145.6	6385	31.749	4.8399	2540.23	891.857
VPS37B	protein_coding	1.53484	2.89755	1.46257e-19	1.10784e-17	1.50413	0.857052	9.51251	973.919	chr12	122865327	122896444	-	31117	2856	ENSG00000139722.6	79720	16.5454	2.4796	1447.69	500.148
TGFBR1	protein_coding	1.5495	2.92715	5.89655e-18	3.34358e-16	1.51491	0.856936	3.03826	718.777	chr9	99105088	99154192	+	49104	6615	ENSG00000106799.12	7046	5.29293	0.7836	1071.25	366.309
GOPC	protein_coding	1.52396	2.87579	5.88347e-20	4.89486e-18	1.49454	0.853284	9.07246	1326.26	chr6	117560268	117602542	-	42274	4081	ENSG00000047932.13	57120	15.771	2.37395	1967.74	684.779
ATXN1L	protein_coding	1.50755	2.84327	1.02598e-14	3.39209e-13	1.46799	0.852971	3.94929	1118.06	chr16	71845990	71857333	+	11343	7886	ENSG00000224470.7	342371	6.84909	1.04949	1653.29	582.822
UGCG	protein_coding	1.50511	2.83846	3.08966e-23	3.94466e-21	1.48098	0.852365	22.8003	3278.81	chr9	111896765	111935369	+	38604	4007	ENSG00000148154.9	7357	39.5677	6.03288	4848.63	1708.99
KLF13	protein_coding	1.50081	2.83001	6.81817e-12	1.40517e-10	1.45162	0.852101	5.37816	1327.15	chr15	31326854	31377899	+	51045	6880	ENSG00000169926.10	51621	9.34164	1.41467	1962.01	692.287
WDR44	protein_coding	1.52759	2.88303	7.97679e-19	5.20671e-17	1.49607	0.851809	6.86813	1020.23	chrX	118346072	118449961	+	103889	4147	ENSG00000131725.13	54521	11.9477	1.78856	1515	525.458
INO80D	protein_coding	1.49615	2.8209	7.65755e-24	1.05747e-21	1.47309	0.849973	7.31922	3719.08	chr2	205993720	206086182	-	92462	14136	ENSG00000114933.15	54891	12.6961	1.94236	5491.92	1946.24
ANKRD40	protein_coding	1.49603	2.82065	2.79571e-19	2.03415e-17	1.46712	0.849718	14.7099	2212.04	chr17	50693189	50707924	-	14735	4184	ENSG00000154945.6	91369	25.494	3.92573	3265.21	1158.87
ZNF460	protein_coding	1.51591	2.85979	7.01772e-18	3.903e-16	1.48334	0.849647	20.2376	2480.18	chr19	57280050	57293569	+	13519	3424	ENSG00000197714.8	10794	35.1646	5.31048	3674.72	1285.64
LHFPL2	protein_coding	1.51885	2.86563	9.28257e-18	5.06549e-16	1.48584	0.849277	5.22228	968.898	chr5	78485214	78648825	-	163611	5171	ENSG00000145685.13	10184	9.07117	1.37339	1435.82	501.971
DNAJC5	protein_coding	1.53073	2.88931	7.87327e-18	4.33137e-16	1.49712	0.84668	3.72264	695.587	chr20	63895181	63936031	+	40850	5213	ENSG00000101152.10	80331	6.47529	0.97	1033.4	357.77
FAM168B	protein_coding	1.48983	2.80857	2.93981e-23	3.7771e-21	1.46645	0.846442	22.0837	4314.31	chr2	131047875	131093460	-	45585	5435	ENSG00000152102.17	130074	38.2646	5.90273	6362.29	2266.32
TSPAN5	protein_coding	1.5154	2.85878	3.76145e-19	2.64213e-17	1.48518	0.845928	8.3878	1058.17	chr4	98470366	98658629	-	188263	3518	ENSG00000168785.7	10098	14.5751	2.20047	1567.87	548.477
NCR3LG1	protein_coding	1.54384	2.91569	1.27038e-14	4.13945e-13	1.50117	0.845307	2.75898	634.543	chr11	17351725	17377341	+	25616	6438	ENSG00000188211.8	374383	4.80635	0.711605	944.807	324.279
MTPN	protein_coding	1.4878	2.80462	2.34917e-20	2.05224e-18	1.46097	0.844826	18.5032	2396.07	chr7	135926760	135977353	-	50593	3598	ENSG00000105887.10	136319	32.043	4.9634	3531.77	1260.36
TENT5C	protein_coding	1.52326	2.87439	3.60128e-15	1.30082e-13	1.48379	0.844463	3.22167	665.214	chr1	117605933	117628372	+	22439	5751	ENSG00000183508.4	54855	5.59554	0.847795	986.465	343.963
CLIC4	protein_coding	1.48962	2.80816	1.33736e-19	1.04134e-17	1.46161	0.844392	15.2544	2383.07	chr1	24745356	24844324	+	98968	4346	ENSG00000169504.14	25932	26.4504	4.0584	3515.13	1251.01
PPP4R2	protein_coding	1.49545	2.81952	9.085e-23	1.09777e-20	1.47127	0.843454	10.4903	2022.94	chr3	72996784	73069199	+	72415	5366	ENSG00000163605.14	151987	18.1909	2.78966	2986.41	1059.48
MYADM	protein_coding	1.47034	2.77088	2.74804e-17	1.39463e-15	1.43948	0.843394	32.6164	4072.51	chr19	53866356	53876437	+	10081	3465	ENSG00000179820.15	91663	56.3847	8.84813	5983.94	2161.08
ZNF121	protein_coding	1.47625	2.78225	2.35997e-18	1.42159e-16	1.44697	0.84215	19.7724	5128.68	chr19	9560352	9584533	-	24181	7213	ENSG00000197961.11	7675	34.2131	5.33166	7544.3	2713.05
ADNP2	protein_coding	1.49221	2.81319	2.76228e-21	2.72206e-19	1.4664	0.842091	14.8998	2885.52	chr18	80109030	80140351	+	31321	5393	ENSG00000101544.8	22850	25.8314	3.96813	4257.19	1513.85
DCAF12	protein_coding	1.50607	2.84036	5.48289e-16	2.23051e-14	1.47002	0.840121	6.84467	900.608	chr9	34086386	34126773	-	40387	3667	ENSG00000198876.12	25853	11.8732	1.81611	1331.44	469.778
CKS2	protein_coding	1.5116	2.85126	8.19737e-16	3.22493e-14	1.47473	0.837207	34.0791	749.083	chr9	89311197	89316703	+	5506	613	ENSG00000123975.4	1164	59.1578	9.00048	1108.57	389.599
ZBTB18	protein_coding	1.57822	2.98601	1.72581e-11	3.33974e-10	1.51894	0.836447	2.07976	289.97	chr1	244048938	244057476	+	8538	3906	ENSG00000179456.10	10472	3.63298	0.526535	434.082	145.858
HIVEP2	protein_coding	1.50111	2.83061	6.8741e-19	4.58528e-17	1.47129	0.836095	2.32218	866.417	chr6	142751466	142946365	-	194899	10377	ENSG00000010818.9	3097	4.02787	0.61649	1280.55	452.282
SLC7A1	protein_coding	1.48831	2.8056	3.76056e-21	3.6526e-19	1.46253	0.835713	5.14548	1359.81	chr13	29509409	29595688	-	86279	7347	ENSG00000139514.12	6541	8.91616	1.37481	2004.86	714.764
WDCP	protein_coding	1.52369	2.87525	2.52179e-11	4.70951e-10	1.46927	0.835557	3.09532	424.756	chr2	24029339	24047361	-	18022	3825	ENSG00000163026.11	80304	5.375	0.815655	629.545	219.967
MB21D2	protein_coding	1.5305	2.88887	3.29243e-14	1.00506e-12	1.48761	0.835486	3.76195	454.668	chr3	192796814	192918161	-	121347	3368	ENSG00000180611.6	151963	6.54681	0.977085	675.833	233.503
GAN	protein_coding	1.48586	2.80084	3.35372e-21	3.28891e-19	1.46028	0.835474	2.65637	1378.31	chr16	81314946	81390884	+	75938	14419	ENSG00000261609.6	8139	4.60231	0.71043	2031.54	725.09
TEAD1	protein_coding	1.47156	2.77322	2.29361e-25	3.81641e-23	1.45099	0.835451	11.4525	3825.58	chr11	12674590	12944483	+	269893	9270	ENSG00000187079.16	7003	19.8115	3.09345	5623.07	2028.08
MAFG	protein_coding	1.48584	2.8008	6.17767e-20	5.11864e-18	1.45852	0.834941	9.60726	1802	chr17	81918269	81927714	-	9445	5220	ENSG00000197063.10	4097	16.6452	2.56928	2655.45	948.543
CDC42EP4	protein_coding	1.5063	2.8408	2.9161e-14	8.98281e-13	1.46546	0.83488	5.29837	623.259	chr17	73283623	73312175	-	28552	3272	ENSG00000179604.9	23580	9.18948	1.40726	921.301	325.217
FRMD6	protein_coding	1.47995	2.78939	1.98631e-20	1.78417e-18	1.45364	0.833248	8.30831	1591.14	chr14	51489136	51730727	+	241591	5322	ENSG00000139926.15	122786	14.3824	2.23417	2341.94	840.344
GLS	protein_coding	1.47707	2.78382	2.35553e-20	2.05224e-18	1.45081	0.832408	6.70369	1873.76	chr2	190880826	190965552	+	84726	7769	ENSG00000115419.12	2744	11.6025	1.80487	2756.54	990.979
SAMD4A	protein_coding	1.51064	2.84937	1.36834e-12	3.22617e-11	1.46354	0.831694	3.58718	945.463	chr14	54567096	54793315	+	226219	7364	ENSG00000020577.13	23034	6.23475	0.93961	1399.89	491.04
HIPK1	protein_coding	1.48252	2.79437	1.41214e-19	1.07769e-17	1.45485	0.831472	4.13054	1323.82	chr1	113929191	113977869	+	48678	8911	ENSG00000163349.21	204851	7.15225	1.10882	1949.42	698.232
TDG	protein_coding	1.4821	2.79354	5.2676e-19	3.60041e-17	1.45356	0.83134	11.9865	1432.81	chr12	103965803	103988874	+	23071	3325	ENSG00000139372.14	6996	20.7553	3.2178	2109.71	755.903
PIP4K2B	protein_coding	1.50422	2.83672	2.79259e-16	1.19096e-14	1.46901	0.830949	3.22717	664.511	chr17	38765688	38799905	-	34217	5734	ENSG00000276293.4	8396	5.59884	0.855505	982.229	346.792
HMGXB4	protein_coding	1.48039	2.79025	1.58857e-18	9.89201e-17	1.45116	0.830824	10.6681	1552.01	chr22	35257497	35295764	+	38267	4047	ENSG00000100281.13	10042	18.4711	2.86517	2284.49	819.524
ERF	protein_coding	1.50595	2.84012	3.2342e-11	5.87247e-10	1.45281	0.829913	4.76879	452.966	chr19	42247571	42255157	-	7586	2642	ENSG00000105722.9	2077	8.26633	1.27126	669.282	236.65
LRP12	protein_coding	1.50571	2.83965	6.39533e-12	1.3207e-10	1.45621	0.829539	3.83062	569.675	chr8	104489230	104589024	-	99794	4149	ENSG00000147650.11	29967	6.65467	1.00656	843.028	296.322
CTCF	protein_coding	1.48519	2.79953	2.48983e-18	1.49537e-16	1.45534	0.829501	6.87623	1161.35	chr16	67562406	67639185	+	76779	4699	ENSG00000102974.15	10664	11.912	1.84044	1711.11	611.587
LIG4	protein_coding	1.5285	2.88485	1.69237e-11	3.2813e-10	1.47452	0.828775	2.44441	384.045	chr13	108207438	108218368	-	10930	4387	ENSG00000174405.13	3981	4.24603	0.64278	569.724	198.366
ACSL4	protein_coding	1.47296	2.77591	1.8947e-18	1.16201e-16	1.44406	0.828457	6.50056	1251.08	chrX	109641336	109733403	-	92067	5344	ENSG00000068366.19	2182	11.2535	1.74762	1839.93	662.23
PIAS4	protein_coding	1.57546	2.98031	9.46806e-11	1.57031e-09	1.51197	0.828144	2.25309	254.454	chr19	4007645	4039386	+	31741	3159	ENSG00000105229.6	51588	3.9324	0.57379	380.765	128.143
TWSG1	protein_coding	1.49348	2.81568	6.69677e-15	2.28375e-13	1.45559	0.827016	4.3811	673.248	chr18	9334766	9402420	+	67654	4277	ENSG00000128791.11	57045	7.59905	1.16315	993.921	352.575
OGT	protein_coding	1.4582	2.74765	1.12842e-23	1.53738e-21	1.43667	0.826775	20.0107	3939.2	chrX	71533082	71575897	+	42815	5461	ENSG00000147162.13	8473	34.5815	5.43991	5776	2102.39
IFFO2	protein_coding	1.46461	2.7599	2.74736e-22	3.09841e-20	1.44136	0.826424	9.26943	1764.55	chr1	18904280	18956686	-	52406	5277	ENSG00000169991.10	126917	16.0263	2.51256	2590.67	938.435
RAB8B	protein_coding	1.51774	2.86343	2.71448e-13	7.07369e-12	1.47275	0.825925	2.81417	498.254	chr15	63189468	63267782	+	78314	4943	ENSG00000166128.12	51762	4.89074	0.73761	738.564	257.944
C11orf95	protein_coding	1.52518	2.87822	5.9201e-13	1.47458e-11	1.47819	0.82513	2.08537	443.975	chr11	63759891	63768775	-	8884	5948	ENSG00000188070.9	65998	3.62538	0.54537	658.698	229.251
NUFIP2	protein_coding	1.45858	2.74837	1.79745e-20	1.6217e-18	1.43344	0.825125	51.4354	20088	chr17	29255835	29294118	-	38283	10850	ENSG00000108256.8	57532	88.9069	13.9638	29457.3	10718.7
RMI1	protein_coding	1.4533	2.73833	1.26392e-11	2.50807e-10	1.4073	0.822956	6.74496	832.069	chr9	83980797	84004074	+	23277	3420	ENSG00000178966.16	80010	11.6359	1.854	1217.99	446.15
WDR47	protein_coding	1.53015	2.88815	2.50299e-12	5.55917e-11	1.48011	0.822709	2.3325	356.367	chr1	108970213	109042113	-	71900	4267	ENSG00000085433.15	22911	4.05947	0.60553	529.525	183.209
POMK	protein_coding	1.55009	2.92836	1.26e-10	2.0381e-09	1.48875	0.82104	4.22426	283.57	chr8	43093505	43123434	+	29929	1877	ENSG00000185900.9	84197	7.35658	1.09195	422.313	144.826
INIP	protein_coding	1.50397	2.83621	1.06806e-11	2.14033e-10	1.45345	0.819925	2.6762	406.822	chr9	112683925	112718236	-	34311	4233	ENSG00000148153.13	58493	4.63771	0.714685	600.924	212.72
LIFR	protein_coding	1.44078	2.71467	6.92545e-26	1.24413e-23	1.42187	0.819849	15.9739	6007.92	chr5	38474962	38595404	-	120442	10402	ENSG00000113594.9	3977	27.5518	4.39602	8781.03	3234.82
WIPF2	protein_coding	1.4487	2.72962	1.26012e-21	1.2985e-19	1.42546	0.819645	10.5398	2900.89	chr17	40219321	40284136	+	64815	7630	ENSG00000171475.13	147179	18.2003	2.87934	4246.21	1555.56
ARCN1	protein_coding	1.44412	2.72097	2.65734e-19	1.94043e-17	1.41813	0.818799	25.2292	3800.46	chr11	118572389	118603033	+	30644	4177	ENSG00000095139.13	372	43.5328	6.92569	5557.38	2043.54
LUZP1	protein_coding	1.4458	2.72413	3.69878e-19	2.60713e-17	1.41952	0.818544	7.64967	2515.84	chr1	23084022	23177808	-	93786	9116	ENSG00000169641.13	7798	13.209	2.09031	3680.97	1350.71
ARL13B	protein_coding	1.48173	2.79283	7.87081e-16	3.10851e-14	1.44703	0.818466	4.98434	712.741	chr3	93980138	94055668	+	75530	3977	ENSG00000169379.15	200894	8.63215	1.33652	1049.48	376
UBR7	protein_coding	1.54669	2.92146	1.53296e-10	2.44263e-09	1.48518	0.818386	2.22235	270.721	chr14	93207055	93229215	+	22160	3403	ENSG00000012963.14	55148	3.86775	0.576945	402.952	138.491
CNOT8	protein_coding	1.46034	2.75174	4.89708e-15	1.71556e-13	1.42517	0.81763	9.74212	1043.67	chr5	154858248	154876793	+	18545	2974	ENSG00000155508.13	9337	16.8293	2.65498	1530.15	557.193
SDE2	protein_coding	1.4495	2.73113	4.39469e-18	2.54892e-16	1.42131	0.815626	11.0936	1590.09	chr1	225982701	225999331	-	16630	3975	ENSG00000143751.9	163859	19.1495	3.03768	2327.16	853.025
URB2	protein_coding	1.44059	2.71432	1.33075e-15	5.09701e-14	1.40812	0.815372	6.55117	1329.33	chr1	229626233	229660199	+	33966	5613	ENSG00000135763.9	9816	11.2923	1.81003	1942.01	716.645
TP53INP1	protein_coding	1.47956	2.78864	7.2396e-14	2.12526e-12	1.43969	0.815271	3.65061	744.627	chr8	94925971	94949411	-	23440	5676	ENSG00000164938.13	94241	6.32457	0.976655	1096.2	393.053
NRIP1	protein_coding	1.44199	2.71696	4.04659e-21	3.89316e-19	1.41848	0.814765	7.21784	1998.18	chr21	14961234	15065000	-	103766	7664	ENSG00000180530.10	8204	12.4503	1.98537	2920.7	1075.67
PAFAH1B2	protein_coding	1.43099	2.69632	4.69043e-22	5.09175e-20	1.40904	0.814507	24.203	5514.64	chr11	117144266	117176874	+	32608	6305	ENSG00000168092.13	5049	41.7053	6.70063	8044.67	2984.6
PTAR1	protein_coding	1.43706	2.70769	1.36416e-19	1.05178e-17	1.41185	0.814072	6.0361	2552.94	chr9	69709521	69759959	-	50438	11713	ENSG00000188647.12	375743	10.4065	1.66566	3728.01	1377.88
CASP8AP2	protein_coding	1.44079	2.71469	1.22955e-19	9.67434e-18	1.41545	0.812548	8.57906	1905.11	chr6	89829899	89871412	+	41513	6151	ENSG00000118412.12	9994	14.8049	2.35322	2784.65	1025.56
FBXL3	protein_coding	1.45818	2.74761	2.23207e-16	9.70258e-15	1.42626	0.81147	6.86906	867.401	chr13	77005253	77027150	-	21897	3503	ENSG00000005812.10	26224	11.8664	1.87175	1271.38	463.427
NACC1	protein_coding	1.47596	2.78168	1.04144e-13	2.9527e-12	1.43581	0.811069	3.28186	525.758	chr19	13118336	13141141	+	22805	4445	ENSG00000160877.5	112939	5.67439	0.889335	772.987	278.529
ZBTB38	protein_coding	1.44973	2.73157	1.34472e-17	7.19208e-16	1.42071	0.81052	4.11029	1168.73	chr3	141387811	141449792	+	61981	7885	ENSG00000177311.11	253461	7.09783	1.12275	1711.01	626.441
TMED7	protein_coding	1.43938	2.71204	9.43552e-20	7.60084e-18	1.41426	0.810237	14.3887	1467.16	chr5	115613507	115626173	-	12666	2822	ENSG00000134970.13	51014	24.8117	3.96563	2143.37	790.946
RNF11	protein_coding	1.46516	2.76095	2.93649e-16	1.24709e-14	1.43255	0.810219	6.10192	678.559	chr1	51236270	51273455	+	37185	3084	ENSG00000123091.4	26994	10.5502	1.65369	996.113	361.006
ETNK1	protein_coding	1.44839	2.72904	7.82647e-17	3.61907e-15	1.41803	0.810058	6.95828	1889.15	chr12	22625074	22690665	+	65591	7536	ENSG00000139163.15	55500	12.0172	1.89935	2764.87	1013.44
DCK	protein_coding	1.49163	2.81206	7.67611e-13	1.87968e-11	1.44719	0.809858	4.68388	473.051	chr4	70993438	71030914	+	37476	2813	ENSG00000156136.9	1633	8.11675	1.251	697.583	248.519
DCLRE1B	protein_coding	1.48033	2.79013	2.30773e-09	2.89178e-08	1.41846	0.809682	2.51373	356.979	chr1	113905140	113914086	+	8946	3940	ENSG00000118655.5	64858	4.34539	0.68207	524.892	189.066
C17orf80	protein_coding	1.43949	2.71225	1.10466e-13	3.1102e-12	1.40212	0.807919	6.22349	916.407	chr17	73232232	73248947	+	16715	4079	ENSG00000141219.15	55028	10.7258	1.72123	1338.19	494.62
WAPL	protein_coding	1.42352	2.68238	4.34172e-22	4.73854e-20	1.40194	0.80768	23.4747	5374.25	chr10	86435255	86521815	-	86560	6333	ENSG00000062650.18	23063	40.4378	6.51165	7829.47	2919.02
FBXL5	protein_coding	1.45323	2.7382	6.39784e-16	2.57691e-14	1.42068	0.806573	6.2383	761.718	chr4	15604538	15655412	-	50874	3385	ENSG00000118564.14	26234	10.778	1.69857	1116.03	407.407
MEX3C	protein_coding	1.4528	2.73739	1.94674e-16	8.53537e-15	1.42137	0.80632	6.88396	811.409	chr18	51174551	51197320	-	22769	3269	ENSG00000176624.10	51320	11.8873	1.88058	1188.37	434.448
PDP1	protein_coding	1.4627	2.75623	2.85496e-14	8.80787e-13	1.4253	0.806154	3.89464	647.208	chr8	93916854	93926066	+	9212	4614	ENSG00000164951.15	54704	6.7306	1.05866	949.301	345.115
MAFK	protein_coding	1.43608	2.70585	2.00868e-18	1.2172e-16	1.40923	0.806055	9.59935	1168.63	chr7	1530713	1543043	+	12330	3368	ENSG00000198517.9	7975	16.5566	2.64209	1706.82	630.438
GPAT3	protein_coding	1.52661	2.88108	6.15147e-11	1.05826e-09	1.46984	0.806028	2.66608	270.272	chr4	83535913	83605875	+	69962	2828	ENSG00000138678.10	84803	4.63369	0.69846	401.158	139.387
ISOC1	protein_coding	1.54507	2.91818	5.79033e-10	8.16275e-09	1.47983	0.805043	3.33857	231.817	chr5	129094750	129114028	+	19278	1940	ENSG00000066583.11	51015	5.81174	0.865405	345.062	118.572
PDPK1	protein_coding	1.43994	2.71309	2.52892e-16	1.08535e-14	1.4091	0.802779	2.89903	821.964	chr16	2537963	2603188	+	65225	7849	ENSG00000140992.18	5170	5.00245	0.795605	1201.49	442.44
ARL6IP1	protein_coding	1.40394	2.64622	4.54662e-18	2.62206e-16	1.37827	0.802571	52.4448	3972.46	chr16	18791666	18801678	-	10012	2089	ENSG00000170540.14	23204	90.0985	14.7911	5765.02	2179.9
DYRK3	protein_coding	1.52232	2.87253	1.1511e-10	1.8769e-09	1.46442	0.802091	2.64168	263.061	chr1	206635535	206649197	+	13662	2775	ENSG00000143479.16	8444	4.59007	0.69329	390.096	136.026
DUSP14	protein_coding	1.53639	2.90068	5.60582e-10	7.95791e-09	1.47231	0.801797	2.61925	234.819	chr17	37489830	37513501	+	23671	2499	ENSG00000276023.4	11072	4.55631	0.682195	349.127	120.511
RAB31	protein_coding	1.42245	2.68041	1.19367e-20	1.10144e-18	1.39933	0.801758	11.1361	1634.11	chr18	9708164	9862551	+	154387	4055	ENSG00000168461.12	11031	19.1765	3.09565	2380.21	888.017
POLR2B	protein_coding	1.42032	2.67645	3.63825e-18	2.14077e-16	1.39391	0.801731	11.5022	1787.06	chr4	56977741	57031168	+	53427	4296	ENSG00000047315.15	5431	19.7969	3.20754	2601.23	972.895
MMD	protein_coding	1.4511	2.73417	2.28519e-09	2.86803e-08	1.39276	0.80168	4.06278	415.143	chr17	55392612	55421992	-	29380	2828	ENSG00000108960.8	23531	7.00252	1.12305	607.209	223.077
CPNE3	protein_coding	1.44461	2.72189	3.61106e-15	1.30203e-13	1.41091	0.801647	4.8148	844.623	chr8	86514426	86561498	+	47072	4865	ENSG00000085719.12	8895	8.31156	1.31804	1235.42	453.824
KIAA0232	protein_coding	1.41384	2.66445	3.96057e-17	1.93734e-15	1.3861	0.801352	8.48006	2410.3	chr4	6782731	6884170	+	101439	7855	ENSG00000170871.11	9778	14.6004	2.35973	3505.59	1315
FBXO33	protein_coding	1.51892	2.86577	3.29888e-10	4.95319e-09	1.45851	0.80104	2.05465	283.498	chr14	39397668	39432500	-	34832	3853	ENSG00000165355.7	254170	3.56734	0.541965	419.976	147.02
GINS1	protein_coding	1.4389	2.71114	4.30064e-16	1.7637e-14	1.40762	0.800902	7.13818	839.272	chr20	25407726	25448555	+	40829	3249	ENSG00000101003.9	9837	12.3048	1.97159	1225.98	452.563
ZNF354C	protein_coding	1.48457	2.79835	3.04484e-11	5.56848e-10	1.43389	0.800451	2.09671	407.498	chr5	179060414	179083537	+	23123	5411	ENSG00000177932.6	30832	3.63317	0.560245	600.499	214.496
CRK	protein_coding	1.4195	2.67492	6.94901e-20	5.6881e-18	1.39557	0.800438	12.8433	1802.97	chr17	1420688	1456258	-	35570	3880	ENSG00000167193.7	1398	22.1086	3.57805	2624.28	981.659
ARHGAP35	protein_coding	1.40897	2.65548	3.11426e-20	2.66749e-18	1.38599	0.800293	8.47039	2729.14	chr19	46918675	47005077	+	86402	8889	ENSG00000160007.18	2909	14.5616	2.37918	3964.42	1493.87
DERL1	protein_coding	1.42441	2.68405	1.51125e-18	9.46866e-17	1.39836	0.799867	9.96897	1251.28	chr8	123013163	123042423	-	29260	3469	ENSG00000136986.9	79139	17.1645	2.77345	1822.81	679.746
CHSY1	protein_coding	1.41397	2.6647	2.69026e-20	2.32393e-18	1.39084	0.79944	10.8997	1797.52	chr15	101175722	101251932	-	76210	4550	ENSG00000131873.6	22856	18.7565	3.04292	2614.47	980.564
STK17B	protein_coding	1.40916	2.65583	3.05107e-16	1.29304e-14	1.38005	0.799423	8.73329	1760.41	chr2	196133565	196176503	-	42938	5565	ENSG00000081320.10	9262	15.0115	2.45503	2556.82	964.007
SLC39A9	protein_coding	1.42986	2.69421	6.44648e-18	3.61501e-16	1.40253	0.799267	5.3807	1050.32	chr14	69398689	69462388	+	63699	5399	ENSG00000029364.11	55334	9.27291	1.48848	1531.85	568.786
PELI1	protein_coding	1.50978	2.84767	2.03017e-10	3.14358e-09	1.45178	0.798955	2.22919	299.626	chr2	64092651	64144454	-	51803	3750	ENSG00000197329.11	57162	3.87011	0.58828	443.183	156.07
GRPEL2	protein_coding	1.4057	2.64947	1.37012e-19	1.05178e-17	1.38208	0.798612	17.1403	2617.72	chr5	149345429	149354583	+	9154	4212	ENSG00000164284.14	134266	29.4545	4.82604	3800.13	1435.3
MSMO1	protein_coding	1.41548	2.66748	1.06201e-14	3.4998e-13	1.3826	0.798451	12.203	1120.87	chr4	165327622	165343160	+	15538	2534	ENSG00000052802.12	6307	20.9827	3.42326	1629.71	612.03
MOB1B	protein_coding	1.41941	2.67477	1.66354e-17	8.72608e-16	1.392	0.798425	5.48377	1403.3	chr4	70902335	70988168	+	85833	7075	ENSG00000173542.8	92597	9.44473	1.5228	2043.12	763.473
RASA2	protein_coding	1.4257	2.68646	3.46828e-17	1.72564e-15	1.39737	0.79803	6.49786	1320.83	chr3	141487048	141615342	+	128294	5626	ENSG00000155903.11	5922	11.1934	1.80233	1924.69	716.973
DDAH1	protein_coding	1.40477	2.64775	3.52577e-23	4.39098e-21	1.38506	0.797517	22.3874	3397.58	chr1	85318480	85578363	-	259883	4185	ENSG00000153904.19	23576	38.4828	6.292	4932.08	1863.09
VANGL1	protein_coding	1.43004	2.69454	1.61202e-12	3.71441e-11	1.38972	0.797183	2.00156	634.444	chr1	115641952	115698224	+	56272	8769	ENSG00000173218.14	81839	3.45201	0.55111	926.024	342.864
ZBTB41	protein_coding	1.42052	2.67682	1.46736e-15	5.57818e-14	1.3893	0.796696	5.30101	1623.48	chr1	197153679	197200542	-	46863	8478	ENSG00000177888.7	360023	9.12663	1.4754	2363.15	883.802
LIX1L	protein_coding	1.43703	2.70763	2.37108e-13	6.25102e-12	1.39883	0.795813	4.21852	606.294	chr1	145933422	145958001	-	24579	3975	ENSG00000271601.3	128077	7.26664	1.17041	884.918	327.671
ARL5B	protein_coding	1.41337	2.66359	1.60865e-15	6.06983e-14	1.38253	0.795215	9.05329	2353.92	chr10	18659404	18681639	+	22235	7196	ENSG00000165997.4	221079	15.5761	2.5305	3422.03	1285.82
USP1	protein_coding	1.40307	2.64465	9.225e-19	5.92619e-17	1.37847	0.794693	16.663	2568	chr1	62436303	62451804	+	15501	4255	ENSG00000162607.12	7398	28.6344	4.69166	3726.06	1409.94
KLF16	protein_coding	1.43597	2.70563	8.76684e-11	1.46354e-09	1.38767	0.794602	4.74211	507.192	chr19	1852398	1863568	-	11170	2955	ENSG00000129911.8	83855	8.16662	1.3176	739.977	274.408
B4GALT6	protein_coding	1.45238	2.73659	4.89313e-13	1.23392e-11	1.41194	0.794194	3.48608	489.301	chr18	31623168	31684723	-	61555	3891	ENSG00000118276.11	9331	6.01731	0.95485	716.239	262.362
RFLNB	protein_coding	1.44814	2.72855	6.30126e-14	1.86466e-12	1.41088	0.793447	4.09159	534.725	chr17	439977	445939	-	5962	3621	ENSG00000183688.4	359845	7.06391	1.11926	782.538	286.912
CDC42SE1	protein_coding	1.40266	2.64388	1.63371e-16	7.22533e-15	1.37445	0.793347	11.3194	1491.47	chr1	151050970	151070325	-	19355	3634	ENSG00000197622.12	56882	19.4438	3.19509	2163.5	819.43
LARP1	protein_coding	1.392	2.62442	2.13506e-21	2.13506e-19	1.37112	0.792948	18.6445	4463.91	chr5	154712901	154817607	+	104706	6595	ENSG00000155506.16	23367	32.0009	5.28819	6463.91	2463.9
RNF169	protein_coding	1.39554	2.63088	3.22267e-22	3.59451e-20	1.37533	0.792362	10.833	3077.47	chr11	74748867	74842413	+	93546	7823	ENSG00000166439.5	254225	18.6077	3.05833	4460.15	1694.8
ARHGAP19	protein_coding	1.41072	2.65869	5.05187e-17	2.43594e-15	1.38295	0.791654	7.50255	1102.72	chr10	97222172	97292673	-	70501	4055	ENSG00000213390.10	84986	12.8996	2.10553	1602.11	603.34
ARMC1	protein_coding	1.41625	2.66892	2.49318e-17	1.27165e-15	1.38871	0.791204	8.75336	964.348	chr8	65602455	65634217	-	31762	3042	ENSG00000104442.9	55156	15.0611	2.44559	1402.7	526
TMEM41B	protein_coding	1.39838	2.63605	9.66893e-20	7.73245e-18	1.37532	0.790684	19.7476	2965.39	chr11	9280656	9314780	-	34124	4145	ENSG00000166471.10	440026	33.9354	5.55979	4299.57	1631.21
SPIN1	protein_coding	1.40206	2.64279	1.85365e-18	1.14374e-16	1.37708	0.790637	15.5619	2526.23	chr9	88388418	88478694	+	90276	4484	ENSG00000106723.16	10927	26.7483	4.37559	3665.08	1387.39
CMTR2	protein_coding	1.44498	2.72259	2.75296e-12	6.03511e-11	1.40248	0.789338	3.0528	559.372	chr16	71281388	71289609	-	8221	5085	ENSG00000180917.17	55783	5.26616	0.839435	817.722	301.021
ABCE1	protein_coding	1.39364	2.6274	3.8451e-17	1.89455e-15	1.36706	0.788927	11.6578	1659.04	chr4	145097931	145129179	+	31248	3921	ENSG00000164163.10	6059	20.0079	3.30766	2402.59	915.5
UBTD2	protein_coding	1.39902	2.63723	6.13481e-17	2.91655e-15	1.37179	0.788122	10.8407	1298.03	chr5	172209639	172284071	-	74432	3301	ENSG00000168246.5	92181	18.6162	3.06523	1881.63	714.42
RHPN2	protein_coding	1.38782	2.61683	2.58768e-20	2.24487e-18	1.36595	0.787598	44.8659	5693.76	chr19	32978592	33064888	-	86296	3500	ENSG00000131941.7	85415	77.0081	12.7238	8238.52	3149
MAP3K2	protein_coding	1.37872	2.60037	9.63076e-16	3.7453e-14	1.35051	0.787365	9.58775	3838.96	chr2	127298729	127388465	-	89736	11027	ENSG00000169967.16	10746	16.4523	2.72322	5546.11	2131.8
CTDSPL2	protein_coding	1.38709	2.6155	1.06715e-21	1.11093e-19	1.36673	0.787349	17.2604	4339.41	chr15	44427233	44529038	+	101805	6929	ENSG00000137770.13	51496	29.6255	4.89523	6278.29	2400.54
RRAGC	protein_coding	1.50513	2.83849	2.21138e-09	2.78577e-08	1.44049	0.787257	4.82008	267.442	chr1	38838197	38859823	-	21626	1549	ENSG00000116954.7	64121	8.36236	1.2778	395.237	139.647
AGO2	protein_coding	1.38195	2.6062	1.61221e-22	1.89179e-20	1.36259	0.787163	9.94127	5267.73	chr8	140520155	140635619	-	115464	14580	ENSG00000123908.11	27161	17.0474	2.83519	7613.47	2921.99
NAB1	protein_coding	1.40256	2.64371	1.8693e-15	7.00124e-14	1.37226	0.786813	6.12287	1025.35	chr2	190649069	190692766	+	43697	4620	ENSG00000138386.16	4664	10.5174	1.72833	1487.17	563.524
TWISTNB	protein_coding	1.38038	2.60337	2.2695e-10	3.48758e-09	1.33548	0.786211	6.95516	994.828	chr7	19695461	19709087	-	13626	3942	ENSG00000105849.5	221830	11.9164	1.99391	1436.43	553.229
FIGNL1	protein_coding	1.38101	2.6045	5.80022e-13	1.45005e-11	1.34592	0.786141	7.54772	1338.25	chr7	50444127	50542535	-	98408	4882	ENSG00000132436.11	63979	12.9338	2.16168	1932.94	743.56
NFATC3	protein_coding	1.42121	2.6781	7.84463e-15	2.64528e-13	1.3883	0.785862	3.51058	667.543	chr16	68085343	68229259	+	143916	5257	ENSG00000072736.18	4775	6.04532	0.975855	972.152	362.933
ZFP91	protein_coding	1.38646	2.61437	2.26458e-20	2.00747e-18	1.36472	0.785729	23.0777	2960.15	chr11	58579110	58621042	+	41932	3535	ENSG00000186660.14	80829	39.5996	6.55588	4281.79	1638.52
LARP4	protein_coding	1.38998	2.62076	1.90068e-18	1.16216e-16	1.36562	0.784846	18.9434	4621.93	chr12	50400808	50480004	+	79196	6734	ENSG00000161813.21	113251	32.5267	5.35999	6690.46	2553.41
RGMB	protein_coding	1.40012	2.63923	1.69363e-16	7.47406e-15	1.37204	0.784824	7.10819	1261.25	chr5	98769294	98796494	+	27200	4898	ENSG00000174136.11	285704	12.212	2.00442	1828.79	693.715
ASB7	protein_coding	1.39824	2.63579	3.5781e-16	1.49149e-14	1.36969	0.784199	5.35783	1001.29	chr15	100602533	100651705	+	49172	5152	ENSG00000183475.12	140460	9.20919	1.50648	1452.19	550.394
EFNA5	protein_coding	1.40124	2.64128	2.87207e-15	1.04861e-13	1.37066	0.784124	4.982	964.077	chr5	107376888	107670895	-	294007	5340	ENSG00000184349.12	1946	8.56766	1.39633	1398.96	529.189
TENT4A	protein_coding	1.39473	2.62939	1.70123e-18	1.05289e-16	1.37019	0.783828	6.41563	1308.18	chr5	6713006	6757048	+	44042	5613	ENSG00000112941.13	11044	11.0165	1.81478	1895.66	720.703
RAB2B	protein_coding	1.47056	2.7713	9.95611e-10	1.33582e-08	1.41254	0.782882	3.17101	333.594	chr14	21459019	21476973	-	17954	2928	ENSG00000129472.14	84932	5.48229	0.85973	489.776	177.411
PDP2	protein_coding	1.42424	2.68372	8.37005e-13	2.03487e-11	1.38531	0.782384	2.38255	615.162	chr16	66880360	66891096	+	10736	7146	ENSG00000172840.6	57546	4.10219	0.662905	895.813	334.512
NCOA4	protein_coding	1.39036	2.62145	6.33907e-18	3.56463e-16	1.36522	0.782275	12.5404	1854.52	chr10	46005087	46030714	-	25627	4079	ENSG00000266412.5	8031	21.5316	3.54924	2684.6	1024.43
SMCR8	protein_coding	1.39536	2.63054	9.78554e-17	4.41437e-15	1.368	0.782019	5.72128	1715.58	chr17	18315309	18328055	+	12746	8279	ENSG00000176994.10	140775	9.82873	1.61384	2485.87	945.297
B4GALT1	protein_coding	1.39913	2.63742	1.48007e-15	5.61597e-14	1.36929	0.781546	4.62397	822.661	chr9	33104081	33167356	-	63275	4901	ENSG00000086062.12	2683	7.9466	1.30133	1193.45	451.876
PEX11B	protein_coding	1.4633	2.75739	1.12735e-10	1.84409e-09	1.41174	0.781211	4.62408	306.735	chr1	145911349	145918837	-	7488	1838	ENSG00000131779.10	8799	7.98827	1.25989	449.897	163.572
ICMT	protein_coding	1.40467	2.64756	1.3375e-13	3.69405e-12	1.36967	0.780784	4.0128	694.714	chr1	6221192	6235940	-	14748	4771	ENSG00000116237.15	23463	6.8919	1.1337	1007.97	381.461
RRM2B	protein_coding	1.40028	2.63954	1.67165e-13	4.54277e-12	1.36535	0.780073	5.07647	946.018	chr8	102204501	102239118	-	34617	5148	ENSG00000048392.11	50484	8.72066	1.43227	1371.44	520.592
MFAP3	protein_coding	1.4147	2.66604	2.15422e-12	4.8482e-11	1.37514	0.779912	6.91021	730.292	chr5	154038958	154055033	+	16075	2925	ENSG00000037749.12	4238	11.8875	1.93291	1061.55	399.04
KDELR2	protein_coding	1.37821	2.59946	8.52347e-14	2.46126e-12	1.34565	0.779705	15.2993	1476.98	chr7	6461080	6484242	-	23162	2660	ENSG00000136240.9	11014	26.2206	4.37805	2132.32	821.645
AMMECR1L	protein_coding	1.38515	2.61199	5.59479e-18	3.19029e-16	1.36037	0.779559	10.647	1838.46	chr2	127861629	127885922	-	24293	4761	ENSG00000144233.9	83607	18.2701	3.02386	2658.69	1018.23
CHD1	protein_coding	1.36588	2.57733	4.1537e-19	2.87782e-17	1.3436	0.778852	16.9775	4996.75	chr5	98853984	98928957	-	74973	8095	ENSG00000153922.10	1105	29.0667	4.88831	7199.07	2794.44
AJUBA	protein_coding	1.37931	2.60144	2.15543e-14	6.76279e-13	1.34814	0.778482	6.79384	1166.87	chr14	22971173	22982642	-	11469	4723	ENSG00000129474.15	84962	11.6407	1.94695	1685	648.751
BICRAL	protein_coding	1.3937	2.62752	1.17385e-16	5.27192e-15	1.3663	0.77835	3.99053	990.461	chr6	42746957	42868560	+	121603	6843	ENSG00000112624.12	23506	6.85369	1.12737	1434.77	546.153
AC092835.1	protein_coding	1.52761	2.88308	7.02228e-08	6.68319e-07	1.4453	0.777669	2.77819	183.763	chr2	95207534	95215603	+	8069	1850	ENSG00000233757.6	NA	4.82544	0.730945	272.483	95.0434
ANKRD50	protein_coding	1.36877	2.58251	8.19055e-16	3.22493e-14	1.34128	0.776918	8.02624	2563.77	chr4	124664051	124712732	-	48681	8794	ENSG00000151458.11	57182	13.7455	2.30703	3695.32	1432.22
SPSB1	protein_coding	1.38701	2.61536	8.64486e-17	3.92596e-15	1.36021	0.776914	8.56414	1037.75	chr1	9292879	9369532	+	76653	3336	ENSG00000171621.13	80176	14.6936	2.43466	1501.01	574.496
UBAP1	protein_coding	1.38681	2.615	1.54517e-17	8.16848e-16	1.36127	0.776574	10.6618	1073.29	chr9	34179004	34252523	+	73519	2772	ENSG00000165006.13	51271	18.2962	3.02736	1552.7	593.868
KIRREL1	protein_coding	1.36416	2.57427	2.34976e-20	2.05224e-18	1.34342	0.775772	11.7018	3353.38	chr1	157993272	158100262	+	106990	7872	ENSG00000183853.17	55243	20.0291	3.37446	4829.78	1876.98
OCLN	protein_coding	1.38195	2.60621	2.86692e-17	1.44413e-15	1.35625	0.775545	5.91479	1405.75	chr5	69492291	69558104	+	65813	6549	ENSG00000197822.10	100506658	10.1455	1.68404	2031.55	779.937
ATXN1	protein_coding	1.36592	2.57741	4.57436e-18	2.63058e-16	1.34228	0.775299	7.49409	2898.03	chr6	16299111	16761490	-	462379	10636	ENSG00000124788.18	6310	12.8403	2.14787	4176.29	1619.77
CDCA5	protein_coding	1.37204	2.58837	2.81027e-14	8.68317e-13	1.34108	0.775187	12.0989	1211.57	chr11	65077451	65084151	-	6700	2752	ENSG00000146670.9	113130	20.7155	3.48226	1747.1	676.037
FEM1B	protein_coding	1.36562	2.57686	7.63983e-19	5.05174e-17	1.34302	0.774766	16.5153	4273.69	chr15	68277802	68295865	+	18063	7122	ENSG00000169018.5	10116	28.2823	4.74829	6157.08	2390.3
PITPNB	protein_coding	1.37652	2.59642	6.88921e-19	4.58528e-17	1.35345	0.774761	12.7462	1409.65	chr22	27851668	27919306	-	67638	3042	ENSG00000180957.17	23760	21.8541	3.63844	2035.37	783.934
PIP4K2C	protein_coding	1.4288	2.69222	2.68801e-11	4.99237e-10	1.38366	0.774611	3.52245	406.577	chr12	57591173	57603418	+	12245	3194	ENSG00000166908.17	79837	6.06703	0.977865	592.426	220.728
TRAM1	protein_coding	1.37659	2.59654	3.20688e-18	1.90908e-16	1.35261	0.774481	9.75767	1307.74	chr8	70573441	70608369	-	34928	3687	ENSG00000067167.7	23471	16.7299	2.78547	1888.45	727.028
DUSP16	protein_coding	1.42873	2.6921	9.28648e-11	1.54648e-09	1.38116	0.772956	2.28523	433.57	chr12	12474209	12562383	-	88174	5253	ENSG00000111266.8	80824	3.94118	0.629275	632.344	234.795
GMEB2	protein_coding	1.43814	2.7097	5.65662e-11	9.78104e-10	1.39063	0.772753	2.02688	344.711	chr20	63587601	63627041	-	39440	4707	ENSG00000101216.10	26205	3.49372	0.560035	503.222	186.2
CDK6	protein_coding	1.35406	2.5563	3.85437e-21	3.72589e-19	1.33457	0.772599	15.1217	6463.89	chr7	92604920	92836594	-	231674	11729	ENSG00000105810.9	1021	25.8566	4.38691	9291.99	3635.78
MIEF1	protein_coding	1.37948	2.60174	9.63769e-17	4.35735e-15	1.35303	0.772261	4.97524	1034.13	chr22	39500099	39518132	+	18033	5720	ENSG00000100335.14	54471	8.52942	1.42105	1493.63	574.621
PCGF3	protein_coding	1.38396	2.60984	6.21637e-16	2.51379e-14	1.35581	0.771839	3.97585	922.494	chr4	705764	770640	+	64876	6393	ENSG00000185619.18	10336	6.82142	1.13028	1333.88	511.11
SKI	protein_coding	1.37601	2.5955	1.43637e-15	5.47061e-14	1.34764	0.771495	4.83656	986.437	chr1	2228694	2310119	+	81425	5613	ENSG00000157933.9	6497	8.29572	1.37739	1424.55	548.326
PRRG1	protein_coding	1.41332	2.6635	1.40438e-12	3.29521e-11	1.37456	0.770979	2.3488	448.286	chrX	37349274	37457295	+	108021	5268	ENSG00000130962.17	5638	4.04185	0.65576	651.946	244.627
CANT1	protein_coding	1.3839	2.60973	1.01888e-14	3.37411e-13	1.35319	0.770954	5.92429	792.066	chr17	78991716	79009817	-	18101	3680	ENSG00000171302.16	124583	10.1588	1.68978	1144.75	439.382
JCAD	protein_coding	1.34469	2.53975	3.51281e-13	8.98112e-12	1.31285	0.770435	7.01624	2372.21	chr10	30012799	30059524	-	46725	9265	ENSG00000165757.8	57608	11.9779	2.05463	3403.18	1341.25
GABPB1	protein_coding	1.40262	2.64382	2.33826e-13	6.18055e-12	1.36712	0.770264	3.12262	572.888	chr15	50275391	50355408	-	80017	5064	ENSG00000104064.17	2553	5.3662	0.879045	831.058	314.719
BMI1	protein_coding	1.39137	2.62328	4.61177e-13	1.16586e-11	1.3558	0.770225	6.94508	612.271	chr10	22321210	22331484	+	10274	2428	ENSG00000168283.13	648	11.9165	1.97369	886.012	338.529
SLC35F2	protein_coding	1.3633	2.57273	2.53079e-19	1.8547e-17	1.34142	0.769891	13.1414	1739.39	chr11	107790990	107928293	-	137303	3633	ENSG00000110660.14	54733	22.4995	3.78331	2505.31	973.473
ELOVL2	protein_coding	1.3926	2.62552	1.05014e-13	2.97205e-12	1.35878	0.769695	4.23725	615.016	chr6	10980758	11044314	-	63556	3997	ENSG00000197977.3	54898	7.27281	1.20169	890.347	339.686
FGFR1OP2	protein_coding	1.36524	2.5762	2.31516e-12	5.18738e-11	1.32951	0.768414	9.87321	1161.36	chr12	26938382	26966650	+	28268	3239	ENSG00000111790.13	26127	16.8983	2.84809	1672.27	650.439
BAHD1	protein_coding	1.40987	2.65713	1.84223e-12	4.21141e-11	1.37097	0.76793	2.62524	453.59	chr15	40439720	40468242	+	28522	4771	ENSG00000140320.11	22893	4.51631	0.734165	659.057	248.123
INHBB	protein_coding	1.40459	2.64743	6.80971e-13	1.6756e-11	1.36753	0.767268	4.09793	475.943	chr2	120346142	120351808	+	5666	3204	ENSG00000163083.5	3625	7.04419	1.15166	690.832	261.054
MAK16	protein_coding	1.36765	2.5805	2.86088e-10	4.33401e-09	1.32345	0.766767	4.24982	616.806	chr8	33484749	33501260	+	16511	3991	ENSG00000198042.10	84549	7.26957	1.23008	888.205	345.406
SLC7A6	protein_coding	1.36551	2.57668	1.33872e-16	5.95964e-15	1.33961	0.766196	4.99638	1156.85	chr16	68264515	68301823	+	37308	6356	ENSG00000103064.14	9057	8.55236	1.4404	1666.53	647.162
SCML2	protein_coding	1.39169	2.62386	7.48252e-14	2.18554e-12	1.35835	0.765857	3.70826	565.567	chrX	18239313	18354727	-	115414	4200	ENSG00000102098.17	10389	6.36658	1.04994	818.874	312.259
RAB35	protein_coding	1.3892	2.61933	8.19355e-14	2.37274e-12	1.35594	0.765697	5.61557	600.156	chr12	120095094	120116839	-	21745	2945	ENSG00000111737.11	11021	9.64118	1.58997	868.665	331.646
TRIM25	protein_coding	1.35913	2.56531	2.82814e-15	1.03444e-13	1.3312	0.765193	8.34706	1713.61	chr17	56887908	56914038	-	26130	5648	ENSG00000121060.17	7706	14.2934	2.40071	2466.2	961.026
AMMECR1	protein_coding	1.38297	2.60804	7.45665e-14	2.18112e-12	1.35025	0.764768	3.7527	815.514	chrX	110194185	110440233	-	246048	5994	ENSG00000101935.9	9949	6.43841	1.06698	1178.74	452.287
PTBP1	protein_coding	1.34204	2.53509	1.07034e-14	3.52153e-13	1.31395	0.764197	14.6205	1973.08	chr19	797074	812327	+	15253	3698	ENSG00000011304.19	5725	24.9578	4.28334	2829.05	1117.12
WDR45B	protein_coding	1.35706	2.56164	3.91893e-17	1.9216e-15	1.33249	0.763456	15.0313	1415.02	chr17	82614561	82648535	-	33974	2587	ENSG00000141580.15	56270	25.7121	4.35058	2034.96	795.083
ETS1	protein_coding	1.33857	2.52901	1.55844e-18	9.73428e-17	1.31689	0.762851	17.5817	3554.09	chr11	128458760	128587558	-	128798	5541	ENSG00000134954.14	2113	30.0132	5.15019	5093.21	2014.98
E2F5	protein_coding	1.41056	2.6584	3.68584e-10	5.47348e-09	1.36159	0.762696	4.818	350.781	chr8	85177224	85214518	+	37294	2009	ENSG00000133740.10	1875	8.27817	1.35783	509.277	192.286
METTL16	protein_coding	1.36569	2.577	3.42891e-15	1.24298e-13	1.33718	0.762271	5.6044	1162.81	chr17	2416075	2511886	-	95811	5711	ENSG00000127804.12	79066	9.60077	1.60804	1675.4	650.231
SNX11	protein_coding	1.38253	2.60726	7.24473e-14	2.12526e-12	1.34987	0.762057	6.00157	603.093	chr17	48107548	48123074	+	15526	2768	ENSG00000002919.14	29916	10.293	1.7101	871.691	334.496
SINHCAF	protein_coding	1.34065	2.53265	7.9898e-14	2.32036e-12	1.3107	0.76102	13.2955	1487.76	chr12	31280895	31326372	-	45789	3070	ENSG00000139146.13	58516	22.695	3.89594	2132.28	843.241
CASP7	protein_coding	1.38269	2.60755	5.41625e-11	9.39742e-10	1.34052	0.759636	4.22279	473.625	chr10	113679161	113730907	+	51746	3091	ENSG00000165806.19	840	7.24969	1.19589	685.055	262.195
PPP3R1	protein_coding	1.34732	2.5444	5.94999e-18	3.36448e-16	1.32446	0.759591	14.7882	1563.16	chr2	68178856	68256237	-	77381	2901	ENSG00000221823.10	5534	25.2843	4.29204	2244.39	881.926
SRPK1	protein_coding	1.33964	2.53088	5.26868e-20	4.4196e-18	1.31962	0.75864	13.5404	2282.35	chr6	35832965	35921342	-	88377	4620	ENSG00000096063.15	6732	23.1246	3.95613	3271.7	1293
LYPLA2	protein_coding	1.41321	2.66329	3.88061e-09	4.65306e-08	1.35769	0.758616	4.16432	308.772	chr1	23790969	23795539	+	4570	2044	ENSG00000011009.10	11313	7.15519	1.17345	448.533	169.012
RAP2C	protein_coding	1.33392	2.52086	6.25227e-13	1.54971e-11	1.30216	0.758155	9.46938	1421.96	chrX	132203023	132219480	-	16457	4118	ENSG00000123728.9	57826	16.1516	2.78719	2035.19	808.724
ZNF280C	protein_coding	1.33808	2.52815	4.90161e-15	1.71556e-13	1.31092	0.757628	8.67881	1467.16	chrX	130202710	130268899	-	66189	4634	ENSG00000056277.15	55609	14.8111	2.54656	2101.82	832.492
MICB	protein_coding	1.34393	2.53842	2.72736e-13	7.09813e-12	1.31243	0.756723	10.4264	984.87	chr6	31494880	31511124	+	16244	2590	ENSG00000204516.9	4277	17.8032	3.0497	1412.28	557.459
JADE3	protein_coding	1.36689	2.57914	6.4013e-14	1.88601e-12	1.33544	0.756719	3.96304	720.159	chrX	46912275	47061242	+	148967	5000	ENSG00000102221.13	9767	6.7863	1.13978	1037.54	402.775
SECISBP2L	protein_coding	1.34604	2.54213	3.90773e-15	1.40154e-13	1.31862	0.755941	6.7144	1753.55	chr15	48988637	49046563	-	57926	7176	ENSG00000138593.8	9728	11.482	1.9468	2517.11	990
SCYL2	protein_coding	1.34525	2.54073	4.09254e-15	1.45752e-13	1.31784	0.755886	6.16268	1330.53	chr12	100267245	100341724	+	74479	5929	ENSG00000136021.18	55681	10.5384	1.78693	1909.74	751.318
XPO1	protein_coding	1.3222	2.50046	2.00166e-19	1.49388e-17	1.30232	0.754759	30.0358	5832.59	chr2	61477848	61538283	-	60435	5316	ENSG00000082898.16	7514	51.1946	8.87703	8331.95	3333.23
RNF185	protein_coding	1.4157	2.66789	5.26147e-10	7.51638e-09	1.36546	0.754731	2.58198	312.052	chr22	31160192	31207019	+	46827	3339	ENSG00000138942.15	91445	4.44541	0.71856	453.951	170.153
C1orf198	protein_coding	1.36449	2.57485	2.3276e-11	4.37909e-10	1.32529	0.754237	3.44398	563.396	chr1	230837118	230869589	-	32471	4498	ENSG00000119280.16	84886	5.89401	0.993945	810.885	315.907
SEC24A	protein_coding	1.34591	2.5419	3.24608e-15	1.18092e-13	1.31865	0.754015	5.50565	1396.12	chr5	134648788	134727823	+	79035	6967	ENSG00000113615.12	10802	9.41282	1.59848	2003.94	788.31
ZNF664	protein_coding	1.3331	2.51944	1.18066e-18	7.46646e-17	1.31184	0.753691	10.7207	1937.24	chr12	123973122	124015439	+	42317	4952	ENSG00000179195.15	144348	18.2948	3.14655	2773.21	1101.26
ZC3H12C	protein_coding	1.33191	2.51737	3.45918e-19	2.46391e-17	1.31134	0.753651	6.21113	2202.74	chr11	110093360	110171841	+	78481	9719	ENSG00000149289.10	85463	10.6023	1.81995	3152.97	1252.5
SP1	protein_coding	1.3244	2.50429	2.30766e-19	1.70347e-17	1.30436	0.752403	13.2822	3736.98	chr12	53380193	53416446	+	36253	7708	ENSG00000185591.9	6667	22.6488	3.91567	5340.6	2133.36
RSPRY1	protein_coding	1.35769	2.56275	1.42427e-13	3.91422e-12	1.32601	0.751997	5.39493	813.394	chr16	57186290	57240475	+	54185	4146	ENSG00000159579.13	89970	9.23474	1.55513	1170.11	456.674
CPEB4	protein_coding	1.33684	2.52597	6.91827e-17	3.25095e-15	1.31297	0.751875	4.9145	1751.96	chr5	173888279	173961976	+	73697	9783	ENSG00000113742.12	80315	8.39324	1.43576	2510	993.913
TOLLIP	protein_coding	1.35021	2.54949	3.05295e-13	7.88484e-12	1.3182	0.751769	5.26619	739.444	chr11	1274370	1309654	-	35284	3856	ENSG00000078902.15	54472	9.00996	1.52242	1062.57	416.316
VPS18	protein_coding	1.38031	2.60324	2.69835e-11	5.007e-10	1.33957	0.751739	3.89597	550.213	chr15	40894429	40903975	+	9546	3895	ENSG00000104142.10	57617	6.68482	1.10712	794.898	305.528
SENP5	protein_coding	1.33081	2.51544	6.78922e-18	3.79673e-16	1.30869	0.751292	10.7041	2462.35	chr3	196867855	196934714	+	66859	6308	ENSG00000119231.10	205564	18.2702	3.13803	3523.62	1401.07
DCP1A	protein_coding	1.34028	2.53201	1.18492e-14	3.8734e-13	1.31222	0.750455	4.97409	1086.33	chr3	53283427	53347610	-	64183	5994	ENSG00000272886.5	55802	8.49469	1.45349	1556.91	615.75
CD46	protein_coding	1.33701	2.52627	1.07211e-15	4.14549e-14	1.31115	0.75032	8.79539	1081.86	chr1	207752056	207795513	+	43457	3371	ENSG00000117335.19	4179	15.0099	2.58086	1549.66	614.067
CSGALNACT2	protein_coding	1.34412	2.53875	3.43087e-14	1.04574e-12	1.31481	0.750218	7.50743	1019.62	chr10	43138485	43185308	+	46823	3730	ENSG00000169826.7	55454	12.8263	2.18851	1462.42	576.825
COIL	protein_coding	1.33091	2.51562	1.84484e-17	9.55366e-16	1.30819	0.750156	17.517	1693.33	chr17	56938186	56961054	-	22868	2650	ENSG00000121058.4	8161	29.8938	5.14027	2422.99	963.678
WDR82	protein_coding	1.3235	2.50272	2.74419e-16	1.17278e-14	1.2994	0.750033	18.2195	2853.15	chr3	52254420	52278643	-	24223	4293	ENSG00000164091.11	80335	31.0643	5.37475	4076.41	1629.89
GABPA	protein_coding	1.34628	2.54256	1.77292e-14	5.64109e-13	1.31747	0.749766	4.34206	840.673	chr21	25734569	25772460	+	37891	5315	ENSG00000154727.10	2551	7.41878	1.26534	1206.28	475.061
FNIP1	protein_coding	1.3257	2.50655	3.34191e-16	1.3959e-14	1.30135	0.74906	20.3614	4779.55	chr5	131641713	131797063	-	155350	6439	ENSG00000217128.11	96459	34.7464	5.97637	6833.05	2726.05
HPS6	protein_coding	1.42446	2.68414	4.07345e-09	4.86468e-08	1.36765	0.748589	2.51053	240.797	chr10	102065389	102068038	+	2649	2649	ENSG00000166189.7	79803	4.32508	0.69598	351.007	130.587
UNC119B	protein_coding	1.34764	2.54496	1.75103e-11	3.37889e-10	1.3103	0.747363	3.73412	589.198	chr12	120710434	120723640	+	13206	4330	ENSG00000175970.10	84747	6.37709	1.09114	845.29	333.105
YTHDF3	protein_coding	1.31635	2.49035	4.96993e-16	2.02997e-14	1.29222	0.746787	16.558	3289.6	chr8	63168552	63212786	+	44234	5443	ENSG00000185728.16	253943	28.2105	4.9056	4693.4	1885.8
AHCTF1	protein_coding	1.31272	2.48409	7.55066e-21	7.09622e-19	1.29469	0.746035	13.3541	4453.16	chr1	246839097	246931967	-	92870	9121	ENSG00000153207.15	25909	22.7458	3.96238	6349.82	2556.51
HIST1H3C	protein_coding	1.45324	2.73822	0.0155243	0.042743	1.15654	0.745985	38.5389	576.823	chr6	26045410	26045821	+	411	411	ENSG00000278272.1	8352	66.5204	10.5574	845.163	308.482
TFRC	protein_coding	1.31192	2.48272	6.3568e-21	6.002e-19	1.29399	0.745973	28.1704	5481.76	chr3	196049283	196082189	-	32906	5323	ENSG00000072274.12	7037	47.9832	8.35763	7815.36	3148.17
EI24	protein_coding	1.3355	2.52363	6.41347e-15	2.19921e-13	1.30827	0.745796	9.78657	881.471	chr11	125569215	125584687	+	15472	2467	ENSG00000149547.14	9538	16.7016	2.87155	1262.28	500.663
ZNF365	protein_coding	1.33862	2.52909	9.27767e-14	2.65637e-12	1.30865	0.744932	6.14577	758.907	chr10	62398739	62480288	+	296110	3382	ENSG00000138311.16	22891	10.4889	1.80268	1087.36	430.457
MED13	protein_coding	1.31012	2.47963	9.89025e-20	7.87342e-18	1.29111	0.74453	17.4281	6665.26	chr17	61942604	62065282	-	122678	10465	ENSG00000108510.9	9969	29.6849	5.17129	9499.45	3831.06
RBM27	protein_coding	1.31112	2.48134	8.58991e-14	2.47341e-12	1.28304	0.744218	12.721	1609.74	chr5	146251710	146289132	+	85533	3462	ENSG00000091009.7	54439	21.6801	3.7619	2295.34	924.144
RAB11FIP2	protein_coding	1.32146	2.49918	1.92815e-14	6.08731e-13	1.29411	0.744171	7.5317	1681.61	chr10	118004915	118046603	-	41688	6121	ENSG00000107560.11	22841	12.8377	2.22571	2401.32	961.907
FOXK1	protein_coding	1.3075	2.47512	3.48343e-19	2.4725e-17	1.28802	0.744101	8.21481	3361.41	chr7	4682308	4771443	+	89135	11181	ENSG00000164916.10	221937	13.9888	2.44085	4788.71	1934.1
ACLY	protein_coding	1.32026	2.49712	1.02589e-16	4.61764e-15	1.29701	0.744093	9.66567	1548.86	chr17	41866907	41919022	-	52115	4378	ENSG00000131473.16	47	16.475	2.85634	2212.3	885.417
CMTM4	protein_coding	1.37995	2.60259	6.73266e-11	1.14755e-09	1.33757	0.743882	2.62778	362.422	chr16	66614749	66696707	-	81958	3796	ENSG00000183723.12	146223	4.50622	0.749345	523.525	201.32
ATP13A3	protein_coding	1.30819	2.47631	2.01801e-19	1.50057e-17	1.28894	0.743644	16.8418	6092.31	chr3	194402671	194494280	-	95693	9895	ENSG00000133657.15	79572	28.6832	5.00044	8679.68	3504.94
MTF1	protein_coding	1.31449	2.48715	2.27523e-17	1.1693e-15	1.29247	0.743118	6.36491	1854.35	chr1	37809566	37859620	-	50054	7972	ENSG00000188786.9	4520	10.847	1.8828	2645.39	1063.32
FAM160B1	protein_coding	1.31427	2.48676	1.14661e-17	6.22356e-16	1.29265	0.742991	9.54632	2168	chr10	114821743	114899832	+	78089	6216	ENSG00000151553.14	57700	16.2627	2.82991	3091.98	1244.01
FOXK2	protein_coding	1.3178	2.49285	6.76169e-17	3.19215e-15	1.29494	0.742631	9.4068	1808.51	chr17	82519714	82604607	+	84893	5265	ENSG00000141568.20	3607	16.0355	2.77808	2581.49	1035.53
ERCC4	protein_coding	1.34018	2.53183	5.1175e-13	1.2873e-11	1.30824	0.742386	2.65974	748.097	chr16	13920156	13952345	+	32189	7720	ENSG00000175595.14	2072	4.54181	0.77767	1072.08	424.116
TBC1D14	protein_coding	1.33699	2.52623	3.14679e-14	9.63498e-13	1.30823	0.742254	3.74935	732.873	chr4	6909443	7033118	+	123675	5358	ENSG00000132405.18	57533	6.4028	1.0959	1050.06	415.691
MUL1	protein_coding	1.36146	2.56945	1.85978e-09	2.38107e-08	1.31361	0.741517	4.4546	395.068	chr1	20499447	20508161	-	8714	2438	ENSG00000090432.6	79594	7.61805	1.29114	568.106	222.03
ETV6	protein_coding	1.35427	2.55669	4.04259e-12	8.67491e-11	1.31865	0.741323	2.15597	470.452	chr12	11649853	11895402	+	245549	5989	ENSG00000139083.10	2120	3.68872	0.623215	676.494	264.409
CBL	protein_coding	1.29676	2.45677	5.62797e-18	3.20022e-16	1.27638	0.741087	12.8265	5276.93	chr11	119206275	119308149	+	101874	11231	ENSG00000110395.6	867	21.8203	3.83274	7501.45	3052.42
UBE4A	protein_coding	1.31119	2.48147	8.31446e-17	3.81001e-15	1.28854	0.740595	7.80521	1875.76	chr11	118359584	118399211	+	39627	6576	ENSG00000110344.9	9354	13.2903	2.32009	2673.39	1078.13
HIST1H2BL	protein_coding	1.57167	2.97249	2.88594e-05	0.000161435	1.42831	0.739899	6.59395	115.519	chr6	27807443	27807931	-	488	488	ENSG00000185130.5	8340	11.4824	1.70551	172.716	58.3223
MYSM1	protein_coding	1.29589	2.45529	8.86319e-16	3.45341e-14	1.27246	0.739804	15.9675	4579.32	chr1	58654738	58700092	-	45354	7839	ENSG00000162601.9	114803	27.143	4.79199	6507.06	2651.59
STARD4	protein_coding	1.3233	2.50238	9.38039e-13	2.25706e-11	1.29182	0.739749	5.40993	1093.09	chr5	111496032	111512590	-	16558	5541	ENSG00000164211.12	134429	9.22295	1.59692	1561.23	624.941
WDR43	protein_coding	1.3004	2.46297	1.42552e-16	6.33218e-15	1.27795	0.739573	25.676	3317.75	chr2	28894642	28948222	+	53580	3533	ENSG00000163811.11	23160	43.6675	7.68443	4718.54	1916.96
FUBP3	protein_coding	1.3318	2.51717	6.47882e-13	1.60195e-11	1.3002	0.739141	6.52151	742.856	chr9	130579605	130638352	+	58747	3124	ENSG00000107164.15	8939	11.1352	1.90777	1063.44	422.272
TENT4B	protein_coding	1.32827	2.51101	1.48293e-10	2.37221e-09	1.28904	0.738912	4.09205	691.16	chr16	50152917	50231831	+	78914	4635	ENSG00000121274.12	64282	6.98813	1.19598	989.032	393.288
UBE2G1	protein_coding	1.30135	2.4646	3.42273e-18	2.01981e-16	1.28102	0.737784	13.7047	2125.73	chr17	4269258	4366628	-	97370	4235	ENSG00000132388.12	7326	23.3208	4.08859	3024.72	1226.74
SEC24B	protein_coding	1.31878	2.49456	6.88983e-14	2.02701e-12	1.29044	0.737455	5.62833	1072.27	chr4	109433771	109540896	+	107125	5219	ENSG00000138802.11	10427	9.59883	1.65782	1531.04	613.494
GATAD2B	protein_coding	1.30951	2.47857	5.6467e-16	2.29256e-14	1.28566	0.737422	7.92553	2220.24	chr1	153804724	153922975	-	118251	7670	ENSG00000143614.9	57459	13.4974	2.35361	3163.51	1276.97
ZNF800	protein_coding	1.28235	2.43235	2.19216e-10	3.3761e-09	1.24626	0.737234	9.03267	1476.23	chr7	127370042	127392694	-	22652	4459	ENSG00000048405.9	168850	15.3207	2.74463	2091.21	861.258
CEBPZ	protein_coding	1.30109	2.46415	5.11331e-12	1.07565e-10	1.26911	0.737193	13.5504	1714.38	chr2	37201611	37231713	-	30102	3463	ENSG00000115816.14	10153	23.0418	4.05895	2437.96	990.787
RB1	protein_coding	1.32505	2.50542	2.06481e-14	6.4885e-13	1.29743	0.737016	4.20198	769.492	chr13	48303725	48481890	+	178165	5012	ENSG00000139687.15	5925	7.16531	1.23864	1099.75	439.236
RASSF8	protein_coding	1.30278	2.46704	1.63754e-13	4.46201e-12	1.2746	0.736732	11.677	3026.56	chr12	25959028	26079892	+	120864	7094	ENSG00000123094.15	11228	19.8853	3.46872	4307.6	1745.53
ZBTB37	protein_coding	1.29682	2.45687	3.89965e-18	2.28794e-16	1.27662	0.73653	4.20228	2994.2	chr1	173868081	173903549	+	35468	19464	ENSG00000185278.15	84614	7.14483	1.25972	4255.48	1732.92
WDR89	protein_coding	1.34512	2.54052	3.36332e-10	5.03135e-09	1.30272	0.73612	3.72193	435.451	chr14	63597038	63641861	-	44823	3209	ENSG00000140006.11	112840	6.35657	1.08729	624.307	246.596
ZCCHC14	protein_coding	1.2984	2.45955	1.64529e-11	3.20055e-10	1.26509	0.73585	3.48002	905.797	chr16	87406245	87492045	-	85800	7102	ENSG00000140948.11	23174	5.92511	1.03494	1288.77	522.822
MARVELD2	protein_coding	1.34816	2.54587	1.28383e-11	2.54261e-10	1.3113	0.735494	2.61358	466.282	chr5	69415064	69444330	+	29266	4898	ENSG00000152939.15	153562	4.46734	0.75982	669.306	263.258
MBNL2	protein_coding	1.29262	2.44972	6.04146e-18	3.40671e-16	1.27239	0.735195	31.2498	5551.79	chr13	97221433	97394120	+	172687	4854	ENSG00000139793.18	10150	53.1143	9.3853	7884.18	3219.4
WDR5	protein_coding	1.33221	2.51789	3.21988e-11	5.85893e-10	1.29517	0.734972	4.61885	531.184	chr9	134136087	134159968	+	23881	3151	ENSG00000196363.9	11091	7.87714	1.36055	759.784	302.584
DHCR7	protein_coding	1.32058	2.49766	1.67476e-14	5.3624e-13	1.29342	0.734873	7.93542	773.347	chr11	71434413	71448435	-	14022	2666	ENSG00000172893.15	1717	13.5275	2.34334	1104.49	442.2
MMP16	protein_coding	1.3156	2.48906	4.55681e-14	1.36637e-12	1.28784	0.734778	3.30146	1392.19	chr8	88032008	88327488	-	295480	11558	ENSG00000156103.15	4325	5.62639	0.976525	1986.09	798.288
CCDC93	protein_coding	1.30751	2.47513	3.84579e-16	1.59326e-14	1.28404	0.734563	5.1864	1308.42	chr2	117915477	118014133	-	98656	6899	ENSG00000125633.10	54520	8.82936	1.54343	1863.53	753.303
ZMYM1	protein_coding	1.30759	2.47527	4.02103e-16	1.65908e-14	1.28408	0.73424	7.30645	1351.57	chr1	35032171	35115859	+	83688	5059	ENSG00000197056.10	79830	12.4391	2.17376	1925.01	778.13
SOS1	protein_coding	1.2973	2.45769	6.649e-15	2.2723e-13	1.2723	0.733059	5.28463	1647.58	chr2	38981395	39121051	-	139656	8520	ENSG00000115904.12	6654	8.9921	1.57716	2342.54	952.617
SNX4	protein_coding	1.33041	2.51474	1.06678e-11	2.13989e-10	1.29526	0.732851	6.75366	618.704	chr3	125446643	125520197	-	73554	2513	ENSG00000114520.10	8723	11.5295	1.97785	885.474	351.935
ARMT1	protein_coding	1.35867	2.56449	2.8585e-09	3.52108e-08	1.31004	0.732756	3.95045	374.172	chr6	151452257	151470101	+	17844	2605	ENSG00000146476.10	79624	6.75851	1.1424	537.828	210.516
MAP2K7	protein_coding	1.35469	2.55742	1.97928e-10	3.07182e-09	1.31249	0.732625	2.97702	377.229	chr19	7903842	7914478	+	10636	3478	ENSG00000076984.17	5609	5.0902	0.86385	542.01	212.449
SLC38A1	protein_coding	1.28835	2.44249	2.83437e-20	2.43804e-18	1.27078	0.732618	14.533	4966.97	chr12	46183062	46269119	-	86057	9327	ENSG00000111371.15	81539	24.6931	4.37287	7048.14	2885.81
ZNF652	protein_coding	1.30085	2.46375	2.08696e-16	9.13047e-15	1.27815	0.732389	7.5686	1715.11	chr17	49294564	49362473	-	67909	6196	ENSG00000198740.8	22834	12.8794	2.25785	2439.81	990.417
CIPC	protein_coding	1.32912	2.5125	1.18022e-11	2.3558e-10	1.29388	0.731614	3.45978	541.404	chr14	77098096	77117287	+	19191	4287	ENSG00000198894.7	85457	5.9001	1.01945	774.024	308.784
DBR1	protein_coding	1.3175	2.49234	3.65992e-11	6.55749e-10	1.28146	0.731522	6.61144	643.596	chr3	138161011	138174949	-	13938	2666	ENSG00000138231.12	51163	11.2582	1.96465	917.882	369.311
FAM169A	protein_coding	1.30824	2.47639	1.31641e-13	3.65069e-12	1.27993	0.730955	4.95536	1084.35	chr5	74777573	74866838	-	89265	5990	ENSG00000198780.11	26049	8.44171	1.46902	1544.99	623.711
GUCD1	protein_coding	1.32947	2.51311	2.00619e-12	4.54698e-11	1.29664	0.730772	3.82656	552.025	chr22	24540422	24555935	-	15513	3952	ENSG00000138867.16	83606	6.52933	1.1238	789.593	314.458
DHCR24	protein_coding	1.29228	2.44915	2.09873e-16	9.16219e-15	1.27002	0.730598	9.61454	1532	chr1	54849626	54887271	-	37645	4345	ENSG00000116133.12	1718	16.3472	2.88192	2176.15	887.855
KIF3A	protein_coding	1.31174	2.4824	4.44736e-13	1.12711e-11	1.28191	0.73059	4.88483	1143.01	chr5	132692627	132737638	-	45011	6410	ENSG00000131437.15	11127	8.32048	1.44918	1629.02	656.989
SOCS7	protein_coding	1.30396	2.46906	4.32632e-14	1.30497e-12	1.27698	0.729596	3.41222	982.588	chr17	38352227	38405593	+	53366	7874	ENSG00000274211.4	30837	5.80863	1.01582	1398.87	566.306
C2CD2	protein_coding	1.34936	2.54798	1.35692e-09	1.77712e-08	1.3036	0.729436	1.81904	427.462	chr21	41885111	41953890	-	68779	6464	ENSG00000157617.16	25966	3.11137	0.52671	614.055	240.87
TMPRSS2	protein_coding	1.32943	2.51304	7.05833e-09	8.08145e-08	1.28156	0.729277	9.92109	1197.74	chr21	41464550	41508159	-	43609	3321	ENSG00000184012.11	7113	16.9491	2.89305	1713.76	681.731
GSPT2	protein_coding	1.32706	2.5089	4.33569e-09	5.14705e-08	1.28061	0.728746	4.27435	436.788	chrX	51743430	51746232	+	2802	2802	ENSG00000189369.8	23708	7.28353	1.26516	623.869	249.707
GNG12	protein_coding	1.29276	2.44996	3.07338e-16	1.29652e-14	1.27021	0.728426	10.0641	1622.93	chr1	67701465	67833467	-	132002	4404	ENSG00000172380.5	55970	17.1056	3.02267	2304.54	941.322
NUDT19	protein_coding	1.29854	2.45979	1.53432e-15	5.80011e-14	1.27457	0.728243	10.6464	1156.15	chr19	32691960	32713796	+	21836	2967	ENSG00000213965.3	390916	18.1062	3.1867	1643.69	668.612
UFL1	protein_coding	1.31265	2.48398	1.52033e-10	2.42858e-09	1.27464	0.727412	3.69625	570.661	chr6	96521807	96555276	+	33469	4224	ENSG00000014123.9	23376	6.28905	1.10345	812.999	328.322
SS18L1	protein_coding	1.30015	2.46254	5.8413e-15	2.01664e-13	1.27508	0.727062	6.53051	1077.81	chr20	62143794	62182484	+	38690	4511	ENSG00000184402.14	26039	11.1105	1.95056	1532.92	622.701
AP1G1	protein_coding	1.28594	2.43842	1.37842e-17	7.34436e-16	1.26559	0.726955	7.43992	2248.52	chr16	71728999	71809201	-	80202	8248	ENSG00000166747.12	164	12.6392	2.24062	3189.06	1307.97
CORO1C	protein_coding	1.2832	2.43378	2.89381e-17	1.45407e-15	1.26257	0.726949	11.9374	1942.29	chr12	108645108	108731596	-	86488	4436	ENSG00000110880.10	23603	20.2747	3.60021	2753.64	1130.93
SP4	protein_coding	1.29825	2.4593	1.29567e-13	3.60743e-12	1.27056	0.726905	4.38949	983.88	chr7	21428033	21514822	+	86789	6126	ENSG00000105866.14	6671	7.46213	1.31684	1398.3	569.463
EHD1	protein_coding	1.29614	2.45571	4.74264e-12	1.00287e-10	1.26459	0.726637	4.47605	815.877	chr11	64851641	64879713	-	28072	4975	ENSG00000110047.17	10938	7.60543	1.34667	1158.87	472.888
PIP4K2A	protein_coding	1.30798	2.47595	1.54265e-13	4.22614e-12	1.27951	0.726494	5.14836	756.064	chr10	22534848	22714555	-	179707	4017	ENSG00000150867.13	5305	8.76223	1.53449	1076.77	435.359
NUP205	protein_coding	1.28093	2.42995	3.64197e-14	1.10843e-12	1.25545	0.726439	8.84813	2037.02	chr7	135557918	135648757	+	90839	6266	ENSG00000155561.14	23165	15.0108	2.68546	2885.71	1188.34
MBP	protein_coding	1.27897	2.42666	1.60044e-17	8.43867e-16	1.25885	0.726143	9.61503	2592.34	chr18	76978826	77132844	-	154018	7350	ENSG00000197971.14	4155	16.3153	2.9148	3671.05	1513.63
LATS1	protein_coding	1.28196	2.43169	1.82657e-15	6.86655e-14	1.25877	0.725951	10.1726	2892.95	chr6	149658152	149718256	-	60104	7765	ENSG00000131023.12	9113	17.2705	3.0746	4099.11	1686.78
SPECC1L	protein_coding	1.33878	2.52937	4.62895e-10	6.72158e-09	1.2964	0.725906	3.21425	361.33	chr22	24270816	24417740	+	146924	3077	ENSG00000100014.19	23384	5.49299	0.93551	518.251	204.409
MORC3	protein_coding	1.30229	2.4662	1.85494e-12	4.23094e-11	1.27148	0.725101	6.40653	993.878	chr21	36320188	36376646	+	56458	4246	ENSG00000159256.12	23515	10.8991	1.91393	1413.64	574.116
TMED8	protein_coding	1.31569	2.48921	1.38661e-12	3.26168e-11	1.2843	0.724758	2.00786	571.391	chr14	77335020	77377109	-	42089	7784	ENSG00000100580.7	283578	3.42148	0.594255	815.137	327.645
GGA3	protein_coding	1.30727	2.47473	4.50299e-12	9.5718e-11	1.27499	0.724301	4.21868	640.645	chr17	75236598	75262363	-	25765	4151	ENSG00000125447.17	23163	7.17948	1.25788	911.991	369.3
EAF1	protein_coding	1.29044	2.44602	4.52943e-15	1.60467e-13	1.26611	0.724011	6.61042	1135.71	chr3	15427354	15442613	+	15259	4690	ENSG00000144597.13	85403	11.2318	1.98904	1611.86	659.573
C18orf25	protein_coding	1.28638	2.43915	1.26162e-13	3.51799e-12	1.25948	0.723813	5.6151	1390.31	chr18	46174026	46266991	+	92965	6761	ENSG00000152242.10	147339	9.54477	1.68543	1972.43	808.197
G3BP2	protein_coding	1.27731	2.42386	3.32991e-16	1.39376e-14	1.2555	0.723753	13.5361	2470.95	chr4	75642781	75673969	-	31188	4979	ENSG00000138757.14	9908	22.9673	4.10496	3497.83	1444.07
SLC9A6	protein_coding	1.30101	2.46401	2.40604e-13	6.31857e-12	1.27255	0.723289	3.25229	729.173	chrX	135973840	136047269	+	73429	6126	ENSG00000198689.11	10479	5.53418	0.970395	1037.49	420.854
PANX1	protein_coding	1.29997	2.46223	8.01192e-14	2.32346e-12	1.27265	0.723212	8.59943	871.199	chr11	94128927	94181972	+	53045	2769	ENSG00000110218.8	24145	14.631	2.56782	1238.9	503.492
MAML1	protein_coding	1.29219	2.449	6.51952e-15	2.23181e-13	1.2675	0.723058	4.91637	1030.62	chr5	179732849	179777286	+	44437	5723	ENSG00000161021.12	9794	8.35848	1.47426	1463.63	597.608
PTPN12	protein_coding	1.27832	2.42556	6.93626e-17	3.25187e-15	1.25742	0.723041	18.0835	2305.96	chr7	77537274	77640071	+	102797	3478	ENSG00000127947.15	5782	30.7015	5.46553	3265.69	1346.22
BRCA2	protein_coding	1.27322	2.41701	6.30465e-13	1.56078e-11	1.24554	0.72295	3.29721	1451.68	chr13	32315473	32400266	+	84793	11986	ENSG00000139618.14	675	5.58899	1.00543	2052.89	850.478
QSER1	protein_coding	1.2719	2.4148	1.49764e-19	1.13019e-17	1.25432	0.722515	9.84792	3506.25	chr11	32892819	32980270	+	87451	9697	ENSG00000060749.15	79832	16.7026	2.9932	4958.84	2053.65
LNX2	protein_coding	1.30618	2.47285	1.84824e-12	4.22039e-11	1.27511	0.722506	4.73783	812.081	chr13	27545910	27620404	-	74494	4692	ENSG00000139517.8	222484	8.06596	1.4097	1156.23	467.933
RRAS2	protein_coding	1.30888	2.47749	1.05548e-11	2.11932e-10	1.27539	0.72213	6.08755	622.061	chr11	14277925	14364506	-	86581	2796	ENSG00000133818.13	22800	10.3712	1.80392	886.498	357.624
CCDC126	protein_coding	1.38948	2.61984	9.62739e-08	8.8875e-07	1.32581	0.721622	2.18462	211.766	chr7	23597378	23644708	+	47330	2673	ENSG00000169193.11	90693	3.75077	0.618465	306.654	116.879
ATR	protein_coding	1.26815	2.40853	6.0196e-17	2.87525e-15	1.24781	0.720265	8.06345	2444.06	chr3	142449236	142578826	-	129590	8249	ENSG00000175054.14	545	13.6653	2.46161	3453.49	1434.63
SFT2D2	protein_coding	1.2628	2.39961	4.85392e-17	2.34606e-15	1.24284	0.719568	8.53001	3480.93	chr1	168225949	168253025	+	27076	11098	ENSG00000213064.9	375035	14.4477	2.6123	4913.41	2048.46
CCNJ	protein_coding	1.28061	2.42941	4.43751e-14	1.33454e-12	1.25498	0.719438	7.65208	1163.62	chr10	96043393	96060870	+	17477	4148	ENSG00000107443.15	54619	12.9861	2.31808	1648	679.241
TADA1	protein_coding	1.32054	2.49759	6.44973e-11	1.10582e-09	1.28334	0.719331	5.41348	427.413	chr1	166856509	166876327	-	19818	2159	ENSG00000152382.5	117143	9.2255	1.60146	610.184	244.642
ATG14	protein_coding	1.32227	2.5006	2.01774e-10	3.12912e-09	1.28295	0.719211	2.73034	472.477	chr14	55366391	55411858	-	45467	4742	ENSG00000126775.8	22863	4.65524	0.80545	674.579	270.375
ZYG11B	protein_coding	1.28413	2.43535	2.28608e-13	6.07426e-12	1.25679	0.718921	6.6252	1986.92	chr1	52726466	52827342	+	100876	8198	ENSG00000162378.12	79699	11.2543	1.99612	2816.59	1157.25
FZD5	protein_coding	1.30791	2.47583	2.89682e-11	5.33625e-10	1.27302	0.718643	2.80013	685.788	chr2	207762585	207769563	-	6978	6708	ENSG00000163251.3	7855	4.76791	0.832345	976.559	395.017
ELF1	protein_coding	1.29893	2.46046	7.03013e-11	1.19324e-09	1.26341	0.718252	5.15154	671.741	chr13	40932033	41019314	-	87281	3566	ENSG00000120690.15	1997	8.7696	1.53349	955.482	387.999
DICER1	protein_coding	1.26557	2.40422	1.96849e-18	1.19642e-16	1.24711	0.717705	6.45877	2542.82	chr14	95086227	95158010	-	71783	10712	ENSG00000100697.14	23405	10.9486	1.96896	3591.88	1493.76
AFF4	protein_coding	1.27044	2.41235	1.57545e-14	5.06039e-13	1.24627	0.717596	17.6908	6416.33	chr5	132875378	132963634	-	88256	9899	ENSG00000072364.12	27125	30.0186	5.363	9072.01	3760.65
TRPS1	protein_coding	1.26587	2.40472	4.86183e-13	1.22755e-11	1.23894	0.716715	8.5097	3193.37	chr8	115408495	115669001	-	260506	10233	ENSG00000104447.12	7227	14.4358	2.58358	4511.28	1875.47
ADORA2B	protein_coding	1.31022	2.47979	1.97293e-11	3.75004e-10	1.27572	0.716516	7.575	480.454	chr17	15944916	15975746	+	30830	1735	ENSG00000170425.3	136	12.8962	2.25377	684.593	276.315
SNX12	protein_coding	1.29147	2.44778	5.28355e-13	1.32743e-11	1.26282	0.715948	7.02352	667.447	chrX	71056331	71073426	-	17095	2593	ENSG00000147164.11	29934	11.9406	2.10643	947.78	387.114
PASK	protein_coding	1.30633	2.47311	3.97566e-11	7.09814e-10	1.27106	0.715342	1.92372	490.828	chr2	241106098	241150264	-	44166	6965	ENSG00000115687.13	23178	3.2732	0.574245	698.871	282.786
CHST10	protein_coding	1.33416	2.52128	1.22946e-09	1.62276e-08	1.2901	0.715122	2.92696	321.01	chr2	100391859	100417656	-	25797	3006	ENSG00000115526.10	9486	4.99622	0.857695	459.713	182.308
UBL3	protein_coding	1.30329	2.4679	8.49499e-10	1.15815e-08	1.26294	0.714991	2.64909	425.072	chr13	29764370	29850684	-	86314	4384	ENSG00000122042.9	5412	4.51186	0.78633	605.404	244.741
MED1	protein_coding	1.26966	2.41105	1.93269e-13	5.18962e-12	1.24337	0.714927	6.07457	1529.86	chr17	39404284	39451286	-	47002	6868	ENSG00000125686.11	5469	10.2969	1.8522	2161.94	897.775
VCPIP1	protein_coding	1.25512	2.38687	6.68839e-16	2.678e-14	1.23399	0.714762	8.28569	3027.89	chr8	66628486	66667217	-	38731	9942	ENSG00000175073.7	80124	14.0236	2.54778	4266.96	1788.82
ZC3H4	protein_coding	1.28157	2.43103	1.16651e-12	2.77937e-11	1.25273	0.714647	3.53924	793.825	chr19	47064186	47113752	-	49566	6119	ENSG00000130749.9	23211	6.01227	1.0662	1125.17	462.478
C16orf70	protein_coding	1.34667	2.54324	1.59705e-08	1.70185e-07	1.29462	0.714587	2.46311	259.465	chr16	67109962	67148539	+	38577	2890	ENSG00000125149.11	80262	4.21199	0.71422	372.702	146.228
IPO7	protein_coding	1.24955	2.37767	7.14815e-18	3.96468e-16	1.23117	0.714449	36.8912	8558.05	chr11	9384621	9448126	+	63505	6302	ENSG00000205339.9	10527	62.3984	11.384	12048	5068.12
ZNF229	protein_coding	1.31796	2.49314	3.37913e-09	4.10266e-08	1.27308	0.714069	2.32829	385.427	chr19	44426250	44448578	-	22328	4534	ENSG00000278318.4	7772	3.9644	0.69217	549.605	221.249
SHOC2	protein_coding	1.2645	2.40244	8.12033e-15	2.72918e-13	1.24118	0.714028	17.3987	2516.96	chr10	110919546	111013667	+	94121	3943	ENSG00000108061.11	8036	29.5017	5.29577	3554.54	1479.38
KLHL18	protein_coding	1.30095	2.46391	3.60292e-11	6.48397e-10	1.2663	0.713947	3.00094	507.183	chr3	47282945	47346816	+	63871	4620	ENSG00000114648.11	23276	5.10736	0.894515	721.645	292.721
LMTK2	protein_coding	1.26719	2.40692	5.02069e-15	1.75422e-13	1.24407	0.713585	4.39678	1443.82	chr7	98106884	98209633	+	102749	8946	ENSG00000164715.5	22853	7.45663	1.33693	2040.25	847.393
DNA2	protein_coding	1.26295	2.39985	5.56397e-15	1.93405e-13	1.23997	0.713212	9.20871	1449.51	chr10	68414063	68472121	-	58058	4284	ENSG00000138346.14	1763	15.5974	2.82	2045.73	853.286
NR3C1	protein_coding	1.26	2.39496	4.09287e-16	1.6853e-14	1.23893	0.713032	10.1153	3041.61	chr5	143277930	143435512	-	157582	8191	ENSG00000113580.14	2908	17.1356	3.095	4290.84	1792.38
NRBF2	protein_coding	1.31306	2.48468	9.71204e-09	1.07794e-07	1.266	0.712547	7.07367	490.223	chr10	63133246	63155031	+	21785	1901	ENSG00000148572.15	29982	12.0437	2.10364	698.42	282.025
SAR1A	protein_coding	1.25386	2.38479	3.40047e-15	1.23488e-13	1.23172	0.711308	12.501	2912.46	chr10	70147288	70170523	-	23235	6342	ENSG00000079332.14	56681	21.1588	3.84326	4103.22	1721.7
PRELID3B	protein_coding	1.25903	2.39335	4.7714e-15	1.67867e-13	1.23638	0.711265	15.7081	1516.26	chr20	59033144	59042909	-	9765	2626	ENSG00000101166.15	51012	26.5976	4.8185	2138.25	894.274
SH3PXD2B	protein_coding	1.26725	2.40703	1.51094e-14	4.86858e-13	1.2433	0.710986	4.72225	1381.95	chr5	172325180	172454523	-	129343	7977	ENSG00000174705.12	285590	8.00807	1.43643	1952.56	811.339
PPM1H	protein_coding	1.279	2.42671	8.6923e-13	2.10314e-11	1.25063	0.710799	4.04431	941	chr12	62643981	62935037	-	291056	6353	ENSG00000111110.11	57460	6.86507	1.22355	1332.48	549.524
SPAST	protein_coding	1.26921	2.4103	2.29156e-12	5.14019e-11	1.24045	0.710307	4.33725	840.159	chr2	32063546	32157637	+	94091	5277	ENSG00000021574.12	6683	7.35991	1.3146	1187.98	492.338
PPP1R8	protein_coding	1.26968	2.41108	2.20519e-14	6.90824e-13	1.24528	0.710283	10.4175	1077.64	chr1	27830777	27851676	+	20899	2819	ENSG00000117751.17	5511	17.6673	3.1677	1523.28	632.011
MSL1	protein_coding	1.25369	2.3845	4.29757e-17	2.0921e-15	1.23421	0.710019	11.8498	2340.77	chr17	40122297	40136916	+	14619	5373	ENSG00000188895.11	339287	20.057	3.64253	3297.89	1383.66
RC3H2	protein_coding	1.25387	2.3848	1.74892e-15	6.58683e-14	1.23218	0.709872	7.02105	2942.62	chr9	122844555	122905341	-	60786	11411	ENSG00000056586.15	54542	11.8852	2.15686	4145.85	1739.39
GPBP1L1	protein_coding	1.25214	2.38194	5.46069e-18	3.12259e-16	1.23378	0.709562	17.6604	2428.74	chr1	45627303	45686630	-	59327	3738	ENSG00000159592.10	60313	29.8911	5.42966	3421.1	1436.38
TFPI	protein_coding	1.25772	2.39118	1.23408e-15	4.7394e-14	1.23607	0.709525	14.7549	2260.89	chr2	187464229	187554492	-	90263	4173	ENSG00000003436.15	7035	24.9933	4.51655	3188.19	1333.58
ZNF562	protein_coding	1.24415	2.36878	7.48612e-15	2.5328e-13	1.22196	0.708569	5.22982	2429.32	chr19	9641807	9675082	-	33275	12620	ENSG00000171466.9	54811	8.83962	1.62001	3415.57	1443.07
CCNT1	protein_coding	1.24253	2.36613	6.73742e-13	1.66184e-11	1.21672	0.708083	13.1376	3423.02	chr12	48688457	48716998	-	28541	7089	ENSG00000129315.10	904	22.2071	4.06813	4811.22	2034.82
SOCS5	protein_coding	1.25969	2.39445	2.73717e-14	8.49609e-13	1.23568	0.707594	6.11609	1096.38	chr2	46699186	46763129	+	64178	4874	ENSG00000171150.8	9655	10.3544	1.87777	1546.37	646.391
PRKDC	protein_coding	1.24117	2.36389	1.45135e-17	7.69252e-16	1.22281	0.707466	19.9388	9934.04	chr8	47773107	47960183	-	187076	13509	ENSG00000253729.7	5591	33.6912	6.18635	13961.5	5906.56
PRDM10	protein_coding	1.2774	2.42402	1.4834e-12	3.44148e-11	1.24856	0.706896	2.85457	688.189	chr11	129899705	130002835	-	103130	6574	ENSG00000170325.14	56980	4.84515	0.863985	974.259	402.119
C10orf88	protein_coding	1.27923	2.42709	6.04515e-12	1.25734e-10	1.24861	0.706611	7.38602	671.778	chr10	122931507	122954403	-	22896	2482	ENSG00000119965.12	80007	12.5343	2.23779	951.123	392.433
PRPF8	protein_coding	1.24688	2.37328	7.78541e-18	4.29467e-16	1.22858	0.706595	8.53073	2353.14	chr17	1650628	1684882	-	34254	7492	ENSG00000174231.16	10594	14.4299	2.63152	3311.15	1395.12
ARFGAP1	protein_coding	1.30252	2.4666	5.99634e-10	8.42976e-09	1.26286	0.706473	2.96147	384.996	chr20	63272784	63289793	+	17009	3550	ENSG00000101199.12	55738	5.03502	0.887915	547.587	222.405
GNAQ	protein_coding	1.26538	2.40391	6.03013e-14	1.78723e-12	1.2404	0.706359	3.84688	923.605	chr9	77716086	78031458	-	315372	6539	ENSG00000156052.10	2776	6.51912	1.17464	1304.28	542.933
TRAF3	protein_coding	1.26544	2.40401	7.30616e-14	2.14019e-12	1.2403	0.706232	2.96251	847.028	chr14	102777475	102911500	+	134025	7779	ENSG00000131323.14	7187	5.02182	0.90321	1196.52	497.532
CAMSAP2	protein_coding	1.24372	2.36808	2.45953e-14	7.66949e-13	1.22069	0.706175	10.5785	2873.45	chr1	200739557	200860704	+	121147	7385	ENSG00000118200.14	23271	17.8999	3.25712	4041.05	1705.86
ZBTB33	protein_coding	1.23826	2.35914	6.75425e-11	1.15026e-09	1.20742	0.706079	6.80931	1331.91	chrX	120250751	120258398	+	7647	5313	ENSG00000177485.6	10009	11.4982	2.12046	1869.83	793.989
CLDN1	protein_coding	1.26332	2.40047	1.05924e-13	2.99061e-12	1.23798	0.705768	7.74133	989.463	chr3	190305700	190322475	-	16775	3481	ENSG00000163347.5	9076	13.1207	2.36191	1396.96	581.962
NAA30	protein_coding	1.25963	2.39435	2.75182e-14	8.52854e-13	1.23563	0.704826	3.79141	1065.93	chr14	57390543	57415917	+	25374	7653	ENSG00000139977.13	122830	6.42293	1.15989	1503.6	628.265
PDCL	protein_coding	1.29591	2.45533	2.28565e-10	3.50708e-09	1.25863	0.70457	4.00085	412.343	chr9	122818343	122828631	-	10288	2813	ENSG00000136940.13	5082	6.79968	1.20202	585.734	238.953
C12orf49	protein_coding	1.26865	2.40936	8.77015e-12	1.77856e-10	1.23832	0.704456	3.98179	1262.54	chr12	116710184	116738061	-	27877	8655	ENSG00000111412.5	79794	6.75427	1.20931	1784.06	741.018
EIF1AD	protein_coding	1.23511	2.35399	1.19894e-11	2.38846e-10	1.2067	0.703907	13.7707	1489.87	chr11	65996544	66002176	-	5632	2935	ENSG00000175376.8	84285	23.2417	4.29965	2090.47	889.283
KLHL42	protein_coding	1.25653	2.3892	2.07203e-13	5.53449e-12	1.23099	0.703196	5.70001	1402.42	chr12	27780019	27803040	+	23021	6703	ENSG00000087448.10	57542	9.65514	1.74489	1977.09	827.761
ENDOD1	protein_coding	1.3105	2.48027	2.16581e-09	2.7376e-08	1.2674	0.703186	1.90467	326.514	chr11	95089809	95132645	+	42836	4687	ENSG00000149218.4	23052	3.24181	0.567535	465.15	187.878
LSM12	protein_coding	1.27649	2.42248	1.83923e-11	3.5223e-10	1.24462	0.702971	5.42619	543.337	chr17	44034634	44067619	-	32985	2727	ENSG00000161654.9	124801	9.20568	1.64669	768.844	317.829
APOL6	protein_coding	1.24829	2.3756	1.87531e-15	7.01084e-14	1.22685	0.702675	3.75057	1396.47	chr22	35648394	35668409	+	20015	10121	ENSG00000221963.5	80830	6.34649	1.15467	1965.56	827.371
ZNF41	protein_coding	1.30684	2.47399	2.56585e-09	3.19254e-08	1.26376	0.702673	2.18093	371.372	chrX	47445878	47482946	-	37068	4658	ENSG00000147124.12	7592	3.7147	0.647155	528.888	213.855
ZBTB4	protein_coding	1.27862	2.42607	1.24623e-11	2.47691e-10	1.24714	0.702584	2.38681	536.145	chr17	7459365	7484263	-	24898	6126	ENSG00000174282.11	57659	4.05025	0.723365	759.26	313.031
CCNE1	protein_coding	1.30032	2.46283	8.25509e-08	7.74034e-07	1.24818	0.702433	4.0061	304.885	chr19	29811897	29824308	+	12411	2078	ENSG00000105173.13	898	6.80262	1.20958	433.124	176.645
RAB6A	protein_coding	1.24625	2.37224	1.43036e-12	3.32604e-11	1.21948	0.702217	12.6371	1645.34	chr11	73675637	73761137	-	85500	3543	ENSG00000175582.19	5870	21.3903	3.88381	2315.18	975.495
PKN2	protein_coding	1.23689	2.3569	5.60108e-17	2.69436e-15	1.21805	0.701617	13.6344	3308.46	chr1	88684221	88836255	+	152034	6591	ENSG00000065243.19	5586	23.0458	4.223	4645.79	1971.12
DYNC1LI2	protein_coding	1.23331	2.35106	3.74366e-16	1.55412e-14	1.21359	0.701426	17.1463	3060.58	chr16	66720892	66751798	-	30906	4845	ENSG00000135720.12	1783	28.9546	5.33793	4293.82	1827.34
TNPO1	protein_coding	1.22757	2.34173	7.67982e-19	5.05269e-17	1.21111	0.699477	23.472	9732.02	chr5	72816311	72916733	+	100422	11251	ENSG00000083312.17	3842	39.6273	7.31666	13639.3	5824.79
APOOL	protein_coding	1.26203	2.39833	2.459e-12	5.48546e-11	1.23365	0.699462	3.14948	757.269	chrX	85003825	85093316	+	89491	6548	ENSG00000155008.13	139322	5.33628	0.96269	1068.58	445.957
IRAK2	protein_coding	1.25357	2.38431	5.35071e-12	1.12094e-10	1.22486	0.698491	5.98975	766.814	chr3	10164864	10243743	+	78879	3483	ENSG00000134070.4	3656	10.1338	1.84573	1079.89	453.736
USP34	protein_coding	1.22554	2.33843	5.51485e-19	3.75676e-17	1.20929	0.698147	16.4163	6874.07	chr2	61187462	61470769	-	283307	11357	ENSG00000115464.14	9736	27.7082	5.12428	9629.86	4118.28
AGPAT5	protein_coding	1.27449	2.41914	8.87295e-09	9.93508e-08	1.23155	0.698128	2.97835	403.142	chr8	6708356	6759666	+	51310	3685	ENSG00000155189.11	55326	5.04507	0.91163	569.899	236.384
RCC2	protein_coding	1.22932	2.34456	3.26542e-17	1.6287e-15	1.21108	0.698074	18.9882	2890.7	chr1	17406759	17439724	-	32965	4126	ENSG00000179051.13	55920	32.05	5.92649	4052.5	1728.9
SHLD2	protein_coding	1.24184	2.365	9.12007e-15	3.04002e-13	1.21965	0.697959	9.90589	1317.4	chr10	87095195	87191468	+	96273	3614	ENSG00000122376.11	54537	16.7494	3.06235	1851.77	783.022
LDLRAD3	protein_coding	1.26389	2.40142	1.02359e-10	1.6866e-09	1.23056	0.697779	4.02124	592.094	chr11	35943980	36232136	+	288156	4012	ENSG00000179241.12	143458	6.81839	1.22408	836.265	347.923
SPRED1	protein_coding	1.22921	2.34438	2.63284e-12	5.79681e-11	1.20289	0.697107	8.16474	2338.94	chr15	38252325	38357249	+	104924	7780	ENSG00000166068.12	161742	13.7972	2.53233	3279.62	1398.25
OTUD7B	protein_coding	1.23653	2.3563	2.29961e-13	6.10224e-12	1.21208	0.696374	5.54978	1811.34	chr1	149937811	150010676	-	72865	8872	ENSG00000264522.5	56957	9.38306	1.7165	2543.47	1079.21
FAM171B	protein_coding	1.25029	2.37889	1.07683e-08	1.18352e-07	1.20936	0.696281	2.62676	562.407	chr2	186693970	186765965	+	71995	5826	ENSG00000144369.12	165215	4.45144	0.802065	792.428	332.386
ARHGAP5	protein_coding	1.2298	2.34535	7.32688e-15	2.48306e-13	1.20839	0.696224	9.96343	3632.88	chr14	32076966	32159728	+	82762	9907	ENSG00000100852.12	394	16.8238	3.10306	5093.22	2172.55
TWF1	protein_coding	1.22218	2.33299	7.72817e-11	1.30409e-09	1.19232	0.696045	11.2887	1299.16	chr12	43793722	43806375	-	12653	3121	ENSG00000151239.13	5756	19.0296	3.54783	1817.78	780.537
JOSD1	protein_coding	1.25816	2.39191	7.8289e-12	1.59725e-10	1.2287	0.695393	4.73896	635.127	chr22	38685542	38700667	-	15125	3648	ENSG00000100221.10	9929	8.02301	1.4549	895.406	374.849
KMT2A	protein_coding	1.21619	2.32332	1.75665e-17	9.14357e-16	1.19883	0.695391	18.2975	8765.79	chr11	118436463	118526832	+	90369	12974	ENSG00000118058.21	4297	30.8589	5.73613	12256.9	5274.73
KLHL15	protein_coding	1.21601	2.32304	1.21347e-10	1.97383e-09	1.18599	0.695198	6.35948	1471.62	chrX	23983719	24027186	-	43467	6272	ENSG00000174010.9	80311	10.7126	2.00632	2056.54	886.709
FAM199X	protein_coding	1.21584	2.32275	3.10778e-13	8.01627e-12	1.19231	0.693768	9.93656	2732.99	chrX	104166619	104195902	+	29283	7457	ENSG00000123575.8	139231	16.7451	3.12802	3820	1645.98
GLCE	protein_coding	1.27336	2.41724	9.43172e-10	1.27303e-08	1.23546	0.693721	2.62177	485.82	chr15	69160633	69272217	+	111584	5055	ENSG00000138604.9	26035	4.4512	0.79234	687.322	284.317
LRP6	protein_coding	1.23213	2.34913	3.93895e-13	1.00201e-11	1.20746	0.693504	4.96894	1832.33	chr12	12116024	12266812	-	150788	10020	ENSG00000070018.8	4040	8.39715	1.54073	2570.58	1094.08
AHR	protein_coding	1.24433	2.36909	6.66263e-11	1.13752e-09	1.21307	0.693421	4.81194	935.828	chr7	17132189	17346150	+	213961	5293	ENSG00000106546.13	196	8.13481	1.48906	1315.37	556.282
RNF38	protein_coding	1.21962	2.32886	1.90104e-17	9.81962e-16	1.20207	0.693309	20.7655	4337.79	chr9	36336395	36401198	-	64803	5664	ENSG00000137075.17	152006	35.0242	6.50692	6069	2606.57
SERTAD2	protein_coding	1.21397	2.31975	7.53108e-12	1.54269e-10	1.18749	0.693308	9.25887	1898.63	chr2	64631620	64653913	-	22293	5549	ENSG00000179833.4	9792	15.5922	2.9255	2652.59	1144.67
PAK2	protein_coding	1.21868	2.32734	6.04402e-17	2.88013e-15	1.20061	0.6931	26.0097	5887.25	chr3	196739856	196832647	+	92791	6139	ENSG00000180370.10	5062	43.8666	8.15274	8235.26	3539.24
PRKAB2	protein_coding	1.28302	2.43347	4.2194e-08	4.16807e-07	1.235	0.692341	1.74134	345.268	chr1	147155105	147172544	-	17439	5417	ENSG00000131791.7	5565	2.95353	0.52914	488.811	201.726
SLC35G2	protein_coding	1.34346	2.5376	6.86944e-07	5.36345e-06	1.27729	0.692256	2.79458	209.349	chr3	136819018	136855892	+	36874	2060	ENSG00000168917.8	80723	4.77754	0.811615	300.396	118.301
PTPN11	protein_coding	1.21961	2.32885	1.88002e-16	8.26068e-15	1.20091	0.692131	11.4502	2711.07	chr12	112418908	112509913	+	91005	6418	ENSG00000179295.17	5781	19.3084	3.59208	3792.79	1629.34
ATP6V1A	protein_coding	1.23316	2.35082	1.40938e-14	4.56308e-13	1.21111	0.691996	6.61251	1119.11	chr3	113747018	113812056	+	65038	4591	ENSG00000114573.9	523	11.1697	2.05529	1570.14	668.091
SPRED2	protein_coding	1.22552	2.3384	5.17545e-15	1.80518e-13	1.20456	0.69171	12.2484	1876.72	chr2	65310850	65432177	-	121327	4158	ENSG00000198369.9	200734	20.6714	3.82551	2628.65	1124.8
INTS6L	protein_coding	1.26466	2.40271	1.70713e-10	2.69897e-09	1.23046	0.691688	3.74004	537.889	chrX	135520642	135582509	+	61867	3920	ENSG00000165359.15	203522	6.33953	1.14055	759.382	316.396
ACBD3	protein_coding	1.23736	2.35767	7.66571e-12	1.56869e-10	1.20936	0.691636	12.1937	1601.48	chr1	226144678	226186730	-	42052	3573	ENSG00000182827.8	64746	20.6195	3.76795	2249.04	953.93
ZNF518A	protein_coding	1.23141	2.34796	2.46474e-12	5.48714e-11	1.20501	0.691598	7.90026	2448.66	chr10	96129714	96163752	+	34038	8430	ENSG00000177853.14	9849	13.343	2.45749	3433.85	1463.46
DENND6A	protein_coding	1.248	2.37512	3.45276e-12	7.44066e-11	1.22016	0.691512	3.86568	662.752	chr3	57625456	57693089	-	67633	4655	ENSG00000174839.12	201627	6.53882	1.19254	932.555	392.949
NUDT21	protein_coding	1.22677	2.34042	1.04744e-12	2.50402e-11	1.2015	0.690886	7.2577	1186.42	chr16	56429132	56451375	-	22243	4436	ENSG00000167005.13	11051	12.2452	2.27018	1661.77	711.059
ERI2	protein_coding	1.25173	2.38127	3.63326e-09	4.37367e-08	1.21298	0.690573	2.74264	475.683	chr16	20780192	20896381	-	120157	4715	ENSG00000196678.13	112479	4.63552	0.84977	669.337	282.03
PTBP3	protein_coding	1.21348	2.31896	7.15151e-17	3.33737e-15	1.19555	0.69056	11.772	3582.5	chr9	112217715	112333667	-	115952	8236	ENSG00000119314.15	9991	19.8347	3.70935	5005.77	2159.23
AVL9	protein_coding	1.22029	2.32993	1.34878e-13	3.72014e-12	1.19722	0.690472	11.2551	2898.09	chr7	32495488	32588721	+	93233	6988	ENSG00000105778.18	23080	18.9963	3.5139	4055.77	1740.4
LYST	protein_coding	1.21369	2.31931	3.99984e-15	1.43204e-13	1.19349	0.690224	12.0514	5993.69	chr1	235661040	235866924	-	205884	13484	ENSG00000143669.13	1130	20.3237	3.77919	8376.23	3611.14
DCLRE1A	protein_coding	1.24265	2.36633	6.77782e-12	1.39827e-10	1.21441	0.69013	4.36983	723.29	chr10	113834724	113854383	-	19659	4498	ENSG00000198924.7	9937	7.3853	1.35437	1016.38	430.196
C12orf66	protein_coding	1.26382	2.4013	2.47345e-07	2.11771e-06	1.21217	0.689822	1.63955	330.696	chr12	64186315	64222296	-	35981	5493	ENSG00000174206.12	144577	2.77406	0.50503	466.252	195.141
ASNSD1	protein_coding	1.24482	2.36989	2.99405e-11	5.50038e-10	1.21462	0.6894	8.72808	797.205	chr2	189661384	189670831	+	9447	2485	ENSG00000138381.9	54529	14.7618	2.69435	1120.77	473.638
STK4	protein_coding	1.21637	2.32361	2.372e-16	1.02669e-14	1.19769	0.688945	9.90543	2352.72	chr20	44966473	45079959	+	113486	6437	ENSG00000101109.11	6789	16.6992	3.11163	3289.33	1416.1
CDCA8	protein_coding	1.22513	2.33777	6.9068e-12	1.42199e-10	1.19802	0.688936	10.7317	978.11	chr1	37692417	37709719	+	17302	2469	ENSG00000134690.10	55143	18.0969	3.36645	1369.55	586.672
YAP1	protein_coding	1.20882	2.31148	1.39259e-17	7.40041e-16	1.19187	0.687594	25.6493	5331.63	chr11	102110460	102233423	+	122963	5630	ENSG00000137693.13	10413	43.2155	8.08305	7442.95	3220.32
NR2C2	protein_coding	1.22114	2.33131	1.10206e-14	3.62003e-13	1.1999	0.687588	4.17291	1318.03	chr3	14947583	15049273	+	101690	8561	ENSG00000177463.15	7182	7.04007	1.30574	1844.91	791.16
AP1AR	protein_coding	1.24205	2.36534	1.33773e-06	9.81067e-06	1.1864	0.68755	3.2225	344.587	chr4	112231736	112270047	+	38311	2902	ENSG00000138660.11	55435	5.43741	1.00758	483.681	205.493
POLE	protein_coding	1.2183	2.32672	4.03046e-15	1.43947e-13	1.19786	0.687487	5.62094	1628.31	chr12	132623761	132687359	-	63598	7840	ENSG00000177084.16	5426	9.47645	1.76543	2277.55	979.069
EPHA2	protein_coding	1.20021	2.29774	7.45419e-11	1.261e-09	1.17197	0.687439	20.4067	2996.23	chr1	16124336	16156087	-	31751	3964	ENSG00000142627.12	1969	34.3077	6.5056	4174.58	1817.88
CDC42SE2	protein_coding	1.21421	2.32014	2.38484e-16	1.03005e-14	1.19563	0.687305	12.4326	2055.27	chr5	131264008	131394690	+	130682	4477	ENSG00000158985.13	56990	20.9526	3.9126	2872.24	1238.31
DNAJB4	protein_coding	1.25733	2.39053	7.00192e-08	6.66693e-07	1.2106	0.686926	4.02482	441.127	chr1	78004853	78017964	+	13111	2988	ENSG00000162616.8	11080	6.80774	1.24191	621.298	260.955
ZBTB21	protein_coding	1.23485	2.35357	5.59114e-12	1.1689e-10	1.20735	0.68669	3.06328	860.622	chr21	41986830	42010387	-	23557	7633	ENSG00000173276.13	49854	5.17382	0.952745	1207.52	513.72
CYP1B1	protein_coding	1.18332	2.27099	7.04394e-10	9.73397e-09	1.15319	0.686512	19.5688	3981.33	chr2	38067506	38109902	-	42396	5488	ENSG00000138061.11	1545	32.8371	6.30039	5527.36	2435.29
SLC39A14	protein_coding	1.22936	2.34462	2.87025e-13	7.44138e-12	1.20513	0.686403	4.57414	894.784	chr8	22367248	22434129	+	66881	5307	ENSG00000104635.13	23516	7.72163	1.42664	1254.26	535.306
ACAP2	protein_coding	1.21295	2.31811	2.3458e-15	8.6739e-14	1.19312	0.686278	11.1987	2970.08	chr3	195274735	195443078	-	168343	7190	ENSG00000114331.13	23527	18.8809	3.5165	4149.77	1790.38
SLC25A44	protein_coding	1.24477	2.36981	6.91562e-10	9.58476e-09	1.20982	0.685812	4.208	566.725	chr1	156193931	156212796	+	18865	3663	ENSG00000160785.13	9673	7.11436	1.30163	796.473	336.976
FRMD8	protein_coding	1.23987	2.36177	2.61311e-11	4.86662e-10	1.21021	0.685471	4.06562	578.484	chr11	65386598	65413525	+	26927	3863	ENSG00000126391.13	83786	6.87373	1.2575	813.046	343.921
CHIC1	protein_coding	1.22815	2.34267	2.81518e-12	6.16485e-11	1.20184	0.685125	4.1013	1035.46	chrX	73563199	73687102	+	123903	6857	ENSG00000204116.11	53344	6.92717	1.27543	1451.34	619.585
APPL1	protein_coding	1.21842	2.32692	4.79056e-14	1.43434e-12	1.19626	0.684869	6.82092	1523.23	chr3	57227736	57273468	+	45732	6058	ENSG00000157500.11	26060	11.5051	2.13678	2130.52	915.953
ETV3	protein_coding	1.20609	2.30711	1.83624e-11	3.51988e-10	1.17913	0.684735	6.01369	1405.01	chr1	157121190	157138474	-	17284	6328	ENSG00000117036.11	2117	10.1218	1.90562	1959.41	850.608
NET1	protein_coding	1.22866	2.34349	5.55286e-12	1.16209e-10	1.20157	0.684344	5.81914	782.756	chr10	5412550	5458463	+	45913	3650	ENSG00000173848.18	10276	9.82058	1.81769	1096.78	468.73
GTF3C4	protein_coding	1.20809	2.31031	1.27631e-14	4.1521e-13	1.18741	0.683193	7.19901	2402.66	chr9	132670034	132694955	+	24921	9043	ENSG00000125484.11	9329	12.127	2.27105	3353.13	1452.2
GTF2E1	protein_coding	1.2153	2.3219	2.17701e-10	3.35815e-09	1.1845	0.683106	7.24405	805.427	chr3	120742731	120783069	+	40338	3012	ENSG00000153767.9	2960	12.2006	2.28754	1125.16	485.695
OSBPL11	protein_coding	1.23385	2.35194	3.44727e-11	6.23148e-10	1.20426	0.683063	5.7194	881.728	chr3	125528857	125595090	-	66233	4191	ENSG00000144909.7	114885	9.66587	1.77293	1237.08	526.375
FAM76A	protein_coding	1.27687	2.42312	1.32339e-08	1.42671e-07	1.23277	0.682968	2.52797	352.419	chr1	27725978	27763122	+	37144	3806	ENSG00000009780.15	199870	4.28966	0.766275	498.735	206.103
CDC25A	protein_coding	1.23442	2.35287	5.03705e-10	7.24165e-09	1.20083	0.681867	3.95019	551.226	chr3	48157145	48188356	-	31211	3783	ENSG00000164045.11	993	6.66736	1.23303	773.233	329.218
UVSSA	protein_coding	1.2191	2.32802	1.5273e-12	3.53122e-11	1.19395	0.681516	2.62451	1295.92	chr4	1347265	1395992	+	48727	13401	ENSG00000163945.16	57654	4.42742	0.8216	1812.82	779.02
ACVR1B	protein_coding	1.24815	2.37536	4.71147e-10	6.82675e-09	1.21362	0.681475	2.29992	470.025	chr12	51951666	51997078	+	45412	5558	ENSG00000135503.12	91	3.89224	0.7076	661.547	278.503
CEMIP2	protein_coding	1.23369	2.35168	1.27466e-10	2.06016e-09	1.20233	0.681192	3.69976	904.847	chr9	71683365	71768884	-	85519	6652	ENSG00000135048.13	23670	6.25238	1.14713	1269.49	540.208
XIAP	protein_coding	1.19923	2.29618	6.58759e-16	2.64339e-14	1.18078	0.680795	11.9727	3952.83	chrX	123859811	123913979	+	54168	8937	ENSG00000101966.12	331	20.1496	3.79573	5506.74	2398.93
PTPDC1	protein_coding	1.23668	2.35656	3.43278e-10	5.11641e-09	1.2036	0.680608	3.01135	546.005	chr9	94030793	94109856	+	79063	4925	ENSG00000158079.15	138639	5.09197	0.93073	766.84	325.17
EIF4EBP2	protein_coding	1.2011	2.29915	3.14603e-13	8.10462e-12	1.1784	0.680061	9.20381	2465.7	chr10	70404378	70428618	+	24240	7257	ENSG00000148730.6	1979	15.4909	2.9167	3435.86	1495.55
ATF7	protein_coding	1.20865	2.31122	2.64843e-13	6.91933e-12	1.18568	0.679247	6.14614	1375.41	chr12	53507855	53626410	-	118555	6064	ENSG00000170653.18	11016	10.3526	1.93966	1919.53	831.289
CLTC	protein_coding	1.19159	2.28404	8.21334e-18	4.50624e-16	1.17557	0.67861	16.3073	5251.03	chr17	59619688	59696956	+	77268	8702	ENSG00000141367.11	1213	27.4234	5.19118	7304.14	3197.91
DNAJC3	protein_coding	1.212	2.31659	1.40574e-12	3.29521e-11	1.18737	0.678437	6.81047	1403.89	chr13	95677138	95794989	+	117851	5591	ENSG00000102580.14	5611	11.4805	2.14043	1961.01	846.768
POGLUT1	protein_coding	1.23335	2.35113	1.51786e-09	1.97012e-08	1.19794	0.677575	3.61718	471.018	chr3	119468937	119494708	+	25771	3533	ENSG00000163389.11	56983	6.10393	1.13043	660.401	281.634
IGF1R	protein_coding	1.19387	2.28765	2.57428e-16	1.10249e-14	1.17616	0.677507	7.49841	3392.11	chr15	98648538	98964530	+	315992	12235	ENSG00000140443.14	3480	12.6132	2.38366	4720.48	2063.73
SMG1	protein_coding	1.18591	2.27507	3.14399e-19	2.26323e-17	1.17137	0.677428	22.774	14734.8	chr16	18804852	18926454	-	121602	17463	ENSG00000157106.16	23049	38.2668	7.28115	20471.4	8998.13
STK26	protein_coding	1.21338	2.3188	2.29596e-09	2.87882e-08	1.17887	0.67733	4.9119	608.464	chrX	132023264	132075943	+	52679	3354	ENSG00000134602.15	51765	8.26949	1.55429	849.55	367.378
GOSR1	protein_coding	1.20361	2.30315	1.42493e-13	3.91422e-12	1.18142	0.6773	8.90551	1992.18	chr17	30477361	30527592	+	50231	6061	ENSG00000108587.15	9527	14.9987	2.81232	2777.88	1206.48
UBL4A	protein_coding	1.33901	2.52978	1.59982e-06	1.15739e-05	1.269	0.67726	1.87456	163.038	chrX	154483716	154486670	-	2954	2382	ENSG00000102178.12	8266	3.20317	0.54594	233.757	92.3185
TGS1	protein_coding	1.21108	2.31511	3.37559e-12	7.28984e-11	1.18564	0.676406	8.49408	1184.51	chr8	55773141	55825446	+	52305	3782	ENSG00000137574.10	96764	14.3142	2.6739	1653.98	715.035
RHOA	protein_coding	1.2041	2.30394	1.16953e-12	2.7833e-11	1.18009	0.676243	14.9809	1203.46	chr3	49359144	49412202	-	53058	2170	ENSG00000067560.10	387	25.2061	4.75563	1678.17	728.758
PRPS2	protein_coding	1.28552	2.4377	6.48452e-07	5.08639e-06	1.22736	0.675968	2.2865	230.607	chrX	12791369	12824222	+	32853	2743	ENSG00000101911.12	5634	3.87998	0.69302	326.729	134.484
PLAGL2	protein_coding	1.19043	2.28221	4.03478e-15	1.43947e-13	1.17135	0.675743	12.0472	2542.65	chr20	32192502	32207791	-	15289	5705	ENSG00000126003.6	5326	20.2495	3.84487	3535.33	1549.97
RNF168	protein_coding	1.21188	2.31639	3.05771e-11	5.58699e-10	1.18395	0.675614	7.5545	1487.95	chr3	196468782	196503768	-	34986	5347	ENSG00000163961.4	165918	12.7328	2.37617	2078.03	897.874
PSMD11	protein_coding	1.1866	2.27615	2.16331e-15	8.01371e-14	1.16806	0.675562	20.0687	3134.8	chr17	32444260	32483318	+	39058	4219	ENSG00000108671.10	5717	33.7142	6.42326	4355.23	1914.36
PFKFB2	protein_coding	1.21337	2.31879	8.88667e-11	1.48233e-09	1.184	0.675547	3.16578	1069.21	chr1	207053259	207081024	+	27765	9165	ENSG00000123836.14	5208	5.33939	0.992175	1494.16	644.265
ZNF286A	protein_coding	1.22303	2.33436	8.13717e-11	1.36742e-09	1.19308	0.675037	4.42926	667.473	chr17	15699576	15720787	+	21211	4090	ENSG00000187607.15	57335	7.47602	1.3825	934.514	400.431
GJC1	protein_coding	1.18486	2.27341	2.60271e-15	9.57155e-14	1.1663	0.674831	10.368	3159.74	chr17	44798447	44830813	-	32366	8227	ENSG00000182963.9	10052	17.4138	3.32227	4388.32	1931.17
RAB8A	protein_coding	1.25335	2.38394	7.67971e-08	7.24434e-07	1.20675	0.674651	3.45906	334.041	chr19	16111628	16134027	+	22606	2620	ENSG00000167461.11	4218	5.84925	1.06886	470.367	197.714
CHMP1A	protein_coding	1.27839	2.42568	1.69447e-07	1.49621e-06	1.22647	0.674553	2.83534	258.918	chr16	89644430	89657845	-	13415	2483	ENSG00000131165.14	5119	4.81353	0.857145	366.951	150.886
HOXC13	protein_coding	1.19423	2.28822	1.49804e-13	4.10949e-12	1.17251	0.674482	21.7466	1947.65	chr12	53938764	53946544	+	7780	2423	ENSG00000123364.4	3229	36.5952	6.89799	2710.85	1184.46
TAF9B	protein_coding	1.22806	2.34252	3.69879e-09	4.44293e-08	1.19139	0.674463	4.52232	452.486	chrX	78129747	78139706	-	9959	2713	ENSG00000187325.4	51616	7.62578	1.41886	633.68	271.292
GNB4	protein_coding	1.20321	2.30252	1.3561e-11	2.67012e-10	1.17682	0.674161	3.61562	882.116	chr3	179396088	179451590	-	55502	6603	ENSG00000114450.9	59345	6.0908	1.14044	1230.39	533.842
NDC1	protein_coding	1.20108	2.29912	1.04848e-12	2.50402e-11	1.17735	0.674141	6.41794	1220.4	chr1	53765459	53838860	-	73401	5134	ENSG00000058804.11	55706	10.7961	2.03979	1700.8	740.002
CXXC5	protein_coding	1.19672	2.29218	4.80307e-10	6.9446e-09	1.1662	0.674104	8.11183	820.09	chr5	139648291	139683882	+	35591	2735	ENSG00000171604.11	51523	13.6589	2.56474	1142.56	497.621
CAV1	protein_coding	1.16208	2.23781	3.70748e-10	5.50159e-09	1.13441	0.674032	31.9367	4350.32	chr7	116524784	116561184	+	36400	3673	ENSG00000105974.11	857	53.4826	10.3908	6012.29	2688.35
FAM217B	protein_coding	1.20408	2.30391	9.05433e-12	1.82707e-10	1.17805	0.673921	5.49316	1064.62	chr20	59933763	59948680	+	14917	5249	ENSG00000196227.10	63939	9.24719	1.73913	1484.14	645.104
DCUN1D3	protein_coding	1.19558	2.29037	2.39357e-13	6.29398e-12	1.17341	0.673712	8.72872	1967.22	chr16	20854924	20900384	-	45460	6102	ENSG00000188215.9	123879	14.684	2.77344	2738.13	1196.31
KLHL8	protein_coding	1.23077	2.34693	2.65651e-09	3.29024e-08	1.19455	0.673689	2.624	565.348	chr4	87160102	87220608	-	60506	5855	ENSG00000145332.13	57563	4.43114	0.816855	792.303	338.394
UBXN4	protein_coding	1.19335	2.28683	4.44882e-14	1.33596e-12	1.17256	0.67349	12.0676	1787.11	chr2	135741618	135785055	+	43437	4006	ENSG00000144224.16	23190	20.2922	3.84309	2486.27	1087.95
GSE1	protein_coding	1.18984	2.28127	9.65822e-15	3.21413e-13	1.17025	0.673299	6.79491	1915.42	chr16	85611408	85676204	+	64796	7618	ENSG00000131149.18	23199	11.4213	2.16854	2662.84	1167.99
UBE2J2	protein_coding	1.23245	2.34966	4.14693e-10	6.07572e-09	1.19938	0.672898	4.59528	446.09	chr1	1253913	1273885	-	19972	2633	ENSG00000160087.20	118424	7.76372	1.42683	625.827	266.353
ARL8B	protein_coding	1.21007	2.3135	1.8715e-11	3.57736e-10	1.18285	0.672821	8.96474	993.761	chr3	5122219	5180912	+	58693	3006	ENSG00000134108.12	55207	15.1087	2.82077	1387.31	600.214
ATL3	protein_coding	1.18572	2.27477	1.37501e-15	5.24675e-14	1.16748	0.672544	14.1163	3868.59	chr11	63624086	63671909	-	47823	7409	ENSG00000184743.12	25923	23.7248	4.50785	5374.25	2362.93
OPN3	protein_coding	1.29731	2.45771	2.99802e-06	2.05261e-05	1.22994	0.672385	2.29464	189.157	chr1	241593123	241640361	-	47238	2247	ENSG00000054277.13	23596	3.89778	0.691495	268.526	109.788
PRUNE1	protein_coding	1.30422	2.46951	1.11785e-06	8.32746e-06	1.24107	0.672342	1.68393	191.235	chr1	151008460	151035713	+	27253	3106	ENSG00000143363.16	58497	2.86189	0.505975	271.912	110.559
RAD54L2	protein_coding	1.19212	2.28489	6.31778e-14	1.86682e-12	1.17116	0.671642	3.57038	1291.72	chr3	51541579	51668667	+	127088	9776	ENSG00000164080.13	23132	6.00575	1.135	1797.19	786.242
GLUD1	protein_coding	1.19863	2.29522	3.10375e-12	6.76031e-11	1.17403	0.671522	8.58337	965.785	chr10	87050485	87094866	-	44381	3039	ENSG00000148672.8	2746	14.4356	2.73115	1345.04	586.527
TSC1	protein_coding	1.21803	2.32629	3.34453e-10	5.01062e-09	1.18642	0.67135	2.24053	842.241	chr9	132891347	132944769	-	53422	10210	ENSG00000165699.14	7248	3.77974	0.701325	1177.76	506.723
DDX21	protein_coding	1.17383	2.25609	6.77346e-16	2.7014e-14	1.1565	0.671275	49.3416	9178.21	chr10	68956127	68985073	+	28946	5020	ENSG00000165732.12	9188	82.7842	15.899	12718.1	5638.34
PRKAG2	protein_coding	1.20308	2.30231	1.50709e-12	3.48848e-11	1.17891	0.671251	5.5664	896.707	chr7	151556110	151877125	-	321015	4360	ENSG00000106617.13	51422	9.37162	1.76118	1250.1	543.319
TMEM167B	protein_coding	1.23738	2.3577	1.28255e-08	1.38636e-07	1.19719	0.671043	2.75365	378.421	chr1	109089802	109096934	+	7132	3730	ENSG00000215717.5	56900	4.65115	0.85614	530.94	225.901
SIKE1	protein_coding	1.19784	2.29395	4.21799e-09	5.01613e-08	1.16352	0.670908	3.54991	721.862	chr1	114769478	114780685	-	11207	5506	ENSG00000052723.11	80143	5.96833	1.1315	1004.58	439.147
ATP6V1C1	protein_coding	1.19081	2.28281	1.39172e-12	3.2699e-11	1.16743	0.670331	7.72655	1614.71	chr8	103021062	103073051	+	51989	5655	ENSG00000155097.11	528	12.9897	2.46341	2245.02	984.394
ABCB10	protein_coding	1.21486	2.32118	2.61721e-09	3.24751e-08	1.18007	0.670149	3.22655	459.836	chr1	229516581	229558695	-	42114	3857	ENSG00000135776.4	23456	5.44257	1.01053	643.253	276.419
ANKRD52	protein_coding	1.18795	2.27829	1.43506e-14	4.63143e-13	1.1682	0.670109	4.80074	1545.84	chr12	56237806	56258391	-	20585	8688	ENSG00000139645.9	283373	8.06793	1.53355	2148.71	942.973
ZMAT3	protein_coding	1.19177	2.28432	2.08574e-13	5.5638e-12	1.16993	0.669714	3.43438	1210.38	chr3	179017222	179072279	-	55057	9527	ENSG00000172667.10	64393	5.77684	1.09192	1683.78	736.985
WDR6	protein_coding	1.19307	2.28639	1.55692e-13	4.25378e-12	1.17139	0.66954	6.40185	1058.89	chr3	49007154	49015953	+	8892	4468	ENSG00000178252.17	11180	10.7664	2.03733	1473.49	644.286
ANKRD13D	protein_coding	1.25091	2.37992	1.31346e-08	1.41675e-07	1.2094	0.669453	2.56833	316.183	chr11	67288546	67302485	+	13939	3344	ENSG00000172932.14	338692	4.34802	0.78864	445.141	187.226
ZNF131	protein_coding	1.19197	2.28464	8.22269e-14	2.37779e-12	1.17081	0.669439	8.71134	1151.25	chr5	43121507	43176324	+	54817	3571	ENSG00000172262.11	7690	14.6486	2.77405	1601.45	701.056
AGL	protein_coding	1.21077	2.31461	5.67106e-10	8.00905e-09	1.17892	0.66922	2.15502	621.078	chr1	99850083	99924023	+	73940	7815	ENSG00000162688.16	178	3.6332	0.67684	867.599	374.557
KPNA3	protein_coding	1.19153	2.28395	5.77899e-12	1.20693e-10	1.16677	0.668928	5.99883	992.812	chr13	49699306	49792921	-	93615	4474	ENSG00000102753.9	3839	10.0931	1.90453	1381.32	604.309
NSUN3	protein_coding	1.20477	2.305	4.92669e-11	8.62171e-10	1.17673	0.668807	5.64493	685.946	chr3	94062915	94128545	+	65630	3289	ENSG00000178694.9	63899	9.50281	1.78706	956.305	415.587
MECP2	protein_coding	1.18083	2.26707	7.67091e-14	2.23735e-12	1.16031	0.668695	5.71455	2224.38	chrX	154021572	154097764	-	76192	10514	ENSG00000169057.21	4204	9.60206	1.82703	3087.29	1361.46
UTP15	protein_coding	1.18789	2.27819	8.71446e-13	2.10599e-11	1.16508	0.667823	6.88632	1297.84	chr5	73565740	73583377	+	17637	5095	ENSG00000164338.9	84135	11.5716	2.20106	1803.31	792.374
HMG20A	protein_coding	1.18934	2.28048	1.32875e-12	3.13646e-11	1.16609	0.667617	8.12307	1243.32	chr15	77420650	77485607	+	64957	4139	ENSG00000140382.14	10363	13.6621	2.5841	1728.71	757.925
BTAF1	protein_coding	1.17887	2.26399	5.60615e-15	1.94538e-13	1.16014	0.667493	10.3986	2796.08	chr10	91923768	92030325	+	106557	7264	ENSG00000095564.13	9044	17.4627	3.33448	3878.56	1713.61
TBC1D20	protein_coding	1.20089	2.29882	3.56486e-11	6.42688e-10	1.17353	0.667492	6.40274	1054.98	chr20	435479	462553	-	27074	4466	ENSG00000125875.13	128637	10.779	2.0265	1470.07	639.899
RALA	protein_coding	1.19681	2.29232	4.32438e-11	7.6668e-10	1.1695	0.667344	7.89466	840.168	chr7	39623482	39708124	+	84642	2880	ENSG00000006451.7	5898	13.2897	2.49958	1170.15	510.187
CDK7	protein_coding	1.20766	2.30962	1.07629e-10	1.7677e-09	1.17841	0.667272	8.64053	589.075	chr5	69234794	69277430	+	42636	1845	ENSG00000134058.11	1022	14.5454	2.7357	821.786	356.363
OAT	protein_coding	1.20154	2.29985	8.68878e-12	1.76559e-10	1.17571	0.667146	9.04323	699.695	chr10	124397302	124418976	-	21674	2092	ENSG00000065154.11	4942	15.2183	2.8682	975.153	424.236
RNF34	protein_coding	1.20563	2.30638	1.09828e-10	1.80089e-09	1.1765	0.667078	6.37927	642.433	chr12	121400040	121430623	+	30583	2726	ENSG00000170633.16	80196	10.7405	2.01799	895.789	389.078
GLUL	protein_coding	1.21035	2.31394	1.30171e-10	2.1022e-09	1.18066	0.667059	2.9314	600.18	chr1	182381703	182392206	-	10503	5546	ENSG00000135821.18	2752	4.93919	0.923625	837.797	362.563
APC	protein_coding	1.17776	2.26225	6.13808e-13	1.52327e-11	1.15581	0.666939	4.82733	1890.65	chr5	112737887	112846239	+	108352	10579	ENSG00000134982.16	324	8.10221	1.55246	2621.42	1159.88
ARF4	protein_coding	1.18826	2.27878	2.51291e-10	3.8355e-09	1.15925	0.665435	15.1846	931.877	chr3	57571362	57597408	-	26046	1660	ENSG00000168374.10	378	25.5121	4.85712	1294.54	569.219
STXBP3	protein_coding	1.21374	2.31938	6.76038e-10	9.3997e-09	1.18134	0.66522	5.73346	524.063	chr1	108746687	108809526	+	62839	2478	ENSG00000116266.10	6814	9.66218	1.80473	731.981	316.146
MLEC	protein_coding	1.16217	2.23793	8.19918e-12	1.66944e-10	1.13881	0.665101	9.4305	2319.38	chr12	120686868	120701864	+	14996	6626	ENSG00000110917.7	9761	15.7934	3.06765	3205.22	1433.54
PYGO2	protein_coding	1.18233	2.26943	8.89324e-09	9.95219e-08	1.14789	0.664709	5.79791	706.968	chr1	154957025	154962036	-	5011	3295	ENSG00000163348.3	90780	9.72927	1.86655	980.603	433.333
ZNF585B	protein_coding	1.20014	2.29762	8.4488e-11	1.41394e-09	1.17177	0.664494	3.1829	738.8	chr19	37181578	37210549	-	28971	6284	ENSG00000245680.9	92285	5.35881	1.00699	1029.46	448.14
SETX	protein_coding	1.17142	2.25233	4.68399e-15	1.65078e-13	1.15314	0.664435	9.17992	3774.4	chr9	132261355	132354985	-	93630	11100	ENSG00000107290.13	23064	15.4026	2.95724	5227.34	2321.46
FAM219A	protein_coding	1.22162	2.33208	1.47239e-09	1.91723e-08	1.18727	0.664298	2.9707	414.403	chr9	34398183	34458570	-	60387	3782	ENSG00000164970.14	203259	5.0096	0.931795	579.902	248.904
FAM111B	protein_coding	1.18657	2.27612	3.29492e-10	4.95092e-09	1.15731	0.663988	7.80635	1027.48	chr11	59107184	59127410	+	20226	3562	ENSG00000189057.10	374393	13.114	2.49869	1426.91	628.051
EIF4H	protein_coding	1.16347	2.23996	9.93643e-14	2.82903e-12	1.14365	0.663936	30.2025	3003.25	chr7	74174244	74197101	+	22857	2679	ENSG00000106682.14	7458	50.5999	9.80503	4151.84	1854.65
LSS	protein_coding	1.20362	2.30317	4.4478e-10	6.48638e-09	1.17268	0.663672	2.56513	509.816	chr21	46188140	46228824	-	40684	5373	ENSG00000160285.14	4047	4.32125	0.809015	711.271	308.362
PUS7	protein_coding	1.18094	2.26725	3.83905e-13	9.79054e-12	1.1592	0.663586	8.69717	1129.28	chr7	105456510	105522258	-	65748	3504	ENSG00000091127.13	54517	14.6009	2.79346	1566.93	691.641
ZNF28	protein_coding	1.20196	2.30051	4.05016e-10	5.95352e-09	1.17126	0.663525	3.50894	729.371	chr19	52797408	52821632	-	60192	5634	ENSG00000198538.10	7576	5.906	1.11187	1016.26	442.477
TFB2M	protein_coding	1.24239	2.3659	9.80658e-08	9.03648e-07	1.19627	0.663492	4.18328	284.901	chr1	246540559	246566324	-	25765	1848	ENSG00000162851.7	64216	7.06569	1.30089	400.149	169.653
C5orf30	protein_coding	1.21435	2.32036	9.04312e-10	1.22547e-08	1.18142	0.663491	3.40657	449.109	chr5	103258701	103278660	+	19959	3568	ENSG00000181751.9	90355	5.73938	1.07377	627.457	270.761
ZNF770	protein_coding	1.17756	2.26193	7.27878e-12	1.49403e-10	1.1534	0.663157	12.035	2420.49	chr15	34978340	34988287	-	9947	5439	ENSG00000198146.4	54989	20.2068	3.8633	3356.18	1484.8
MTMR1	protein_coding	1.20062	2.29838	6.27259e-11	1.07818e-09	1.17259	0.663077	3.65436	619.703	chrX	150693373	150765103	+	71730	4589	ENSG00000063601.16	8776	6.15203	1.1567	863.537	375.87
HIST1H2BD	protein_coding	1.25513	2.38688	0.0102342	0.0299703	1.07309	0.662998	25.257	814.395	chr6	26158145	26171349	+	13204	871	ENSG00000158373.8	3017	42.6951	7.81897	1147.9	480.886
ACTR2	protein_coding	1.15783	2.23122	1.58363e-14	5.07863e-13	1.13947	0.662918	42.7084	6574.44	chr2	65227752	65271253	+	43501	4147	ENSG00000138071.13	10097	71.516	13.9008	9078.7	4070.19
RNF182	protein_coding	1.20411	2.30396	5.64224e-10	7.97615e-09	1.17273	0.662611	3.53842	535.564	chr6	13924445	13980302	+	55857	4090	ENSG00000180537.12	221687	5.95399	1.12285	746.704	324.425
KIF5B	protein_coding	1.16512	2.24252	4.61355e-15	1.63162e-13	1.14714	0.662576	16.4127	3576.82	chr10	32009009	32056431	-	47422	5877	ENSG00000170759.10	3799	27.5139	5.31154	4946.82	2206.82
COPB1	protein_coding	1.17977	2.26541	7.40187e-13	1.81471e-11	1.15757	0.662266	12.2621	1414.69	chr11	14457505	14499895	-	42390	3117	ENSG00000129083.12	1315	20.5981	3.92608	1962.7	866.686
KCTD10	protein_coding	1.17439	2.25697	1.96898e-11	3.74604e-10	1.1494	0.662265	5.71875	1074.89	chr12	109448655	109477544	-	28889	5070	ENSG00000110906.12	83892	9.59065	1.84685	1489.02	660.766
FYTTD1	protein_coding	1.17529	2.25838	1.94111e-13	5.20536e-12	1.15438	0.662206	6.40348	1792.88	chr3	197749552	197787596	+	38044	7562	ENSG00000122068.12	84248	10.7512	2.05573	2485.18	1100.57
CYTH1	protein_coding	1.19282	2.286	2.17233e-09	2.74243e-08	1.16017	0.662195	5.77552	843.021	chr17	78674047	78782297	-	108250	3952	ENSG00000108669.16	9267	9.72367	1.82737	1173.15	512.892
STAG2	protein_coding	1.1682	2.24732	1.10406e-14	3.62075e-13	1.14957	0.662114	16.1803	3978.57	chrX	123960518	124102656	+	142138	6637	ENSG00000101972.18	10735	27.1434	5.21725	5506.57	2450.58
OTUD4	protein_coding	1.17022	2.25046	9.96999e-15	3.30704e-13	1.15156	0.661874	6.27063	1816.36	chr4	145133648	145180161	-	46513	7810	ENSG00000164164.16	54726	10.5169	2.02434	2514.79	1117.94
SASS6	protein_coding	1.1952	2.28977	1.90677e-09	2.43749e-08	1.16253	0.661482	4.09364	543.674	chr1	100083562	100132955	-	49393	3588	ENSG00000156876.9	163786	6.87904	1.30824	756.316	331.032
CEP85	protein_coding	1.17598	2.25946	1.02785e-13	2.91824e-12	1.1555	0.661326	8.54466	1246.92	chr1	26234199	26278808	+	44609	3937	ENSG00000130695.15	64793	14.3443	2.74498	1728.65	765.187
ATXN7L3	protein_coding	1.18303	2.27053	5.62177e-10	7.96941e-09	1.15324	0.660891	4.90756	697.05	chr17	44191804	44198379	-	6575	3832	ENSG00000087152.15	56970	8.2373	1.57781	967.249	426.851
CS	protein_coding	1.17333	2.25532	1.65829e-12	3.81579e-11	1.15079	0.660643	10.8488	1176.42	chr12	56271700	56300392	-	28692	2925	ENSG00000062485.18	1431	18.1942	3.50339	1629.5	723.334
DCBLD2	protein_coding	1.17114	2.2519	3.05082e-14	9.35523e-13	1.15173	0.660382	6.32555	1446.17	chr3	98795940	98901689	-	105749	6164	ENSG00000057019.15	131566	10.6126	2.03852	2002.9	889.439
E2F2	protein_coding	1.21441	2.32046	2.87984e-09	3.54522e-08	1.17946	0.660038	2.05352	393.634	chr1	23506429	23531220	-	24791	5191	ENSG00000007968.6	1870	3.46243	0.644605	550.269	236.999
ACTR1A	protein_coding	1.18266	2.26995	5.14321e-12	1.08082e-10	1.15854	0.659745	8.1418	854.338	chr10	102479228	102502711	-	23483	2829	ENSG00000138107.12	10121	13.6726	2.61104	1186.18	522.499
MBNL1	protein_coding	1.15747	2.23066	1.97594e-14	6.22851e-13	1.13899	0.659422	12.8112	3187.05	chr3	152268039	152465780	+	197741	6701	ENSG00000152601.17	4154	21.4523	4.17012	4400.39	1973.72
PPP1CB	protein_coding	1.16033	2.23509	6.58895e-16	2.64339e-14	1.14361	0.658984	17.1071	3173.12	chr2	28751747	28802940	+	51193	4998	ENSG00000213639.9	5500	28.6668	5.54734	4384.4	1961.85
RIOX1	protein_coding	1.2739	2.41815	7.87872e-07	6.06745e-06	1.21651	0.658915	2.25434	200.985	chr14	73490963	73493392	+	2429	2429	ENSG00000170468.7	79697	3.82281	0.68586	284.174	117.796
ZNF22	protein_coding	1.20249	2.30136	1.83245e-08	1.9304e-07	1.16475	0.658756	4.75726	448.071	chr10	45000474	45005326	+	4852	2551	ENSG00000165512.4	7570	8.00213	1.51239	624.073	272.068
TBL1XR1	protein_coding	1.15785	2.23125	2.4313e-15	8.97373e-14	1.14056	0.658677	23.2644	7097.57	chr3	177019354	177197396	-	178042	8224	ENSG00000177565.16	79718	38.9853	7.54354	9802.06	4393.09
BRIX1	protein_coding	1.16137	2.2367	4.55129e-10	6.62303e-09	1.13346	0.658512	15.0086	1073.56	chr5	34915375	34925996	+	10621	1926	ENSG00000113460.12	55299	25.1306	4.88664	1482.98	664.147
TRPC1	protein_coding	1.17589	2.25933	4.86085e-12	1.02467e-10	1.15224	0.658425	6.62562	1108.99	chr3	142724073	142807888	+	83815	4521	ENSG00000144935.14	7220	11.1243	2.12696	1537.49	680.481
ENTPD7	protein_coding	1.19071	2.28264	7.65861e-11	1.29382e-09	1.1631	0.658358	5.0601	664.071	chr10	99659505	99706240	+	46735	3550	ENSG00000198018.6	57089	8.50623	1.61397	923.303	404.838
HIST1H2AE	protein_coding	1.31497	2.48797	0.0262752	0.0668487	1.05282	0.658213	17.9841	337.394	chr6	26216974	26217483	+	509	509	ENSG00000277075.2	3012	30.5982	5.37005	481.345	193.442
CCDC6	protein_coding	1.16513	2.24254	1.07853e-13	3.04085e-12	1.14518	0.657791	7.39182	1593.14	chr10	59788762	59906656	-	117894	5811	ENSG00000108091.10	8030	12.3952	2.3884	2203.77	982.513
IMP3	protein_coding	1.24525	2.3706	7.85733e-06	4.92831e-05	1.18014	0.657727	2.74057	210.603	chr15	75639084	75648706	-	9622	2083	ENSG00000177971.8	55272	4.62777	0.853375	295.767	125.439
MYOF	protein_coding	1.14901	2.21762	6.27539e-16	2.53261e-14	1.13279	0.656848	31.2557	8409.45	chr10	93306429	93482317	-	175888	7234	ENSG00000138119.16	26509	52.2846	10.2268	11591.3	5227.63
CHTF8	protein_coding	1.18331	2.27097	8.60206e-09	9.68507e-08	1.14885	0.656588	4.25708	533.669	chr16	69118009	69132584	-	14575	3383	ENSG00000168802.12	54921	7.14279	1.37136	740.438	326.9
NHLRC2	protein_coding	1.15381	2.22501	1.55108e-13	4.24352e-12	1.13417	0.655801	11.1628	4575.84	chr10	113854660	113917194	+	62534	11051	ENSG00000196865.4	374354	18.69	3.63546	6313.19	2838.49
SUV39H1	protein_coding	1.21048	2.31415	3.47753e-08	3.49539e-07	1.17048	0.655363	3.07305	361.754	chrX	48695553	48709012	+	13459	3189	ENSG00000101945.16	6839	5.1746	0.971505	504.719	218.79
SURF4	protein_coding	1.17772	2.26219	1.30844e-09	1.71807e-08	1.14704	0.655303	5.20664	656.475	chr9	133361448	133376166	-	14718	3397	ENSG00000148248.13	6836	8.73433	1.67895	910.023	402.926
FAM208B	protein_coding	1.15743	2.23059	6.32389e-15	2.17217e-13	1.13962	0.655099	5.8158	1961.51	chr10	5684837	5763740	+	78903	9082	ENSG00000108021.20	54906	9.74165	1.88996	2708.52	1214.51
MYBL1	protein_coding	1.14048	2.20454	5.9337e-12	1.23797e-10	1.11869	0.654973	26.2833	5115.71	chr8	66562174	66613294	-	51120	5237	ENSG00000185697.16	4603	43.9215	8.64513	7037.58	3193.84
EGLN1	protein_coding	1.16392	2.24065	2.00372e-09	2.54541e-08	1.13368	0.654807	3.08039	810.725	chr1	231363750	231425044	-	61294	7097	ENSG00000135766.8	54583	5.16775	0.99303	1121.63	499.819
INTS2	protein_coding	1.16221	2.238	3.26694e-13	8.38418e-12	1.1416	0.654661	6.43478	1797.94	chr17	61865366	61928016	-	62650	7536	ENSG00000108506.12	57508	10.7872	2.08241	2485.08	1110.81
AIDA	protein_coding	1.1839	2.2719	8.40427e-11	1.40765e-09	1.15663	0.654564	5.44603	607.13	chr1	222668012	222712524	-	44512	3008	ENSG00000186063.12	64853	9.1463	1.74576	843.038	371.223
C3orf38	protein_coding	1.20086	2.29877	9.01955e-09	1.00824e-07	1.1648	0.654514	4.45676	433.423	chr3	88149742	88157968	+	8226	2633	ENSG00000179021.9	285237	7.49753	1.41598	603.578	263.269
TRIM47	protein_coding	1.21793	2.32613	2.82843e-08	2.88094e-07	1.17773	0.654256	3.87397	324.174	chr17	75874160	75878575	-	4415	2266	ENSG00000132481.6	91107	6.52589	1.22205	453.228	195.12
USP31	protein_coding	1.13279	2.19283	3.36054e-10	5.0309e-09	1.10727	0.654117	8.65474	2669.92	chr16	23064173	23149270	-	87865	8282	ENSG00000103404.14	57478	14.469	2.84044	3668.35	1671.5
HSPA8	protein_coding	1.13096	2.19005	1.29511e-11	2.56244e-10	1.10901	0.653768	98.3365	9884.86	chr11	123057488	123062335	-	4847	2699	ENSG00000109971.13	3312	164.108	32.5652	13571.4	6198.31
NRAS	protein_coding	1.15416	2.22554	4.2786e-14	1.2925e-12	1.13536	0.653678	13.9991	2312.03	chr1	114704468	114716894	-	12426	4449	ENSG00000213281.4	4893	23.4391	4.55904	3189.96	1434.09
MKRN2	protein_coding	1.20392	2.30364	9.84665e-09	1.09228e-07	1.1674	0.653478	3.65205	384.519	chr3	12557013	12583713	+	26700	2848	ENSG00000075975.15	23609	6.14475	1.15935	535.9	233.138
C5orf15	protein_coding	1.16169	2.23719	1.44012e-10	2.31014e-09	1.13525	0.653434	11.5743	1012.37	chr5	133955501	133968787	-	13286	2358	ENSG00000113583.7	56951	19.3858	3.76286	1398.5	626.244
C4orf46	protein_coding	1.16792	2.24687	1.96798e-10	3.05896e-09	1.14066	0.653331	6.03849	789.296	chr4	158666678	158672046	-	5368	3521	ENSG00000205208.4	201725	10.1199	1.9571	1091.88	486.716
SMIM15	protein_coding	1.15307	2.22387	6.27002e-12	1.29747e-10	1.13051	0.653056	16.7383	1794.55	chr5	61157708	61162474	-	4766	2889	ENSG00000188725.7	643155	28.014	5.46265	2475	1114.11
STYX	protein_coding	1.17476	2.25755	2.99214e-11	5.50038e-10	1.1493	0.652878	3.99369	719.339	chr14	52730179	52774998	+	44819	4859	ENSG00000198252.11	6815	6.70068	1.2867	996.723	441.956
CALM3	protein_coding	1.15656	2.22925	1.64361e-08	1.74688e-07	1.12311	0.652811	9.86649	946.128	chr19	46601073	46610793	+	9720	2577	ENSG00000160014.16	808	16.502	3.23099	1305.69	586.568
CAPZA1	protein_coding	1.15167	2.22172	3.97352e-14	1.20572e-12	1.13304	0.65246	17.4335	1956.3	chr1	112619172	112671619	+	52447	3020	ENSG00000116489.12	829	29.1755	5.69142	2697.67	1214.93
TGFBR2	protein_coding	1.16491	2.24219	1.93334e-10	3.01282e-09	1.1379	0.65245	8.4112	1464.85	chr3	30606501	30694142	+	87641	4704	ENSG00000163513.17	7048	14.1021	2.72032	2025.34	904.366
TMEM64	protein_coding	1.15659	2.2293	1.0512e-13	2.97205e-12	1.13708	0.652422	8.38048	1717.57	chr8	90621994	90791631	-	169637	5522	ENSG00000180694.13	169200	14.0381	2.72282	2371.13	1064
MTX3	protein_coding	1.1622	2.23799	2.62472e-12	5.79151e-11	1.1399	0.652343	5.21805	1531.56	chr5	79976730	79991265	-	14535	7919	ENSG00000177034.15	345778	8.74682	1.68928	2116.78	946.344
RNF6	protein_coding	1.16326	2.23964	2.46762e-11	4.6211e-10	1.13874	0.651823	8.71861	1280.41	chr13	26212761	26222493	-	9732	3963	ENSG00000127870.16	6049	14.6128	2.82438	1769.74	791.082
ELOA	protein_coding	1.15405	2.22538	9.27104e-14	2.65637e-12	1.13475	0.651667	8.08229	1548.74	chr1	23743154	23762059	+	18905	5154	ENSG00000011007.12	6924	13.5294	2.63515	2136.9	960.583
CLUH	protein_coding	1.18426	2.27247	3.5692e-09	4.30765e-08	1.15137	0.651511	2.59709	511.907	chr17	2689385	2712020	-	22635	5316	ENSG00000132361.16	23277	4.3601	0.83409	710.633	313.182
ELL	protein_coding	1.20077	2.29862	4.71908e-09	5.56962e-08	1.16603	0.6515	2.58764	396.525	chr19	18442662	18522127	-	79465	4147	ENSG00000105656.12	8178	4.35507	0.82021	552.556	240.495
ZDHHC13	protein_coding	1.20572	2.30652	8.63868e-09	9.71552e-08	1.16934	0.651421	3.99297	360.866	chr11	19117128	19176415	+	59287	2445	ENSG00000177054.13	54503	6.72161	1.26432	503.343	218.388
RAB12	protein_coding	1.19668	2.29211	1.62356e-08	1.72864e-07	1.15974	0.6514	5.02779	398.954	chr18	8609436	8639382	+	29946	2146	ENSG00000206418.4	201475	8.45357	1.60201	555.069	242.84
PYGB	protein_coding	1.155	2.22684	6.80566e-13	1.6756e-11	1.1342	0.651268	10.3332	1589.24	chr20	25248068	25298014	+	49946	4134	ENSG00000100994.11	5834	17.296	3.37053	2193.33	985.155
ACVR2A	protein_coding	1.20022	2.29774	3.26337e-08	3.29584e-07	1.16142	0.651037	2.30939	488.165	chr2	147844516	147930826	+	86310	5730	ENSG00000121989.14	92	3.88924	0.729555	680.248	296.082
CLMN	protein_coding	1.15763	2.23091	3.41253e-13	8.73574e-12	1.13723	0.650971	2.79479	1279.84	chr14	95181939	95319906	-	137967	12336	ENSG00000165959.11	79789	4.68149	0.9081	1767.2	792.478
CBX5	protein_coding	1.13513	2.19639	1.19838e-14	3.9111e-13	1.11798	0.650519	20.7514	9090.76	chr12	54230939	54280102	-	49163	11771	ENSG00000094916.15	23468	34.6593	6.84347	12492.6	5688.95
LPIN1	protein_coding	1.1535	2.22453	1.11728e-11	2.23455e-10	1.13039	0.650469	7.12244	1610.69	chr2	11677594	11827409	+	149815	6095	ENSG00000134324.11	23175	11.9335	2.31139	2222.6	998.779
USP7	protein_coding	1.14501	2.21147	1.36539e-14	4.42772e-13	1.12733	0.650192	11.4222	2363.56	chr16	8892093	8963484	-	71391	5559	ENSG00000187555.14	7874	19.1069	3.73742	3255.62	1471.5
SEH1L	protein_coding	1.15358	2.22465	2.60498e-12	5.76047e-11	1.13176	0.650134	9.41774	1222.47	chr18	12947994	12987536	+	39542	3494	ENSG00000085415.15	81929	15.7598	3.07569	1686.19	758.763
VPS36	protein_coding	1.15631	2.22886	9.5792e-13	2.30128e-11	1.13517	0.650045	6.87103	1187.55	chr13	52412601	52450622	-	38021	4654	ENSG00000136100.13	51028	11.5056	2.2364	1639.11	735.99
LPCAT1	protein_coding	1.16956	2.24944	4.402e-11	7.79082e-10	1.14401	0.650038	4.78536	704.173	chr5	1461422	1523977	-	62555	3966	ENSG00000153395.9	79888	8.02257	1.54816	974.665	433.682
RAB23	protein_coding	1.17126	2.25208	2.9226e-10	4.42092e-09	1.14325	0.649973	3.50915	640.923	chr6	57186991	57222314	-	35323	4926	ENSG00000112210.11	51715	5.88358	1.13472	887.204	394.642
KNTC1	protein_coding	1.14396	2.20987	8.38299e-15	2.80816e-13	1.12661	0.649052	8.31263	2375.52	chr12	122527247	122626396	+	99149	7679	ENSG00000184445.11	9735	13.8988	2.72643	3270.66	1480.37
ACTG1	protein_coding	1.1175	2.1697	3.64173e-10	5.41195e-09	1.09287	0.648988	102.179	9087.07	chr17	81509970	81512891	-	2921	2384	ENSG00000184009.11	71	170.222	34.1365	12439.4	5734.71
ASH1L	protein_coding	1.13715	2.19946	8.06906e-15	2.71645e-13	1.12013	0.648839	11.7628	5267.19	chr1	155335267	155562807	-	227540	12040	ENSG00000116539.12	55870	19.6551	3.87041	7241.13	3293.25
THAP1	protein_coding	1.29552	2.45465	1.06913e-05	6.5549e-05	1.22056	0.648674	1.86331	147.406	chr8	42836673	42843325	-	6652	2161	ENSG00000131931.8	55145	3.16425	0.562365	209.21	85.6026
TNFAIP2	protein_coding	1.13849	2.2015	1.82105e-11	3.49408e-10	1.11577	0.648369	12.2166	2130.97	chr14	103123460	103137439	+	13979	4683	ENSG00000185215.8	7127	20.4017	4.03158	2930.05	1331.88
HIF1A	protein_coding	1.13967	2.20331	9.74687e-11	1.61256e-09	1.11513	0.648037	9.14112	1397.07	chr14	61695539	61748259	+	52720	4108	ENSG00000100644.16	3091	15.2701	3.01211	1921.03	873.105
FZD6	protein_coding	1.15785	2.23124	1.90093e-11	3.62337e-10	1.13393	0.647923	6.74588	982.674	chr8	103298432	103332859	+	34427	3926	ENSG00000164930.11	8323	11.2987	2.19311	1356.58	608.763
TMED2	protein_coding	1.13707	2.19933	1.37456e-12	3.23706e-11	1.11668	0.647777	16.3184	2274.09	chr12	123584530	123598577	+	14047	3745	ENSG00000086598.10	10959	27.2564	5.38037	3125.79	1422.38
MFN2	protein_coding	1.14987	2.21893	4.06831e-11	7.24445e-10	1.12564	0.647749	6.04228	1050.43	chr1	11980180	12013514	+	33334	4676	ENSG00000116688.16	9927	10.1054	1.97919	1447.59	653.263
HSPA14	protein_coding	1.25842	2.39233	1.60072e-06	1.15763e-05	1.19993	0.647071	3.6622	194.249	chr10	14848608	14871741	+	33578	1444	ENSG00000187522.15	51182	6.19861	1.1258	273.808	114.691
APPBP2	protein_coding	1.16304	2.23928	5.30659e-09	6.20171e-08	1.13123	0.646413	3.67522	881.719	chr17	60443148	60526219	-	83071	6478	ENSG00000062725.9	10513	6.16568	1.18474	1219.26	544.178
PDZD8	protein_coding	1.13748	2.19997	2.27067e-11	4.2799e-10	1.11463	0.646013	6.97113	2513.01	chr10	117277273	117375467	-	98194	9699	ENSG00000165650.11	118987	11.6596	2.28268	3455.81	1570.22
SCD	protein_coding	1.12945	2.18775	1.87904e-12	4.28108e-11	1.10923	0.645981	71.9751	14359	chr10	100347123	100364834	+	17711	5362	ENSG00000099194.5	6319	120.268	23.6819	19709.7	9008.36
SEC61A1	protein_coding	1.14272	2.20796	5.09774e-14	1.52182e-12	1.12435	0.645856	11.5019	1702.9	chr3	128051640	128071682	+	20042	3981	ENSG00000058262.9	29927	19.232	3.77175	2343.85	1061.95
LNPEP	protein_coding	1.13294	2.19305	2.12367e-15	7.88126e-14	1.1168	0.6457	9.86459	4801.98	chr5	96935463	97037515	+	102052	13078	ENSG00000113441.15	4012	16.4827	3.2465	6596.44	3007.52
TRUB1	protein_coding	1.15292	2.22364	6.39815e-11	1.09884e-09	1.12801	0.645618	7.43815	941.037	chr10	114938192	114977676	+	39484	3408	ENSG00000165832.5	142940	12.4487	2.42762	1297.61	584.463
BAZ1A	protein_coding	1.13887	2.20208	2.88199e-13	7.4623e-12	1.11954	0.645437	7.68686	1798.6	chr14	34752730	34875647	-	122917	6286	ENSG00000198604.10	11177	12.8437	2.53005	2473.28	1123.92
USP12	protein_coding	1.13863	2.20172	5.41805e-14	1.61271e-12	1.12043	0.64536	19.3457	3415.3	chr13	27066141	27171896	-	105755	4750	ENSG00000152484.13	219333	32.3457	6.34568	4697.08	2133.53
BMT2	protein_coding	1.22822	2.34278	1.1349e-06	8.44517e-06	1.17523	0.645169	2.01144	294.243	chr7	112819146	112939916	-	120770	3981	ENSG00000164603.11	154743	3.39719	0.62569	412.389	176.098
CELF1	protein_coding	1.12848	2.18628	4.00123e-16	1.65428e-14	1.1133	0.644552	19.9319	6658.65	chr11	47465932	47553117	-	87185	8966	ENSG00000149187.18	10658	33.2842	6.57956	9138.11	4179.18
NANP	protein_coding	1.16207	2.23778	9.66829e-10	1.30064e-08	1.13304	0.644547	4.27191	628.337	chr20	25612934	25624175	-	11241	3964	ENSG00000170191.4	140838	7.15525	1.38857	867.977	388.697
SOWAHC	protein_coding	1.12467	2.18051	8.84517e-10	1.2024e-08	1.09843	0.643579	9.10237	1578.82	chr2	109614333	109618990	+	4657	4657	ENSG00000198142.4	65124	15.1786	3.02613	2163.87	993.772
TSPYL1	protein_coding	1.13386	2.19446	1.70792e-13	4.62894e-12	1.11515	0.643577	17.8208	2208.56	chr6	116276577	116279903	-	3326	3326	ENSG00000189241.6	7259	29.757	5.88474	3033.96	1383.17
CERK	protein_coding	1.18258	2.26982	2.76812e-08	2.82661e-07	1.14581	0.643468	2.98423	490.845	chr22	46684410	46738261	-	53851	4450	ENSG00000100422.13	64781	5.01722	0.95125	681.471	300.219
FASN	protein_coding	1.1308	2.1898	2.5866e-13	6.77682e-12	1.11195	0.643369	12.7534	4074.12	chr17	82078332	82098332	-	20000	8565	ENSG00000169710.8	2194	21.2845	4.22232	5593.44	2554.8
PKD1	protein_coding	1.1386	2.20167	7.71233e-12	1.57664e-10	1.11669	0.643105	2.2606	1189.8	chr16	2088709	2135898	-	47189	14129	ENSG00000008710.19	5310	3.77962	0.741585	1636.95	742.648
NXT2	protein_coding	1.21441	2.32047	5.21417e-07	4.1771e-06	1.16596	0.64294	2.22107	251.513	chrX	109535780	109544690	+	8910	3064	ENSG00000101888.11	55916	3.74076	0.701385	351.218	151.808
PRPF4B	protein_coding	1.13723	2.19958	2.43623e-12	5.44065e-11	1.11638	0.642686	28.974	4750.11	chr6	4021325	4061907	+	40582	4415	ENSG00000112739.16	8899	48.4343	9.51378	6530.42	2969.8
IFIT5	protein_coding	1.16716	2.24569	4.45645e-09	5.28397e-08	1.13528	0.642381	3.34579	498.431	chr10	89414585	89421001	+	6416	4015	ENSG00000152778.8	24138	5.60804	1.08355	689.241	307.622
MARK2	protein_coding	1.16482	2.24205	4.04558e-10	5.95111e-09	1.13685	0.642249	2.85466	545.946	chr11	63838927	63911019	+	72092	5150	ENSG00000072518.20	2011	4.78554	0.92378	755.202	336.69
ELK1	protein_coding	1.17184	2.25299	5.08327e-09	5.96476e-08	1.13936	0.642155	4.51691	485.915	chrX	47635520	47650591	-	15071	2904	ENSG00000126767.17	2002	7.57289	1.46092	672.617	299.213
FRMD3	protein_coding	1.16102	2.23615	3.63209e-10	5.40157e-09	1.13346	0.642116	3.24137	737.853	chr9	83242989	83538546	-	295557	6142	ENSG00000172159.15	257019	5.4323	1.05044	1019.41	456.299
SIRT1	protein_coding	1.14154	2.20616	4.63908e-11	8.14648e-10	1.1177	0.642008	15.5533	2626.43	chr10	67884668	67918390	+	33722	4551	ENSG00000096717.11	23411	26.0099	5.09674	3613.81	1639.05
TOB1	protein_coding	1.10975	2.15808	9.52248e-09	1.06037e-07	1.08108	0.641964	21.25	1991.1	chr17	50862222	50867978	-	5756	2512	ENSG00000141232.4	10140	35.3672	7.13285	2720.19	1262
NPAT	protein_coding	1.14185	2.20663	3.16229e-12	6.88044e-11	1.12053	0.641541	6.667	1515.02	chr11	108157214	108222642	-	65428	6117	ENSG00000149308.16	4863	11.1505	2.18348	2084.86	945.172
LIN54	protein_coding	1.14928	2.21802	6.91593e-11	1.17582e-09	1.12454	0.641539	3.41796	795.031	chr4	82924602	83012926	-	88324	6262	ENSG00000189308.10	132660	5.72225	1.11366	1096.16	493.901
RAP2A	protein_coding	1.13735	2.19976	1.72891e-10	2.7228e-09	1.1123	0.640955	4.9492	1011.05	chr13	97434221	97469128	+	34907	5487	ENSG00000125249.6	5911	8.26356	1.63484	1389.53	632.579
SNX6	protein_coding	1.1646	2.24172	8.76101e-10	1.19201e-08	1.13556	0.640554	4.40502	566.857	chr14	34561093	34630183	-	69090	3471	ENSG00000129515.18	58533	7.38664	1.42339	783.832	349.882
SUZ12	protein_coding	1.12565	2.182	5.18107e-14	1.54443e-12	1.10808	0.640456	18.325	3064.67	chr17	31937017	32001045	+	64028	4491	ENSG00000178691.10	23512	30.5764	6.07362	4202.45	1926.89
WASL	protein_coding	1.13841	2.20139	2.47315e-12	5.49889e-11	1.11749	0.640311	8.69111	1432.74	chr7	123681934	123749067	-	67133	4435	ENSG00000106299.7	8976	14.532	2.85024	1970.37	895.118
ADGRL2	protein_coding	1.14429	2.21038	1.71008e-09	2.20131e-08	1.11577	0.640308	3.65411	898.313	chr1	81306165	81992422	+	686257	6620	ENSG00000117114.19	23266	6.11729	1.19093	1237.32	559.303
MCM10	protein_coding	1.15366	2.22477	9.40754e-11	1.56535e-09	1.12827	0.640281	3.98788	687.754	chr10	13161553	13211104	+	49551	4643	ENSG00000065328.16	55388	6.67403	1.30173	948.683	426.825
FCHO2	protein_coding	1.14447	2.21064	2.40405e-11	4.51038e-10	1.12113	0.63998	6.09054	1204.98	chr5	72955980	73090522	+	134542	5328	ENSG00000157107.13	115548	10.1901	1.99094	1659.12	750.834
BLM	protein_coding	1.14852	2.21687	3.02351e-11	5.53448e-10	1.1247	0.639968	4.22968	826.432	chr15	90717326	90816165	+	98839	5258	ENSG00000197299.11	641	7.07796	1.38139	1138.76	514.1
TAB2	protein_coding	1.13015	2.18881	4.1811e-14	1.26681e-12	1.1125	0.639778	11.3076	2131.04	chr6	149317533	149411613	+	94080	5063	ENSG00000055208.18	23118	18.8834	3.7319	2925.26	1336.83
CGAS	protein_coding	1.13757	2.20011	2.71205e-12	5.95717e-11	1.11661	0.639652	8.4129	1155.89	chr6	73413514	73452276	-	38762	3689	ENSG00000164430.15	115004	14.0565	2.76933	1589.12	722.673
MZT1	protein_coding	1.2284	2.34306	2.48699e-06	1.7272e-05	1.17182	0.639517	2.42771	205.843	chr13	72708356	72727687	-	19331	2299	ENSG00000204899.5	440145	4.09426	0.76116	288.196	123.491
PPP1R15B	protein_coding	1.11435	2.16498	2.71257e-12	5.95717e-11	1.09464	0.639339	25.304	4931.09	chr1	204403386	204411791	-	8405	5227	ENSG00000158615.8	84919	42.1576	8.45044	6745.19	3116.99
HMBOX1	protein_coding	1.19604	2.29109	8.42225e-08	7.88614e-07	1.15524	0.639023	1.75814	312.14	chr8	28890393	29053270	+	162877	4804	ENSG00000147421.17	79618	2.95686	0.559425	434.47	189.811
STK38L	protein_coding	1.16622	2.24422	2.86738e-08	2.91622e-07	1.13083	0.638665	4.1925	785.981	chr12	27244174	27325959	+	81785	5068	ENSG00000211455.7	23012	7.03504	1.34995	1087.37	484.59
SLC41A1	protein_coding	1.15638	2.22897	4.16359e-10	6.0938e-09	1.12896	0.637783	3.07253	570.24	chr1	205789092	205813176	-	24084	4997	ENSG00000133065.10	254428	5.14532	0.999735	787.103	353.378
GATA2	protein_coding	1.15641	2.22902	4.60182e-10	6.68696e-09	1.12886	0.637615	3.93197	548.646	chr3	128479426	128493185	-	13759	3757	ENSG00000179348.11	2624	6.58377	1.28018	757.497	339.795
FAT4	protein_coding	1.12879	2.18675	7.13208e-12	1.4654e-10	1.10751	0.637598	3.59658	2173.87	chr4	125316398	125492932	+	176534	16251	ENSG00000196159.11	79633	6.00826	1.1849	2983.56	1364.17
TROVE2	protein_coding	1.12482	2.18074	3.41782e-12	7.37319e-11	1.10436	0.637485	9.53089	3125.17	chr1	193059421	193091777	+	32356	8815	ENSG00000116747.12	6738	15.905	3.15683	4284.52	1965.82
MTA2	protein_coding	1.11805	2.17053	7.26092e-10	1.00134e-08	1.09252	0.637412	10.8728	1382.7	chr11	62593213	62601840	-	8627	3411	ENSG00000149480.6	9219	18.1167	3.62904	1892.28	873.116
POLD3	protein_coding	1.13123	2.19045	2.52425e-12	5.60026e-11	1.11067	0.636984	7.88138	1215.28	chr11	74592529	74643057	+	50528	4140	ENSG00000077514.8	10714	13.1568	2.60596	1668.31	762.244
DPF2	protein_coding	1.1434	2.20901	1.7574e-10	2.75697e-09	1.11794	0.636826	6.86184	725.247	chr11	65333753	65353249	+	19496	2841	ENSG00000133884.9	5977	11.4709	2.25277	998.056	452.438
RRN3	protein_coding	1.12313	2.17818	2.74128e-11	5.07274e-10	1.10092	0.636501	15.112	2216.61	chr16	15060021	15094317	-	34296	3942	ENSG00000085721.12	54700	25.211	5.01307	3037.47	1395.74
SLC38A2	protein_coding	1.11523	2.1663	9.17712e-13	2.21254e-11	1.09628	0.636476	112.697	21004.5	chr12	46358188	46372867	-	14679	5006	ENSG00000134294.13	54407	187.87	37.5239	28740.5	13268.4
BACH1	protein_coding	1.14044	2.20448	3.09255e-11	5.6405e-10	1.11709	0.636459	4.34403	944.842	chr21	29298870	29346148	+	47278	5852	ENSG00000156273.15	571	7.26231	1.42575	1299.69	589.996
IDH3A	protein_coding	1.15269	2.22329	6.84536e-10	9.50484e-09	1.12485	0.636271	3.51668	565.113	chr15	78149320	78171949	+	22629	4323	ENSG00000166411.13	3419	5.88624	1.14713	779.296	350.929
ZFYVE16	protein_coding	1.12876	2.18671	1.41237e-12	3.30311e-11	1.1088	0.636224	7.31426	1892.35	chr5	80408012	80479350	+	71338	6955	ENSG00000039319.16	9765	12.2139	2.41459	2596.7	1188.01
DPYSL2	protein_coding	1.13053	2.18939	2.10217e-12	4.74157e-11	1.11016	0.635685	5.55478	1115.12	chr8	26514021	26658178	+	144157	5390	ENSG00000092964.17	1808	9.27797	1.83158	1531.13	699.102
ATE1	protein_coding	1.13576	2.19735	6.42579e-11	1.10265e-09	1.11195	0.635554	4.97109	1019.18	chr10	121740420	121928801	-	188381	5514	ENSG00000107669.17	11101	8.31194	1.63024	1400.94	637.419
GNE	protein_coding	1.11598	2.16742	5.83352e-13	1.45659e-11	1.09731	0.635518	24.0447	4904.89	chr9	36214440	36277056	-	62616	5477	ENSG00000159921.15	10020	40.0827	8.00667	6711.88	3097.89
RBM24	protein_coding	1.14902	2.21763	1.70308e-09	2.19369e-08	1.12011	0.635222	5.35552	589.371	chr6	17281345	17293875	+	12530	2963	ENSG00000112183.14	221662	8.9582	1.75284	811.901	366.841
SETD7	protein_coding	1.1454	2.21207	5.54271e-10	7.87934e-09	1.11837	0.634708	1.6954	875.463	chr4	139495940	139606699	-	110759	13914	ENSG00000145391.13	80854	2.83665	0.55415	1205.54	545.382
EXOC8	protein_coding	1.10613	2.15267	1.52976e-08	1.63701e-07	1.07693	0.633431	7.07317	1345.4	chr1	231332752	231337852	-	5100	5100	ENSG00000116903.7	149371	11.7688	2.37756	1836.29	854.516
PDXK	protein_coding	1.11975	2.17309	1.32473e-11	2.61088e-10	1.09843	0.633315	4.95098	1857.25	chr21	43719093	43762307	+	43214	10072	ENSG00000160209.18	8566	8.26322	1.63875	2544.15	1170.35
BTBD7	protein_coding	1.12304	2.17806	5.03698e-13	1.26862e-11	1.10413	0.633203	4.11745	1473.4	chr14	93237549	93333092	-	95543	9605	ENSG00000011114.14	55727	6.86993	1.36496	2019.32	927.468
SPOPL	protein_coding	1.12317	2.17825	6.50947e-10	9.08819e-09	1.09747	0.633124	5.50462	1206.45	chr2	138501800	138573547	+	71747	5888	ENSG00000144228.8	339745	9.19402	1.8152	1654.11	758.795
RCOR1	protein_coding	1.12403	2.17956	1.25352e-12	2.97272e-11	1.10441	0.632973	6.8693	1471.72	chr14	102592660	102730576	+	137916	5754	ENSG00000089902.9	23186	11.464	2.2746	2017.54	925.905
MAPK1IP1L	protein_coding	1.112	2.16146	2.46516e-12	5.48714e-11	1.09248	0.632925	11.1571	2695.13	chr14	55051630	55070192	+	18562	6480	ENSG00000168175.14	93487	18.5865	3.72763	3684.45	1705.81
TNRC6A	protein_coding	1.11196	2.16139	8.75322e-15	2.92735e-13	1.09599	0.632749	15.7227	4957.15	chr16	24729694	24826227	+	96533	8456	ENSG00000090905.18	27327	26.2067	5.23871	6778.21	3136.09
MPP5	protein_coding	1.1181	2.17061	2.53117e-12	5.60946e-11	1.09824	0.632677	13.4222	2998.53	chr14	67241108	67335819	+	94711	6001	ENSG00000072415.8	64398	22.3844	4.45999	4104.96	1892.09
RIT1	protein_coding	1.12961	2.188	2.42129e-11	4.53853e-10	1.10716	0.632639	8.68133	1124.81	chr1	155897807	155911404	-	13597	3483	ENSG00000143622.10	6016	14.4994	2.86321	1543.92	705.698
CANX	protein_coding	1.10571	2.15204	1.79365e-14	5.69813e-13	1.08963	0.632597	40.3356	6698.07	chr5	179698416	179730925	+	32509	4447	ENSG00000127022.14	821	67.1427	13.5286	9145.49	4250.64
NFYA	protein_coding	1.12034	2.17398	6.19884e-09	7.18655e-08	1.09155	0.632397	6.31846	898.441	chr6	41072944	41099976	+	27032	3811	ENSG00000001167.14	4800	10.5268	2.11013	1230.11	566.775
ELK3	protein_coding	1.1575	2.2307	6.19025e-09	7.18069e-08	1.12582	0.632372	2.87114	448.379	chr12	96194381	96269835	+	75454	4205	ENSG00000111145.7	2004	4.80713	0.935145	618.885	277.873
FZD7	protein_coding	1.11488	2.16576	3.17713e-08	3.21194e-07	1.08364	0.632219	5.93782	854.179	chr2	202034586	202038445	+	3859	3859	ENSG00000155760.2	8324	9.88988	1.98577	1167.82	540.537
MAPRE1	protein_coding	1.11296	2.16289	1.63601e-13	4.46201e-12	1.09528	0.632165	26.2586	2568.24	chr20	32819892	32850405	+	30513	2623	ENSG00000101367.8	22919	43.7505	8.76661	3511.9	1624.57
LRRC8C	protein_coding	1.11324	2.16331	4.9888e-10	7.18246e-09	1.08853	0.631977	5.08928	1308.02	chr1	89633071	89719533	+	86462	6893	ENSG00000171488.14	84230	8.48947	1.68908	1789.64	826.401
SLK	protein_coding	1.12282	2.17772	5.10042e-11	8.91037e-10	1.10003	0.631973	11.5175	3326.25	chr10	103967200	104029233	+	62033	7766	ENSG00000065613.13	9748	19.2301	3.80484	4558.97	2093.53
AMD1	protein_coding	1.09189	2.13154	4.16887e-10	6.09713e-09	1.06874	0.63183	36.9345	4814.09	chr6	110874769	110895713	+	20944	3486	ENSG00000123505.15	262	61.3512	12.5177	6552.59	3075.59
DDIAS	protein_coding	1.12088	2.17479	8.66866e-07	6.62053e-06	1.08103	0.631817	3.67636	531.998	chr11	82901697	82958277	+	56580	3884	ENSG00000165490.12	220042	6.12251	1.23022	728.024	335.971
VPS26B	protein_coding	1.16192	2.23755	1.17827e-08	1.28666e-07	1.12871	0.631767	2.86155	392.159	chr11	134224644	134247792	+	23148	3691	ENSG00000151502.10	112936	4.79408	0.92901	542.146	242.173
DAG1	protein_coding	1.12384	2.17926	4.95511e-12	1.04345e-10	1.10312	0.631661	4.72998	1142.09	chr3	49468702	49535618	+	66916	6473	ENSG00000173402.11	1605	7.8894	1.57055	1565.51	718.661
KCNG3	protein_coding	1.181	2.26735	3.43382e-07	2.85449e-06	1.13777	0.631182	2.04391	289.623	chr2	42442016	42494097	-	52081	3824	ENSG00000171126.7	170850	3.43676	0.65105	402.116	177.129
GNPNAT1	protein_coding	1.12329	2.17844	2.33091e-08	2.42033e-07	1.09196	0.631153	5.2188	749.985	chr14	52775193	52791601	-	16408	3860	ENSG00000100522.9	64841	8.7012	1.7364	1027.2	472.768
TMEM97	protein_coding	1.11812	2.17064	3.71382e-10	5.50697e-09	1.09341	0.631045	9.38163	1062.13	chr17	28319094	28328685	+	9591	3034	ENSG00000109084.13	27346	15.6321	3.13119	1453.67	670.597
RICTOR	protein_coding	1.11527	2.16636	1.9729e-13	5.27666e-12	1.09736	0.630988	6.03991	2164.47	chr5	38937918	39074408	-	136490	9615	ENSG00000164327.12	253260	10.0698	2.01002	2961.46	1367.47
USO1	protein_coding	1.12144	2.17563	2.62938e-12	5.79549e-11	1.10138	0.630854	8.29146	1278.79	chr4	75724592	75814286	+	89694	4140	ENSG00000138768.14	8615	13.8337	2.74925	1752.2	805.389
BIRC6	protein_coding	1.10404	2.14956	5.22425e-16	2.12956e-14	1.08971	0.630432	11.9309	6998.75	chr2	32357027	32618899	+	261872	15703	ENSG00000115760.14	57448	19.8656	3.99614	9553.48	4444.03
VPS13C	protein_coding	1.11507	2.16606	3.01739e-11	5.53324e-10	1.09326	0.630367	6.88608	4376.1	chr15	61852388	62060473	-	208085	17071	ENSG00000129003.17	54832	11.4874	2.28478	5987.91	2764.28
DLAT	protein_coding	1.1188	2.17166	8.17094e-13	1.99363e-11	1.09975	0.630269	7.88558	1310.78	chr11	112024813	112064390	+	39577	4458	ENSG00000150768.15	1737	13.148	2.62317	1794.82	826.745
PWWP2A	protein_coding	1.13105	2.19018	9.98656e-11	1.64819e-09	1.10705	0.630196	3.95909	847.575	chr5	160075881	160119423	-	43542	5753	ENSG00000170234.12	114825	6.61454	1.30364	1163.74	531.408
RNF138	protein_coding	1.12271	2.17756	7.00003e-09	8.01922e-08	1.09354	0.630184	5.45336	722.704	chr18	32091854	32131561	+	39707	3554	ENSG00000134758.13	51444	9.08884	1.81789	989.843	455.564
SCAMP2	protein_coding	1.15264	2.22321	1.2809e-08	1.38531e-07	1.12003	0.629909	5.13324	467.344	chr15	74843729	74873365	-	29636	2453	ENSG00000140497.16	10066	8.58826	1.67822	644.27	290.419
ZNF672	protein_coding	1.179	2.2642	1.97841e-07	1.72739e-06	1.13754	0.629868	2.64393	292.905	chr1	248838279	248849517	+	11238	2989	ENSG00000171161.12	79894	4.43471	0.853155	406.075	179.734
PIEZO1	protein_coding	1.15156	2.22154	1.19485e-08	1.30196e-07	1.11918	0.629792	1.61686	491.498	chr16	88715337	88785220	-	69883	8164	ENSG00000103335.22	9780	2.70633	0.52739	678.115	304.882
LSM14B	protein_coding	1.13598	2.19768	9.89394e-08	9.10457e-07	1.10048	0.629636	4.24078	480.06	chr20	62122460	62135378	+	12918	3040	ENSG00000149657.19	149986	7.07939	1.40218	659.209	300.912
SBNO1	protein_coding	1.10498	2.15095	1.97315e-15	7.34952e-14	1.09002	0.629603	13.2467	5460.45	chr12	123289108	123364763	-	75735	11044	ENSG00000139697.13	55206	22.0572	4.43614	7454.78	3466.12
DDX18	protein_coding	1.1117	2.16101	1.29265e-12	3.0607e-11	1.09268	0.629364	11.8986	1684.94	chr2	117814649	117832379	+	17730	3796	ENSG00000088205.12	8886	19.8196	3.97767	2303.26	1066.63
DDHD2	protein_coding	1.14837	2.21664	1.16362e-08	1.2734e-07	1.11629	0.62927	2.06142	461.393	chr8	38231342	38262833	+	31491	6022	ENSG00000085788.13	23259	3.44825	0.674585	635.467	287.319
BICD2	protein_coding	1.15018	2.21942	3.07446e-07	2.58112e-06	1.11047	0.629142	1.56822	375.34	chr9	92711362	92764812	-	53450	6427	ENSG00000185963.13	23299	2.62695	0.509485	518.094	232.586
ZNF318	protein_coding	1.12163	2.17592	3.06051e-11	5.58708e-10	1.09942	0.629126	3.93434	1172.83	chr6	43336069	43369443	-	33374	8006	ENSG00000171467.15	24149	6.56616	1.30253	1607.13	738.532
RCAN3	protein_coding	1.15837	2.23205	4.71076e-08	4.62643e-07	1.12259	0.629037	2.15309	564.294	chr1	24502350	24541040	+	38690	7077	ENSG00000117602.11	11123	3.60781	0.698365	779.091	349.496
HAUS6	protein_coding	1.12841	2.18618	1.5315e-10	2.44222e-09	1.10411	0.62889	2.587	758.847	chr9	19053142	19103119	-	49977	7879	ENSG00000147874.10	54801	4.32135	0.85264	1041.5	476.191
CDYL	protein_coding	1.12655	2.18337	3.57153e-11	6.43319e-10	1.1039	0.62878	5.66984	874.506	chr6	4706158	4955551	+	249393	4142	ENSG00000153046.17	9425	9.46271	1.87698	1199.36	549.654
MOB1A	protein_coding	1.10424	2.14986	7.80876e-14	2.27429e-12	1.08741	0.628742	20.6875	3771.1	chr2	74152527	74178868	-	26341	4885	ENSG00000114978.17	55233	34.4369	6.93811	5147.12	2395.09
TMEM263	protein_coding	1.12518	2.18129	3.85474e-09	4.62477e-08	1.0968	0.628617	6.11965	938.743	chr12	106955718	106974036	+	18318	4125	ENSG00000151135.9	90488	10.2084	2.03093	1286.55	590.94
RPRD1A	protein_coding	1.12839	2.18614	3.50255e-10	5.21656e-09	1.10309	0.628495	4.6446	777.409	chr18	35989823	36067576	-	77753	4497	ENSG00000141425.17	55197	7.75106	1.53814	1066.3	488.513
VPS8	protein_coding	1.11829	2.17089	5.18197e-11	9.02475e-10	1.09576	0.628421	6.04752	1539.34	chr3	184812142	185052614	+	240472	6837	ENSG00000156931.15	23355	10.0902	2.0048	2107.81	970.868
OSBPL8	protein_coding	1.11255	2.16228	6.64834e-13	1.64186e-11	1.09397	0.628115	6.58189	1805.61	chr12	76351796	76559809	-	208013	7358	ENSG00000091039.16	114882	10.9702	2.19364	2468.99	1142.23
CYP51A1	protein_coding	1.10832	2.15594	1.38005e-13	3.80123e-12	1.09096	0.627878	19.4316	2354.99	chr7	92112150	92134803	-	22653	3249	ENSG00000001630.16	1595	32.3737	6.48941	3217.5	1492.48
ABHD10	protein_coding	1.15485	2.22661	1.87504e-07	1.64278e-06	1.11596	0.62781	3.71665	364.42	chr3	111979034	111993363	+	14329	2642	ENSG00000144827.8	55347	6.21781	1.21549	502.417	226.422
ARL15	protein_coding	1.22349	2.3351	6.0373e-06	3.8907e-05	1.16327	0.627793	1.7568	220.724	chr5	53883944	54310582	-	426638	3418	ENSG00000185305.10	54622	2.9655	0.5481	308.918	132.53
PRDM16	protein_coding	1.13356	2.19399	1.07391e-08	1.18159e-07	1.10281	0.627789	1.79127	582.146	chr1	3069167	3438621	+	369454	8736	ENSG00000142611.16	63976	2.99023	0.5923	799.123	365.168
AASDHPPT	protein_coding	1.10959	2.15785	3.24745e-09	3.95935e-08	1.08259	0.62759	8.61621	949.761	chr11	106077488	106098710	+	21222	2955	ENSG00000149313.10	60496	14.3408	2.89165	1297.19	602.334
HNRNPF	protein_coding	1.10019	2.14383	3.54846e-13	9.06085e-12	1.08262	0.627516	42.1693	5119.2	chr10	43385616	43409166	-	23550	3253	ENSG00000169813.16	3185	70.165	14.1736	6980.95	3257.45
B3GNT7	protein_coding	1.11841	2.17107	0.0328204	0.080553	0.935894	0.627384	4.66764	647.323	chr2	231395542	231401164	+	5622	3706	ENSG00000156966.6	93010	7.76806	1.56721	886.244	408.402
LASP1	protein_coding	1.1254	2.18162	5.73185e-11	9.89427e-10	1.10233	0.626953	5.00147	766.024	chr17	38869858	38921770	+	51912	4109	ENSG00000002834.17	3927	8.34633	1.6566	1050.41	481.641
LMAN1	protein_coding	1.10404	2.14956	6.22231e-10	8.71724e-09	1.07963	0.626734	5.89281	1215.08	chr18	59327822	59359962	-	32140	5521	ENSG00000074695.5	3998	9.80122	1.98439	1657.78	772.372
HELLS	protein_coding	1.10133	2.14553	8.57638e-14	2.47302e-12	1.08458	0.626492	24.0954	3001.38	chr10	94501433	94602099	+	100666	3336	ENSG00000119969.14	3070	40.0929	8.09796	4093.86	1908.9
PAFAH1B1	protein_coding	1.10568	2.152	1.8441e-13	4.9781e-12	1.08827	0.626404	11.2558	2308.71	chr17	2593745	2685615	+	91870	5497	ENSG00000007168.12	5048	18.7487	3.76295	3152.49	1464.93
PAXBP1	protein_coding	1.11175	2.16108	1.92779e-11	3.67112e-10	1.09053	0.626386	7.75238	1221.63	chr21	32733898	32771858	-	37960	4225	ENSG00000159086.14	94104	12.9135	2.59125	1669.75	773.503
KATNBL1	protein_coding	1.14109	2.20548	3.48607e-09	4.21986e-08	1.11168	0.626357	5.35026	541.266	chr15	34140673	34210079	-	69406	2723	ENSG00000134152.10	79768	8.94507	1.75544	744.54	337.992
ATP2A2	protein_coding	1.09896	2.142	1.34343e-14	4.36344e-13	1.08332	0.625933	17.6868	3744.28	chr12	110280755	110351090	+	70335	5667	ENSG00000174437.16	488	29.4229	5.95062	5104.74	2383.81
CEP170	protein_coding	1.10228	2.14693	3.96782e-13	1.0081e-11	1.08454	0.625743	13.1732	3706.4	chr1	243124427	243255321	-	130894	7541	ENSG00000143702.15	9859	21.9373	4.40917	5057.3	2355.49
NT5E	protein_coding	1.11677	2.1686	7.70474e-07	5.94927e-06	1.0777	0.625502	4.03866	640.405	chr6	85449583	85495791	+	46208	4242	ENSG00000135318.11	4907	6.72412	1.35319	876.051	404.76
POLR3G	protein_coding	1.15336	2.22431	2.29384e-08	2.3904e-07	1.11956	0.625437	3.01718	398.108	chr5	90474863	90514553	+	39690	3552	ENSG00000113356.11	10622	5.05262	0.98175	549.124	247.091
XPOT	protein_coding	1.10316	2.14825	9.71529e-14	2.77385e-12	1.08626	0.625334	10.6239	2543.07	chr12	64404349	64451127	+	46778	6414	ENSG00000184575.11	11260	17.6873	3.56046	3470.42	1615.71
OTULIN	protein_coding	1.10475	2.15062	1.40992e-12	3.30119e-11	1.08602	0.625191	6.87192	1999.78	chr5	14664747	14699711	+	34964	7800	ENSG00000154124.4	90268	11.4405	2.30328	2729.55	1270.01
C2CD5	protein_coding	1.13427	2.19507	3.26875e-09	3.98294e-08	1.10546	0.624909	2.98971	543.654	chr12	22448582	22544546	-	95964	4887	ENSG00000111731.12	9847	4.99214	0.987275	746.591	340.717
HIPK3	protein_coding	1.09753	2.13988	1.16774e-13	3.28327e-12	1.08077	0.624826	10.074	2954.79	chr11	33256671	33357023	+	100352	7849	ENSG00000110422.11	10114	16.7654	3.38259	4027.84	1881.74
CAB39	protein_coding	1.11277	2.1626	5.98304e-12	1.2457e-10	1.0925	0.624424	6.43308	1045.01	chr2	230712844	230821075	+	108231	4352	ENSG00000135932.10	51719	10.7211	2.14501	1429.05	660.979
ZNF697	protein_coding	1.13195	2.19155	1.05909e-08	1.16592e-07	1.10136	0.624278	2.74286	515.225	chr1	119619421	119647773	-	28352	5041	ENSG00000143067.4	90874	4.57672	0.909	707.182	323.269
GATAD2A	protein_coding	1.11555	2.16678	4.56439e-11	8.03644e-10	1.09331	0.624069	3.83873	892.969	chr19	19385832	19508931	+	123099	6240	ENSG00000167491.17	54815	6.40095	1.27649	1222.08	563.857
NEURL4	protein_coding	1.16498	2.2423	1.10877e-06	8.26891e-06	1.11953	0.62379	1.80623	277.484	chr17	7315778	7329393	-	13766	4137	ENSG00000215041.9	84461	3.02477	0.58769	383.373	171.596
SGPL1	protein_coding	1.10414	2.1497	8.18281e-13	1.99413e-11	1.08582	0.623707	8.42337	1805.86	chr10	70815969	70881173	+	65204	5745	ENSG00000166224.16	8879	14.024	2.82279	2464.7	1147.02
RNF4	protein_coding	1.10842	2.15609	4.16323e-12	8.90554e-11	1.08868	0.62356	5.90121	1217.63	chr4	2468936	2515855	+	46919	5528	ENSG00000063978.15	6047	9.82924	1.97318	1663.34	771.929
ZBTB11	protein_coding	1.09782	2.14031	8.31269e-10	1.13558e-08	1.07347	0.623312	5.54904	1481.34	chr3	101648888	101677495	-	28607	7153	ENSG00000066422.4	27107	9.22607	1.87201	2018.33	944.354
RHOU	protein_coding	1.1695	2.24933	1.36902e-06	1.00256e-05	1.12277	0.623177	1.62872	264	chr1	228735076	228746669	+	11593	4372	ENSG00000116574.5	58480	2.72854	0.5289	365.067	162.932
ROR1	protein_coding	1.11374	2.16406	2.84675e-11	5.25355e-10	1.09205	0.623063	3.96187	973.276	chr1	63774021	64181498	+	407477	6590	ENSG00000185483.11	4919	6.60353	1.3202	1331.08	615.469
ZFYVE21	protein_coding	1.22037	2.33007	5.71724e-05	0.000300362	1.14554	0.622404	2.72424	152.821	chr14	103715729	103733668	+	17939	1521	ENSG00000100711.13	79038	4.58308	0.865405	213.439	92.2039
ISCA1	protein_coding	1.16161	2.23706	2.20571e-07	1.91023e-06	1.12167	0.622247	3.0318	342.655	chr9	86264545	86282538	-	17993	3050	ENSG00000135070.14	81689	5.08205	0.981555	473.523	211.787
ZNF699	protein_coding	1.17763	2.26204	1.35727e-06	9.9468e-06	1.13001	0.621828	2.07778	258.344	chr19	9294274	9309573	-	15299	3358	ENSG00000196110.7	374879	3.48603	0.669535	357.899	158.79
TFDP1	protein_coding	1.13187	2.19142	7.20549e-09	8.23137e-08	1.10197	0.621777	5.18447	512.299	chr13	113584740	113641470	+	56730	2648	ENSG00000198176.12	7027	8.66086	1.70809	703.816	320.783
SEL1L	protein_coding	1.10399	2.14948	1.28095e-11	2.53938e-10	1.08357	0.621411	3.75183	1201.34	chr14	81471548	81533861	-	62313	8576	ENSG00000071537.13	6400	6.24915	1.25452	1639.97	762.707
CLIP4	protein_coding	1.10423	2.14984	4.67758e-12	9.91178e-11	1.08462	0.621377	7.16757	1410.49	chr2	29097704	29189643	+	91939	5274	ENSG00000115295.19	79745	11.9349	2.40026	1925.19	895.78
JAG1	protein_coding	1.11439	2.16503	3.22187e-10	4.84832e-09	1.0901	0.621372	3.71408	824.188	chr20	10637683	10673999	-	36316	5940	ENSG00000101384.12	182	6.18619	1.24198	1127.41	520.962
CERS6	protein_coding	1.11068	2.15948	2.41189e-10	3.69241e-09	1.08699	0.621229	5.16431	1392.85	chr2	168455861	168775137	+	319276	7241	ENSG00000172292.14	253782	8.61029	1.71833	1903.9	881.796
STX6	protein_coding	1.11607	2.16755	2.02572e-09	2.57173e-08	1.08933	0.620943	4.40464	772.643	chr1	180972711	181023121	-	50410	4709	ENSG00000135823.13	10228	7.34945	1.45984	1057.6	487.69
ZNF516	protein_coding	1.11815	2.17069	4.8244e-08	4.72433e-07	1.08587	0.620836	2.67025	806.72	chr18	76358189	76495190	-	137001	8118	ENSG00000101493.10	9658	4.45788	0.88262	1104.82	508.619
ARL2BP	protein_coding	1.17303	2.25484	5.5514e-07	4.42108e-06	1.12908	0.620773	3.42617	270.448	chr16	57245097	57253635	+	8538	2130	ENSG00000102931.7	23568	5.75026	1.10207	374.484	166.412
MAPKAPK2	protein_coding	1.16001	2.2346	2.44147e-07	2.0921e-06	1.11991	0.620467	2.26235	301.512	chr1	206684943	206734283	+	49340	3591	ENSG00000162889.10	9261	3.78939	0.735305	416.309	186.716
GPR107	protein_coding	1.10987	2.15826	4.65154e-11	8.15425e-10	1.08794	0.620369	3.27187	898.735	chr9	130053425	130140169	+	86744	7362	ENSG00000148358.19	57720	5.45239	1.09135	1228.3	569.166
SLBP	protein_coding	1.12185	2.17626	2.08124e-09	2.63399e-08	1.09463	0.620112	8.10554	603.274	chr4	1692799	1712555	-	19756	1998	ENSG00000163950.12	7884	13.5182	2.69288	826.266	380.283
C7orf26	protein_coding	1.17897	2.26415	8.74958e-07	6.66979e-06	1.13283	0.61994	3.0373	245.417	chr7	6590016	6608726	+	18710	2182	ENSG00000146576.12	79034	5.09668	0.977915	340.329	150.505
NISCH	protein_coding	1.12364	2.17897	5.7977e-09	6.74074e-08	1.09476	0.619812	2.17702	558.783	chr3	52455117	52493071	+	37954	6893	ENSG00000010322.15	11188	3.63519	0.71886	766.148	351.419
SEPT2	protein_coding	1.0854	2.12196	1.67213e-12	3.83985e-11	1.0675	0.619721	21.2336	3401.87	chr2	241315099	241354027	+	38928	4284	ENSG00000168385.17	4735	35.2602	7.20688	4623.64	2180.11
RELL1	protein_coding	1.16144	2.2368	2.52769e-07	2.16051e-06	1.12113	0.619671	4.44909	291.688	chr4	37590799	37686376	-	95577	1768	ENSG00000181826.9	768211	7.45723	1.44094	403.136	180.24
MAP3K1	protein_coding	1.10574	2.15209	1.59409e-08	1.70047e-07	1.07655	0.619448	2.48239	649.604	chr5	56815573	56896152	+	80579	7011	ENSG00000095015.5	4214	4.138	0.826775	887.561	411.648
MSH2	protein_coding	1.0978	2.14029	5.95613e-12	1.24137e-10	1.07834	0.619117	3.96735	1379.22	chr2	47402968	47567156	+	164188	9307	ENSG00000095002.14	4436	6.59926	1.33543	1879.56	878.873
SUDS3	protein_coding	1.09362	2.13409	2.58721e-13	6.77682e-12	1.07656	0.618784	9.57513	1753.43	chr12	118376379	118418031	+	41652	4897	ENSG00000111707.11	64426	15.9231	3.2272	2387.91	1118.95
PTPN1	protein_coding	1.10515	2.15121	2.18586e-11	4.13541e-10	1.08419	0.618763	6.22325	938.872	chr20	50510320	50585241	+	74921	4041	ENSG00000196396.9	5770	10.3618	2.08474	1281.81	595.936
DTL	protein_coding	1.0984	2.14116	1.22869e-10	1.99539e-09	1.07616	0.618528	7.50299	1287.29	chr1	212035552	212105006	+	69454	4597	ENSG00000143476.17	51514	12.4784	2.5276	1754.26	820.316
FIZ1	protein_coding	1.21287	2.31799	1.88498e-05	0.000109642	1.14744	0.618284	1.64541	167.815	chr19	55591370	55599630	-	8260	2763	ENSG00000179943.7	84922	2.7716	0.51921	234.121	101.509
TOMM70	protein_coding	1.08516	2.12161	1.80894e-11	3.4807e-10	1.06546	0.618067	13.8333	2280.54	chr3	100363430	100401398	-	37968	4409	ENSG00000154174.7	9868	22.9695	4.697	3099.12	1461.95
KIAA0355	protein_coding	1.10755	2.1548	2.80341e-10	4.2533e-09	1.08389	0.618063	3.25801	816.6	chr19	34254536	34355586	+	101050	6717	ENSG00000166398.12	9710	5.42957	1.08646	1115.63	517.565
GIT1	protein_coding	1.13847	2.20148	8.58798e-06	5.35594e-05	1.08789	0.618058	1.96817	281.664	chr17	29573468	29589627	-	16159	3842	ENSG00000108262.15	28964	3.28325	0.653085	386.808	176.52
HOMER1	protein_coding	1.10987	2.15826	1.74884e-10	2.75115e-09	1.08657	0.618031	3.73491	819.229	chr5	79372635	79514217	-	141582	5881	ENSG00000152413.14	9456	6.22259	1.24723	1119.45	519.008
ZNF354A	protein_coding	1.13349	2.19389	3.12411e-08	3.16464e-07	1.10076	0.617891	6.22775	503.65	chr5	178711591	178730702	-	19111	2177	ENSG00000169131.12	6940	10.4012	2.05433	691.544	315.755
CHUK	protein_coding	1.10142	2.14566	4.877e-10	7.03647e-09	1.07748	0.617762	6.79458	910.135	chr10	100188334	100229619	-	41322	3588	ENSG00000213341.10	1147	11.3034	2.2858	1240.98	579.295
RNF19A	protein_coding	1.1011	2.14518	5.49401e-11	9.5242e-10	1.07952	0.617602	8.51513	1521.31	chr8	100257059	100310327	-	53268	4791	ENSG00000034677.12	25897	14.1759	2.85435	2074.96	967.669
KRAS	protein_coding	1.08899	2.12725	1.42533e-12	3.31936e-11	1.07104	0.617418	7.89146	2154.22	chr12	25204788	25250936	-	46148	7302	ENSG00000133703.11	3845	13.121	2.6619	2930.93	1377.5
ARPP19	protein_coding	1.08212	2.11715	1.93237e-12	4.39273e-11	1.06429	0.617059	17.0124	4363.12	chr15	52547044	52569883	-	22839	6860	ENSG00000128989.10	10776	28.2449	5.77985	5926	2800.24
TMEM87B	protein_coding	1.10171	2.1461	3.11744e-09	3.80999e-08	1.07538	0.616901	4.08561	811.635	chr2	112055222	112119318	+	64096	5323	ENSG00000153214.10	84910	6.80676	1.36447	1107.66	515.606
SPPL2A	protein_coding	1.09296	2.13311	1.63748e-11	3.19011e-10	1.07293	0.616522	4.65264	1281.92	chr15	50702265	50765808	-	63543	7372	ENSG00000138600.9	84888	7.73946	1.56582	1745.79	818.039
MAN2A1	protein_coding	1.11078	2.15963	4.6724e-10	6.77497e-09	1.0863	0.616311	4.02642	700.821	chr5	109689365	109867178	+	177813	4667	ENSG00000112893.9	4124	6.71012	1.34273	957.889	443.753
SNTB2	protein_coding	1.09012	2.12892	1.42458e-12	3.31936e-11	1.07211	0.616244	5.64342	2044.55	chr16	69187128	69309052	+	121924	9696	ENSG00000168807.16	6645	9.38153	1.90532	2781.87	1307.22
HECTD1	protein_coding	1.08399	2.11989	1.17927e-13	3.31109e-12	1.06783	0.615577	7.96818	2832.23	chr14	31100117	31207804	-	107687	9503	ENSG00000092148.12	25831	13.2379	2.69843	3848.89	1815.58
TMED5	protein_coding	1.08213	2.11716	1.09659e-08	1.20394e-07	1.05529	0.615284	4.41207	1051.53	chr1	93149741	93180728	-	30987	6368	ENSG00000117500.12	50999	7.31996	1.50417	1427.53	675.531
CSNK1D	protein_coding	1.08846	2.12647	2.21819e-12	4.98112e-11	1.07022	0.615261	11.8456	1820.48	chr17	82239726	82273731	-	34005	4112	ENSG00000141551.14	1453	19.6842	4.00697	2475.96	1165.01
SCRN1	protein_coding	1.08499	2.12136	3.2404e-13	8.3266e-12	1.06818	0.615237	13.5811	2968.87	chr7	29920102	29990289	-	70187	5848	ENSG00000136193.16	9805	22.5646	4.59771	4035.24	1902.49
B3GLCT	protein_coding	1.13927	2.20269	7.07288e-08	6.72503e-07	1.10428	0.615237	2.26842	358.906	chr13	31199935	31332276	+	132341	4254	ENSG00000187676.7	145173	3.79074	0.74611	493.474	224.338
TNFRSF10D	protein_coding	1.17487	2.25773	1.52097e-06	1.10389e-05	1.1272	0.615159	1.76964	231.962	chr8	23135587	23164030	-	28443	3538	ENSG00000173530.5	8793	2.96965	0.56962	321.437	142.487
RUBCN	protein_coding	1.09368	2.13417	1.36876e-09	1.79148e-08	1.069	0.615112	3.50481	953.087	chr3	197671392	197749699	-	78307	7281	ENSG00000145016.15	9711	5.83195	1.17768	1298.39	607.789
KIDINS220	protein_coding	1.09055	2.12955	4.05851e-10	5.96149e-09	1.06753	0.615097	4.34359	1293.9	chr2	8728856	8837630	-	108774	7974	ENSG00000134313.15	57498	7.22564	1.46153	1761.25	826.552
IGF2BP1	protein_coding	1.08152	2.11627	2.32095e-13	6.14279e-12	1.06507	0.614895	9.44656	2924.34	chr17	48997411	49055650	+	58239	8274	ENSG00000159217.9	10642	15.6832	3.20991	3971.33	1877.34
IGHMBP2	protein_coding	1.15399	2.22528	8.159e-07	6.26903e-06	1.11091	0.614534	1.7812	262.443	chr11	68903841	68940599	+	36758	3961	ENSG00000132740.8	3508	2.98502	0.57739	362.366	162.52
ANKIB1	protein_coding	1.08613	2.12304	8.08378e-13	1.97474e-11	1.06869	0.614532	7.85029	1785.73	chr7	92246233	92401384	+	155151	6081	ENSG00000001629.9	54467	13.0415	2.65903	2427.53	1143.93
KIAA1109	protein_coding	1.08827	2.12619	1.01599e-12	2.43502e-11	1.07058	0.614506	2.53957	1511.83	chr4	122152332	122362758	+	210426	15914	ENSG00000138688.15	84162	4.22023	0.8589	2056.37	967.284
EPB41L5	protein_coding	1.09117	2.13046	1.48008e-09	1.92601e-08	1.06655	0.614069	5.17122	1574.2	chr2	120013004	120179119	+	166115	8155	ENSG00000115109.13	57669	8.60318	1.73926	2142.92	1005.49
USP38	protein_coding	1.10953	2.15776	1.20598e-09	1.59592e-08	1.08394	0.614029	2.32344	664.697	chr4	143184916	143223830	+	38914	7671	ENSG00000170185.9	84640	3.86996	0.776925	908.133	421.261
BAG5	protein_coding	1.08349	2.11915	7.51176e-12	1.54029e-10	1.06459	0.613884	9.77739	1921.01	chr14	103556543	103562814	-	6271	5254	ENSG00000166170.9	9529	16.235	3.31975	2609.61	1232.4
VPS37C	protein_coding	1.1806	2.2667	4.96797e-06	3.25081e-05	1.12725	0.613639	2.04392	216.519	chr11	61130255	61161617	-	31362	2865	ENSG00000167987.10	55048	3.43304	0.65479	300.513	132.525
TRIB3	protein_coding	1.15851	2.23227	1.45605e-05	8.67757e-05	1.10281	0.613633	2.39765	257.38	chr20	380616	397559	+	16943	2897	ENSG00000101255.10	57761	4.02318	0.77213	355.742	159.019
CSDE1	protein_coding	1.07559	2.10758	4.42731e-14	1.33345e-12	1.06032	0.613215	25.8071	4168.11	chr1	114716912	114758050	-	41138	4313	ENSG00000009307.15	7812	42.8134	8.80079	5653.19	2683.03
ESYT1	protein_coding	1.10368	2.14903	5.56658e-10	7.90774e-09	1.07945	0.613172	4.29131	709.009	chr12	56128055	56144671	+	16616	4418	ENSG00000139641.12	23344	7.14285	1.43978	967.8	450.219
VTI1A	protein_coding	1.09782	2.14032	1.1018e-10	1.8052e-09	1.07575	0.612954	4.63436	898.65	chr10	112447257	112818744	+	371487	5193	ENSG00000151532.13	143187	7.7097	1.55903	1224.76	572.537
ZNF644	protein_coding	1.08157	2.11634	2.00694e-12	4.54698e-11	1.06374	0.612673	19.4843	4358.07	chr1	90915297	91022272	-	106975	5985	ENSG00000122482.20	84146	32.3637	6.60476	5918.9	2797.25
ZNF251	protein_coding	1.15751	2.23072	7.26167e-07	5.6458e-06	1.11441	0.612451	2.47688	258.33	chr8	144721128	144755605	-	34477	2807	ENSG00000198169.8	90987	4.14948	0.80427	356.718	159.941
UPF1	protein_coding	1.10007	2.14365	5.38145e-10	7.67698e-09	1.0761	0.612354	3.68868	742.389	chr19	18831937	18868236	+	36299	5381	ENSG00000005007.12	5976	6.1357	1.24167	1012.31	472.471
SDHD	protein_coding	1.10684	2.15374	4.45884e-09	5.28397e-08	1.07958	0.612106	8.25668	607.279	chr11	112086772	112120013	+	33241	1972	ENSG00000204370.10	6392	13.7446	2.76878	828.971	385.587
AKAP11	protein_coding	1.08544	2.12202	9.4301e-12	1.89912e-10	1.06626	0.612029	3.97421	1473.94	chr13	42272152	42323267	+	51115	9920	ENSG00000023516.8	11215	6.60156	1.34686	2003.2	944.682
PPAT	protein_coding	1.08752	2.12508	1.71421e-10	2.70595e-09	1.06559	0.611939	7.84612	1079.98	chr4	56393361	56435615	-	42254	3682	ENSG00000128059.8	5471	13.0301	2.66216	1468.18	691.787
SLC37A3	protein_coding	1.10764	2.15493	5.2276e-08	5.09459e-07	1.07608	0.611754	5.66963	707.319	chr7	140333751	140398549	-	64798	3349	ENSG00000157800.17	84255	9.45166	1.8876	966.388	448.249
FBXO34	protein_coding	1.10406	2.14959	8.36295e-10	1.14168e-08	1.07931	0.611744	4.72496	633.626	chr14	55271302	55353609	+	82307	3592	ENSG00000178974.9	55030	7.86636	1.58356	864.877	402.374
GPBP1	protein_coding	1.07879	2.11226	5.68556e-11	9.82271e-10	1.05845	0.611707	12.8985	2269.35	chr5	57173947	57264679	+	90732	4704	ENSG00000062194.15	65056	21.4265	4.37057	3080.68	1458.02
POLR1C	protein_coding	1.09882	2.1418	1.18468e-08	1.29296e-07	1.07061	0.611604	5.89085	642.101	chr6	43509970	43562419	+	52449	2918	ENSG00000171453.18	9533	9.79634	1.98537	874.81	409.392
DIP2B	protein_coding	1.08329	2.11886	3.8692e-12	8.31162e-11	1.0649	0.61157	5.94796	1911.01	chr12	50505106	50748667	+	243561	8593	ENSG00000066084.12	57609	9.88019	2.01574	2596.26	1225.76
IQGAP1	protein_coding	1.06937	2.09852	8.74993e-14	2.51592e-12	1.05401	0.611473	20.1401	5464.36	chr15	90388217	90502243	+	114026	7233	ENSG00000140575.12	8826	33.4007	6.87942	7402.25	3526.46
ZBTB1	protein_coding	1.09077	2.12988	1.61057e-10	2.55426e-09	1.06873	0.611039	8.36538	1516.94	chr14	64503984	64533690	+	29706	4858	ENSG00000126804.13	22890	13.9103	2.82047	2064.28	969.607
TXNRD1	protein_coding	1.07996	2.11398	1.03623e-11	2.08479e-10	1.061	0.611009	41.5103	7824.93	chr12	104215778	104350305	+	134527	5046	ENSG00000198431.15	7296	68.9413	14.0793	10623.7	5026.14
KCTD9	protein_coding	1.11085	2.15973	5.14886e-07	4.12967e-06	1.07354	0.610871	3.17494	403.127	chr8	25427846	25458467	-	30621	3401	ENSG00000104756.15	54793	5.2832	1.06668	550.472	255.782
OTUD3	protein_coding	1.08595	2.12277	2.07851e-11	3.93599e-10	1.0661	0.610854	6.42245	1535.22	chr1	19882512	19912945	+	30433	6397	ENSG00000169914.5	23252	10.673	2.17194	2086.99	983.44
SOX9	protein_coding	1.05327	2.07523	1.16145e-08	1.2717e-07	1.02841	0.610527	21.1906	3131.4	chr17	72121019	72126420	+	5401	3935	ENSG00000125398.6	6662	35.0302	7.3509	4225.31	2037.49
KBTBD6	protein_coding	1.10437	2.15005	5.21141e-08	5.08125e-07	1.07304	0.610461	2.61854	506.215	chr13	41127568	41132746	-	5178	5178	ENSG00000165572.7	89890	4.35543	0.881635	690.448	321.982
ATAD2	protein_coding	1.07111	2.10105	3.73762e-12	8.03747e-11	1.05335	0.610336	12.2274	2793.91	chr8	123319849	123416350	-	96501	6101	ENSG00000156802.12	29028	20.2715	4.18322	3785.16	1802.65
ZNF436	protein_coding	1.09689	2.13893	3.54174e-09	4.2796e-08	1.07067	0.61018	3.97465	652.54	chr1	23359447	23369442	-	9995	4392	ENSG00000125945.14	80818	6.60626	1.34304	888.842	416.238
FAM91A1	protein_coding	1.07634	2.10868	8.73388e-12	1.77298e-10	1.05769	0.610072	10.1156	2134.61	chr8	123768455	123815452	+	46997	5640	ENSG00000176853.15	157769	16.7842	3.44693	2895.24	1373.99
DNAJB1	protein_coding	1.07042	2.10005	3.31034e-09	4.02877e-08	1.04612	0.609557	15.236	1396.62	chr19	14514769	14529308	-	14539	2448	ENSG00000132002.7	3337	25.2447	5.22727	1891.3	901.949
RAB10	protein_coding	1.07457	2.10609	3.89657e-13	9.92475e-12	1.05813	0.60915	17.4981	2315.95	chr2	26034109	26137454	+	103345	3535	ENSG00000084733.10	10890	29.037	5.95914	3140.59	1491.32
FANCM	protein_coding	1.1179	2.17031	2.74043e-08	2.80114e-07	1.08673	0.608959	1.54841	425.592	chr14	45135939	45200887	+	64948	7378	ENSG00000187790.10	57697	2.58124	0.51557	582.498	268.687
CLP1	protein_coding	1.14431	2.21041	8.85931e-07	6.73826e-06	1.10194	0.608927	3.07851	286.738	chr11	57657015	57661868	+	4853	2500	ENSG00000172409.5	10978	5.14475	1.01228	394.778	178.697
ZNF484	protein_coding	1.10803	2.1555	2.28816e-06	1.60448e-05	1.06642	0.608715	2.6319	395.472	chr9	92845030	92878038	-	33008	4031	ENSG00000127081.13	83744	4.37901	0.88478	539.555	251.389
KLHL12	protein_coding	1.10631	2.15295	9.25265e-09	1.03316e-07	1.07797	0.608202	4.69608	594.53	chr1	202891099	202927262	-	36163	3396	ENSG00000117153.15	59349	7.8217	1.57045	811.632	377.428
TNPO2	protein_coding	1.0835	2.11917	5.13479e-11	8.9627e-10	1.06298	0.608004	4.82247	1116.79	chr19	12699193	12724011	-	24818	6180	ENSG00000105576.15	30000	8.00671	1.63824	1517.65	715.926
FZD4	protein_coding	1.10926	2.15734	7.65173e-08	7.22129e-07	1.07677	0.607997	2.23813	615.409	chr11	86945678	86955391	-	9713	7383	ENSG00000174804.3	8322	3.73118	0.74507	841	389.818
PLXNA1	protein_coding	1.07504	2.10678	5.75676e-08	5.55429e-07	1.04596	0.607893	2.11377	718.99	chr3	126988593	127037392	+	48799	9066	ENSG00000114554.11	5361	3.51032	0.717225	975.919	462.061
SLC26A2	protein_coding	1.07425	2.10562	4.13771e-11	7.35512e-10	1.05444	0.607877	14.2572	4306.13	chr5	149960736	149987405	+	26669	8080	ENSG00000155850.7	1836	23.6576	4.85679	5838.45	2773.81
TCF20	protein_coding	1.07399	2.10525	1.75206e-12	4.01431e-11	1.05662	0.607281	6.91031	1916.61	chr22	42160012	42215442	-	55430	7410	ENSG00000100207.18	6942	11.4645	2.35608	2598.55	1234.68
USP37	protein_coding	1.07273	2.10342	1.47101e-12	3.41664e-11	1.05554	0.607244	5.9649	1921.52	chr2	218450250	218568361	-	118111	8602	ENSG00000135913.10	57695	9.89331	2.03648	2604.34	1238.71
AEN	protein_coding	1.07791	2.11098	4.27808e-08	4.21782e-07	1.04909	0.606953	7.24927	847.326	chr15	88621295	88632282	+	10987	3117	ENSG00000181026.14	64782	12.0173	2.48124	1149.34	545.309
SLC39A10	protein_coding	1.08376	2.11955	1.2516e-10	2.02611e-09	1.06239	0.606939	4.14897	867.567	chr2	195656746	195737702	+	80956	5586	ENSG00000196950.13	57181	6.89244	1.4055	1179.16	555.969
ANKLE2	protein_coding	1.07318	2.10407	2.53562e-12	5.6132e-11	1.0556	0.606929	6.71882	1659.13	chr12	132725502	132761888	-	36386	6586	ENSG00000176915.14	23141	11.1431	2.29457	2249.06	1069.19
CFAP97	protein_coding	1.07415	2.10548	2.44877e-09	3.05908e-08	1.04999	0.606854	4.56279	1077.17	chr4	185159664	185204028	-	44364	6307	ENSG00000164323.13	57587	7.565	1.56058	1459.82	694.522
BTRC	protein_coding	1.09719	2.13938	6.66336e-09	7.67352e-08	1.07005	0.606846	4.09678	941.298	chr10	101354032	101557321	+	203289	6164	ENSG00000166167.17	8945	6.81761	1.37596	1282.65	599.943
DMXL2	protein_coding	1.06543	2.0928	1.82041e-11	3.49408e-10	1.04678	0.606552	6.35524	2542.46	chr15	51447710	51622833	-	175123	10675	ENSG00000104093.13	23312	10.5394	2.17111	3441.25	1643.67
RAI1	protein_coding	1.09017	2.129	2.15042e-09	2.71985e-08	1.06514	0.606524	2.41937	692.691	chr17	17681472	17811453	+	129981	7662	ENSG00000108557.18	10743	4.02271	0.816035	942.812	442.57
ZDHHC23	protein_coding	1.12225	2.17687	5.07374e-06	3.31287e-05	1.07602	0.605571	2.09013	297.681	chr3	113947900	113962982	+	15082	3827	ENSG00000184307.14	254887	3.48041	0.69984	407.338	188.024
LIN7C	protein_coding	1.05312	2.07502	4.78806e-09	5.63791e-08	1.02949	0.60553	14.9458	2627.17	chr11	27494575	27506773	-	12198	4688	ENSG00000148943.11	55327	24.717	5.1746	3544.56	1709.78
FEM1C	protein_coding	1.06891	2.09785	6.0215e-11	1.03678e-09	1.04905	0.605395	6.81431	1485.1	chr5	115520907	115544894	-	23987	5816	ENSG00000145780.7	56929	11.2927	2.33591	2010.74	959.453
SLC12A7	protein_coding	1.0763	2.10862	3.06951e-09	3.75821e-08	1.05171	0.605142	7.9984	1585.38	chr5	1050375	1112035	-	61660	5280	ENSG00000113504.20	10723	13.2587	2.73812	2150.53	1020.23
KIF2A	protein_coding	1.07437	2.1058	4.51389e-11	7.96108e-10	1.05447	0.605114	9.00089	1224.08	chr5	62306161	62386383	+	80222	3632	ENSG00000068796.16	3796	14.9278	3.07393	1659.4	788.753
NAA50	protein_coding	1.05252	2.07415	8.57832e-11	1.43443e-09	1.03325	0.605025	18.873	4519.29	chr3	113716459	113746300	-	29841	6381	ENSG00000121579.12	80218	31.2138	6.53219	6097.42	2941.15
ARHGEF11	protein_coding	1.07111	2.10105	8.6066e-12	1.75064e-10	1.05275	0.604679	6.29713	1624.29	chr1	156934839	157045370	-	110531	6889	ENSG00000132694.18	9826	10.4467	2.14751	2201.02	1047.56
DNAJC16	protein_coding	1.07874	2.11219	3.97734e-10	5.85496e-09	1.05647	0.604274	3.84757	1124.74	chr1	15526812	15576092	+	49280	7817	ENSG00000116138.12	23341	6.39006	1.30507	1526.72	722.756
LIPA	protein_coding	1.07367	2.10478	1.26516e-08	1.37029e-07	1.04722	0.60421	9.31798	1071.86	chr10	89213568	89414557	-	200989	3065	ENSG00000107798.17	3988	15.4411	3.19484	1452.81	690.901
CRAMP1	protein_coding	1.09403	2.13469	3.5375e-09	4.27703e-08	1.06804	0.603934	4.08153	551.913	chr16	1612324	1677908	+	65584	3616	ENSG00000007545.15	57585	6.78827	1.37478	751.751	352.075
MAN1A2	protein_coding	1.07558	2.10757	7.36833e-11	1.24752e-09	1.05518	0.603922	3.52521	1131.65	chr1	117367448	117528872	+	161424	8576	ENSG00000198162.12	10905	5.84909	1.20132	1534.55	728.748
MYO1B	protein_coding	1.07403	2.10531	2.59336e-11	4.83427e-10	1.05463	0.603896	5.88789	1148.18	chr2	191245275	191425389	+	180114	5202	ENSG00000128641.18	4430	9.76436	2.01141	1556.77	739.601
MAZ	protein_coding	1.05608	2.07928	5.12399e-08	5.00082e-07	1.02865	0.603711	13.1299	1479.61	chr16	29806105	29811164	+	5059	2998	ENSG00000103495.13	4150	21.7069	4.55304	1997.51	961.709
INTS5	protein_coding	1.12951	2.18784	0.000107729	0.000531319	1.06512	0.603692	1.84333	204.542	chr11	62646847	62653302	-	6455	2979	ENSG00000185085.2	80789	3.07356	0.613105	280.148	128.935
KIAA0100	protein_coding	1.06145	2.08702	9.32728e-14	2.66681e-12	1.04639	0.603624	11.1184	3105.9	chr17	28614439	28645454	-	31015	7441	ENSG00000007202.14	9703	18.4153	3.82143	4199.66	2012.14
CASD1	protein_coding	1.10171	2.1461	3.00547e-08	3.05106e-07	1.07168	0.603315	3.57298	525.38	chr7	94509797	94557019	+	47222	3942	ENSG00000127995.16	64921	5.9471	1.19886	716.384	334.377
USP36	protein_coding	1.06509	2.0923	1.29363e-12	3.0607e-11	1.04834	0.603244	7.60536	2157.22	chr17	78795652	78840887	-	45235	7569	ENSG00000055483.19	57602	12.6042	2.60653	2918.91	1395.54
RARS	protein_coding	1.07713	2.10983	2.57032e-10	3.92017e-09	1.05541	0.602969	14.2007	1202.26	chr5	168486444	168519299	+	32855	2264	ENSG00000113643.8	5917	23.5694	4.83188	1630.91	773.607
KIAA1551	protein_coding	1.07182	2.10208	1.71373e-10	2.70595e-09	1.05082	0.602957	10.1322	2360.04	chr12	31959418	31993107	+	33689	6230	ENSG00000174718.11	55196	16.8083	3.45607	3197.95	1522.14
ATL2	protein_coding	1.06663	2.09453	4.04752e-12	8.67631e-11	1.04904	0.602802	13.4779	1949.8	chr2	38294879	38377285	-	82406	3862	ENSG00000119787.13	64225	22.3441	4.61174	2639.2	1260.41
MIB1	protein_coding	1.05919	2.08376	1.72715e-13	4.6686e-12	1.0439	0.602475	9.22746	3314.24	chr18	21741319	21870957	+	129638	9576	ENSG00000101752.11	57534	15.2848	3.1701	4479.06	2149.42
STAU1	protein_coding	1.06963	2.09889	3.4469e-11	6.23148e-10	1.05023	0.602467	8.97013	1285.12	chr20	49113338	49188367	-	75029	3825	ENSG00000124214.19	6780	14.8796	3.06067	1740.94	829.298
CWC22	protein_coding	1.08467	2.12089	4.54492e-09	5.37657e-08	1.05897	0.602279	7.87143	964.072	chr2	179944875	180007053	-	62178	3280	ENSG00000163510.13	57703	13.077	2.66587	1309.82	618.324
MGAT2	protein_coding	1.06515	2.09238	2.22255e-07	1.92154e-06	1.03411	0.602001	6.96021	701.43	chr14	49620794	49623481	+	2687	2687	ENSG00000168282.5	4247	11.5198	2.4006	948.448	454.413
THUMPD1	protein_coding	1.06479	2.09186	1.22972e-10	1.99547e-09	1.04451	0.601686	10.7374	1858.73	chr16	20733663	20742084	-	8421	4623	ENSG00000066654.13	55623	17.7919	3.68281	2514.42	1203.05
XBP1	protein_coding	1.09644	2.13827	3.37694e-08	3.40377e-07	1.06662	0.601592	8.82252	670.753	chr22	28794554	28800597	-	6043	2039	ENSG00000100219.16	7494	14.6778	2.96725	913.65	427.857
TEX2	protein_coding	1.10543	2.15163	1.15772e-07	1.05342e-06	1.07238	0.601491	1.83485	374.066	chr17	64147226	64263301	-	116075	5454	ENSG00000136478.7	55852	3.05725	0.61245	511.008	237.124
MAPK14	protein_coding	1.07363	2.10472	2.20878e-10	3.39684e-09	1.05229	0.601213	5.50189	918.834	chr6	36027676	36111236	+	83560	4460	ENSG00000112062.10	1432	9.12956	1.87421	1245.89	591.784
FAM53B	protein_coding	1.0885	2.12653	3.66203e-08	3.66384e-07	1.05919	0.601037	2.4808	495.87	chr10	124619291	124744269	-	124978	5344	ENSG00000189319.13	9679	4.12649	0.83511	674.848	316.891
RNF146	protein_coding	1.05706	2.08069	2.29459e-07	1.97877e-06	1.02666	0.600982	11.5644	1380.4	chr6	127266609	127288567	+	21958	3189	ENSG00000118518.15	81847	19.1354	3.99342	1863.61	897.187
ATP11A	protein_coding	1.0726	2.10322	9.44069e-11	1.56958e-09	1.05214	0.600496	2.72235	903.613	chr13	112690328	112887168	+	196840	8858	ENSG00000068650.18	23250	4.51568	0.92902	1224.87	582.358
ZNF585A	protein_coding	1.09142	2.13084	2.32684e-08	2.41734e-07	1.06266	0.600458	1.7986	568.053	chr19	37145539	37172741	-	27202	8457	ENSG00000196967.10	199704	2.98889	0.6083	772.762	363.345
DYNC2H1	protein_coding	1.07738	2.1102	3.64375e-09	4.382e-08	1.05251	0.60042	2.48029	1328.69	chr11	103109409	103479863	+	370454	14339	ENSG00000187240.14	79659	4.11919	0.841395	1802.87	854.51
YES1	protein_coding	1.06135	2.08688	6.37599e-12	1.31805e-10	1.04369	0.600257	12.0967	2195.04	chr18	721587	812546	-	90959	4842	ENSG00000176105.13	7525	20.0452	4.14813	2967.82	1422.26
NKTR	protein_coding	1.05273	2.07446	1.78341e-12	4.08154e-11	1.03635	0.600115	10.515	3039.65	chr3	42600613	42648741	+	48128	7700	ENSG00000114857.17	4820	17.3947	3.63528	4101.33	1977.97
MDM2	protein_coding	1.0573	2.08103	1.9542e-12	4.43739e-11	1.04065	0.599841	9.34241	4301.39	chr12	68808175	68850686	+	42511	12285	ENSG00000135679.23	4193	15.4731	3.21176	5810.32	2792.46
PLS1	protein_coding	1.08747	2.12501	3.07008e-07	2.57851e-06	1.0538	0.599803	3.01032	468.805	chr3	142596386	142713664	+	117278	4167	ENSG00000120756.12	5357	5.00749	1.01314	637.922	299.687
CNOT9	protein_coding	1.05364	2.07576	9.71478e-10	1.30516e-08	1.0319	0.59933	9.9743	1679.82	chr2	218568579	218597080	+	28501	4490	ENSG00000144580.13	9125	16.4994	3.44924	2266.46	1093.18
SZRD1	protein_coding	1.05444	2.07691	5.14571e-11	8.97405e-10	1.0355	0.598789	12.805	1748.77	chr1	16367082	16398145	+	31063	3639	ENSG00000055070.16	26099	21.1822	4.42788	2360.15	1137.38
ZHX1	protein_coding	1.0721	2.10249	2.0728e-09	2.62495e-08	1.0483	0.59876	3.82562	759.053	chr8	123248450	123275541	-	27091	5296	ENSG00000165156.14	11244	6.34124	1.31001	1028.29	489.811
USF3	protein_coding	1.05722	2.08092	2.01771e-12	4.56628e-11	1.04056	0.598674	4.23041	2175.02	chr3	113648384	113696646	-	48262	13708	ENSG00000176542.9	205717	7.00579	1.45504	2937.97	1412.06
CRY1	protein_coding	1.08476	2.12102	4.67915e-09	5.5257e-08	1.05902	0.5986	4.66373	569.919	chr12	106991363	107093829	-	102466	3267	ENSG00000008405.11	1407	7.74555	1.58191	774.434	365.403
KMT2D	protein_coding	1.05166	2.07292	1.24274e-13	3.4701e-12	1.03687	0.598379	4.44494	3243.48	chr12	49018974	49055324	-	36350	19419	ENSG00000167548.15	8085	7.35341	1.53648	4375.88	2111.08
NRF1	protein_coding	1.09409	2.13479	4.02856e-08	3.99315e-07	1.06413	0.597639	3.16581	423.948	chr7	129611713	129757082	+	145369	3579	ENSG00000106459.14	4899	5.26333	1.06829	577.537	270.359
UBE2Q1	protein_coding	1.0739	2.10512	1.85022e-08	1.9481e-07	1.04684	0.597632	5.79276	695.81	chr1	154548576	154558633	-	10057	3210	ENSG00000160714.9	55585	9.60468	1.98084	942.793	448.828
SEPHS1	protein_coding	1.0855	2.12211	1.25273e-08	1.35773e-07	1.05823	0.597068	4.56707	558.884	chr10	13317423	13348298	-	30875	3274	ENSG00000086475.14	22929	7.59015	1.544	759.612	358.156
PBRM1	protein_coding	1.05402	2.07631	1.04605e-11	2.10245e-10	1.03636	0.596812	6.02491	1791.78	chr3	52545351	52685836	-	140485	7926	ENSG00000163939.18	55193	9.96906	2.08076	2418.15	1165.41
FERMT2	protein_coding	1.08828	2.1262	1.74215e-08	1.84677e-07	1.06026	0.596653	3.61693	478.459	chr14	52857267	52951097	-	93830	3537	ENSG00000073712.14	10979	6.00929	1.22457	650.738	306.179
TRIM27	protein_coding	1.0801	2.11418	7.84348e-09	8.92004e-08	1.05394	0.596144	5.22107	579.603	chr6	28903001	28923989	-	20988	2967	ENSG00000204713.10	5987	8.66915	1.77299	786.962	372.244
GPAT4	protein_coding	1.09491	2.136	5.58526e-08	5.41197e-07	1.06425	0.596109	1.71674	404.319	chr8	41578199	41625001	+	46802	6298	ENSG00000158669.11	137964	2.85374	0.579745	550.683	257.954
PRXL2C	protein_coding	1.1513	2.22114	1.15326e-05	7.02304e-05	1.09766	0.596105	1.86134	197.97	chr9	96639576	96655281	-	15705	2863	ENSG00000158122.11	195827	3.11507	0.60761	272.709	123.23
YWHAH	protein_coding	1.06447	2.0914	2.72036e-09	3.36318e-08	1.04082	0.596046	11.6405	801.086	chr22	31944460	31957603	+	13143	1835	ENSG00000128245.14	7533	19.2741	4.00693	1083.39	518.779
CENPJ	protein_coding	1.07719	2.10992	3.40776e-09	4.13494e-08	1.05241	0.595928	3.11058	612.077	chr13	24882283	24922889	-	40606	5257	ENSG00000151849.14	55835	5.16118	1.05997	830.303	393.85
ZNF749	protein_coding	1.09534	2.13664	6.9583e-07	5.42448e-06	1.05875	0.595756	3.97833	384.224	chr19	57435328	57445485	+	10157	2587	ENSG00000186230.6	388567	6.61235	1.34431	522.888	245.559
GLMN	protein_coding	1.10556	2.15183	2.41171e-07	2.06834e-06	1.07077	0.595742	4.48684	334.369	chr1	92246401	92298976	-	52575	1995	ENSG00000174842.16	11146	7.46659	1.5071	456.425	212.313
SLC35D1	protein_coding	1.07985	2.11381	3.5803e-08	3.58737e-07	1.05125	0.595668	2.15718	497.602	chr1	66999331	67054099	-	54768	6162	ENSG00000116704.7	23169	3.58411	0.73025	675.853	319.35
HDAC4	protein_coding	1.0812	2.11579	1.4821e-08	1.58852e-07	1.05396	0.595593	1.73238	582.165	chr2	239048167	239400949	-	352782	8991	ENSG00000068024.16	9759	2.87563	0.58913	790.258	374.073
CAPZA2	protein_coding	1.05631	2.0796	2.82704e-11	5.22192e-10	1.03778	0.595573	7.58069	1615.3	chr7	116862472	116922049	+	59577	5683	ENSG00000198898.13	830	12.5529	2.60845	2181.49	1049.11
KRCC1	protein_coding	1.17594	2.25939	3.06067e-05	0.000170131	1.11311	0.595546	2.45751	159.773	chr2	88027204	88055729	-	28525	1753	ENSG00000172086.7	51315	4.1211	0.793915	221.272	98.2737
EIF5A2	protein_coding	1.05711	2.08076	4.8278e-10	6.97044e-09	1.03592	0.59427	5.98264	1254.26	chr3	170888414	170908693	-	20279	5593	ENSG00000163577.7	56648	9.90335	2.06191	1693.65	814.877
PRNP	protein_coding	1.0638	2.09043	4.54537e-10	6.61916e-09	1.04229	0.594223	8.68533	864.868	chr20	4686235	4701590	+	15355	2657	ENSG00000171867.16	5621	14.394	2.9767	1170.01	559.726
SUCO	protein_coding	1.05354	2.07562	3.20513e-10	4.83029e-09	1.03298	0.593818	7.21197	1651.38	chr1	172532348	172611833	+	79485	6108	ENSG00000094975.13	51430	11.9344	2.4895	2228.24	1074.52
GXYLT1	protein_coding	1.05227	2.07379	1.52055e-10	2.42858e-09	1.03251	0.593804	6.6509	1869.6	chr12	42081844	42144879	-	63035	7497	ENSG00000151233.10	283464	11.012	2.28982	2522.81	1216.4
TRIB2	protein_coding	1.02393	2.03344	2.32921e-06	1.63157e-05	0.990869	0.593576	6.89834	1193.05	chr2	12716888	12742734	+	25846	4588	ENSG00000071575.11	28951	11.3573	2.43936	1598.68	787.43
CXADR	protein_coding	1.06527	2.09257	1.05548e-08	1.16257e-07	1.03974	0.593463	3.15589	789.76	chr21	17512381	17593579	+	81198	6682	ENSG00000154639.18	1525	5.23466	1.0771	1068.95	510.573
SLC6A8	protein_coding	1.10624	2.15284	5.19583e-07	4.16405e-06	1.06943	0.593398	2.1277	309.452	chrX	153688098	153696593	+	8495	3896	ENSG00000130821.15	6535	3.54488	0.710515	422.633	196.271
ENC1	protein_coding	1.05284	2.07461	7.7528e-11	1.30716e-09	1.03365	0.593331	9.47675	2009.72	chr5	74627405	74641424	-	14019	5657	ENSG00000171617.13	8507	15.689	3.26452	2711.99	1307.45
USP10	protein_coding	1.06017	2.08518	1.75643e-10	2.75697e-09	1.03983	0.593307	7.71251	905.753	chr16	84699977	84779581	+	79604	3130	ENSG00000103194.15	9100	12.7738	2.65122	1224.23	587.277
SPEN	protein_coding	1.0439	2.06179	3.28037e-12	7.0993e-11	1.02754	0.593287	10.1892	4678.67	chr1	15847863	15940460	+	92597	12232	ENSG00000065526.10	23013	16.8505	3.52784	6301.19	3056.15
DZIP3	protein_coding	1.0543	2.07671	1.5351e-10	2.44413e-09	1.03441	0.593211	4.94593	1093.97	chr3	108589681	108694846	+	105165	5891	ENSG00000198919.12	9666	8.18235	1.70951	1476.38	711.56
ZDHHC5	protein_coding	1.05223	2.07373	5.6351e-11	9.75214e-10	1.03334	0.592552	8.62967	1558.16	chr11	57667746	57701187	+	33441	4815	ENSG00000156599.10	25921	14.2798	2.97957	2102.09	1014.23
GPD2	protein_coding	1.0672	2.09536	1.93622e-09	2.47202e-08	1.04381	0.592411	2.78149	659.757	chr2	156435440	156586403	+	150963	6326	ENSG00000115159.15	2820	4.61235	0.950625	893.22	426.294
ADO	protein_coding	1.05919	2.08377	4.80842e-09	5.6586e-08	1.03515	0.592401	5.58884	760.838	chr10	62804856	62808483	+	3627	3627	ENSG00000181915.4	84890	9.24994	1.92775	1027.72	493.953
PANK3	protein_coding	1.0401	2.05636	3.49997e-11	6.31551e-10	1.02223	0.592085	18.7033	6355.99	chr5	168548494	168579600	-	31106	9055	ENSG00000120137.6	79646	30.9042	6.50254	8551.98	4159.99
EGFR	protein_coding	1.03919	2.05507	1.84969e-13	4.98655e-12	1.0247	0.591914	9.9205	4225.85	chr7	55019020	55211628	+	192608	11333	ENSG00000146648.17	1956	16.393	3.44799	5685.27	2766.43
NAP1L4	protein_coding	1.04025	2.05659	2.80885e-13	7.30084e-12	1.0255	0.591786	28.8711	2888.2	chr11	2944430	2992377	-	47947	2660	ENSG00000205531.12	4676	47.7088	10.0335	3886.73	1889.67
ZDHHC7	protein_coding	1.05193	2.0733	7.0239e-11	1.19318e-09	1.03287	0.591376	8.23682	1099.98	chr16	84974180	85011535	-	37355	3553	ENSG00000153786.12	55625	13.6276	2.84604	1484.31	715.66
NSUN2	protein_coding	1.03619	2.0508	3.74891e-11	6.70511e-10	1.01846	0.591232	20.5302	2550.92	chr5	6599238	6633291	-	34053	3303	ENSG00000037474.14	54888	33.8868	7.17357	3428.88	1672.97
SLC41A2	protein_coding	1.09113	2.13041	4.21228e-07	3.44518e-06	1.05633	0.591211	2.6995	448.378	chr12	104802552	104928655	-	126103	4449	ENSG00000136052.9	84102	4.49179	0.907205	610.24	286.516
PHLPP2	protein_coding	1.0491	2.06924	2.19363e-10	3.3761e-09	1.02917	0.591001	3.379	1161.9	chr16	71644923	71724701	-	79778	9159	ENSG00000040199.18	23035	5.5917	1.1663	1566.92	756.882
CDV3	protein_coding	1.02973	2.04164	1.57179e-12	3.62997e-11	1.01446	0.590856	61.3027	9971.02	chr3	133573729	133590261	+	16532	4322	ENSG00000091527.15	55573	101.124	21.4815	13384.9	6557.1
SACM1L	protein_coding	1.05941	2.08407	1.08416e-09	1.44507e-08	1.03721	0.590815	5.1943	737.538	chr3	45689240	45745424	+	56184	3784	ENSG00000211456.10	22908	8.60371	1.78488	996.942	478.135
FASTKD1	protein_coding	1.07973	2.11365	5.54497e-08	5.37807e-07	1.05034	0.590608	4.20444	466.563	chr2	169529748	169573873	-	44125	2967	ENSG00000138399.17	79675	6.98228	1.4266	633.419	299.708
ELOVL5	protein_coding	1.03836	2.05389	6.04876e-13	1.50478e-11	1.02327	0.590282	23.623	3098.99	chr6	53267397	53349179	-	81782	3485	ENSG00000012660.13	60481	39.016	8.23011	4168.5	2029.48
KCNQ5	protein_coding	1.0796	2.11345	2.62677e-07	2.23766e-06	1.04693	0.590001	1.84817	474.427	chr6	72621791	73198851	+	577060	6844	ENSG00000185760.15	56479	3.06528	0.63105	643.951	304.903
PLS3	protein_coding	1.04468	2.0629	1.66886e-11	3.23879e-10	1.02715	0.589869	11.0712	1461.62	chrX	115561181	115650861	+	89680	3514	ENSG00000102024.17	5358	18.3056	3.83689	1968.89	954.336
ZNF607	protein_coding	1.08916	2.1275	4.00286e-07	3.29113e-06	1.05464	0.589814	3.07214	459.336	chr19	37696362	37719790	-	23428	4007	ENSG00000198182.12	84775	5.10554	1.03875	624.507	294.165
CUL5	protein_coding	1.04572	2.06439	7.04342e-11	1.1945e-09	1.02699	0.589798	8.72669	2079.11	chr11	108008732	108107776	+	99044	6351	ENSG00000166266.13	8065	14.4309	3.02245	2800.83	1357.4
CD164	protein_coding	1.0346	2.04855	4.82093e-12	1.01731e-10	1.01841	0.589736	25.9814	3517.11	chr6	109366513	109382812	-	16299	3601	ENSG00000135535.16	8763	42.8916	9.07109	4726.13	2308.08
DNAJC14	protein_coding	1.06292	2.08915	9.91955e-09	1.09965e-07	1.03762	0.58972	6.74933	715.008	chr12	55820959	55830781	-	9822	2828	ENSG00000135392.16	85406	11.1791	2.31953	966.59	463.427
PCBP1	protein_coding	1.04131	2.05809	3.33441e-09	4.05563e-08	1.0189	0.589659	17.3304	1140.12	chr2	70087453	70089203	+	1750	1750	ENSG00000169564.6	5093	28.618	6.04277	1533.86	746.374
FUT11	protein_coding	1.07543	2.10734	8.33681e-08	7.81335e-07	1.04557	0.589303	5.82626	475.037	chr10	73772290	73776219	+	3929	2178	ENSG00000196968.10	170384	9.6648	1.98772	643.879	306.195
CHD8	protein_coding	1.03656	2.05133	6.68689e-11	1.14071e-09	1.01836	0.588704	5.76406	1875.73	chr14	21385193	21456126	-	70933	8655	ENSG00000100888.13	57680	9.52525	2.00287	2522.41	1229.05
ATP1B1	protein_coding	1.01159	2.01613	1.224e-06	9.04852e-06	0.98132	0.588006	16.2151	1655.62	chr1	169105696	169132722	+	27026	2705	ENSG00000143153.12	481	26.6599	5.77032	2212.54	1098.69
DNAJA3	protein_coding	1.06666	2.09458	1.50742e-07	1.34627e-06	1.03632	0.587959	4.72502	490.188	chr16	4425804	4456775	+	30971	2763	ENSG00000103423.13	9093	7.82688	1.62316	663.183	317.193
DNAAF2	protein_coding	1.12073	2.17456	4.21351e-05	0.000227787	1.06413	0.587753	1.79919	198.868	chr14	49625173	49635230	-	10057	2963	ENSG00000165506.14	55172	2.99358	0.60479	272.04	125.695
PDS5A	protein_coding	1.03463	2.04859	8.31498e-13	2.02391e-11	1.01952	0.587681	9.1279	2592.24	chr4	39822862	39977956	-	155094	7551	ENSG00000121892.14	23244	15.074	3.18174	3483.83	1700.65
CDK2	protein_coding	1.05975	2.08457	1.07638e-06	8.04515e-06	1.02538	0.587538	5.73763	526.211	chr12	55966768	55972784	+	6016	2440	ENSG00000123374.10	1017	9.48845	1.9868	710.777	341.645
NEMP1	protein_coding	1.03614	2.05073	6.15711e-10	8.63783e-09	1.01592	0.587439	6.65609	1401.46	chr12	57055642	57078769	-	23127	5595	ENSG00000166881.9	23306	10.9846	2.32763	1883.55	919.377
DYNC1H1	protein_coding	1.02256	2.03152	1.78613e-11	3.44007e-10	1.00606	0.587397	8.38806	6322.6	chr14	101964509	102056443	+	91934	20003	ENSG00000197102.11	1778	13.8374	2.93869	8474.71	4170.48
ANAPC4	protein_coding	1.07122	2.10121	4.77181e-08	4.68186e-07	1.04276	0.587268	4.87535	490.686	chr4	25377212	25418498	+	41286	2688	ENSG00000053900.10	29945	8.08231	1.66837	664.58	316.792
USP22	protein_coding	1.03306	2.04636	6.23552e-12	1.29296e-10	1.01678	0.587235	17.3076	3483.36	chr17	20999592	21043760	-	44168	5355	ENSG00000124422.11	23326	28.5735	6.04165	4679.22	2287.49
ZNF215	protein_coding	1.04709	2.06636	3.35061e-07	2.79447e-06	1.0167	0.587117	3.99249	601.036	chr11	6926422	6984632	+	58210	4006	ENSG00000149054.15	7762	6.59569	1.38929	809.348	392.725
FJX1	protein_coding	1.12231	2.17695	7.56284e-06	4.76344e-05	1.07441	0.586782	2.4727	226.273	chr11	35618418	35620868	+	2450	2450	ENSG00000179431.6	24147	4.12305	0.822355	310.054	142.492
SYNRG	protein_coding	1.05081	2.07169	1.32413e-09	1.73643e-08	1.02892	0.586737	3.0241	941.36	chr17	37514796	37609496	-	94700	8298	ENSG00000275066.4	11276	5.00536	1.04283	1269.73	612.994
NDEL1	protein_coding	1.06304	2.08933	3.96378e-08	3.93663e-07	1.03553	0.58651	6.39287	576.452	chr17	8435860	8468160	+	32300	2407	ENSG00000166579.15	81565	10.5881	2.19769	779.211	373.692
PHACTR2	protein_coding	1.03954	2.05557	5.00493e-10	7.20057e-09	1.01935	0.586153	6.77613	2553.91	chr6	143536844	143831185	+	294341	10042	ENSG00000112419.14	9749	11.2033	2.34894	3436.18	1671.64
ATP11B	protein_coding	1.03271	2.04587	5.24687e-12	1.10033e-10	1.01656	0.585179	7.69206	2163.58	chr3	182793499	182921635	+	128136	7479	ENSG00000058063.15	23200	12.7018	2.68228	2906.45	1420.72
OAZ2	protein_coding	1.04715	2.06644	2.01524e-08	2.11309e-07	1.02189	0.585132	9.62444	699.631	chr15	64687572	64703281	-	15709	1934	ENSG00000180304.14	4947	15.9024	3.34649	942.417	456.846
EIF2A	protein_coding	1.0436	2.06136	2.1829e-09	2.75406e-08	1.02156	0.58482	13.0521	1081.32	chr3	150546684	150584242	+	37558	2207	ENSG00000144895.11	83939	21.5711	4.53313	1455.6	707.037
SAMD8	protein_coding	1.0376	2.05281	4.36666e-10	6.37721e-09	1.01766	0.584795	10.6945	2879.3	chr10	75111470	75182123	+	70653	7173	ENSG00000156671.13	142891	17.6769	3.71214	3872.19	1886.42
CEP55	protein_coding	1.02276	2.0318	6.8588e-09	7.87521e-08	1.00064	0.584732	17.118	1701.68	chr10	93496631	93529092	+	32461	2638	ENSG00000138180.15	55165	28.1973	6.03862	2280.03	1123.33
SMARCAD1	protein_coding	1.03874	2.05444	1.40047e-10	2.25273e-09	1.01979	0.584483	6.18703	1278.2	chr4	94207844	94291292	+	83448	5498	ENSG00000163104.17	56916	10.2206	2.15349	1719.03	837.358
RBAK	protein_coding	1.03307	2.04638	6.73752e-10	9.38721e-09	1.01295	0.584291	8.43256	1983.17	chr7	5045820	5069488	+	23668	6261	ENSG00000146587.17	57786	13.9199	2.94523	2663.59	1302.75
MED23	protein_coding	1.0469	2.06609	1.38396e-09	1.80905e-08	1.02519	0.584039	4.12335	870.094	chr6	131573965	131628229	-	54264	5621	ENSG00000112282.17	9439	6.8176	1.4291	1172.3	567.89
RNF114	protein_coding	1.0465	2.06552	2.10144e-07	1.82539e-06	1.01716	0.583937	6.18237	582.286	chr20	49936347	49953892	+	17545	2507	ENSG00000124226.10	55905	10.2121	2.15265	784.007	380.564
ZC3HAV1L	protein_coding	1.06498	2.09215	6.24513e-08	5.98848e-07	1.03654	0.583927	7.44619	489.17	chr7	139025705	139036029	-	10324	1753	ENSG00000146858.7	92092	12.3464	2.54594	661.953	316.386
FIGN	protein_coding	1.03561	2.04999	1.38683e-10	2.23256e-09	1.01684	0.583595	5.1704	1930.89	chr2	163593395	163736012	-	142617	9942	ENSG00000182263.13	55137	8.54247	1.79833	2595.45	1266.34
RPA1	protein_coding	1.04792	2.06755	3.56533e-09	4.30554e-08	1.02502	0.583139	4.66449	761.598	chr17	1829983	1899554	+	69571	4340	ENSG00000132383.11	6117	7.71227	1.61672	1026.82	496.375
KCTD14	protein_coding	1.19076	2.28273	0.000536881	0.00225786	1.09843	0.582833	1.96583	110.818	chr11	78015714	78046191	-	30477	1522	ENSG00000151364.16	65987	3.29853	0.63314	153.743	67.8934
PALB2	protein_coding	1.03575	2.05018	4.07387e-09	4.86468e-08	1.01345	0.582759	6.30366	949.353	chr16	23603167	23641310	-	38143	4005	ENSG00000083093.9	79728	10.4036	2.20371	1275.57	623.133
CSNK1G1	protein_coding	1.035	2.04912	3.43015e-10	5.11624e-09	1.01544	0.582486	6.02566	1798.55	chr15	64165516	64356259	-	190743	7947	ENSG00000169118.17	53944	9.95495	2.09637	2417.28	1179.83
CPT1A	protein_coding	1.03187	2.04467	1.98871e-11	3.77297e-10	1.01484	0.582438	6.43172	1400.79	chr11	68754619	68841931	-	87312	5787	ENSG00000110090.12	1374	10.615	2.24848	1881.36	920.22
ZC2HC1A	protein_coding	1.07476	2.10638	3.73295e-07	3.08546e-06	1.04173	0.582269	3.26079	408.933	chr8	78666046	78719765	+	53719	3352	ENSG00000104427.11	51101	5.40775	1.11383	554.218	263.649
PPP1R18	protein_coding	1.05716	2.08084	2.80865e-07	2.37763e-06	1.0263	0.582101	2.84807	492.478	chr6	30676388	30687895	-	11507	4599	ENSG00000146112.11	170954	4.71123	0.98491	664.919	320.038
SMURF2	protein_coding	1.04413	2.06212	7.59151e-09	8.64802e-08	1.02051	0.581931	6.37058	698.137	chr17	64545364	64662068	-	116704	2918	ENSG00000108854.15	64750	10.5358	2.20534	940.518	455.757
GSK3B	protein_coding	1.04026	2.0566	7.87491e-09	8.94076e-08	1.01684	0.581831	6.27048	1857.37	chr3	119821322	120094417	-	273095	7900	ENSG00000082701.15	2932	10.3636	2.1774	2498.78	1215.97
ZNF623	protein_coding	1.04197	2.05903	1.85657e-09	2.37931e-08	1.02023	0.581813	3.57906	960.195	chr8	143636012	143656418	+	20406	7146	ENSG00000183309.11	9831	5.91777	1.24035	1292.53	627.864
ATP11C	protein_coding	1.0276	2.03862	6.26708e-12	1.29747e-10	1.01157	0.581802	6.88536	1858.75	chrX	139726345	139933070	-	206725	7173	ENSG00000101974.14	286410	11.3597	2.41105	2493.95	1223.55
ATM	protein_coding	1.02358	2.03296	6.06664e-12	1.26052e-10	1.00776	0.58176	11.696	8048.47	chr11	108222831	108369102	+	146271	18299	ENSG00000149311.18	472	19.2919	4.10008	10789.2	5307.75
ALMS1	protein_coding	1.02736	2.03829	1.23869e-11	2.46524e-10	1.01088	0.581501	3.77744	1861.73	chr2	73385757	73609919	+	224162	13078	ENSG00000116127.17	7840	6.22992	1.32496	2497.95	1225.5
SRF	protein_coding	1.05395	2.0762	5.65639e-08	5.47044e-07	1.02651	0.581384	3.80843	600.033	chr6	43171298	43181507	+	10209	4202	ENSG00000112658.7	6722	6.30084	1.31601	809.435	390.63
PPP2CB	protein_coding	1.08519	2.12166	3.28722e-06	2.23478e-05	1.04486	0.581302	4.02862	302.007	chr8	30785609	30812872	-	27263	2006	ENSG00000104695.12	5516	6.68639	1.37085	410.051	193.963
BCL7B	protein_coding	1.06077	2.08604	1.15194e-06	8.5563e-06	1.02612	0.581145	4.9678	390.855	chr7	73536355	73558002	-	21647	2097	ENSG00000106635.7	9275	8.22063	1.71497	527.871	253.838
GID8	protein_coding	1.03841	2.05396	9.55645e-10	1.28645e-08	1.01761	0.581109	5.29943	876.731	chr20	62938118	62948475	+	10357	4397	ENSG00000101193.7	54994	8.74963	1.84922	1179.1	574.361
SMAD5	protein_coding	1.02231	2.03116	5.84628e-11	1.00747e-09	1.00494	0.580354	11.3798	3352.2	chr5	136132844	136182734	+	49890	7832	ENSG00000113658.17	4090	18.7619	3.99777	4491.89	2212.51
ABL2	protein_coding	1.02115	2.02953	2.19243e-11	4.14012e-10	1.00457	0.580156	11.3644	5408.08	chr1	179099326	179229684	-	130358	12649	ENSG00000143322.19	27	18.7445	3.98444	7245.93	3570.22
ICE1	protein_coding	1.02487	2.03477	1.97786e-11	3.7559e-10	1.00818	0.580124	7.23173	2156.8	chr5	5422693	5490234	+	67541	7927	ENSG00000164151.11	23379	11.9265	2.53692	2891.81	1421.79
TADA2B	protein_coding	1.06861	2.09741	3.0671e-07	2.57782e-06	1.03658	0.580069	1.929	403.567	chr4	7043390	7057952	+	14562	5588	ENSG00000173011.11	93624	3.19606	0.66193	546.2	260.934
SOCS4	protein_coding	1.01362	2.01898	8.57527e-09	9.67099e-08	0.991816	0.579704	7.97311	2113.44	chr14	55027229	55049488	+	22259	7040	ENSG00000180008.8	122809	13.1237	2.82255	2825.79	1401.09
CEPT1	protein_coding	1.07301	2.10381	3.89516e-07	3.20778e-06	1.04003	0.579557	4.04304	353.267	chr1	111139626	111185102	+	45476	2333	ENSG00000134255.13	10390	6.70392	1.38216	478.706	227.829
FARP2	protein_coding	1.05387	2.07609	4.83314e-07	3.89766e-06	1.02213	0.579426	2.34102	406.472	chr2	241356242	241494841	+	138599	4622	ENSG00000006607.13	9855	3.8779	0.804135	549.065	263.878
CDCA2	protein_coding	1.05512	2.07789	5.36832e-08	5.21671e-07	1.02769	0.579339	3.3497	479.563	chr8	25458996	25507920	+	48924	3814	ENSG00000184661.13	157313	5.54229	1.1571	647.248	311.879
HACD2	protein_coding	1.02338	2.03267	2.4749e-11	4.63046e-10	1.00661	0.578597	9.29488	1491.13	chr3	123491553	123585185	-	93632	4257	ENSG00000206527.9	201562	15.3285	3.26126	1999.09	983.169
ELK4	protein_coding	1.01068	2.01486	1.02511e-09	1.37177e-08	0.991418	0.578281	9.78368	4029.56	chr1	205607942	205631962	-	24020	10937	ENSG00000158711.13	2005	16.1031	3.46424	5385.01	2674.11
NEK7	protein_coding	1.03724	2.0523	2.28594e-09	2.86803e-08	1.01555	0.578277	5.36326	877.104	chr1	198156962	198322420	+	165458	4353	ENSG00000151414.14	140609	8.85872	1.8678	1179.21	574.996
CPLANE1	protein_coding	1.02086	2.02912	4.73995e-10	6.86313e-09	1.00178	0.578129	4.32714	1831.53	chr5	37106227	37249428	-	143201	11246	ENSG00000197603.13	65250	7.13823	1.51604	2454.06	1209.01
MGAT5	protein_coding	1.06159	2.08723	2.34638e-07	2.01914e-06	1.03079	0.577785	1.45836	450.893	chr2	134120181	134454621	+	334440	8255	ENSG00000152127.8	4249	2.41637	0.50036	609.575	292.211
SOAT1	protein_coding	1.02538	2.0355	1.01608e-10	1.67558e-09	1.00742	0.577471	4.82449	1257.1	chr1	179293713	179358680	+	64967	6923	ENSG00000057252.12	6646	7.95789	1.6911	1685.92	828.277
SIX4	protein_coding	1.03226	2.04523	1.18719e-08	1.295e-07	1.00881	0.577405	3.24103	766.395	chr14	60709527	60724134	-	14607	6285	ENSG00000100625.8	51804	5.34748	1.13457	1028.88	503.909
MEPCE	protein_coding	1.01644	2.02293	1.72425e-08	1.82876e-07	0.993535	0.577296	10.8154	1324.78	chr7	100428816	100434126	+	5310	3254	ENSG00000146834.13	56257	17.8072	3.82362	1772.18	877.372
DNAJB14	protein_coding	1.02044	2.02854	3.25643e-10	4.8967e-09	1.00172	0.576911	6.36881	1462.69	chr4	99896247	99946726	-	50479	6100	ENSG00000164031.16	79982	10.4942	2.24341	1958.82	966.554
FAR1	protein_coding	1.01877	2.02619	2.4869e-11	4.64863e-10	1.00222	0.576692	8.25407	2203.54	chr11	13668669	13732346	+	63677	7091	ENSG00000197601.12	84188	13.6068	2.90136	2950.67	1456.4
FOXO3	protein_coding	1.00739	2.01028	3.2891e-08	3.32018e-07	0.984207	0.576638	9.36474	2724.78	chr6	108559834	108684774	+	124940	7721	ENSG00000118689.14	2309	15.4284	3.30106	3639.83	1809.73
MOSPD1	protein_coding	1.04298	2.06048	8.24384e-08	7.73336e-07	1.01573	0.576637	32.7008	2898.3	chrX	134887625	134915267	-	27642	2367	ENSG00000101928.12	56180	54.0955	11.3061	3902.28	1894.32
GOLPH3L	protein_coding	1.05787	2.08185	2.06847e-07	1.79829e-06	1.02766	0.576562	3.87608	435.683	chr1	150646224	150697024	-	50800	2999	ENSG00000143457.10	55204	6.41943	1.33274	588.596	282.77
OCRL	protein_coding	1.02654	2.03714	3.60454e-10	5.36453e-09	1.0074	0.576518	5.53289	1076.71	chrX	129540274	129592561	+	52287	5162	ENSG00000122126.16	4952	9.12429	1.94149	1444.34	709.085
TMEM43	protein_coding	1.06968	2.09896	9.74e-07	7.33934e-06	1.03465	0.576421	2.80358	326.433	chr3	14124939	14143679	+	18740	3105	ENSG00000170876.7	79188	4.64492	0.962245	441.97	210.896
FANCB	protein_coding	1.05181	2.07313	0.000144059	0.000692328	0.997543	0.576313	2.26346	256.104	chrX	14843406	14873069	-	29663	3015	ENSG00000181544.14	2187	3.73905	0.787865	344.863	167.345
TSPYL5	protein_coding	1.03665	2.05146	6.8156e-09	7.83302e-08	1.01366	0.57592	4.78065	806.269	chr8	97273473	97277964	-	4491	4491	ENSG00000180543.4	85453	7.89663	1.66467	1083.83	528.704
CD2BP2	protein_coding	1.0251	2.03509	1.18634e-09	1.57403e-08	1.00486	0.575652	9.70576	1331.34	chr16	30350765	30355361	-	4596	3648	ENSG00000169217.8	10421	16.0056	3.40598	1784.85	877.836
PTPN14	protein_coding	1.0076	2.01057	3.00727e-13	7.77675e-12	0.994152	0.575352	20.296	9821.9	chr1	214348695	214551223	-	202528	12834	ENSG00000152104.11	5784	33.4114	7.18058	13118.8	6524.96
F2RL1	protein_coding	1.00809	2.01125	8.54117e-09	9.6379e-08	0.986636	0.575241	16.7521	1843.35	chr5	76818976	76835315	+	16339	2914	ENSG00000164251.4	2150	27.5458	5.95836	2461.74	1224.96
SYDE2	protein_coding	1.02812	2.03936	5.13819e-09	6.01877e-08	1.00603	0.575129	6.45808	1337.49	chr1	85156872	85201046	-	44174	5512	ENSG00000097096.8	84144	10.6572	2.25895	1794.3	880.681
C18orf54	protein_coding	0.999369	1.99913	8.74919e-05	0.000441812	0.955335	0.575078	2.09544	473.314	chr18	54357916	54382035	+	24119	5985	ENSG00000166845.14	162681	3.43899	0.751885	630.17	316.459
SEC22C	protein_coding	1.07072	2.10048	1.16642e-06	8.64802e-06	1.03511	0.574877	3.84651	324.881	chr3	42547968	42601080	-	53112	2256	ENSG00000093183.13	9117	6.3756	1.31742	439.903	209.859
RBMS1	protein_coding	1.02022	2.02822	1.10979e-10	1.81683e-09	1.00244	0.574812	7.97168	1435.49	chr2	160272150	160493794	-	221644	4783	ENSG00000153250.19	5937	13.1413	2.80204	1922.7	948.277
IDH1	protein_coding	1.04262	2.05996	4.08707e-08	4.0472e-07	1.01661	0.574698	5.28951	554.109	chr2	208236226	208255133	-	18907	2790	ENSG00000138413.13	3417	8.74633	1.83269	746.06	362.157
ACAD8	protein_coding	1.15315	2.22399	7.81919e-05	0.000398818	1.08746	0.574682	1.70616	142.559	chr11	134253494	134265855	+	12361	2249	ENSG00000151498.11	27034	2.85445	0.557875	196.545	88.5724
RBM26	protein_coding	1.01537	2.02142	1.65705e-11	3.21896e-10	0.999259	0.574568	8.97985	1772.92	chr13	79318867	79406221	-	87354	5239	ENSG00000139746.15	64062	14.793	3.16675	2372.05	1173.78
PLEKHF2	protein_coding	1.0319	2.04472	2.42542e-08	2.50948e-07	1.00745	0.574557	5.58957	659.877	chr8	95133803	95156684	+	22881	3137	ENSG00000175895.3	79666	9.22067	1.95847	885.801	433.953
PDE3B	protein_coding	1.01989	2.02776	6.2951e-10	8.80706e-09	1.00058	0.574548	4.98229	1140.47	chr11	14643722	14872044	+	228322	6076	ENSG00000152270.8	5140	8.20846	1.75612	1527.1	753.845
IFNGR2	protein_coding	1.07755	2.11046	5.54229e-06	3.59452e-05	1.03618	0.574532	3.20042	273.315	chr21	33402895	33437521	+	34626	2278	ENSG00000159128.14	3460	5.30436	1.09648	370.641	175.988
FNIP2	protein_coding	1.03178	2.04455	1.58908e-07	1.4136e-06	1.00422	0.574356	3.38038	878.871	chr4	158769137	158908049	+	138912	6925	ENSG00000052795.12	57600	5.58494	1.17582	1180.59	577.148
TIMELESS	protein_coding	1.01995	2.02786	9.1939e-09	1.02717e-07	0.997645	0.574242	5.05706	977.298	chr12	56416372	56449403	-	33031	5125	ENSG00000111602.11	8914	8.32875	1.78536	1308.57	646.021
KLF11	protein_coding	1.02383	2.03331	1.07285e-09	1.43094e-08	1.00377	0.574153	6.11858	989.301	chr2	10043554	10054836	+	11282	4296	ENSG00000172059.10	8462	10.0872	2.1499	1325.88	652.721
ZNF611	protein_coding	1.04885	2.06888	2.32478e-07	2.00142e-06	1.01913	0.574146	3.21507	582.393	chr19	52702812	52735054	-	32242	4835	ENSG00000213020.9	81856	5.31659	1.11354	784.763	380.023
LIN9	protein_coding	1.03747	2.05263	2.77541e-07	2.3544e-06	1.0083	0.574083	3.39622	504.633	chr1	226231156	226309733	-	78577	3950	ENSG00000183814.15	286826	5.6046	1.18783	678.104	331.162
ZFP36L2	protein_coding	1.00459	2.00638	2.6461e-08	2.71429e-07	0.98188	0.573936	10.3284	1441.12	chr2	43222401	43226609	-	4208	3696	ENSG00000152518.7	678	16.9774	3.67938	1922.75	959.495
TMEM30A	protein_coding	1.0087	2.0121	2.82647e-10	4.28508e-09	0.990735	0.573858	9.96636	1891.27	chr6	75252923	75284968	-	32045	5031	ENSG00000112697.15	55754	16.3968	3.53597	2526.07	1256.47
SMURF1	protein_coding	1.00933	2.01298	3.20871e-12	6.95906e-11	0.994541	0.573839	11.495	2490.29	chr7	99027437	99144100	-	116663	5740	ENSG00000198742.9	57154	18.9239	4.06611	3327.78	1652.79
CDK17	protein_coding	1.01528	2.02129	3.45032e-09	4.17908e-08	0.994472	0.573735	7.83063	1339.19	chr12	96278260	96400560	-	122300	4541	ENSG00000059758.7	5128	12.9094	2.75181	1792.22	886.156
TTC17	protein_coding	1.01328	2.0185	1.81293e-11	3.48508e-10	0.997213	0.573519	9.15741	1876.73	chr11	43358931	43494933	+	136002	5438	ENSG00000052841.14	55761	15.0831	3.23173	2509.87	1243.59
PHC2	protein_coding	1.01385	2.01929	9.26394e-09	1.03385e-07	0.99192	0.573405	6.81417	1067.17	chr1	33323622	33375593	-	51971	4153	ENSG00000134686.18	1912	11.2151	2.41325	1426.76	707.579
FAM20B	protein_coding	1.01742	2.0243	3.58565e-09	4.32494e-08	0.996419	0.573257	4.59297	1035.37	chr1	179025895	179076562	+	50667	5984	ENSG00000116199.11	9917	7.56306	1.62288	1385.4	685.327
ATP6V0A2	protein_coding	1.03176	2.04451	1.0035e-08	1.11075e-07	1.00857	0.572886	2.37937	657.516	chr12	123712317	123761755	+	49438	7343	ENSG00000185344.13	23545	3.92639	0.83234	882.772	432.259
NKRF	protein_coding	1.01148	2.01598	2.8716e-08	2.91906e-07	0.988194	0.572835	6.95293	1192.09	chrX	119588336	119606443	-	18107	4552	ENSG00000186416.14	55922	11.4403	2.46559	1592.8	791.379
STRN	protein_coding	1.0095	2.01322	4.04331e-11	7.21259e-10	0.993049	0.572834	6.61281	2036.54	chr2	36843639	36966472	-	122833	8168	ENSG00000115808.11	6801	10.8899	2.33572	2721.58	1351.51
AHNAK	protein_coding	0.998832	1.99838	5.49373e-14	1.63284e-12	0.986491	0.572379	65.6968	47761.7	chr11	62433541	62546835	-	113294	19246	ENSG00000124942.13	79026	107.985	23.409	63664.8	31858.7
DMXL1	protein_coding	1.01144	2.01592	9.889e-11	1.63475e-09	0.994213	0.572343	3.61487	1531.46	chr5	119071388	119249127	+	177739	11236	ENSG00000172869.14	1657	5.95437	1.27536	2047.57	1015.35
BLOC1S5	protein_coding	1.07995	2.11396	1.76755e-05	0.000103434	1.03362	0.572306	2.76094	228.663	chr6	8013566	8064414	-	50848	2209	ENSG00000188428.19	63915	4.59044	0.931455	310.844	146.483
API5	protein_coding	1.01411	2.01965	2.03377e-10	3.14677e-09	0.996144	0.572236	10.3077	1576.28	chr11	43311962	43344529	+	32567	4060	ENSG00000166181.12	8539	16.9774	3.63803	2108.07	1044.5
PQLC1	protein_coding	1.07903	2.11261	0.000179225	0.000844535	1.01925	0.57219	1.89425	181.237	chr18	79902419	79951664	-	49245	2555	ENSG00000122490.18	80148	3.14949	0.63901	246.512	115.962
FLCN	protein_coding	1.05138	2.07251	4.35904e-07	3.5509e-06	1.02009	0.572172	4.04567	438.155	chr17	17212211	17227989	-	24928	2889	ENSG00000154803.12	201163	6.69873	1.39261	591.086	285.224
CTDSP2	protein_coding	1.01729	2.02411	4.81611e-10	6.95851e-09	0.998388	0.571961	8.31192	1529.85	chr12	57819926	57846739	-	26813	4890	ENSG00000175215.10	10106	13.7009	2.92294	2047.69	1012.02
MCFD2	protein_coding	1.02368	2.0331	5.35352e-08	5.20921e-07	0.998589	0.571866	3.90399	707.146	chr2	46901869	46941855	-	39986	4812	ENSG00000180398.12	90411	6.43252	1.37546	947.358	466.933
TNFAIP1	protein_coding	1.05658	2.07999	8.33878e-07	6.38813e-06	1.02323	0.571428	3.19615	446.28	chr17	28335601	28347009	+	11408	3729	ENSG00000109079.9	7126	5.29192	1.10037	602.406	290.153
WDR75	protein_coding	0.997165	1.99607	6.32128e-08	6.05007e-07	0.973693	0.570826	13.6231	1406.56	chr2	189441432	189475565	+	34133	2735	ENSG00000115368.9	84128	22.3701	4.87623	1873.28	939.847
POU2F1	protein_coding	1.00272	2.00377	5.17651e-12	1.08669e-10	0.98793	0.570621	5.50593	2964.91	chr1	167220828	167427345	+	206517	14269	ENSG00000143190.22	5451	9.05857	1.95329	3955.87	1973.95
STK40	protein_coding	1.0277	2.03877	2.81506e-08	2.86876e-07	1.00335	0.570603	3.10579	615.178	chr1	36339623	36385896	-	46273	5263	ENSG00000196182.10	83931	5.12714	1.08443	825.668	404.687
ZNF566	protein_coding	1.02714	2.03797	1.66157e-08	1.76503e-07	1.00357	0.570586	4.09351	859.585	chr19	36445118	36489861	-	44743	5588	ENSG00000186017.14	84924	6.75346	1.43356	1152.83	566.342
C1orf109	protein_coding	1.03165	2.04436	1.41637e-06	1.03351e-05	0.999194	0.570358	4.83792	451.305	chr1	37681569	37690520	-	8951	2476	ENSG00000116922.14	54955	7.97703	1.69881	605.579	297.03
DCAF1	protein_coding	1.00904	2.01257	1.17279e-09	1.55749e-08	0.989727	0.570257	5.1098	1319.38	chr3	51395866	51500002	-	104136	6849	ENSG00000145041.15	9730	8.40706	1.81252	1762.19	876.565
TENT2	protein_coding	1.01307	2.0182	3.38333e-10	5.05383e-09	0.994721	0.570244	10.9012	1483	chr5	79612419	79686648	+	74229	3612	ENSG00000164329.13	167153	17.9526	3.84976	1982.93	983.07
FBXW11	protein_coding	1.00296	2.00411	3.17211e-12	6.89441e-11	0.988451	0.570041	15.7424	2756.97	chr5	171861548	172006873	-	145325	4641	ENSG00000072803.17	23291	25.8933	5.5915	3678.27	1835.66
TRIP12	protein_coding	0.997547	1.9966	8.48266e-13	2.05732e-11	0.983981	0.569872	19.916	7680.42	chr2	229763837	229922009	-	158172	10214	ENSG00000153827.13	9320	32.7466	7.08547	10234.9	5125.91
TYW3	protein_coding	1.03759	2.0528	8.46899e-08	7.9226e-07	1.01071	0.569566	3.75186	493.566	chr1	74733151	74766674	+	33523	3499	ENSG00000162623.15	127253	6.19794	1.30577	663.489	323.644
TOR1B	protein_coding	1.07948	2.11327	6.83515e-06	4.34828e-05	1.03712	0.569548	2.41884	251.021	chr9	129803152	129811281	+	8129	2769	ENSG00000136816.15	27348	4.01246	0.82522	340.805	161.238
CSNK1G3	protein_coding	1.00992	2.0138	1.16862e-08	1.27818e-07	0.987976	0.569518	7.34131	1311.05	chr5	123512098	123617045	+	104947	4741	ENSG00000151292.17	1456	12.0949	2.5877	1752.37	869.734
VAMP3	protein_coding	1.01213	2.01688	1.86957e-08	1.96746e-07	0.98939	0.569345	8.55367	870.023	chr1	7771268	7781432	+	10164	2697	ENSG00000049245.12	9341	14.0734	3.03394	1162.68	577.362
LONRF2	protein_coding	1.01048	2.01458	4.98596e-10	7.18246e-09	0.991922	0.569039	3.14506	1650.54	chr2	100273290	100322733	-	49443	13933	ENSG00000170500.12	164832	5.17991	1.1102	2205.94	1095.14
SMC6	protein_coding	1.00759	2.01055	1.34636e-10	2.17086e-09	0.990309	0.568743	8.59505	1832.16	chr2	17663811	17800195	-	136384	5656	ENSG00000163029.15	79677	14.147	3.04312	2446.84	1217.49
SUN1	protein_coding	1.00582	2.00808	3.23401e-11	5.87247e-10	0.989696	0.568696	8.8393	1572.02	chr7	816614	874920	+	58306	4713	ENSG00000164828.17	23353	14.5446	3.13401	2098.79	1045.25
JAZF1	protein_coding	1.09021	2.12905	3.07871e-05	0.000171039	1.03985	0.568336	2.04804	238.732	chr7	27830572	28180743	-	350171	3125	ENSG00000153814.12	221895	3.40647	0.689615	324.901	152.563
KNL1	protein_coding	1.00204	2.00283	3.92774e-11	7.01875e-10	0.985956	0.568258	5.80834	2101.06	chr15	40594019	40664342	+	70323	9573	ENSG00000137812.19	57082	9.54919	2.06749	2802.56	1399.56
SESN1	protein_coding	1.02057	2.02872	2.19216e-06	1.54376e-05	0.988072	0.567771	3.50773	520.636	chr6	108986436	109094819	-	108383	3945	ENSG00000080546.13	27244	5.78904	1.22643	697.892	343.38
TBCEL	protein_coding	1.02042	2.0285	6.86742e-07	5.36345e-06	0.990782	0.567698	4.01138	646.339	chr11	121024071	121090775	+	66704	4283	ENSG00000154114.12	219899	6.61918	1.40357	866.16	426.518
CDC23	protein_coding	1.00626	2.0087	1.25825e-06	9.28483e-06	0.976394	0.567572	5.02226	725.081	chr5	138187647	138213343	-	25696	3831	ENSG00000094880.10	8697	8.25765	1.78686	967.302	482.86
KIAA2026	protein_coding	1.02935	2.0411	6.73889e-08	6.43157e-07	1.00347	0.567495	2.14249	563.277	chr9	5919007	6007787	-	88780	6988	ENSG00000183354.11	158358	3.53423	0.75074	755.711	370.842
TMEM127	protein_coding	1.00935	2.013	3.90799e-10	5.76542e-09	0.991066	0.567363	4.86731	1168.35	chr2	96248515	96265994	-	17479	6367	ENSG00000135956.8	55654	8.01242	1.7222	1560.9	775.801
CGGBP1	protein_coding	1.00667	2.00927	1.26424e-09	1.66434e-08	0.987428	0.567259	6.96868	1603.77	chr3	88051943	88149885	-	97942	6109	ENSG00000163320.10	8545	11.4666	2.47072	2141.04	1066.5
TMBIM6	protein_coding	0.995032	1.99312	2.82281e-11	5.21885e-10	0.979508	0.566967	24.1113	3106.07	chr12	49741556	49764934	+	23378	3412	ENSG00000139644.12	7009	39.6107	8.61191	4136.03	2076.11
CSNK2A2	protein_coding	1.05989	2.08477	1.84886e-06	1.32108e-05	1.02405	0.566928	4.7208	301.211	chr16	58157906	58197920	-	40014	1701	ENSG00000070770.8	1459	7.82117	1.62043	407.053	195.37
MKNK2	protein_coding	1.0392	2.05509	2.16761e-07	1.87804e-06	1.01043	0.566616	2.79968	428.8	chr19	2037464	2051244	-	13780	4076	ENSG00000099875.14	2872	4.62495	0.974405	576.764	280.837
PAN3	protein_coding	1.00992	2.01379	1.64826e-09	2.12983e-08	0.990212	0.566511	4.46511	947.947	chr13	28138505	28295335	+	156830	5629	ENSG00000152520.13	255967	7.34688	1.58333	1266.45	629.448
KBTBD2	protein_coding	1.00254	2.00352	9.54656e-10	1.28597e-08	0.9838	0.566334	14.6198	2063.37	chr7	32868171	32891897	-	23726	3745	ENSG00000170852.10	25948	24.0454	5.19421	2752.1	1374.63
BLCAP	protein_coding	1.03178	2.04455	9.75407e-08	9.00034e-07	1.0051	0.566006	5.0979	499.996	chr20	37517416	37527931	-	10515	2608	ENSG00000166619.13	10904	8.41332	1.78249	671.311	328.682
VPS13A	protein_coding	0.996678	1.9954	2.99829e-11	5.5032e-10	0.981037	0.565608	3.67663	2324.34	chr9	77177352	77421541	+	244189	16747	ENSG00000197969.12	23230	6.04242	1.31084	3096.28	1552.4
FXR2	protein_coding	1.03427	2.04808	6.56126e-07	5.14063e-06	1.00348	0.565553	3.6725	408.509	chr17	7591229	7614867	-	23638	2957	ENSG00000129245.11	9513	6.05734	1.28766	548.576	268.442
GEMIN5	protein_coding	1.01187	2.01652	6.60389e-09	7.61699e-08	0.990488	0.565498	3.93713	801.917	chr5	154887415	154938209	-	50794	5397	ENSG00000082516.8	25929	6.47848	1.39579	1071.88	531.956
POLQ	protein_coding	0.999213	1.99891	1.46854e-10	2.35291e-09	0.982279	0.565236	6.02283	2067.56	chr3	121431426	121546641	-	115215	9076	ENSG00000051341.13	10721	9.89744	2.14821	2756.26	1378.86
RASA3	protein_coding	1.01857	2.02591	1.35065e-08	1.45532e-07	0.995869	0.565039	3.94735	623.514	chr13	113977782	114132611	-	154829	4191	ENSG00000185989.10	22821	6.5054	1.38931	834.959	412.07
DCTD	protein_coding	1.04596	2.06474	8.65007e-07	6.60882e-06	1.01348	0.564793	4.01505	342.301	chr4	182890103	182917594	-	27491	2267	ENSG00000129187.14	1635	6.63639	1.39371	461.17	223.432
NT5DC3	protein_coding	0.994374	1.99222	3.32236e-11	6.02716e-10	0.978775	0.56473	7.91174	2153.89	chr12	103772309	103841197	-	68888	7207	ENSG00000111696.11	51559	13.0031	2.8204	2868.33	1439.44
TMEM63B	protein_coding	1.05238	2.07395	2.89299e-06	1.98808e-05	1.01596	0.564626	2.31754	292.67	chr6	44126913	44155519	+	28606	3358	ENSG00000137216.18	55362	3.8371	0.797995	395.15	190.191
ZNF507	protein_coding	0.990695	1.98714	2.208e-11	4.16564e-10	0.975533	0.564608	10.5594	3089.5	chr19	32345593	32387667	+	42074	7744	ENSG00000168813.16	22847	17.338	3.78068	4109.87	2069.12
HEATR5B	protein_coding	1.00661	2.00919	8.59424e-09	9.68164e-08	0.985259	0.564382	3.14765	821.236	chr2	36980896	37084342	-	103446	6905	ENSG00000008869.11	54497	5.18183	1.11347	1097.12	545.356
CUX1	protein_coding	0.996981	1.99582	8.00832e-11	1.348e-09	0.98063	0.564252	3.55089	2088.89	chr7	101815903	102283958	+	468055	15587	ENSG00000257923.10	1523	5.83815	1.26362	2783.18	1394.59
NOL9	protein_coding	0.996586	1.99527	9.70103e-10	1.30418e-08	0.978154	0.564115	5.44604	1368.13	chr1	6521346	6554535	-	33189	6649	ENSG00000162408.10	79707	8.94576	1.94631	1822.21	914.062
ITGAV	protein_coding	0.988759	1.98448	7.2756e-13	1.78807e-11	0.97562	0.5639	16.3899	4466.18	chr2	186590064	186680901	+	90837	7207	ENSG00000138448.11	3685	26.911	5.86881	5939.37	2993
PXDC1	protein_coding	1.0823	2.11741	2.98969e-05	0.000166595	1.03314	0.563868	2.75198	224.958	chr6	3722619	3752026	-	29407	2190	ENSG00000168994.13	221749	4.57244	0.931525	305.626	144.29
ETF1	protein_coding	0.986004	1.98069	1.19082e-09	1.57792e-08	0.96796	0.563759	18.5188	2894.97	chr5	138506094	138543300	-	37206	4138	ENSG00000120705.12	2107	30.3828	6.65477	3846.56	1943.37
ZNF462	protein_coding	0.994616	1.99255	2.36582e-11	4.44687e-10	0.979233	0.563755	5.07601	2031.33	chr9	106863096	107013634	+	150538	10597	ENSG00000148143.12	58499	8.34178	1.81025	2705.03	1357.62
TBK1	protein_coding	1.00671	2.00933	6.44749e-09	7.45778e-08	0.985694	0.563733	13.1942	1617.34	chr12	64451879	64502108	+	50229	3256	ENSG00000183735.9	29110	21.7172	4.67124	2159.29	1075.4
SHPK	protein_coding	1.16559	2.24325	0.00881222	0.0263381	1.02283	0.563686	2.00033	72.9419	chr17	3608261	3636322	-	28061	981	ENSG00000197417.7	23729	3.36632	0.63434	101.29	44.5936
ZNF367	protein_coding	0.973917	1.96417	3.91521e-06	2.61874e-05	0.94409	0.563634	7.52176	1038.23	chr9	96385940	96418329	-	32389	3646	ENSG00000165244.6	195828	12.3105	2.73299	1375.03	701.426
TARSL2	protein_coding	1.05643	2.07977	4.92502e-06	3.22718e-05	1.01787	0.56355	2.37221	324.447	chr15	101653597	101724604	-	71007	3651	ENSG00000185418.15	123283	3.92841	0.816	438.144	210.75
LCOR	protein_coding	0.989101	1.98495	9.00653e-12	1.81923e-10	0.974575	0.563353	9.35645	9071.84	chr10	96832281	96995959	+	163678	25677	ENSG00000196233.13	84458	15.3694	3.34348	12065.2	6078.49
ZBTB44	protein_coding	0.991242	1.9879	1.35782e-11	2.67091e-10	0.976369	0.563242	10.5475	3884.93	chr11	130226676	130314908	-	88232	9755	ENSG00000196323.13	29068	17.3282	3.76681	5169.14	2600.72
DCUN1D2	protein_coding	1.0369	2.05181	4.46968e-07	3.63374e-06	1.00678	0.562824	3.09077	380.396	chr13	113455818	113490952	-	35134	3273	ENSG00000150401.14	55208	5.10235	1.0792	511.372	249.42
ZNF24	protein_coding	0.998123	1.9974	2.16807e-09	2.73876e-08	0.978821	0.562815	18.066	5179.12	chr18	35332211	35344456	-	12245	7610	ENSG00000172466.15	7572	29.7083	6.4236	6901.88	3456.37
IRS1	protein_coding	0.998498	1.99792	1.03823e-09	1.3875e-08	0.9799	0.562586	3.27134	1198.62	chr2	226731316	226799759	-	68443	9705	ENSG00000169047.5	3667	5.37682	1.16585	1597.1	800.132
LCLAT1	protein_coding	0.998162	1.99745	1.26017e-09	1.66005e-08	0.979409	0.562552	4.30959	1124.48	chr2	30447235	30644225	+	196990	6911	ENSG00000172954.13	253558	7.08763	1.53155	1498.92	750.031
ZKSCAN2	protein_coding	0.998463	1.99787	1.00094e-09	1.34207e-08	0.979903	0.56243	4.48551	1273.39	chr16	25236000	25257931	-	21931	7523	ENSG00000155592.15	342357	7.37273	1.59829	1696.73	850.04
DCAF7	protein_coding	0.997477	1.9965	5.8255e-10	8.20664e-09	0.979472	0.562083	5.82838	1394.34	chr17	63550460	63594266	+	43806	6340	ENSG00000136485.14	10238	9.57936	2.0774	1857.58	931.105
NXF1	protein_coding	0.99326	1.99068	1.42918e-06	1.04099e-05	0.964213	0.561739	4.08808	716.711	chr11	62792122	62806302	-	14180	4644	ENSG00000162231.13	10482	6.70865	1.46751	953.276	480.146
SH3BP4	protein_coding	0.993444	1.99093	3.91403e-10	5.77015e-09	0.976003	0.561538	15.1774	3145.69	chr2	234951972	235055714	+	103742	5495	ENSG00000130147.15	23677	24.9409	5.41395	4187.4	2103.98
TMEM248	protein_coding	0.987358	1.98255	5.59243e-11	9.68655e-10	0.97172	0.561413	14.0254	2242.61	chr7	66921224	66958551	+	37327	4229	ENSG00000106609.16	55069	23.0179	5.03296	2980.9	1504.32
EPHB4	protein_coding	1.00259	2.00359	1.04502e-08	1.15293e-07	0.98124	0.561353	6.78604	1117.4	chr7	100802564	100827521	-	24957	4351	ENSG00000196411.9	2050	11.1599	2.41216	1491.22	743.576
FGF2	protein_coding	1.00525	2.00729	1.75362e-08	1.85699e-07	0.983077	0.560935	4.52689	1155.26	chr4	122826707	122898236	+	71529	6775	ENSG00000138685.15	2247	7.45256	1.60121	1542.12	768.402
DHX15	protein_coding	0.985225	1.97962	1.47255e-10	2.35747e-09	0.968983	0.560927	21.7873	2465.56	chr4	24527474	24584550	-	57076	2994	ENSG00000109606.12	1665	35.7462	7.82833	3275.5	1655.62
FEM1A	protein_coding	1.00909	2.01264	2.31313e-07	1.99391e-06	0.982551	0.560801	1.62793	589.93	chr19	4791680	4801273	+	9593	9593	ENSG00000141965.4	55527	2.67733	0.578525	787.798	392.063
DCTN4	protein_coding	0.994163	1.99192	5.49988e-10	7.83492e-09	0.976391	0.560376	10.5391	1857.34	chr5	150708439	150759109	-	50670	4671	ENSG00000132912.12	51164	17.3221	3.75617	2472.9	1241.77
ITGA6	protein_coding	0.997092	1.99597	7.7118e-10	1.05777e-08	0.978852	0.56031	4.90657	1083.13	chr2	172427417	172506282	+	78865	5840	ENSG00000091409.14	3655	8.06252	1.75062	1443.22	723.043
SPIRE1	protein_coding	0.998796	1.99833	1.98064e-09	2.52082e-08	0.97955	0.560174	5.76193	1249.62	chr18	12446511	12658134	-	211623	5751	ENSG00000134278.15	56907	9.4743	2.04956	1665.39	833.852
TRIM26	protein_coding	1.00475	2.00659	9.92427e-09	1.09965e-07	0.983329	0.56011	6.77926	904.259	chr6	30184454	30213427	-	28973	3539	ENSG00000234127.8	7726	11.1526	2.40587	1206.62	601.896
IMPAD1	protein_coding	0.983934	1.97785	2.946e-10	4.453e-09	0.967212	0.559944	8.53423	2322.35	chr8	56957932	56993844	-	35912	7199	ENSG00000104331.8	54928	14.0006	3.06783	3084.24	1560.46
FEN1	protein_coding	0.988274	1.98381	2.39761e-08	2.48705e-07	0.966763	0.559853	13.1421	1116.81	chr11	61792636	61797244	+	4608	2247	ENSG00000168496.3	2237	21.5564	4.72781	1484.39	749.219
RIPK1	protein_coding	1.00594	2.00826	3.08508e-08	3.12823e-07	0.982941	0.559716	7.02593	1101.03	chr6	3068423	3115187	+	46764	4162	ENSG00000137275.13	8737	11.5631	2.48875	1469.56	732.494
KBTBD4	protein_coding	1.03044	2.04264	5.62599e-07	4.46472e-06	1.00036	0.559527	3.13353	388.354	chr11	47572196	47579015	-	6819	3295	ENSG00000123444.13	55709	5.17149	1.09556	521.207	255.5
KRT80	protein_coding	1.02441	2.03412	3.04504e-07	2.56278e-06	0.996137	0.559427	2.97148	435.838	chr12	52168995	52192000	-	23005	3894	ENSG00000167767.13	144501	4.90006	1.0429	584.108	287.569
CHST15	protein_coding	1.01186	2.01651	7.50456e-08	7.0923e-07	0.987108	0.559372	2.14811	530.932	chr10	124007665	124093607	-	85942	6554	ENSG00000182022.17	51363	3.53753	0.75868	710.055	351.81
NFATC2	protein_coding	1.03078	2.04314	8.29924e-07	6.36714e-06	0.999788	0.55921	1.55056	454.068	chr20	51386956	51562831	-	175875	7797	ENSG00000101096.19	4773	2.55959	0.54154	609.454	298.682
FICD	protein_coding	1.0722	2.10264	2.85214e-05	0.00015972	1.0245	0.559208	1.49135	212.716	chr12	108515184	108521210	+	6026	3809	ENSG00000198855.6	11153	2.47346	0.509235	287.977	137.454
GATA5	protein_coding	1.03107	2.04354	3.51261e-05	0.000193293	0.987509	0.559174	3.07906	301.034	chr20	62463496	62475970	-	12474	2595	ENSG00000130700.6	140628	5.07226	1.08585	403.827	198.241
CIAPIN1	protein_coding	1.04537	2.06389	3.57788e-06	2.40899e-05	1.00895	0.559115	3.53391	289.923	chr16	57428168	57447528	-	19360	2182	ENSG00000005194.14	57019	5.83962	1.22821	390.416	189.43
PLEKHB2	protein_coding	0.987614	1.9829	4.60018e-11	8.09217e-10	0.972104	0.559032	7.11825	1711.93	chr2	131104846	131353709	+	248863	6360	ENSG00000115762.16	55041	11.6872	2.54933	2275.94	1147.91
PPM1L	protein_coding	1.00237	2.00329	7.1411e-09	8.1716e-08	0.981507	0.558998	1.88031	852.929	chr3	160755601	161078907	+	323306	12028	ENSG00000163590.13	151742	3.09334	0.667285	1137.72	568.135
SMARCD1	protein_coding	0.997469	1.99649	8.37724e-09	9.46871e-08	0.976703	0.558913	6.82963	957.369	chr12	50084971	50100712	+	15741	3714	ENSG00000066117.14	6602	11.2239	2.43541	1275.2	639.54
FOPNL	protein_coding	0.983325	1.97702	1.74312e-09	2.24241e-08	0.965065	0.558818	20.6049	1835.64	chr16	15865719	15888625	-	22906	2357	ENSG00000133393.12	123811	33.7963	7.41359	2437.3	1233.98
CRYBG1	protein_coding	0.979796	1.97219	3.44651e-08	3.46872e-07	0.958353	0.558544	3.75655	1409.26	chr6	106360807	106571978	+	211171	9909	ENSG00000112297.14	202	6.15503	1.35806	1869.51	949.012
PAPOLG	protein_coding	1.00856	2.01191	9.55977e-08	8.83311e-07	0.983659	0.558524	3.59643	577.954	chr2	60756229	60798963	+	42734	4263	ENSG00000115421.12	64895	5.92333	1.26952	772.296	383.612
PTTG1IP	protein_coding	0.986465	1.98132	1.19587e-06	8.85344e-06	0.9584	0.558374	8.44932	970.508	chr21	44849584	44873903	-	24319	3032	ENSG00000183255.11	754	13.8494	3.04925	1289.4	651.612
FBXO11	protein_coding	0.992831	1.99009	1.87696e-08	1.97421e-07	0.971369	0.558317	12.2345	1969.25	chr2	47789321	47905793	-	116472	4268	ENSG00000138081.20	80204	20.1157	4.35328	2621.41	1317.1
ZNF445	protein_coding	0.994577	1.9925	1.91921e-09	2.45185e-08	0.975606	0.558159	1.49629	1040.07	chr3	44431719	44477670	-	45951	18409	ENSG00000185219.16	353274	2.45913	0.53345	1385.04	695.095
TBCCD1	protein_coding	1.03237	2.04538	1.85022e-06	1.32112e-05	0.999157	0.558008	3.18288	339.346	chr3	186546072	186570543	-	24471	2833	ENSG00000113838.12	55171	5.24939	1.11638	455.511	223.182
LRRC8B	protein_coding	0.983449	1.97719	3.85042e-10	5.68876e-09	0.966533	0.55792	5.93761	1808.42	chr1	89524853	89597864	+	73011	8056	ENSG00000197147.13	23507	9.73964	2.13558	2401.38	1215.46
CTR9	protein_coding	0.997958	1.99717	2.2176e-08	2.3157e-07	0.975939	0.557759	14.5413	2511.2	chr11	10750986	10779743	+	28757	4586	ENSG00000198730.8	9646	23.9135	5.16922	3346.14	1676.26
TNFRSF10B	protein_coding	1.00355	2.00493	2.06433e-08	2.16122e-07	0.98127	0.557695	5.15448	805.557	chr8	23020132	23069179	-	49047	4146	ENSG00000120889.12	8795	8.48151	1.82746	1074.79	536.327
SPTY2D1	protein_coding	0.985327	1.97976	1.32117e-07	1.19093e-06	0.961535	0.557667	4.64905	1010.58	chr11	18606400	18634493	-	28093	5754	ENSG00000179119.14	144108	7.62311	1.675	1342.03	679.142
HIPK2	protein_coding	0.983854	1.97774	3.72549e-11	6.66908e-10	0.968661	0.557382	3.13226	1824.91	chr7	139561569	139777778	-	216209	15402	ENSG00000064393.15	28996	5.14008	1.12445	2424.06	1225.75
TOPBP1	protein_coding	0.974229	1.96459	2.46648e-10	3.76746e-09	0.958129	0.55738	14.0019	3269.62	chr3	133600270	133662380	-	62110	6167	ENSG00000163781.13	11073	22.936	5.06771	4332.74	2206.49
DPY19L1	protein_coding	0.981574	1.97462	1.54773e-11	3.02686e-10	0.967047	0.557275	10.6494	2196.98	chr7	34928875	35038041	-	109166	5450	ENSG00000173852.14	23333	17.4696	3.82924	2916.86	1477.1
TUBE1	protein_coding	1.02852	2.03993	1.15408e-06	8.56909e-06	0.996929	0.557068	5.35849	431.324	chr6	112070776	112087513	-	16737	2142	ENSG00000074935.13	51175	8.84612	1.87086	578.711	283.937
PIM2	protein_coding	1.00172	2.00239	3.47802e-06	2.35032e-05	0.96964	0.557048	6.2613	490.9	chrX	48913181	48919024	-	5843	2075	ENSG00000102096.9	11040	10.2826	2.23999	654.248	327.551
DGKE	protein_coding	0.985205	1.97959	2.56661e-09	3.19254e-08	0.966459	0.556848	3.69425	1377.55	chr17	56834098	56869567	+	35469	9867	ENSG00000153933.9	8526	6.06025	1.32824	1829.78	925.311
PAXIP1	protein_coding	0.992686	1.98989	1.46598e-09	1.9101e-08	0.974079	0.556805	6.63612	960.262	chr7	154943686	155003084	-	59398	3829	ENSG00000157212.18	22976	10.8975	2.37469	1278.03	642.494
PIK3R1	protein_coding	0.984866	1.97913	1.41324e-10	2.26968e-09	0.968678	0.5568	4.93619	1449.15	chr5	68215719	68301821	+	86102	7759	ENSG00000145675.14	5295	8.10153	1.77084	1925.6	972.697
ZNF629	protein_coding	1.01276	2.01777	1.62811e-07	1.44389e-06	0.986599	0.556764	2.18959	502.273	chr16	30778448	30787202	-	8754	6087	ENSG00000102870.5	23361	3.60467	0.774495	671.33	333.215
ACER3	protein_coding	0.992455	1.98957	1.49345e-09	1.94216e-08	0.973848	0.556763	3.76957	1067.97	chr11	76860872	77026797	+	165925	7502	ENSG00000078124.11	55331	6.19279	1.34634	1421.31	714.633
SENP2	protein_coding	1.00055	2.00076	4.33338e-08	4.27027e-07	0.977409	0.556727	3.28594	708.911	chr3	185586173	185633551	+	47378	5717	ENSG00000163904.12	59343	5.40172	1.17016	944.825	472.998
FAM83H	protein_coding	1.03613	2.05072	1.99515e-06	1.41562e-05	1.00237	0.556654	1.46816	312.387	chr8	143723932	143733801	-	9869	5654	ENSG00000180921.6	286077	2.42319	0.513145	419.963	204.811
FAM104A	protein_coding	0.988375	1.98395	2.71578e-08	2.78155e-07	0.966694	0.556564	8.26707	911.234	chr17	73207352	73232394	-	25042	2915	ENSG00000133193.12	84923	13.5644	2.96977	1211.1	611.369
SOX4	protein_coding	0.984315	1.97837	5.61995e-10	7.96941e-09	0.96704	0.556516	24.7007	5456.36	chr6	21592767	21598619	+	5852	5852	ENSG00000124766.6	6659	40.5547	8.84672	7248.41	3664.3
LYSMD1	protein_coding	1.10901	2.15697	0.000122618	0.000597493	1.04719	0.556473	1.5405	144.22	chr1	151159747	151165948	-	6201	2508	ENSG00000163155.11	388695	2.56676	0.514245	197.159	91.2817
DHX40	protein_coding	1.04728	2.06663	6.93996e-06	4.40943e-05	1.00852	0.556465	2.04887	281.281	chr17	59565524	59608345	+	42821	3660	ENSG00000108406.9	79665	3.38914	0.70859	379.093	183.47
TULP3	protein_coding	1.00766	2.01064	6.06778e-08	5.82668e-07	0.983528	0.556317	5.10835	592.466	chr12	2890896	2941140	+	50244	3076	ENSG00000078246.16	7289	8.40623	1.81046	791.082	393.85
PPP1R12A	protein_coding	0.987287	1.98245	1.50616e-09	1.95743e-08	0.968957	0.556165	11.6714	2620.27	chr12	79773562	79935460	-	161898	5949	ENSG00000058272.18	4659	19.1692	4.17358	3483.12	1757.42
UBASH3B	protein_coding	0.987792	1.98315	1.37052e-08	1.47594e-07	0.967022	0.555876	3.99158	1044.22	chr11	122655674	122814473	+	158799	6912	ENSG00000154127.9	84959	6.54713	1.43603	1387.99	700.452
YKT6	protein_coding	0.984311	1.97837	1.01575e-08	1.12247e-07	0.964118	0.555868	11.1211	1167.23	chr7	44200967	44214294	+	13327	2777	ENSG00000106636.7	10652	18.2413	4.00087	1549.95	784.507
FAM57A	protein_coding	1.08527	2.12177	4.80818e-05	0.000256993	1.03307	0.555854	1.99651	179.969	chr17	732411	742972	+	10561	2412	ENSG00000167695.14	79850	3.31483	0.678185	244.472	115.467
ARFGEF2	protein_coding	0.979607	1.97193	4.37083e-11	7.74239e-10	0.964503	0.555761	5.78739	1940.1	chr20	48921889	49036693	+	114804	8852	ENSG00000124198.8	10564	9.49272	2.08207	2574.82	1305.37
TMEM250	protein_coding	1.07327	2.1042	7.78291e-05	0.000397225	1.02001	0.555571	1.4913	177.943	chr9	136114580	136118863	-	4283	3183	ENSG00000238227.7	90120	2.47644	0.506165	241.466	114.42
TTBK2	protein_coding	0.985029	1.97935	6.48269e-10	9.06327e-09	0.967592	0.555412	3.95816	1700.01	chr15	42738733	42920809	-	182076	11369	ENSG00000128881.16	146057	6.49678	1.41955	2258.43	1141.59
C1GALT1	protein_coding	0.986655	1.98159	1.97971e-09	2.52082e-08	0.968097	0.555389	6.97494	1666.04	chr7	7182614	7248651	+	66037	6326	ENSG00000106392.10	56913	11.4546	2.49531	2214.45	1117.63
PDE8A	protein_coding	0.99338	1.99084	3.97723e-09	4.75488e-08	0.973713	0.5553	5.19922	816.771	chr15	84980439	85139145	+	158706	4157	ENSG00000073417.14	5151	8.541	1.85745	1087.39	546.153
PPP4R3B	protein_coding	0.982497	1.97588	2.1421e-10	3.30934e-09	0.966105	0.555246	9.2878	1929.84	chr2	55547291	55617614	-	70323	5498	ENSG00000275052.4	57223	15.2405	3.33507	2562.41	1297.26
EDEM1	protein_coding	0.986825	1.98182	1.11492e-09	1.48412e-08	0.968799	0.555147	4.64665	1113.17	chr3	5187672	5219957	+	32285	6338	ENSG00000134109.10	9695	7.62509	1.6682	1479.36	746.978
CEP97	protein_coding	0.982948	1.9765	6.94434e-10	9.61597e-09	0.965555	0.554867	4.10747	1299.09	chr3	101723924	101770562	+	46638	8361	ENSG00000182504.10	79598	6.7368	1.47813	1724.88	873.314
ELMSAN1	protein_coding	0.982154	1.97541	6.83293e-10	9.49407e-09	0.964822	0.554638	9.82052	3062.25	chr14	73715121	73787258	-	72137	8257	ENSG00000156030.13	91748	16.118	3.52303	4065.8	2058.69
POGZ	protein_coding	0.977508	1.96906	9.60918e-11	1.59108e-09	0.961954	0.554533	9.78128	2460.89	chr1	151402723	151459465	-	56742	6653	ENSG00000143442.21	23126	16.0377	3.52488	3263.61	1658.16
STAM2	protein_coding	0.989605	1.98564	5.19591e-09	6.08287e-08	0.969873	0.554531	4.8656	1047.67	chr2	152116800	152175992	-	59192	5701	ENSG00000115145.9	10254	7.99395	1.73724	1393.53	701.817
MOB3A	protein_coding	1.05648	2.07985	1.52947e-05	9.07578e-05	1.01363	0.55419	1.80415	231.912	chr19	2071037	2096332	-	25295	3431	ENSG00000172081.13	126308	2.98723	0.62107	313.193	150.63
CNST	protein_coding	0.998305	1.99765	3.45177e-07	2.86823e-06	0.971895	0.554071	3.56275	733.125	chr1	246566445	246668584	+	102139	5458	ENSG00000162852.13	163882	5.86164	1.26386	977.274	488.977
RBM15	protein_coding	0.973212	1.96321	1.23104e-09	1.62379e-08	0.955821	0.554041	10.733	1897.73	chr1	110338505	110346681	+	8176	4670	ENSG00000162775.14	64783	17.5798	3.88618	2513.91	1281.56
IL6ST	protein_coding	0.971673	1.96111	2.03151e-11	3.85057e-10	0.957411	0.553998	11.5631	3973.48	chr5	55935094	55994993	-	59899	9078	ENSG00000134352.19	3572	18.9439	4.18229	5262.63	2684.32
ZNF888	protein_coding	1.00643	2.00893	2.21671e-07	1.91812e-06	0.980193	0.553936	3.60185	569.115	chr19	52904416	52923481	-	19065	4195	ENSG00000213793.5	388559	5.92481	1.27889	759.499	378.73
OSBP	protein_coding	0.99056	1.98696	8.6086e-09	9.68706e-08	0.970191	0.553679	5.66972	1087.79	chr11	59574397	59616144	-	41747	5083	ENSG00000110048.11	5007	9.31226	2.02718	1446.84	728.737
PIGA	protein_coding	1.04611	2.06496	1.63838e-05	9.67118e-05	1.00412	0.553308	1.7936	250.428	chrX	15319450	15335580	-	16130	3710	ENSG00000165195.15	5277	2.96341	0.62379	337.283	163.572
ASF1B	protein_coding	1.07025	2.09979	8.48075e-05	0.000429432	1.01673	0.553274	2.10935	182.321	chr19	14119508	14136956	-	17448	2304	ENSG00000105011.8	55723	3.49147	0.727225	246.711	117.932
ARNT	protein_coding	0.985873	1.98051	1.42205e-08	1.5282e-07	0.965201	0.553247	6.05801	1131.01	chr1	150809704	150876768	-	67064	4943	ENSG00000143437.20	405	9.94862	2.1674	1503.21	758.821
EPN2	protein_coding	1.00091	2.00126	6.85115e-07	5.35329e-06	0.972914	0.553231	2.22654	482.801	chr17	19237340	19336715	+	99375	5743	ENSG00000072134.15	22905	3.66526	0.787825	644.187	321.414
LGR4	protein_coding	0.971487	1.96086	5.63273e-10	7.97381e-09	0.954864	0.553105	12.0394	2388.51	chr11	27365960	27472775	-	106815	5242	ENSG00000205213.13	55366	19.7203	4.35855	3162.91	1614.12
TRPM7	protein_coding	0.969301	1.95789	1.57482e-09	2.03753e-08	0.951904	0.553061	9.65364	3800.2	chr15	50557157	50686815	-	129658	10400	ENSG00000092439.14	54822	15.8247	3.48257	5031.27	2569.13
ARHGAP12	protein_coding	0.986658	1.98159	6.8182e-09	7.83302e-08	0.966798	0.553045	6.94043	1336.18	chr10	31805403	31928876	-	123473	5099	ENSG00000165322.17	94134	11.3979	2.48296	1775.96	896.41
UBE3C	protein_coding	0.974369	1.96478	2.64975e-11	4.92582e-10	0.959825	0.552927	9.96564	2104.82	chr7	157138912	157269372	+	130460	5577	ENSG00000009335.17	9690	16.3326	3.59869	2789.68	1419.96
NFIA	protein_coding	0.973986	1.96426	6.36634e-09	7.36811e-08	0.954932	0.552722	4.00623	1555.63	chr1	60865258	61462793	+	597535	10264	ENSG00000162599.15	4774	6.56308	1.44938	2060.89	1050.36
DGKD	protein_coding	0.977137	1.96856	2.27397e-10	3.49181e-09	0.960964	0.552569	5.94651	1441.2	chr2	233354506	233472100	+	117594	6400	ENSG00000077044.10	8527	9.74998	2.14304	1911.64	970.754
BIRC5	protein_coding	0.976069	1.9671	2.91647e-09	3.58162e-08	0.957705	0.552409	16.8898	2040.74	chr17	78214185	78225636	+	11451	3186	ENSG00000089685.14	332	27.6682	6.11136	2705.68	1375.8
EPS15	protein_coding	0.979632	1.97196	4.56647e-10	6.64035e-09	0.962775	0.552279	6.99082	1381.66	chr1	51354262	51519328	-	165066	5225	ENSG00000085832.16	2060	11.4667	2.5149	1833.4	929.911
TNKS2	protein_coding	0.976115	1.96716	3.73977e-10	5.53333e-09	0.9596	0.552181	9.92781	2311.33	chr10	91798311	91865276	+	66965	6157	ENSG00000107854.5	80351	16.282	3.57363	3064.63	1558.02
SLC25A15	protein_coding	1.15712	2.23012	0.000694931	0.00283674	1.0688	0.552124	1.79547	105.915	chr13	40789496	40810111	+	20615	1586	ENSG00000102743.14	10166	3.00319	0.58775	146.14	65.6895
RPN1	protein_coding	0.97724	1.9687	1.22462e-09	1.61742e-08	0.959639	0.55197	13.2171	1319.79	chr3	128619969	128681075	-	61106	2636	ENSG00000163902.11	6184	21.6617	4.77257	1750.11	889.481
WASF2	protein_coding	0.974816	1.96539	9.45593e-11	1.57031e-09	0.959403	0.551903	8.15831	1752.96	chr1	27404225	27490158	-	85933	5676	ENSG00000158195.10	10163	13.3735	2.94316	2323.62	1182.3
UBQLN1	protein_coding	0.9748	1.96537	9.59182e-09	1.06634e-07	0.955246	0.551586	9.36368	1458.25	chr9	83659962	83708203	-	48241	4118	ENSG00000135018.13	29979	15.3414	3.38592	1932.22	984.284
UBE2D2	protein_coding	0.980888	1.97368	8.92415e-10	1.21096e-08	0.963386	0.551559	8.75939	1089.5	chr5	139526430	139628433	+	102003	3287	ENSG00000131508.15	7322	14.3654	3.1534	1446.13	732.869
GTPBP4	protein_coding	0.97878	1.9708	1.80682e-09	2.31702e-08	0.960741	0.551521	10.45	2003.66	chr10	988018	1019936	+	31918	5075	ENSG00000107937.18	23560	17.1407	3.75933	2657.93	1349.39
ESF1	protein_coding	0.983816	1.97769	1.39911e-08	1.50514e-07	0.963282	0.550962	15.0808	1830.2	chr20	13714321	13784886	-	70565	3216	ENSG00000089048.14	51575	24.7532	5.40833	2430.62	1229.78
RC3H1	protein_coding	0.958724	1.94359	1.45204e-09	1.89315e-08	0.941956	0.550709	7.87703	3368.13	chr1	173931213	174022297	-	91084	11264	ENSG00000135870.11	149041	12.8921	2.86192	4448.63	2287.63
SEMA4C	protein_coding	1.02382	2.03329	3.83883e-06	2.56935e-05	0.989347	0.550648	2.32994	311.038	chr2	96859715	96869971	-	10256	3545	ENSG00000168758.10	54910	3.8383	0.821595	416.738	205.337
USP24	protein_coding	0.963617	1.95019	5.74661e-11	9.91132e-10	0.949052	0.550467	11.673	4671.68	chr1	55066358	55215113	-	148755	10549	ENSG00000162402.13	23358	19.0965	4.24957	6175.92	3167.43
NUAK1	protein_coding	0.978084	1.96985	3.62722e-09	4.36989e-08	0.959397	0.550439	10.1067	2606.57	chr12	106063339	106140033	-	76694	6828	ENSG00000074590.13	9891	16.5809	3.63258	3457.56	1755.59
BRAT1	protein_coding	1.06244	2.08846	0.000105272	0.000520462	1.00868	0.550238	1.91843	210.274	chr7	2537876	2555727	-	17851	2915	ENSG00000106009.15	221927	3.17349	0.663375	284.255	136.292
LPGAT1	protein_coding	0.969973	1.9588	1.13332e-10	1.85237e-09	0.95466	0.550197	7.74319	2512.07	chr1	211743456	211830772	-	87316	8571	ENSG00000123684.12	9926	12.6879	2.79846	3326.09	1698.05
ZC3HAV1	protein_coding	0.966721	1.95439	1.09654e-10	1.7995e-09	0.951583	0.550124	10.1933	3178.98	chr7	139043519	139109719	-	66200	8235	ENSG00000105939.12	56829	16.6989	3.68777	4206.11	2151.84
MYCBP2	protein_coding	0.970313	1.95927	9.46826e-11	1.57031e-09	0.955107	0.549911	3.51661	1963.02	chr13	77044654	77327044	-	282390	14739	ENSG00000005810.17	23077	5.76086	1.27236	2599.04	1327.01
UBN2	protein_coding	0.97168	1.96112	5.68535e-10	8.02034e-09	0.955047	0.549745	4.72021	2578.65	chr7	139231484	139308236	+	76752	14444	ENSG00000157741.14	254048	7.73733	1.7031	3415.55	1741.75
UCK2	protein_coding	0.97241	1.96212	1.95304e-10	3.04039e-09	0.956582	0.549722	7.46224	1603.49	chr1	165827530	165911608	+	84078	5676	ENSG00000143179.15	7371	12.2297	2.69474	2124.24	1082.74
NOL11	protein_coding	0.973955	1.96422	1.13492e-07	1.03499e-06	0.951197	0.549548	7.95832	887.82	chr17	67717832	67744531	+	26699	2947	ENSG00000130935.9	25926	13.0342	2.88246	1175.9	599.74
TMEM164	protein_coding	0.996371	1.99498	1.459e-07	1.30532e-06	0.971641	0.549365	2.33082	504.596	chrX	110002634	110177788	+	175154	5727	ENSG00000157600.11	84187	3.83155	0.83008	672.378	336.815
CRYBG3	protein_coding	0.97394	1.9642	3.82561e-08	3.81809e-07	0.952758	0.549326	4.44807	1804.05	chr3	97822039	97944963	+	122924	10729	ENSG00000080200.9	131544	7.29666	1.59948	2391.09	1217.01
OSTM1	protein_coding	0.972377	1.96207	6.09975e-10	8.56328e-09	0.95565	0.54931	10.1712	1719.19	chr6	108041408	108074737	-	33329	4467	ENSG00000081087.14	28962	16.6733	3.66912	2277.56	1160.82
TRAM2	protein_coding	0.967647	1.95565	4.26065e-11	7.56042e-10	0.953099	0.549299	9.08389	2376.67	chr6	52497401	52576915	-	79514	6908	ENSG00000065308.4	9697	14.8766	3.29119	3144.86	1608.49
TRAPPC6B	protein_coding	1.01734	2.02419	2.21499e-06	1.5564e-05	0.985062	0.54909	2.70223	337.461	chr14	39147811	39170393	-	22582	3313	ENSG00000182400.14	122553	4.44965	0.954815	451.484	223.437
ANAPC1	protein_coding	0.970396	1.95938	1.21911e-09	1.61119e-08	0.953162	0.548935	5.60166	1755.55	chr2	111767636	111884690	-	117054	8262	ENSG00000153107.12	64682	9.17172	2.0316	2324.48	1186.62
EFCAB14	protein_coding	0.972184	1.96181	4.14825e-10	6.07572e-09	0.95578	0.548526	6.48287	1415.32	chr1	46675158	46719064	-	43906	5767	ENSG00000159658.10	9813	10.6225	2.34321	1874.73	955.91
MCM3AP	protein_coding	0.973902	1.96415	9.21836e-10	1.24838e-08	0.956736	0.548485	4.93368	1184.11	chr21	46235125	46286297	-	51172	6340	ENSG00000160294.10	8888	8.0841	1.78326	1569.01	799.21
IMPA1	protein_coding	0.979437	1.9717	1.45378e-07	1.30122e-06	0.955912	0.548477	7.25765	793.244	chr8	81657960	81686693	-	28733	2891	ENSG00000133731.9	3612	11.8965	2.61881	1051.93	534.561
TMEM161B	protein_coding	0.982735	1.97621	8.93724e-08	8.30325e-07	0.959742	0.548369	5.80347	742.25	chr5	88189632	88268857	-	79225	3383	ENSG00000164180.13	153396	9.51829	2.08867	985.118	499.382
POLR1B	protein_coding	0.975144	1.96584	2.3962e-09	2.9971e-08	0.957028	0.548306	5.28158	1081.28	chr2	112541914	112577150	+	35236	5409	ENSG00000125630.15	84172	8.65475	1.90841	1433.03	729.524
RUSC2	protein_coding	0.983619	1.97742	2.31453e-08	2.40702e-07	0.962464	0.54818	3.69069	786.129	chr9	35538631	35561898	+	23267	5636	ENSG00000198853.11	9853	6.05441	1.32696	1043.8	528.46
FAM83D	protein_coding	0.998898	1.99847	2.60883e-07	2.22424e-06	0.972939	0.548166	5.02845	469.964	chr20	38926311	38953106	+	26795	2475	ENSG00000101447.14	81610	8.26373	1.79317	626.241	313.687
ANKRD10	protein_coding	0.985991	1.98067	8.44075e-08	7.89983e-07	0.962868	0.548058	7.85936	867.911	chr13	110878539	110915069	-	36530	2925	ENSG00000088448.14	55608	12.901	2.81776	1152.92	582.9
UTP20	protein_coding	0.964139	1.9509	1.79565e-10	2.81264e-09	0.948763	0.547885	6.12445	2095.89	chr12	101280108	101386616	+	106508	9025	ENSG00000120800.4	27340	10.0219	2.22702	2770.86	1420.92
PBK	protein_coding	1.04128	2.05806	3.3774e-05	0.000186207	0.996668	0.547778	2.88644	233.838	chr8	27809619	27838095	-	28476	2151	ENSG00000168078.9	55872	4.76802	1.00486	314.576	153.1
CPEB2	protein_coding	0.985078	1.97942	8.85515e-08	8.23829e-07	0.961932	0.547689	2.72165	709.976	chr4	15002673	15070153	+	67480	6887	ENSG00000137449.15	132864	4.46295	0.980345	943.209	476.744
CCND1	protein_coding	0.949948	1.9318	3.79842e-08	3.79281e-07	0.930267	0.547621	17.7289	2962.48	chr11	69641086	69654474	+	13388	4405	ENSG00000110092.3	595	28.9485	6.50922	3903.05	2021.92
SFMBT1	protein_coding	0.976571	1.96778	4.18201e-09	4.97625e-08	0.957824	0.547516	5.22204	899.239	chr3	52903571	53046068	-	142497	4548	ENSG00000163935.13	51460	8.56337	1.88071	1192.6	605.882
ADNP	protein_coding	0.961159	1.94687	4.47473e-11	7.91263e-10	0.946867	0.547487	13.1723	4203.18	chr20	50888915	50931421	-	42506	8423	ENSG00000101126.16	23394	21.5529	4.79174	5553.19	2853.18
SETD2	protein_coding	0.966716	1.95439	2.62022e-10	3.99028e-09	0.950942	0.547253	8.07307	2512.37	chr3	47016688	47163967	-	147279	8222	ENSG00000181555.20	29072	13.2226	2.92358	3323.69	1701.05
WASHC4	protein_coding	0.9662	1.95369	5.22116e-10	7.47458e-09	0.949914	0.54722	9.51728	2095.38	chr12	105107713	105169134	+	61421	5815	ENSG00000136051.14	23325	15.5893	3.44522	2772.01	1418.75
ZNF316	protein_coding	0.990688	1.98713	1.38532e-07	1.24433e-06	0.96646	0.547099	3.30763	672.974	chr7	6637321	6656432	+	19111	5392	ENSG00000205903.6	100131017	5.43363	1.18163	895.219	450.729
GRK2	protein_coding	1.01047	2.01457	2.75997e-06	1.90052e-05	0.978226	0.546999	2.77699	363.504	chr11	67266409	67286556	+	20147	3466	ENSG00000173020.10	156	4.56752	0.98647	485.725	241.282
SPRTN	protein_coding	0.975686	1.96658	3.95569e-09	4.7347e-08	0.957041	0.546615	4.4541	918.969	chr1	231337103	231355023	+	17920	5450	ENSG00000010072.15	83932	7.29989	1.60831	1218.2	619.736
PPFIA1	protein_coding	0.963453	1.94997	8.65708e-09	9.73082e-08	0.94469	0.546232	10.5301	2240.2	chr11	70270699	70384400	+	113701	5619	ENSG00000131626.18	8500	17.2482	3.81203	2961.87	1518.52
TAF4	protein_coding	0.978248	1.97007	1.58141e-05	9.35947e-05	0.943938	0.546207	2.25477	395.089	chr20	61974797	62065810	-	91013	4628	ENSG00000130699.18	6874	3.70174	0.807815	524.764	265.415
CHPF2	protein_coding	1.01224	2.01704	2.09843e-06	1.48116e-05	0.980588	0.545955	2.39034	348.459	chr7	151232488	151238827	+	6339	3870	ENSG00000033100.16	54480	3.93691	0.84376	465.729	231.19
IPO13	protein_coding	1.01945	2.02714	7.29687e-06	4.61885e-05	0.983444	0.545312	1.63165	278.762	chr1	43946938	43968022	+	21084	4530	ENSG00000117408.10	9670	2.68901	0.57429	373.538	183.986
SLC30A5	protein_coding	0.978464	1.97037	5.49702e-08	5.33665e-07	0.956476	0.545252	4.03486	770.863	chr5	69093645	69131069	+	37424	5053	ENSG00000145740.18	64924	6.61407	1.45566	1022.18	519.545
CKAP4	protein_coding	1.00597	2.0083	1.99582e-06	1.41562e-05	0.975005	0.545043	3.25554	380.693	chr12	106237876	106247988	-	10112	3093	ENSG00000136026.13	10970	5.35658	1.1545	508.346	253.041
CRLF3	protein_coding	0.980817	1.97358	3.39631e-08	3.4199e-07	0.95934	0.54464	5.80002	649.018	chr17	30782683	30824776	-	42093	2957	ENSG00000176390.11	51379	9.51222	2.08783	861.39	436.646
ABLIM1	protein_coding	0.956936	1.94118	1.91568e-10	2.98911e-09	0.941858	0.544636	21.1771	7088.28	chr10	114431112	114685003	-	253891	8834	ENSG00000099204.19	3983	34.6523	7.70195	9356.58	4819.98
DOCK5	protein_coding	0.964971	1.95202	6.99132e-10	9.66784e-09	0.9485	0.544348	2.9985	1322.74	chr8	25184722	25415716	+	230994	11629	ENSG00000147459.17	80005	4.90785	1.08915	1749.31	896.176
CDC7	protein_coding	0.95918	1.9442	4.19167e-08	4.14673e-07	0.938797	0.543811	9.42191	1203.25	chr1	91500892	91525764	+	24872	3369	ENSG00000097046.12	8317	15.4028	3.44097	1588.36	818.138
TRMT10C	protein_coding	0.967374	1.95528	6.40147e-08	6.12105e-07	0.945898	0.543647	12.8007	881.976	chr3	101561861	101566446	+	4585	1819	ENSG00000174173.6	54931	20.9495	4.65187	1166.42	597.53
CCL2	protein_coding	0.943226	1.92282	7.0883e-08	6.73654e-07	0.923169	0.543617	108.375	4629.48	chr17	34255284	34257203	+	1919	1123	ENSG00000108691.9	6347	176.741	40.0082	6090.44	3168.53
LRIG2	protein_coding	0.954803	1.93832	9.22272e-08	8.54892e-07	0.933666	0.543606	2.94714	1291.69	chr1	113073208	113132260	+	59052	11555	ENSG00000198799.11	9860	4.82299	1.07128	1704.75	878.633
GCC1	protein_coding	0.979737	1.97211	1.10724e-07	1.01065e-06	0.95663	0.543475	4.5396	711.604	chr7	127580617	127585607	-	4990	4149	ENSG00000179562.2	79571	7.44333	1.63586	943.88	479.328
ZNF148	protein_coding	0.957807	1.94235	2.77529e-10	4.21379e-09	0.942418	0.543472	11.3538	4201.15	chr3	125225560	125375354	-	149794	9768	ENSG00000163848.19	7707	18.5781	4.12959	5546.53	2855.77
HDHD2	protein_coding	1.01822	2.02542	5.81755e-06	3.76052e-05	0.983067	0.543452	3.75684	290.287	chr18	47107402	47150520	-	43118	2052	ENSG00000167220.11	84064	6.19217	1.32151	388.564	192.009
VDAC3	protein_coding	1.03599	2.05051	9.1654e-05	0.000460197	0.986831	0.543302	3.99569	210.207	chr8	42391863	42405897	+	14034	1397	ENSG00000078668.13	7419	6.5861	1.40529	282.309	138.105
TSPAN17	protein_coding	1.01488	2.02074	5.50693e-06	3.57387e-05	0.980234	0.543169	2.37039	288.368	chr5	176647386	176659054	+	11668	3223	ENSG00000048140.17	26262	3.90488	0.835895	385.894	190.842
RAB5B	protein_coding	0.973512	1.96362	1.77071e-08	1.87313e-07	0.953327	0.543007	4.15273	852.783	chr12	55973912	55996683	+	22771	5428	ENSG00000111540.15	5869	6.80618	1.49927	1129.79	575.773
SELENOI	protein_coding	0.959269	1.94432	3.05662e-10	4.61677e-09	0.943734	0.542864	5.63626	1739.45	chr2	26346085	26395891	+	49806	8129	ENSG00000138018.17	85465	9.21821	2.05431	2297.35	1181.54
IFIT2	protein_coding	0.976111	1.96715	3.64863e-07	3.02068e-06	0.951272	0.542778	9.54377	1349.26	chr10	89283693	89309276	+	25583	3745	ENSG00000119922.9	3433	15.6489	3.43867	1788.35	910.181
WDR11	protein_coding	0.966528	1.95413	3.8917e-09	4.6636e-08	0.948417	0.542724	6.9217	1239.88	chr10	120851174	120909524	+	58350	4732	ENSG00000120008.15	55717	11.3362	2.50718	1640.1	839.666
ZNF432	protein_coding	0.999231	1.99893	7.08155e-06	4.49096e-05	0.965394	0.542556	2.52991	454.15	chr19	52031378	52048820	-	17442	4763	ENSG00000256087.6	9668	4.1643	0.895515	605.502	302.798
ZNF8	protein_coding	0.963258	1.94971	1.03204e-09	1.38013e-08	0.946548	0.542552	4.35936	1196.25	chr19	58278950	58302805	+	23855	7239	ENSG00000278129.1	7554	7.13457	1.58415	1581.27	811.224
BCORL1	protein_coding	0.953715	1.93685	2.92026e-07	2.46491e-06	0.930908	0.542396	4.6319	1278.44	chrX	129982609	130058083	+	75474	7280	ENSG00000085185.15	63035	7.58103	1.68277	1686.79	870.094
TMEM267	protein_coding	0.986788	1.98177	2.36445e-07	2.03125e-06	0.961922	0.542381	4.09511	488.846	chr5	43444251	43483891	-	39640	3156	ENSG00000151881.14	64417	6.7222	1.46802	649.655	328.036
RIOK1	protein_coding	0.971634	1.96106	7.0866e-07	5.52026e-06	0.945869	0.542298	5.81593	618.547	chr6	7389495	7418037	+	28542	2810	ENSG00000124784.8	83732	9.52136	2.11049	818.647	418.447
CCDC134	protein_coding	1.18119	2.26764	0.00137389	0.00521601	1.07712	0.541776	1.77531	83.7618	chr22	41800678	41826299	+	25621	1270	ENSG00000100147.13	79879	2.97981	0.57081	116.058	51.4658
LARP4B	protein_coding	0.93098	1.90657	1.15036e-06	8.5508e-06	0.907424	0.541529	6.18715	2012.75	chr10	806913	931705	-	124792	8548	ENSG00000107929.14	23185	10.0978	2.27647	2641.42	1384.08
FANCI	protein_coding	0.955837	1.9397	4.57787e-09	5.41239e-08	0.938145	0.541138	8.61285	1692.42	chr15	89243948	89317261	+	73313	5172	ENSG00000140525.17	55215	14.075	3.15073	2233.13	1151.72
DTX3L	protein_coding	0.968029	1.95617	5.94064e-08	5.7154e-07	0.946625	0.540864	5.5693	1235.67	chr3	122564237	122575203	+	10966	5868	ENSG00000163840.9	151636	9.12173	2.01687	1634.75	836.593
FOSL2	protein_coding	0.964292	1.95111	6.14178e-08	5.89495e-07	0.943084	0.540823	5.81153	1493.27	chr2	28392801	28417312	+	24511	6794	ENSG00000075426.11	2355	9.51334	2.10973	1973.83	1012.72
ZNF639	protein_coding	0.952838	1.93568	3.74007e-09	4.48985e-08	0.935506	0.540678	6.66509	1609.29	chr3	179322990	179338583	+	15593	6365	ENSG00000121864.9	51193	10.8892	2.441	2121.54	1097.03
CAMKK2	protein_coding	0.974589	1.96508	4.55123e-07	3.69412e-06	0.949484	0.540671	2.21145	539.834	chr12	121237690	121298308	-	60618	6449	ENSG00000110931.18	10645	3.6271	0.7958	715.844	363.824
TGFBR3	protein_coding	0.966658	1.95431	4.15522e-07	3.39988e-06	0.942277	0.540596	2.63493	701.904	chr1	91680344	91906335	-	225991	7036	ENSG00000069702.10	7049	4.31163	0.958235	927.951	475.858
FAT1	protein_coding	0.945471	1.92582	2.53632e-11	4.73228e-10	0.932196	0.540499	17.895	10067.4	chr4	186587782	186723855	-	136073	14795	ENSG00000083857.13	2195	29.21	6.58007	13252.8	6881.99
GSR	protein_coding	1.01106	2.01539	8.94959e-06	5.55926e-05	0.975205	0.540416	2.48811	300.002	chr8	30678060	30727999	-	49939	3192	ENSG00000104687.13	2936	4.09456	0.881665	401.009	198.996
CPNE1	protein_coding	0.980614	1.9733	2.63939e-06	1.8243e-05	0.951188	0.540378	8.0981	450.356	chr20	35626030	35632339	-	38856	1469	ENSG00000214078.12	8904	13.2672	2.92902	597.351	303.361
DYNC1LI1	protein_coding	0.979826	1.97223	9.62862e-07	7.26351e-06	0.95279	0.540372	5.38994	510.349	chr3	32525970	32570874	-	44904	2504	ENSG00000144635.8	51143	8.83168	1.94821	676.74	343.958
CEP350	protein_coding	0.948645	1.93006	1.20761e-10	1.96588e-09	0.934267	0.540305	7.62345	3902.65	chr1	179954737	180114880	+	160143	13491	ENSG00000135837.15	9857	12.4598	2.78709	5141.58	2663.73
SMC3	protein_coding	0.95401	1.93725	7.41001e-10	1.01844e-08	0.938044	0.540168	25.2042	3928.09	chr10	110567690	110604636	+	36946	4114	ENSG00000108055.9	9126	41.2156	9.19289	5181.11	2675.07
GINS3	protein_coding	1.04736	2.06674	6.6125e-05	0.000342958	0.998582	0.540059	2.07952	187.091	chr16	58392393	58406144	+	13751	2391	ENSG00000181938.13	64785	3.43734	0.72171	252.254	121.928
C1orf226	protein_coding	0.98427	1.97831	5.39828e-07	4.30929e-06	0.958085	0.539887	3.78722	520.709	chr1	162378840	162386818	+	7978	3639	ENSG00000239887.4	400793	6.21806	1.35638	691.673	349.746
PSME4	protein_coding	0.949319	1.93096	3.37339e-11	6.11428e-10	0.935715	0.539821	9.59579	2587.41	chr2	53864066	53970840	-	106774	7099	ENSG00000068878.14	23198	15.677	3.51455	3409.25	1765.57
POLR2H	protein_coding	0.967022	1.9548	1.59509e-08	1.70065e-07	0.947356	0.5397	10.6864	760.302	chr3	184361717	184368596	+	6879	1877	ENSG00000163882.9	5437	17.5004	3.8724	1006	514.606
ZBTB7A	protein_coding	0.975989	1.96699	1.53825e-07	1.37138e-06	0.952629	0.539454	2.88355	624.238	chr19	4044363	4066945	-	22582	5725	ENSG00000178951.8	51341	4.72619	1.04092	827.341	421.136
LETM1	protein_coding	0.966202	1.95369	2.41896e-08	2.50535e-07	0.946088	0.539334	3.55396	735.805	chr4	1811478	1856247	-	44769	5462	ENSG00000168924.14	3954	5.81902	1.2889	973.562	498.048
AGO1	protein_coding	0.944948	1.92512	1.55885e-09	2.01944e-08	0.928824	0.539286	6.3178	3310.72	chr1	35869807	35930528	+	60721	13804	ENSG00000092847.11	26523	10.3235	2.31205	4358.2	2263.24
AGAP6	protein_coding	0.976788	1.96808	1.38954e-07	1.24736e-06	0.953537	0.53913	4.62986	553.813	chr10	49982189	50010499	+	28310	3160	ENSG00000204149.10	414189	7.59184	1.66789	734.341	373.286
ALDH1B1	protein_coding	0.968331	1.95658	4.50442e-05	0.000242288	0.931082	0.53906	3.34569	388.694	chr9	38392663	38398661	+	5998	3066	ENSG00000137124.7	219	5.46887	1.22252	513.838	263.55
SGTA	protein_coding	1.00413	2.00573	5.06164e-05	0.000269123	0.962181	0.538994	3.12258	275.051	chr19	2754713	2783371	-	28658	2330	ENSG00000104969.9	6449	5.12769	1.11747	366.736	183.366
DNAJC13	protein_coding	0.947816	1.92895	4.73239e-11	8.28884e-10	0.934071	0.53894	9.11186	2674.31	chr3	132417525	132539032	+	121507	7730	ENSG00000138246.16	23317	14.8841	3.33959	3522.25	1826.36
TTL	protein_coding	0.949459	1.93115	3.47817e-08	3.49539e-07	0.929933	0.538098	2.48868	1347.26	chr2	112482153	112541739	+	59586	14269	ENSG00000114999.7	150465	4.06985	0.90752	1775.66	918.861
USP48	protein_coding	0.94567	1.92608	5.67341e-10	8.00905e-09	0.930325	0.538061	8.92216	2255.66	chr1	21678297	21783606	-	105309	6658	ENSG00000090686.15	84196	14.5779	3.26641	2969.89	1541.43
INSIG2	protein_coding	1.02962	2.04149	3.1567e-05	0.000174941	0.986825	0.537984	2.19945	214.313	chr2	118088473	118110028	+	21555	2591	ENSG00000125629.14	51141	3.63038	0.76851	287.692	140.934
MAX	protein_coding	0.996873	1.99567	7.43505e-06	4.69314e-05	0.963113	0.537524	1.98002	306.656	chr14	65006173	65102690	-	96517	4102	ENSG00000125952.18	4149	3.2578	0.70224	408.772	204.54
MTMR6	protein_coding	0.985088	1.97943	8.51097e-07	6.51235e-06	0.957902	0.537309	1.97214	421.796	chr13	25246200	25288009	-	41809	5659	ENSG00000139505.11	9107	3.23623	0.70805	560.295	283.296
UBE2H	protein_coding	0.955471	1.93921	9.58802e-09	1.06634e-07	0.937055	0.537231	7.53598	1502.35	chr7	129830731	129952949	-	122218	5262	ENSG00000186591.12	7328	12.3278	2.74421	1982.35	1022.34
ETV5	protein_coding	0.961942	1.94793	2.41467e-08	2.50218e-07	0.94209	0.537101	5.88302	964.66	chr3	186046307	186109112	-	62805	4330	ENSG00000244405.7	2119	9.62935	2.13671	1274.55	654.774
S100PBP	protein_coding	0.956878	1.9411	9.65703e-09	1.07242e-07	0.938373	0.536801	7.52172	1263.78	chr1	32817441	32858879	+	41438	4435	ENSG00000116497.17	64766	12.3049	2.73854	1668	859.569
HSPA1B	protein_coding	1.02099	2.0293	2.36045e-05	0.000134259	0.98047	0.536799	3.80375	229.347	chr6	31827734	31830255	+	2521	1601	ENSG00000204388.6	3304	6.26705	1.34045	307.287	151.407
SNX8	protein_coding	0.988551	1.98419	1.09514e-05	6.69617e-05	0.954401	0.536472	2.58147	460.025	chr7	2251769	2314464	-	62695	4727	ENSG00000106266.10	29886	4.24373	0.91921	611.823	308.227
CCDC47	protein_coding	0.954121	1.9374	1.57513e-08	1.68201e-07	0.935225	0.536022	7.68033	1040.01	chr17	63745249	63773775	-	28526	3565	ENSG00000108588.13	57003	12.5472	2.8135	1371.71	708.324
BCL2L1	protein_coding	0.945489	1.92584	2.41365e-08	2.50218e-07	0.926615	0.536018	11.9404	1296.27	chr20	31664451	31722898	-	58447	2859	ENSG00000171552.12	598	19.4891	4.39168	1705.75	886.792
TOP2A	protein_coding	0.935044	1.91195	7.36778e-10	1.01469e-08	0.920003	0.535894	31.8561	6981.85	chr17	40388515	40417950	-	29435	5758	ENSG00000131747.14	7153	51.9193	11.793	9167.87	4795.84
MSANTD2	protein_coding	0.956113	1.94008	4.67734e-07	3.77986e-06	0.932308	0.535806	6.35042	942.257	chr11	124766497	124800673	-	34176	3919	ENSG00000120458.11	79684	10.3791	2.32177	1242.76	641.759
KIF1A	protein_coding	0.944841	1.92498	1.23532e-05	7.47454e-05	0.914585	0.535802	1.99124	729.101	chr2	240713760	240821036	-	107276	9651	ENSG00000130294.16	547	3.25653	0.72595	960.211	497.99
PGD	protein_coding	0.966309	1.95384	1.6164e-07	1.43539e-06	0.943553	0.535522	8.21242	587.183	chr1	10399079	10420144	+	21065	1885	ENSG00000142657.20	5226	13.4442	2.98067	777.041	397.325
PER3	protein_coding	0.964712	1.95167	8.18278e-08	7.67963e-07	0.943073	0.535396	2.57739	633.768	chr1	7784319	7845177	+	60858	6486	ENSG00000049246.14	8863	4.2183	0.936475	837.867	429.67
PIK3R3	protein_coding	0.95475	1.93824	2.71704e-07	2.30875e-06	0.931987	0.535083	5.89706	1039.87	chr1	46040139	46133036	-	92897	4655	ENSG00000117461.14	8503	9.64926	2.14487	1372.14	707.605
UHRF1	protein_coding	0.970728	1.95983	5.66763e-07	4.49601e-06	0.945477	0.535021	3.29059	642.783	chr19	4903079	4962154	+	59075	5145	ENSG00000276043.4	29128	5.39004	1.19114	851.515	434.052
NIPA2	protein_coding	0.951658	1.93409	1.2525e-08	1.35773e-07	0.933161	0.534991	7.94994	989.226	chr15	22838640	22868384	+	29744	3278	ENSG00000140157.14	81614	12.9871	2.91273	1303.74	674.708
GLCCI1	protein_coding	0.95716	1.94148	6.05112e-08	5.81343e-07	0.936433	0.534976	6.66592	1160.36	chr7	7968793	8089080	+	120287	4597	ENSG00000106415.12	113263	10.9022	2.42965	1531.19	789.524
ZNF451	protein_coding	0.935293	1.91228	7.38454e-10	1.01562e-08	0.920239	0.534921	11.0042	6317.7	chr6	57090009	57170307	+	80298	15116	ENSG00000112200.16	26036	17.9445	4.06403	8295.9	4339.49
TNRC6B	protein_coding	0.942797	1.92225	1.00554e-08	1.11179e-07	0.925044	0.534605	6.5045	4640.83	chr22	40044816	40335808	+	290992	18810	ENSG00000100354.20	23112	10.627	2.38199	6105.59	3176.06
CEP192	protein_coding	0.939658	1.91807	1.13553e-10	1.85449e-09	0.925718	0.533853	7.51063	2278.84	chr18	12991361	13125050	+	133689	7981	ENSG00000101639.18	55125	12.253	2.76825	2995.61	1562.08
FSCN1	protein_coding	0.960223	1.94561	1.03207e-07	9.48014e-07	0.938545	0.533535	6.20367	653.906	chr7	5592822	5606655	+	13833	2777	ENSG00000075618.17	6624	10.1468	2.26051	863.657	444.154
GFER	protein_coding	1.05233	2.07388	0.000409516	0.00177746	0.99	0.533484	1.64008	147.175	chr16	1984206	1987749	+	3543	2387	ENSG00000127554.12	2671	2.71093	0.569235	198.269	96.0802
THBS1	protein_coding	0.939586	1.91798	1.21819e-05	7.38812e-05	0.909854	0.533482	3.35679	990.231	chr15	39581092	39599466	+	18374	7775	ENSG00000137801.10	7057	5.48735	1.22622	1302.25	678.209
KDSR	protein_coding	0.975623	1.96649	1.51682e-06	1.10127e-05	0.947958	0.533188	2.28549	470.793	chr18	63327725	63367510	-	39785	5447	ENSG00000119537.17	2531	3.74456	0.82642	623.756	317.829
EPAS1	protein_coding	0.954579	1.93801	1.22967e-07	1.11389e-06	0.933019	0.533184	4.59128	901.49	chr2	46297401	46386703	+	89302	5166	ENSG00000116016.13	2034	7.4993	1.68325	1189.17	613.807
TANC1	protein_coding	0.941186	1.92011	6.76183e-09	7.77706e-08	0.923923	0.533157	8.54755	2423.33	chr2	158968670	159232659	+	263989	7470	ENSG00000115183.14	85461	13.961	3.13406	3187.05	1659.6
SRP54	protein_coding	0.955375	1.93908	5.34446e-07	4.26968e-06	0.931384	0.533069	7.81252	690.338	chr14	34981956	35029567	+	47611	2331	ENSG00000100883.11	6729	12.7665	2.85855	910.252	470.424
EXOC1	protein_coding	0.983909	1.97782	3.01766e-06	2.06535e-05	0.953891	0.533064	3.13503	423.052	chr4	55853615	55905034	+	51419	3572	ENSG00000090989.17	55763	5.14619	1.12386	561.641	284.463
RAPH1	protein_coding	0.942848	1.92232	5.27667e-08	5.13994e-07	0.923208	0.533023	4.17104	1828.86	chr2	203394344	203535410	-	141066	11557	ENSG00000173166.17	65059	6.81478	1.5273	2406.31	1251.4
ASAP2	protein_coding	0.933391	1.90976	1.93384e-10	3.01282e-09	0.919378	0.532925	15.8896	3456.03	chr2	9206764	9405683	+	198919	5717	ENSG00000151693.10	8853	25.8975	5.88162	4536.1	2375.96
MRFAP1	protein_coding	0.937132	1.91472	8.81262e-09	9.8783e-08	0.919815	0.532906	19.8439	1648.24	chr4	6640090	6642745	+	2655	2184	ENSG00000179010.14	93621	32.3495	7.33823	2164.92	1131.56
FOXD1	protein_coding	0.990622	1.98704	1.82516e-05	0.000106498	0.954426	0.532764	3.41898	293.515	chr5	73446255	73448527	-	2272	2272	ENSG00000251493.4	2297	5.61177	1.22619	390.092	196.938
LIN52	protein_coding	1.0204	2.02848	3.88039e-05	0.000211185	0.977789	0.532762	2.09422	218.778	chr14	74084795	74201235	+	116440	2776	ENSG00000205659.10	91750	3.45209	0.736355	293	144.555
TBC1D25	protein_coding	0.99985	1.99979	1.68277e-05	9.89866e-05	0.963029	0.532649	1.73209	264.297	chrX	48539456	48562609	+	23153	4042	ENSG00000068354.15	4943	2.8501	0.61408	352.497	176.098
SNIP1	protein_coding	0.946824	1.92762	3.96963e-09	4.74859e-08	0.929765	0.532578	6.98346	1220.61	chr1	37534448	37554344	-	19896	4605	ENSG00000163877.10	79753	11.4071	2.55986	1607.1	834.112
NUP98	protein_coding	0.932731	1.90889	1.6201e-11	3.16231e-10	0.920224	0.532436	27.4384	8380.46	chr11	3675009	3797792	-	122783	8035	ENSG00000110713.16	4928	44.7431	10.1336	10998.7	5762.19
PER2	protein_coding	0.96746	1.95539	3.61564e-07	2.99581e-06	0.943277	0.532407	2.05995	498.444	chr2	238244037	238288609	-	44572	6385	ENSG00000132326.11	8864	3.37324	0.746655	659.412	337.477
NMT1	protein_coding	0.961012	1.94667	1.17106e-07	1.0646e-06	0.939108	0.532381	3.44109	651.803	chr17	45051609	45109016	+	57407	4999	ENSG00000136448.11	4836	5.63142	1.25076	861.016	442.591
RANBP2	protein_coding	0.934754	1.91157	7.72546e-10	1.05893e-08	0.919695	0.532281	14.2292	6329.38	chr2	108719480	108785811	+	66331	11711	ENSG00000153201.15	5903	23.2189	5.23944	8311.14	4347.63
SEC16A	protein_coding	0.938767	1.91689	4.15251e-09	4.94986e-08	0.922086	0.532224	4.0793	1506.6	chr9	136440096	136483759	-	43663	9715	ENSG00000148396.18	9919	6.6524	1.50619	1979.66	1033.54
SEPHS2	protein_coding	0.960627	1.94616	1.44027e-07	1.28973e-06	0.938435	0.532032	6.44311	622.978	chr16	30443630	30446181	-	2551	2551	ENSG00000179918.18	22928	10.5403	2.3459	822.752	423.204
MERTK	protein_coding	0.965978	1.95339	1.95277e-06	1.38946e-05	0.938582	0.531989	2.72791	453.821	chr2	111898478	112029561	+	131083	4393	ENSG00000153208.16	10461	4.46891	0.986905	600.576	307.065
WWC2	protein_coding	0.935942	1.91314	1.04335e-10	1.71637e-09	0.92222	0.531724	6.79807	2326.04	chr4	183099292	183320777	+	221485	8999	ENSG00000151718.15	80014	11.0881	2.50807	3055.13	1596.96
BAK1	protein_coding	1.01964	2.02741	0.000409482	0.00177746	0.962695	0.531372	2.11919	176.984	chr6	33572546	33580293	-	7747	2212	ENSG00000030110.12	578	3.48598	0.7524	236.677	117.291
CCNL2	protein_coding	0.938391	1.91639	4.51911e-10	6.58564e-09	0.923559	0.531286	15.023	1744.89	chr1	1386494	1399317	-	12823	3056	ENSG00000221978.11	81669	24.5105	5.5355	2292.98	1196.8
TIA1	protein_coding	0.947389	1.92838	2.80688e-08	2.8633e-07	0.928235	0.531263	9.50827	1758.45	chr2	70209443	70248660	-	39217	4880	ENSG00000116001.15	7072	15.5354	3.48109	2315.43	1201.46
SENP1	protein_coding	0.941482	1.9205	2.61514e-09	3.24694e-08	0.925081	0.531009	6.61001	1245.95	chr12	48042973	48106308	-	63335	4960	ENSG00000079387.13	29843	10.7862	2.43377	1638.37	853.52
ZNF569	protein_coding	0.953174	1.93613	3.13889e-07	2.63086e-06	0.930287	0.530986	4.27758	736.511	chr19	37411154	37467437	-	56283	4542	ENSG00000196437.10	148266	6.99789	1.55728	971.5	501.523
IPO5	protein_coding	0.937962	1.91582	1.27093e-09	1.67206e-08	0.922349	0.530835	7.94975	1849.42	chr13	97953674	98024297	+	70623	6112	ENSG00000065150.18	3843	12.9647	2.93477	2430.27	1268.57
SNRK	protein_coding	0.955936	1.93984	1.06317e-07	9.73936e-07	0.934516	0.530834	3.12276	623.705	chr3	43286511	43351143	+	64632	5266	ENSG00000163788.13	54861	5.10745	1.13807	823.189	424.22
EIF2AK2	protein_coding	0.938919	1.91709	2.22732e-09	2.80314e-08	0.922793	0.530828	5.72621	2233.74	chr2	37099209	37157047	-	57838	10276	ENSG00000055332.17	5610	9.34456	2.10786	2935.52	1531.96
TRAFD1	protein_coding	0.963394	1.94989	8.75501e-06	5.45174e-05	0.932327	0.530561	3.54827	433.719	chr12	112125500	112153609	+	28109	3228	ENSG00000135148.11	10906	5.80121	1.29534	572.737	294.701
TBC1D10B	protein_coding	1.0001	2.00014	1.5331e-05	9.09469e-05	0.963571	0.530503	2.09335	264.593	chr16	30357101	30370264	-	13163	3350	ENSG00000169221.13	26000	3.44211	0.744585	352.692	176.494
XPO5	protein_coding	0.938789	1.91692	1.39799e-09	1.8262e-08	0.92306	0.530251	7.10631	1450.26	chr6	43522329	43576075	-	53746	5364	ENSG00000124571.17	57510	11.5918	2.62081	1906.21	994.309
PHF8	protein_coding	0.957236	1.94159	4.1376e-07	3.38682e-06	0.933589	0.529927	2.33826	594.605	chrX	53936675	54045249	-	108574	6708	ENSG00000172943.19	23133	3.82581	0.85072	785.039	404.172
SLC35A5	protein_coding	0.967755	1.95579	1.02062e-06	7.66786e-06	0.941593	0.52961	2.96364	520.012	chr3	112562009	112585577	+	23568	4638	ENSG00000138459.8	55032	4.85423	1.07306	687.944	352.081
SPRYD3	protein_coding	1.00803	2.01117	3.03586e-05	0.00016889	0.96795	0.529578	2.00337	229.91	chr12	53064315	53079420	-	15105	3043	ENSG00000167778.8	84926	3.29582	0.71091	306.986	152.834
TNRC6C	protein_coding	0.950867	1.93303	5.95954e-06	3.84303e-05	0.922075	0.529428	1.41766	535.427	chr17	77959239	78108835	+	149596	9962	ENSG00000078687.17	57690	2.31957	0.51574	706.139	364.715
YIPF6	protein_coding	0.936267	1.91357	1.31406e-09	1.72433e-08	0.920715	0.529338	6.79364	1739.78	chrX	68498322	68537285	+	38963	6741	ENSG00000181704.11	286451	11.0803	2.50693	2284.95	1194.61
ZNF805	protein_coding	0.968502	1.95681	4.52418e-06	2.98864e-05	0.938811	0.529262	6.44886	615.041	chr19	57240684	57255135	+	14451	2523	ENSG00000204524.6	390980	10.5626	2.3351	813.458	416.624
AREL1	protein_coding	0.945694	1.92612	1.83003e-08	1.92885e-07	0.927128	0.529251	4.14092	858.625	chr14	74661251	74713115	-	51864	5456	ENSG00000119682.16	9870	6.75955	1.5223	1130.36	586.891
DPY19L4	protein_coding	0.953497	1.93656	1.65872e-07	1.46655e-06	0.931574	0.529112	2.87491	677.269	chr8	94719899	94793836	+	73937	6197	ENSG00000156162.16	286148	4.69892	1.0509	893.461	461.077
TRIM2	protein_coding	0.977171	1.9686	4.61568e-06	3.04314e-05	0.946663	0.528966	1.50049	451.145	chr4	153153117	153339320	+	186203	7960	ENSG00000109654.14	23321	2.46136	0.53961	598.185	304.106
CCT2	protein_coding	0.924452	1.89796	1.07667e-08	1.18352e-07	0.907629	0.528893	28.4451	2581.23	chr12	69585333	69601570	+	16237	2385	ENSG00000166226.12	10576	46.307	10.5832	3380.2	1782.25
FCHSD2	protein_coding	0.949061	1.93062	6.36526e-08	6.08929e-07	0.928785	0.528833	4.67929	882.971	chr11	72836744	73142261	-	305517	4975	ENSG00000137478.14	9873	7.64604	1.71254	1163.01	602.928
PARP14	protein_coding	0.948406	1.92974	2.23115e-07	1.92816e-06	0.926389	0.528819	5.15834	1546.69	chr3	122680617	122730840	+	50223	7915	ENSG00000173193.14	54625	8.43427	1.88241	2037.43	1055.94
AKIRIN1	protein_coding	0.932775	1.90894	4.95009e-10	7.13685e-09	0.918139	0.528769	22.8722	2382.71	chr1	38991222	39006059	+	14837	2741	ENSG00000174574.15	79647	37.2967	8.44774	3126.95	1638.48
LIPG	protein_coding	0.936758	1.91422	2.15479e-07	1.86933e-06	0.91556	0.528647	2.47527	1114.81	chr18	49560698	49599182	+	38484	11828	ENSG00000101670.11	9388	4.03409	0.916455	1464.12	765.505
SATB2	protein_coding	0.932339	1.90837	3.39247e-10	5.06376e-09	0.917993	0.528596	7.64811	2031.96	chr2	199269499	199471266	-	201767	6986	ENSG00000119042.16	23314	12.4705	2.82575	2666.45	1397.46
CACNG4	protein_coding	0.986248	1.98103	0.000211059	0.00098021	0.938986	0.528437	1.87171	239.561	chr17	66964909	67033398	+	68489	3380	ENSG00000075461.5	27092	3.06587	0.67755	317.993	161.129
MTMR4	protein_coding	0.975169	1.96587	5.01518e-06	3.27884e-05	0.944592	0.528405	1.73969	384.811	chr17	58489528	58517905	-	28377	5847	ENSG00000108389.9	9110	2.84989	0.629495	509.719	259.903
PARP4	protein_coding	0.940889	1.91971	7.26467e-09	8.29006e-08	0.923567	0.528279	4.7257	983.202	chr13	24420925	24512810	-	91885	5474	ENSG00000102699.5	143	7.71188	1.73952	1292.89	673.515
ERBIN	protein_coding	0.926386	1.90051	3.30449e-10	4.95796e-09	0.91233	0.528215	15.9003	5317.62	chr5	65926474	66082549	+	156075	8793	ENSG00000112851.14	55914	25.9161	5.88455	6968.72	3666.52
NPLOC4	protein_coding	0.92717	1.90154	4.64681e-11	8.15301e-10	0.914307	0.528086	10.2877	3294.45	chr17	81556886	81637146	-	80260	8414	ENSG00000182446.13	55666	16.7622	3.81322	4318.03	2270.86
UBA3	protein_coding	0.952138	1.93474	1.94194e-07	1.697e-06	0.930066	0.527861	7.17805	620.31	chr3	69054729	69080408	-	25679	2277	ENSG00000144744.16	9039	11.729	2.62713	817.541	423.079
TRMT13	protein_coding	0.990048	1.98625	3.66283e-05	0.000200581	0.951216	0.527846	2.00249	260.45	chr1	100133149	100150497	+	17348	3440	ENSG00000122435.9	54482	3.2844	0.720585	346.074	174.826
STAG1	protein_coding	0.93023	1.90558	6.89596e-10	9.56856e-09	0.915469	0.527653	9.12791	2286.41	chr3	136336232	136752403	-	416171	6588	ENSG00000118007.12	10274	14.8773	3.37854	2998.57	1574.24
ZBTB40	protein_coding	0.927377	1.90181	6.71189e-07	5.25458e-06	0.905047	0.527577	3.92744	1342.88	chr1	22451850	22531157	+	79307	8992	ENSG00000184677.17	9923	6.40692	1.44796	1760.71	925.04
SEC24C	protein_coding	0.933472	1.90987	2.05179e-09	2.60158e-08	0.917694	0.527574	8.31312	1428.71	chr10	73744383	73772161	+	27778	4520	ENSG00000176986.15	9632	13.5597	3.06659	1875.55	981.872
MASTL	protein_coding	0.954606	1.93805	7.25638e-07	5.64385e-06	0.930112	0.527467	3.83725	528.775	chr10	27154823	27186924	+	32101	3631	ENSG00000120539.14	84930	6.27106	1.40345	697.176	360.375
LPAR1	protein_coding	1.00563	2.00782	4.12963e-05	0.00022367	0.964529	0.527199	1.64107	239.236	chr9	110873262	111038085	-	164823	3867	ENSG00000198121.13	1902	2.70122	0.580915	319.307	159.165
PRDM2	protein_coding	0.928112	1.90278	3.86913e-10	5.71225e-09	0.913866	0.52682	6.54516	2399.35	chr1	13700239	13825079	+	124840	9639	ENSG00000116731.22	7799	10.6647	2.42559	3145.21	1653.5
PBX2	protein_coding	0.956085	1.94004	7.98366e-07	6.14594e-06	0.931295	0.526754	5.23751	507.606	chr6	32184835	32190186	-	5446	2551	ENSG00000204304.11	5089	8.55986	1.91516	669.711	345.5
WSB2	protein_coding	0.933617	1.91006	1.70572e-08	1.81004e-07	0.915816	0.526579	9.94986	1165.69	chr12	118032693	118062174	-	29481	3082	ENSG00000176871.8	55884	16.2179	3.68183	1529.68	801.69
SYNE2	protein_coding	0.921373	1.89392	2.62894e-09	3.26008e-08	0.905991	0.52656	4.2533	3699.55	chr14	63852982	64226433	+	373451	22850	ENSG00000054654.16	23224	6.92884	1.57776	4842.75	2556.34
POLDIP3	protein_coding	0.951534	1.93393	2.55538e-07	2.18326e-06	0.929087	0.526434	5.0656	670.657	chr22	42583720	42614962	-	31242	3492	ENSG00000100227.17	84271	8.28177	1.84943	883.988	457.325
APBB2	protein_coding	0.943614	1.92334	1.87057e-06	1.33518e-05	0.918133	0.526093	2.04184	709.439	chr4	40810026	41214618	-	404592	9158	ENSG00000163697.16	323	3.33706	0.746625	933.788	485.09
MEF2A	protein_coding	0.941555	1.9206	6.63491e-08	6.33531e-07	0.921701	0.526042	5.14778	1167.56	chr15	99565699	99716466	+	150767	5980	ENSG00000068305.17	4205	8.40539	1.89017	1535.41	799.699
LIMA1	protein_coding	0.931808	1.90767	6.45132e-09	7.45796e-08	0.91509	0.526014	15.7052	3075.24	chr12	50175787	50283546	-	107759	5157	ENSG00000050405.13	51474	25.6103	5.80009	4034.74	2115.74
CDK5R1	protein_coding	0.983048	1.97664	1.9174e-05	0.000111241	0.947497	0.525713	1.75089	286.411	chr17	32486618	32491256	+	4638	4325	ENSG00000176749.8	8851	2.86999	0.631775	380.027	192.796
SCML1	protein_coding	0.988564	1.98421	3.53209e-05	0.000194194	0.950072	0.52567	2.52278	279.885	chrX	17737448	17754988	+	17540	2937	ENSG00000047634.14	6322	4.13925	0.906305	371.756	188.013
EFR3A	protein_coding	0.938416	1.91642	2.70155e-08	2.76837e-07	0.91984	0.525602	5.70195	1206.47	chr8	131904087	132013642	+	109555	5573	ENSG00000132294.14	23167	9.30565	2.09824	1585.29	827.641
ZNF621	protein_coding	0.9382	1.91614	7.27097e-08	6.89723e-07	0.918425	0.525524	2.96578	889.49	chr3	40524877	40539794	+	14917	7894	ENSG00000172888.11	285268	4.8376	1.09396	1168.4	610.577
ZXDC	protein_coding	0.949278	1.93091	2.0252e-07	1.76369e-06	0.927347	0.525516	4.4746	654.533	chr3	126437600	126475919	-	38319	3857	ENSG00000070476.14	79364	7.31156	1.63765	862.208	446.858
SLC17A5	protein_coding	0.973218	1.96321	5.24296e-06	3.41786e-05	0.942724	0.525435	2.73639	357.74	chr6	73593378	73654155	-	60777	3455	ENSG00000119899.12	26503	4.48483	0.98795	473.953	241.527
YWHAZ	protein_coding	0.9144	1.88478	6.49045e-10	9.06787e-09	0.900414	0.525432	32.8575	7813.52	chr8	100916524	100953341	-	36817	6240	ENSG00000164924.17	7534	53.4199	12.295	10209.2	5417.81
SAR1B	protein_coding	0.932967	1.9092	8.27122e-09	9.35929e-08	0.915947	0.525315	4.68884	1457.2	chr5	134601143	134649271	-	48128	8180	ENSG00000152700.13	51128	7.6448	1.73289	1912.19	1002.21
GMEB1	protein_coding	0.948982	1.93051	2.60239e-07	2.22062e-06	0.926676	0.525145	2.60001	635.149	chr1	28668731	28719353	+	50622	6440	ENSG00000162419.12	10691	4.24676	0.95326	836.492	433.807
GRWD1	protein_coding	0.94071	1.91947	7.95325e-08	7.48498e-07	0.920657	0.525084	3.7758	749.747	chr19	48445772	48457022	+	11250	5221	ENSG00000105447.12	83743	6.15968	1.39191	985.644	513.85
DUSP3	protein_coding	0.996379	1.99499	4.54842e-06	3.0027e-05	0.964118	0.525043	3.42866	530.802	chr17	43766120	43778988	-	12868	4110	ENSG00000108861.8	1845	5.63795	1.21935	706.945	354.66
BCL10	protein_coding	0.93327	1.9096	1.54125e-08	1.64757e-07	0.915604	0.524997	19.1802	2260.82	chr1	85265775	85276904	-	11129	3105	ENSG00000142867.13	8915	31.2848	7.07557	2967.2	1554.44
ZSCAN29	protein_coding	0.942492	1.92185	6.47794e-07	5.08319e-06	0.919115	0.524996	4.56571	989.033	chr15	43358171	43370062	-	11891	5714	ENSG00000140265.12	146050	7.45211	1.67932	1300.37	677.694
UBIAD1	protein_coding	0.956285	1.94031	4.8409e-06	3.17616e-05	0.927495	0.524979	3.05607	456.161	chr1	11273205	11295164	+	21959	3938	ENSG00000120942.13	29914	4.99433	1.11781	601.464	310.858
UNG	protein_coding	0.940411	1.91907	3.31186e-06	2.25078e-05	0.913892	0.524912	6.31682	572.006	chr12	109097573	109110992	+	13419	2385	ENSG00000076248.10	7374	10.2979	2.33575	751.423	392.589
ARFGAP3	protein_coding	0.972353	1.96204	8.3783e-06	5.22999e-05	0.940615	0.524616	2.9417	318.246	chr22	42796501	42857402	-	60901	2857	ENSG00000242247.10	26286	4.82283	1.06057	421.734	214.757
HSDL1	protein_coding	0.965756	1.95309	2.72814e-06	1.88116e-05	0.937586	0.524523	3.03867	404.909	chr16	84122280	84145188	-	22908	3519	ENSG00000103160.11	83693	4.97713	1.10021	535.447	274.371
EMB	protein_coding	0.936054	1.91329	2.68734e-08	2.7552e-07	0.917617	0.524454	5.37179	928.774	chr5	50396191	50441367	-	45176	4550	ENSG00000170571.11	133418	8.75987	1.98372	1219.57	637.977
SHQ1	protein_coding	0.980331	1.97292	9.0021e-05	0.000452782	0.938576	0.524339	2.207	252.788	chr3	72749278	72848480	-	99202	3028	ENSG00000144736.13	55164	3.61677	0.79724	335.012	170.564
PPP1R2	protein_coding	0.938013	1.91589	4.93509e-08	4.82574e-07	0.918739	0.524157	6.12384	805.987	chr3	195514424	195543386	-	28962	3463	ENSG00000184203.7	5504	9.98741	2.26027	1058.82	553.156
CCAR1	protein_coding	0.920626	1.89294	1.24421e-10	2.01576e-09	0.907454	0.524147	22.1918	4019.93	chr10	68721143	68792377	+	71234	4759	ENSG00000060339.13	55749	36.1329	8.25076	5260.61	2779.25
SLC1A5	protein_coding	0.946544	1.92725	1.36284e-06	9.98399e-06	0.921438	0.524127	4.16969	527.821	chr19	46774882	46788594	-	13712	3332	ENSG00000105281.12	6510	6.803	1.53638	694.615	361.026
SYPL1	protein_coding	0.92118	1.89366	1.81451e-07	1.59526e-06	0.901249	0.523807	13.3981	1201.37	chr7	106090502	106112576	-	22074	2355	ENSG00000008282.8	6856	21.7919	5.00426	1571.66	831.075
MTDH	protein_coding	0.92616	1.90021	2.78616e-09	3.44033e-08	0.910491	0.52377	6.13597	1442.6	chr8	97644178	97728770	+	84592	6177	ENSG00000147649.9	92140	9.99926	2.27268	1890.53	994.668
RNF149	protein_coding	0.955589	1.93937	1.05927e-06	7.9377e-06	0.930298	0.523653	4.93132	459.517	chr2	101276090	101308696	-	32606	2458	ENSG00000163162.8	284996	8.06125	1.80139	606.123	312.911
RNF2	protein_coding	0.935554	1.91262	4.12544e-07	3.3796e-06	0.91346	0.523623	5.50575	754.134	chr1	185045363	185102608	+	57245	3606	ENSG00000121481.10	6045	8.98507	2.02643	990.72	517.549
ZCCHC2	protein_coding	0.936882	1.91439	4.02545e-08	3.99201e-07	0.917933	0.523606	3.43159	799.109	chr18	62523006	62578583	+	55577	6126	ENSG00000141664.9	54877	5.59811	1.26507	1049.87	548.347
CCP110	protein_coding	0.902085	1.86877	1.42275e-06	1.03742e-05	0.880232	0.523565	9.86978	2133.58	chr16	19523810	19553408	+	29598	5666	ENSG00000103540.16	9738	16.0117	3.72782	2778.75	1488.42
MORF4L2	protein_coding	0.915754	1.88655	7.09421e-10	9.7901e-09	0.901643	0.523524	51.6596	4243.9	chrX	103675495	103688158	-	12663	2157	ENSG00000123562.16	9643	84.0216	19.2977	5546.63	2941.17
REL	protein_coding	0.928827	1.90373	1.20721e-08	1.3126e-07	0.91165	0.523499	5.52123	1167.68	chr2	60881520	60925908	+	50090	5553	ENSG00000162924.14	5966	8.99173	2.05073	1530.84	804.524
CERS2	protein_coding	0.945139	1.92537	2.72168e-06	1.87798e-05	0.918677	0.523488	7.99232	1020.64	chr1	150963669	150975004	-	11335	3351	ENSG00000143418.19	29956	13.0361	2.94854	1343.42	697.867
ANKRD12	protein_coding	0.928481	1.90327	1.10719e-08	1.21492e-07	0.911418	0.523387	7.41449	3227.48	chr18	9136776	9285985	+	149209	11461	ENSG00000101745.16	23253	12.088	2.74104	4231.29	2223.67
CCDC97	protein_coding	0.977097	1.9685	1.00105e-05	6.1786e-05	0.944344	0.523337	2.4844	312.187	chr19	41310188	41324883	+	14695	3322	ENSG00000142039.3	90324	4.07475	0.894045	413.874	210.5
RAB14	protein_coding	0.919959	1.89206	7.72133e-07	5.95754e-06	0.897892	0.523203	8.38929	1322.35	chr9	121178136	121201869	-	23733	4145	ENSG00000119396.10	51552	13.6464	3.13216	1729.31	915.396
LDLR	protein_coding	0.917473	1.8888	2.25464e-09	2.83401e-08	0.902403	0.523063	22.078	3091.83	chr19	11089361	11132163	+	42802	3679	ENSG00000130164.13	3949	35.9178	8.23825	4042.38	2141.29
ARL8A	protein_coding	1.03637	2.05106	0.000252754	0.00115017	0.980666	0.522869	2.22471	150.186	chr1	202133403	202144743	-	11340	1795	ENSG00000143862.7	127829	3.67306	0.77636	201.978	98.3935
SLC12A2	protein_coding	0.932117	1.90807	2.86158e-08	2.91178e-07	0.913847	0.522721	3.9834	1045.26	chr5	128083765	128189688	+	105923	6903	ENSG00000064651.13	6558	6.49692	1.46988	1371.64	718.885
ZNF850	protein_coding	0.911827	1.88143	1.37815e-07	1.23899e-06	0.892854	0.522638	6.11181	1829.46	chr19	36714382	36772825	-	58443	7850	ENSG00000267041.5	342892	9.92854	2.29507	2388.32	1270.61
IFNGR1	protein_coding	0.967578	1.95556	3.49097e-05	0.000192259	0.931449	0.522584	2.71087	302.521	chr6	137197483	137219449	-	21966	2944	ENSG00000027697.14	3459	4.43437	0.987375	399.825	205.217
CREB1	protein_coding	0.930269	1.90563	2.23698e-08	2.33474e-07	0.912377	0.522478	4.53277	1344.42	chr2	207529736	207603431	+	73695	7805	ENSG00000118260.14	1385	7.39088	1.67467	1763.34	925.504
CYTH3	protein_coding	0.97066	1.95974	1.16298e-05	7.07474e-05	0.938084	0.522402	3.18877	542.827	chr7	6161775	6272644	-	110869	4508	ENSG00000008256.15	9265	5.22773	1.14981	718.578	367.075
HIST1H2AM	protein_coding	1.0301	2.04217	0.000401969	0.00174732	0.971651	0.522377	21.9391	326.491	chr6	27892756	27893149	-	393	393	ENSG00000278677.1	8336	36.1308	7.74737	438.466	214.517
ITPRIPL2	protein_coding	0.911887	1.8815	1.80159e-08	1.90282e-07	0.895232	0.522257	11.7786	3065.97	chr16	19114382	19121629	+	7247	6834	ENSG00000205730.6	162073	19.1443	4.41279	4003.01	2128.93
TMBIM1	protein_coding	0.963915	1.9506	1.09489e-05	6.69617e-05	0.932176	0.52225	2.92918	339.663	chr2	218274191	218292577	-	18386	3055	ENSG00000135926.14	64114	4.79739	1.06098	449.443	229.882
CDKN1A	protein_coding	0.968089	1.95625	5.93678e-06	3.82957e-05	0.937721	0.522067	3.54104	336.466	chr6	36676459	36687339	+	10880	2509	ENSG00000124762.13	1026	5.79997	1.28211	445.238	227.694
ZWILCH	protein_coding	0.929766	1.90497	8.05635e-07	6.19719e-06	0.906915	0.522058	4.69128	723.76	chr15	66504958	66550128	+	45170	4055	ENSG00000174442.11	55055	7.63776	1.74479	948.643	498.876
CDCA4	protein_coding	0.938902	1.91707	2.15984e-07	1.87211e-06	0.917563	0.521944	8.09001	774.294	chr14	105009572	105021148	-	11576	2513	ENSG00000170779.10	55038	13.1941	2.98595	1017.81	530.778
C6orf106	protein_coding	0.925324	1.89911	7.26503e-09	8.29006e-08	0.908841	0.521505	6.72315	1164.43	chr6	34587287	34696859	-	109572	4551	ENSG00000196821.9	64771	10.9529	2.49338	1525.67	803.185
ABHD17B	protein_coding	0.936606	1.91402	4.27991e-07	3.49486e-06	0.914349	0.521379	5.71495	642.683	chr9	71862451	71910931	-	48480	2959	ENSG00000107362.13	51104	9.31809	2.11181	843.785	441.58
URGCP	protein_coding	0.940088	1.91865	2.31437e-07	1.99413e-06	0.918577	0.521378	3.33105	772.784	chr7	43875912	43907069	-	31157	6115	ENSG00000106608.16	55665	5.43619	1.22591	1015.7	529.871
MARS2	protein_coding	0.929997	1.90527	0.000986948	0.00388879	0.880144	0.521313	2.37333	272.412	chr2	197705368	197708387	+	3019	3019	ENSG00000247626.4	92935	3.85733	0.88933	356.655	188.17
GNB1	protein_coding	0.91799	1.88948	4.10128e-10	6.01996e-09	0.90416	0.52124	17.9517	2185.91	chr1	1785284	1891117	-	105833	3194	ENSG00000078369.17	2782	29.2051	6.69821	2858.75	1513.07
MFSD9	protein_coding	0.963564	1.95012	1.23216e-05	7.45985e-05	0.931471	0.521221	2.38482	365.693	chr2	102715839	102736854	-	21015	4049	ENSG00000135953.10	84804	3.90129	0.86834	482.986	248.399
GLIS2	protein_coding	0.948566	1.92995	6.32878e-06	4.05409e-05	0.919818	0.520951	2.59921	440.51	chr16	4314760	4339597	+	24837	4469	ENSG00000126603.8	84662	4.24961	0.948805	580.551	300.469
DYNLL2	protein_coding	0.916555	1.8876	4.3457e-07	3.54573e-06	0.895655	0.520816	5.16135	1336.41	chr17	58083414	58095536	+	12122	6805	ENSG00000264364.2	140735	8.39325	1.92945	1746.32	926.509
NFAT5	protein_coding	0.911027	1.88038	3.38287e-11	6.12598e-10	0.898988	0.520515	23.155	10650.9	chr16	69565965	69704666	+	138701	12072	ENSG00000102908.20	10725	37.65	8.6599	13906	7395.8
PPP6C	protein_coding	0.939189	1.91745	9.7619e-07	7.35312e-06	0.915295	0.520416	3.44384	569.965	chr9	125146572	125189939	-	43367	4350	ENSG00000119414.11	5537	5.61537	1.27232	748.908	391.021
UBR4	protein_coding	0.911209	1.88062	3.62477e-11	6.50599e-10	0.899126	0.520408	8.81139	6458	chr1	19076739	19210276	-	135771	19203	ENSG00000127481.14	23352	14.3248	3.29799	8432.48	4483.51
LATS2	protein_coding	0.931769	1.90761	8.6744e-08	8.09238e-07	0.912172	0.520403	4.74864	994.333	chr13	20973031	21061547	-	88516	5511	ENSG00000150457.8	26524	7.74161	1.75567	1304.27	684.394
VAV2	protein_coding	0.96118	1.9469	7.56809e-06	4.76527e-05	0.930786	0.520338	1.70151	331.154	chr9	133761893	133992604	-	230711	5131	ENSG00000160293.16	7410	2.78539	0.617625	437.725	224.583
NHLRC3	protein_coding	0.956369	1.94042	3.62857e-06	2.43988e-05	0.928323	0.520003	3.46014	466.025	chr13	39038310	39050109	+	11799	3556	ENSG00000188811.13	387921	5.66019	1.26011	614.883	317.167
NRIP3	protein_coding	0.969554	1.95824	1.3337e-05	8.0101e-05	0.93666	0.519874	2.02842	315.13	chr11	8980575	9004049	-	23474	4105	ENSG00000175352.10	56675	3.32436	0.732495	417.181	213.079
ZNF808	protein_coding	0.951053	1.93328	2.8387e-06	1.95209e-05	0.924043	0.519828	4.94642	541.235	chr19	52527652	52555695	+	28684	2888	ENSG00000198482.11	388558	8.08718	1.80565	713.332	369.139
BCL9	protein_coding	0.934138	1.91075	1.38991e-07	1.24736e-06	0.913756	0.519669	3.12332	745.084	chr1	147541411	147626216	+	84805	6278	ENSG00000116128.10	607	5.09295	1.15368	977.875	512.292
GCN1	protein_coding	0.914806	1.88532	6.54399e-10	9.13011e-09	0.900795	0.519631	8.34034	2761.16	chr12	120127202	120194710	-	67508	8675	ENSG00000089154.10	10985	13.562	3.11869	3608.42	1913.9
NFIB	protein_coding	0.927456	1.90192	8.37712e-08	7.84751e-07	0.908171	0.519606	3.71263	1474.76	chr9	14081842	14398983	-	317141	10459	ENSG00000147862.16	4781	6.04936	1.3759	1932.56	1016.96
UBE2J1	protein_coding	0.933504	1.90991	3.45411e-07	2.869e-06	0.911816	0.51959	5.31212	865.334	chr6	89326624	89352848	-	26224	4290	ENSG00000198833.6	51465	8.66183	1.96242	1135.35	595.316
TOP2B	protein_coding	0.918585	1.89026	2.20952e-09	2.78577e-08	0.903478	0.519088	6.92079	1446.19	chr3	25597904	25664499	-	66595	5485	ENSG00000077097.15	7155	11.2624	2.57918	1891.48	1000.91
HSPD1	protein_coding	0.905365	1.87302	5.63695e-10	7.97423e-09	0.891881	0.518957	60.3822	5922.48	chr2	197486580	197500274	-	13694	2570	ENSG00000144381.16	3329	98.0521	22.7122	7721.56	4123.41
CREBBP	protein_coding	0.914624	1.88508	3.93108e-09	4.70802e-08	0.899239	0.518899	7.11698	2927.02	chr16	3725053	3880726	-	155673	10803	ENSG00000005339.14	1387	11.5829	2.65106	3825.03	2029.02
ELP1	protein_coding	0.937821	1.91563	1.22104e-06	9.02992e-06	0.913638	0.518823	2.22154	499.049	chr9	108867516	108934116	-	66600	5905	ENSG00000070061.14	8518	3.62591	0.81717	656.12	341.978
PHF5A	protein_coding	0.962553	1.94876	2.22552e-05	0.00012719	0.928608	0.518641	7.36285	303.17	chr22	41459716	41468725	-	9009	1086	ENSG00000100410.7	84844	12.0374	2.68825	400.353	205.988
ARNTL2	protein_coding	0.93096	1.90654	1.21674e-07	1.10267e-06	0.910965	0.518621	2.67638	705.461	chr12	27332853	27425289	+	92436	6920	ENSG00000029153.14	56938	4.36296	0.98981	925.671	485.252
THOC1	protein_coding	0.946994	1.92785	1.43832e-06	1.04652e-05	0.921773	0.518548	5.93947	482.847	chr18	214520	268027	-	53507	2143	ENSG00000079134.11	9984	9.70246	2.17649	635.725	329.969
RYK	protein_coding	0.911266	1.8807	1.34248e-07	1.2096e-06	0.892381	0.518544	10.3572	1162.76	chr3	134157132	134250744	-	93612	2943	ENSG00000163785.12	6259	16.8532	3.86128	1518.89	806.629
NAPG	protein_coding	0.927717	1.90226	1.39476e-07	1.25115e-06	0.907736	0.518405	5.70229	769.8	chr18	10526033	10552760	+	26727	3548	ENSG00000134265.12	8774	9.28607	2.11852	1008.68	530.924
DLGAP4	protein_coding	0.954459	1.93785	6.26635e-06	4.01791e-05	0.925199	0.518299	1.73216	462.339	chr20	36306335	36528637	+	222302	7049	ENSG00000080845.17	22839	2.83324	0.63109	609.845	314.833
TNFRSF10A	protein_coding	0.975575	1.96642	2.97437e-05	0.00016597	0.939203	0.51822	2.5728	264.756	chr8	23190451	23225126	-	34675	2714	ENSG00000104689.9	8797	4.21596	0.929645	350.944	178.567
HAT1	protein_coding	0.927787	1.90236	3.53005e-07	2.93088e-06	0.906443	0.518192	11.8837	736.052	chr2	171922464	171983682	+	61218	1626	ENSG00000128708.12	8520	19.3435	4.42382	964.579	507.525
RAB30	protein_coding	0.911994	1.88164	4.50314e-05	0.000242284	0.880813	0.518165	3.69676	1555.44	chr11	82973132	83071923	-	98791	11066	ENSG00000137502.9	27314	6.022	1.37152	2031.78	1079.1
ZFYVE27	protein_coding	0.935787	1.91293	3.17365e-07	2.65671e-06	0.914077	0.517981	5.28571	615.61	chr10	97737120	97760907	+	23787	3064	ENSG00000155256.17	118813	8.62012	1.95131	808.277	422.944
DNAH5	protein_coding	0.915411	1.88611	2.46925e-09	3.07898e-08	0.900372	0.517831	2.51651	1499.12	chr5	13690330	13944543	-	254213	15633	ENSG00000039139.9	1767	4.09492	0.9381	1959.48	1038.77
ARF3	protein_coding	0.916452	1.88747	2.70492e-09	3.34612e-08	0.901286	0.517806	11.8988	1551.89	chr12	48935722	48957551	-	21829	3424	ENSG00000134287.9	377	19.3607	4.43696	2028.66	1075.12
EDC3	protein_coding	0.934446	1.91116	8.76992e-07	6.68278e-06	0.911137	0.517791	4.17687	645.262	chr15	74630557	74696043	-	65486	4067	ENSG00000179151.12	80153	6.81721	1.53652	847.308	443.216
AFDN	protein_coding	0.907767	1.87614	8.17164e-11	1.37208e-09	0.895376	0.517719	10.2003	3821.71	chr6	167826960	167972023	+	145063	9822	ENSG00000130396.20	4301	16.5788	3.82176	4985.99	2657.44
IBTK	protein_coding	0.906911	1.87503	1.6431e-10	2.60179e-09	0.894147	0.517509	19.6415	4533.71	chr6	82169982	82247754	-	77772	6054	ENSG00000005700.14	25998	31.9133	7.3696	5913.11	3154.31
GTF2H2C	protein_coding	0.953251	1.93623	4.55246e-06	3.00438e-05	0.924903	0.517173	2.79926	359.063	chr5	69560207	69593767	+	33560	3378	ENSG00000183474.15	728340	4.5755	1.02302	473.624	244.502
TXLNA	protein_coding	0.907728	1.87609	6.75265e-10	9.39867e-09	0.894019	0.516978	16.5608	3221.88	chr1	32179685	32198285	+	18600	5103	ENSG00000084652.15	200081	26.9233	6.19817	4203.47	2240.29
DAAM1	protein_coding	0.968382	1.95664	3.60555e-05	0.000197764	0.932114	0.516855	1.84154	425.121	chr14	59188679	59371405	+	182726	6111	ENSG00000100592.15	23002	3.0192	0.663885	562.564	287.678
BMPR2	protein_coding	0.916168	1.8871	1.54371e-08	1.64933e-07	0.899442	0.516823	9.75472	4253.99	chr2	202376935	202567751	+	190816	11468	ENSG00000204217.13	659	15.8793	3.63015	5560.77	2947.21
NUS1	protein_coding	0.906177	1.87407	4.89628e-08	4.7901e-07	0.888783	0.516787	10.1628	1811.71	chr6	117675501	117710640	+	35139	4676	ENSG00000153989.7	116150	16.504	3.82159	2361.89	1261.53
INPP5A	protein_coding	0.95422	1.93753	6.32548e-06	4.05326e-05	0.924926	0.516575	3.06355	355.702	chr10	132537819	132783480	+	245661	3062	ENSG00000068383.18	3632	5.00749	1.11961	468.961	242.444
WRN	protein_coding	0.955289	1.93897	1.35362e-05	8.12032e-05	0.923707	0.516419	1.70985	338.197	chr8	31033800	31173769	+	139969	5215	ENSG00000165392.9	7486	2.7941	0.6256	445.84	230.554
MAP4K3	protein_coding	0.921703	1.89435	4.45961e-08	4.39253e-07	0.903531	0.516369	6.62327	1134.61	chr2	39249265	39437312	-	188047	4504	ENSG00000011566.14	8491	10.7871	2.45946	1485.04	784.189
TXLNG	protein_coding	0.939327	1.91763	1.12584e-06	8.38394e-06	0.915171	0.516343	3.1548	527.295	chrX	16786426	16844519	+	58093	4401	ENSG00000086712.12	55787	5.14825	1.16136	692.802	361.787
FBXL19	protein_coding	0.942853	1.92233	1.13468e-05	6.92126e-05	0.913026	0.516185	2.3135	363.77	chr16	30923070	30948783	+	25713	4141	ENSG00000099364.16	54620	3.7796	0.8474	478.917	248.623
VPS26A	protein_coding	0.913452	1.88355	1.01814e-08	1.1245e-07	0.89727	0.516081	11.9166	1465.69	chr10	69123511	69172861	+	49350	3229	ENSG00000122958.14	9559	19.3768	4.45634	1914.29	1017.1
CNOT1	protein_coding	0.897923	1.86338	1.20658e-08	1.3126e-07	0.882396	0.516012	9.92314	3318.34	chr16	58519950	58629886	-	109936	8751	ENSG00000125107.17	23019	16.1141	3.73215	4319.7	2316.98
SLC35A2	protein_coding	0.949719	1.9315	1.28387e-05	7.73368e-05	0.91883	0.515944	2.58706	363.776	chrX	48903179	48911958	-	8779	3707	ENSG00000102100.15	7355	4.22475	0.949365	478.894	248.659
PJA2	protein_coding	0.916349	1.88733	1.20679e-08	1.3126e-07	0.899857	0.515899	7.53266	1401.79	chr5	109334708	109409994	-	75286	4889	ENSG00000198961.9	9867	12.2586	2.80672	1832.43	971.155
SF3B1	protein_coding	0.901382	1.86786	7.1696e-09	8.19499e-08	0.886138	0.515879	18.4297	5731.06	chr2	197389783	197435091	-	45308	8158	ENSG00000115524.15	23451	29.9203	6.93911	7464.48	3997.64
ZXDB	protein_coding	0.922252	1.89507	5.04815e-08	4.93154e-07	0.903902	0.515691	3.82361	857.85	chrX	57591651	57597545	+	5894	5894	ENSG00000198455.4	158586	6.22584	1.42138	1123	592.701
NCOA2	protein_coding	0.919811	1.89187	8.12891e-08	7.64334e-07	0.90103	0.515511	4.80252	1542.24	chr8	70109761	70403805	-	294044	8447	ENSG00000140396.12	10499	7.81837	1.78667	2017.36	1067.13
SLCO4A1	protein_coding	0.953802	1.93697	2.84941e-05	0.000159611	0.919889	0.515174	4.20959	444.843	chr20	62642444	62672295	+	29851	2776	ENSG00000101187.15	28231	6.87548	1.54371	586.721	302.965
DENND5A	protein_coding	0.904547	1.87196	1.66563e-09	2.14954e-08	0.890334	0.515136	11.3557	2180.65	chr11	9138824	9265390	-	126566	5031	ENSG00000184014.7	23258	18.4531	4.25823	2843.14	1518.16
PPWD1	protein_coding	0.935081	1.912	8.8872e-07	6.75693e-06	0.911694	0.515067	7.11248	594.852	chr5	65563238	65587549	+	24311	2203	ENSG00000113593.11	23398	11.6002	2.62473	780.994	408.71
ANKRD42	protein_coding	0.928998	1.90395	1.07046e-05	6.56109e-05	0.900542	0.51471	2.21877	479.891	chr11	83193738	83256099	+	62361	5686	ENSG00000137494.13	338699	3.61287	0.82467	628.614	331.167
ZNF468	protein_coding	0.930052	1.90535	9.02728e-07	6.8583e-06	0.906997	0.514462	4.40749	769.385	chr19	52838007	52890375	-	52368	4596	ENSG00000204604.10	90333	7.18454	1.63044	1008.63	530.142
RAC1	protein_coding	0.90279	1.86968	2.23159e-09	2.80678e-08	0.888431	0.514187	25.6937	2334	chr7	6374522	6403977	+	29455	2380	ENSG00000136238.17	5879	41.7142	9.67327	3040.84	1627.16
DMPK	protein_coding	0.921152	1.89363	5.64468e-05	0.000296935	0.888261	0.514063	3.0754	409.798	chr19	45769716	45782489	-	12773	3500	ENSG00000104936.17	1760	5.01347	1.13733	536.858	282.739
ZFP69B	protein_coding	0.966124	1.95359	2.6173e-05	0.000147874	0.931286	0.513887	3.59383	287.03	chr1	40450106	40463718	+	13612	2109	ENSG00000187801.14	65243	5.88445	1.30322	379.597	194.463
BAZ2B	protein_coding	0.91401	1.88428	5.08003e-08	4.9603e-07	0.896135	0.513718	6.2698	1977.02	chr2	159318978	159616692	-	297714	8289	ENSG00000123636.17	29994	10.203	2.33654	2582.99	1371.05
DCUN1D4	protein_coding	0.912378	1.88215	1.7942e-08	1.89637e-07	0.895708	0.513633	9.64212	1642.91	chr4	51843062	51916837	+	73775	4476	ENSG00000109184.14	23142	15.6837	3.6005	2145.55	1140.28
METAP1	protein_coding	0.922621	1.89556	1.57169e-07	1.39882e-06	0.902812	0.513437	7.17375	770.797	chr4	98995619	99062813	+	67194	2824	ENSG00000164024.11	23173	11.6808	2.66676	1009.01	532.581
PLAGL1	protein_coding	0.940612	1.91934	2.98178e-06	2.04355e-05	0.914343	0.513364	1.54232	482.537	chr6	143940299	144064599	-	124300	8248	ENSG00000118495.19	5325	2.51692	0.567715	634.193	330.88
KIF18B	protein_coding	0.929026	1.90399	1.10092e-06	8.2134e-06	0.90567	0.513347	3.49574	573.22	chr17	44924708	44947711	-	23003	4304	ENSG00000186185.13	146909	5.69259	1.2989	751.547	394.892
JMJD1C	protein_coding	0.908743	1.87741	1.7604e-08	1.86319e-07	0.892286	0.513081	25.1671	8692.22	chr10	63167220	63465881	-	298661	9077	ENSG00000171988.18	221037	40.9273	9.40683	11342.3	6042.14
CHMP7	protein_coding	0.964179	1.95095	5.35584e-05	0.000283411	0.926728	0.513044	1.99036	269.548	chr8	23243636	23261999	+	18363	3575	ENSG00000147457.13	91782	3.25607	0.724645	355.995	183.1
PCGF5	protein_coding	0.92971	1.90489	2.98495e-05	0.000166377	0.898175	0.512811	1.65253	456.189	chr10	91163011	91284331	+	121320	7265	ENSG00000180628.14	84333	2.69676	0.60831	598.603	313.776
TRAPPC8	protein_coding	0.910086	1.87916	5.59335e-08	5.41722e-07	0.892332	0.512803	4.46511	1214.91	chr18	31829172	31943106	-	113934	7142	ENSG00000153339.13	22878	7.26359	1.66664	1586.05	843.767
PROSER1	protein_coding	0.919164	1.89102	2.03705e-07	1.77325e-06	0.899213	0.512793	4.96987	977.005	chr13	39009865	39038076	-	28211	5168	ENSG00000120685.19	80209	8.08917	1.85056	1277.63	676.381
ARL6IP6	protein_coding	0.932013	1.90794	1.06922e-06	7.99749e-06	0.908503	0.51236	4.57353	487.997	chr2	152717913	152761253	+	43340	2805	ENSG00000177917.10	151188	7.4532	1.69386	640.2	335.794
FBH1	protein_coding	0.937594	1.91533	2.37055e-06	1.65539e-05	0.912068	0.512194	2.89921	429.462	chr10	5890202	5937594	+	47392	3898	ENSG00000134452.19	84893	4.72879	1.06963	564.118	294.805
RNF145	protein_coding	0.907309	1.87554	1.79454e-08	1.89637e-07	0.890908	0.512179	10.625	1756.97	chr5	159157408	159210053	-	52645	4341	ENSG00000145860.11	153830	17.2667	3.98337	2291.38	1222.55
PLXNB2	protein_coding	0.923007	1.89606	6.83682e-07	5.34414e-06	0.900928	0.511989	2.85141	695.349	chr22	50274978	50307627	-	32649	6395	ENSG00000196576.14	23654	4.63982	1.06299	910.469	480.229
CLDN4	protein_coding	0.90897	1.8777	9.21862e-08	8.54892e-07	0.890679	0.511958	7.19517	1150.19	chr7	73827743	73832693	+	4950	4196	ENSG00000189143.9	1364	11.6922	2.69811	1500.37	800.012
SRFBP1	protein_coding	0.922564	1.89548	5.02366e-07	4.03244e-06	0.901045	0.511949	7.76174	842.153	chr5	121961960	122028619	+	66659	2855	ENSG00000151304.5	153443	12.6435	2.88002	1102.47	581.832
HIST1H4C	protein_coding	1.00838	2.01165	0.000427778	0.00184567	0.952953	0.511897	14.4691	238.626	chr6	26103875	26104310	+	435	435	ENSG00000197061.4	8364	23.7987	5.13948	318.989	158.263
NARS	protein_coding	0.909345	1.87819	4.21332e-08	4.16409e-07	0.891949	0.511776	12.1229	1430.86	chr18	57600655	57622173	-	21518	3099	ENSG00000134440.11	4677	19.7176	4.5283	1867.44	994.277
SPIN4	protein_coding	0.893471	1.85764	7.76224e-05	0.000396453	0.862178	0.511772	3.90477	614.237	chrX	63347227	63351344	-	4117	4117	ENSG00000186767.6	139886	6.32219	1.48734	797.84	430.634
VAMP7	protein_coding	0.916193	1.88713	4.27815e-07	3.49482e-06	0.895338	0.511668	6.94388	700.309	chrX	155881292	155943769	+	62477	2646	ENSG00000124333.15	6845	11.2894	2.59841	915.074	485.544
NUP160	protein_coding	0.901392	1.86787	9.29668e-10	1.25745e-08	0.887744	0.511664	8.44817	1973.58	chr11	47778086	47848555	-	70469	6118	ENSG00000030066.13	23279	13.7197	3.1766	2570.92	1376.24
SOS2	protein_coding	0.914707	1.88519	7.80095e-08	7.34505e-07	0.896285	0.511646	5.20789	1089.85	chr14	50117119	50231558	-	114439	5498	ENSG00000100485.11	6655	8.473	1.94277	1423.94	755.752
FRS2	protein_coding	0.899865	1.86589	1.65678e-09	2.13948e-08	0.885873	0.511421	8.5585	2235.75	chr12	69470374	69579789	+	109415	6845	ENSG00000166225.8	10818	13.899	3.21797	2911.43	1560.07
TCF7L2	protein_coding	0.90391	1.87113	6.29132e-09	7.2896e-08	0.888656	0.511393	16.3662	2700.24	chr10	112950249	113167678	+	217429	4330	ENSG00000148737.16	6934	26.5941	6.13836	3519.34	1881.14
PRRC1	protein_coding	0.900885	1.86721	1.59259e-07	1.4161e-06	0.8824	0.511381	5.52113	1785.07	chr5	127517608	127555089	+	37481	8484	ENSG00000164244.20	133619	8.96137	2.08089	2324.13	1246.01
PPP6R3	protein_coding	0.896857	1.862	1.96105e-10	3.05052e-09	0.884406	0.511354	17.729	3531.35	chr11	68460730	68615334	+	154604	5216	ENSG00000110075.14	55291	28.7758	6.68225	4595.07	2467.62
ZNF638	protein_coding	0.902283	1.86902	1.04671e-08	1.15417e-07	0.886658	0.511163	12.382	3665.23	chr2	71276592	71435061	+	158469	7770	ENSG00000075292.18	27332	20.1117	4.65226	4774.8	2555.66
CPSF4	protein_coding	0.932973	1.90921	3.96833e-05	0.000215566	0.900037	0.511069	4.47595	351.362	chr7	99438921	99457371	+	18450	2063	ENSG00000160917.14	10898	7.28943	1.66246	460.651	242.074
EXOG	protein_coding	0.976559	1.96777	7.3798e-05	0.000378978	0.936277	0.510997	2.02304	214.523	chr3	38496271	38525951	+	29680	2800	ENSG00000157036.12	9941	3.31578	0.730295	284.49	144.555
RUNX2	protein_coding	0.930672	1.90616	1.82699e-06	1.30763e-05	0.906221	0.510865	1.70571	460.836	chr6	45328316	45664349	+	336033	7096	ENSG00000124813.21	860	2.77897	0.63245	604.363	317.308
TFAM	protein_coding	0.885627	1.84757	1.76649e-06	1.26892e-05	0.864563	0.510768	9.42336	1948.15	chr10	58385021	58399221	+	14200	5414	ENSG00000108064.10	7019	15.2585	3.58823	2527	1369.3
JADE1	protein_coding	0.903411	1.87048	1.26634e-08	1.37029e-07	0.887556	0.510697	4.36639	1468.04	chr4	128809622	128875224	+	65602	8815	ENSG00000077684.15	79960	7.0952	1.63759	1913.37	1022.72
ARSJ	protein_coding	0.903197	1.87021	3.14436e-08	3.18039e-07	0.886446	0.510642	7.06308	1254.97	chr4	113900283	113979701	-	79418	4657	ENSG00000180801.13	79642	11.4673	2.65886	1634.94	875.007
CD3EAP	protein_coding	0.906559	1.87457	2.75228e-05	0.000154639	0.877447	0.510391	4.41031	553.308	chr19	45406208	45410766	+	4558	3292	ENSG00000117877.10	10849	7.15707	1.66356	720.867	385.749
VDAC1	protein_coding	0.895303	1.86	1.97116e-09	2.5119e-08	0.881387	0.510307	31.8789	2617.6	chr5	133971914	134005133	-	33219	2149	ENSG00000213585.10	7416	51.7025	12.0552	3404.27	1830.94
MVD	protein_coding	0.979555	1.97186	0.000381834	0.00166801	0.929516	0.510276	2.61375	180.57	chr16	88651934	88663110	-	11176	1823	ENSG00000167508.11	4597	4.28931	0.93818	239.999	121.141
SIK1	protein_coding	0.941407	1.9204	2.01192e-05	0.000116226	0.909987	0.510225	1.73002	316.046	chr21	43414482	43427189	-	12707	4805	ENSG00000142178.8	150094	2.82713	0.63291	415.918	216.174
HS2ST1	protein_coding	0.898535	1.86417	9.51294e-10	1.28314e-08	0.884999	0.510222	8.91341	2229.37	chr1	86914647	87109998	+	195351	6552	ENSG00000153936.16	9653	14.4707	3.3561	2902	1556.74
FAM72D	protein_coding	0.973877	1.96411	0.000305433	0.0013615	0.92603	0.510219	2.20166	200.205	chr1	145095999	145112696	+	16697	2397	ENSG00000215784.5	728833	3.60023	0.803095	265.02	135.391
NRBP1	protein_coding	0.917264	1.88853	2.12489e-06	1.49827e-05	0.893535	0.510175	5.18157	574.621	chr2	27427789	27442259	+	14470	2911	ENSG00000115216.13	29959	8.42529	1.93785	750.844	398.399
SLC36A1	protein_coding	0.934425	1.91113	5.81862e-06	3.76052e-05	0.907119	0.510123	1.66916	407.588	chr5	151437046	151492381	+	55335	6426	ENSG00000123643.12	206358	2.72373	0.614595	535.255	279.92
STK38	protein_coding	0.908823	1.87751	2.78148e-07	2.35758e-06	0.889111	0.509953	6.71166	914.41	chr6	36493891	36547470	-	53579	3576	ENSG00000112079.8	11329	10.917	2.50632	1193.48	635.34
ANKFY1	protein_coding	0.910594	1.87982	1.64574e-07	1.45698e-06	0.891483	0.50978	2.59116	758.283	chr17	4163906	4263977	-	100071	7674	ENSG00000185722.17	51479	4.21332	0.96899	990.211	526.355
ZMYND11	protein_coding	0.916015	1.8869	2.2771e-07	1.96535e-06	0.896117	0.509608	3.83003	729.821	chr10	134464	254637	+	120173	5005	ENSG00000015171.19	10771	6.23168	1.42839	953.96	505.681
PDCD7	protein_coding	0.932449	1.90851	3.3636e-06	2.28136e-05	0.906568	0.50928	3.88366	421.017	chr15	65117378	65133836	-	16458	2851	ENSG00000090470.14	10081	6.32962	1.4377	552.267	289.767
MAPK8IP3	protein_coding	0.901338	1.8678	3.97678e-05	0.00021591	0.871642	0.509241	2.20746	477.779	chr16	1706182	1770317	+	64135	5664	ENSG00000138834.12	23162	3.5896	0.825325	623.048	332.511
JAK1	protein_coding	0.899372	1.86525	4.7756e-09	5.62651e-08	0.884577	0.509001	7.77723	1498.73	chr1	64833228	64966504	-	133276	5047	ENSG00000162434.11	3716	12.6287	2.92576	1951.45	1046
DOT1L	protein_coding	0.930176	1.90551	3.05677e-06	2.09001e-05	0.904707	0.508866	1.46935	416.006	chr19	2164148	2232578	+	68430	7436	ENSG00000104885.17	84444	2.39587	0.542835	545.75	286.261
RAB33B	protein_coding	0.933071	1.90934	3.42034e-06	2.31675e-05	0.907109	0.508709	2.38163	412.99	chr4	139453806	139476609	+	22803	4562	ENSG00000172007.5	83452	3.88164	0.881615	541.908	284.073
MED18	protein_coding	0.997603	1.99668	0.000522004	0.00220305	0.942307	0.508703	2.3171	160.275	chr1	28329037	28335967	+	6930	1833	ENSG00000130772.13	54797	3.80698	0.82722	213.22	107.329
NMD3	protein_coding	0.902081	1.86876	2.10332e-07	1.82623e-06	0.883162	0.508702	9.23837	1495.32	chr3	161221289	161253532	+	32243	4248	ENSG00000169251.12	51068	15.0005	3.47622	1947.39	1043.24
CCNJL	protein_coding	0.916873	1.88802	1.62517e-06	1.17447e-05	0.893727	0.508628	4.09686	553.533	chr5	160251651	160312928	-	61277	3548	ENSG00000135083.15	79616	6.6696	1.52412	723.975	383.091
PDGFC	protein_coding	0.958023	1.94265	8.68902e-05	0.00043932	0.919248	0.508527	1.82753	288.272	chr4	156760453	156971394	-	210941	4165	ENSG00000145431.10	56034	2.99178	0.66329	380.668	195.875
PRMT6	protein_coding	0.953029	1.93593	0.000948703	0.00375356	0.899861	0.508238	1.97515	196.575	chr1	107056678	107059294	+	2616	2616	ENSG00000198890.8	55170	3.2226	0.7277	258.785	134.364
HCCS	protein_coding	0.942858	1.92233	4.99954e-05	0.00026638	0.908026	0.508204	3.29883	292.631	chrX	11111300	11123078	+	11778	2335	ENSG00000004961.14	3052	5.37676	1.22091	384.573	200.689
GLO1	protein_coding	0.911068	1.88044	1.24249e-07	1.1245e-06	0.892283	0.508149	9.76025	748.741	chr6	38675924	38703141	-	27217	2012	ENSG00000124767.6	2739	15.8667	3.65384	977.436	520.045
PCMTD2	protein_coding	0.927269	1.90167	3.99392e-06	2.66875e-05	0.901451	0.507887	2.9904	461.519	chr20	64255694	64287821	+	32127	4059	ENSG00000203880.11	55251	4.87571	1.1051	604.974	318.064
RPRD1B	protein_coding	0.900256	1.8664	8.50815e-08	7.95191e-07	0.882572	0.507868	7.79443	1152.01	chr20	38033545	38092366	+	58821	3874	ENSG00000101413.11	58490	12.6493	2.93957	1499.61	804.41
ATP6V1B2	protein_coding	0.944853	1.92499	3.73297e-05	0.000204092	0.910931	0.507821	3.07819	335.707	chr8	20197366	20221701	+	24335	2875	ENSG00000147416.10	526	5.02107	1.13531	441.377	230.038
BCL9L	protein_coding	0.893073	1.85713	8.65777e-10	1.17876e-08	0.879843	0.507813	7.26955	2880.12	chr11	118893874	118925608	-	31734	10376	ENSG00000186174.12	283149	11.7916	2.74751	3743.8	2016.44
RNF121	protein_coding	0.914676	1.88515	4.13723e-07	3.38682e-06	0.893981	0.507716	6.19683	622.827	chr11	71928700	71997597	+	68897	2637	ENSG00000137522.17	55298	10.0773	2.31638	813.655	431.999
VPS13B	protein_coding	0.893399	1.85755	1.21356e-09	1.60491e-08	0.879923	0.507643	6.11156	3422.77	chr8	99013265	99877580	+	864315	14674	ENSG00000132549.18	157680	9.91544	2.30769	4449.63	2395.92
MTREX	protein_coding	0.8931	1.85716	8.00445e-09	9.0726e-08	0.878172	0.507607	12.7972	2048.25	chr5	55307759	55425581	+	117822	4192	ENSG00000039123.15	23517	20.7499	4.84443	2662.13	1434.37
TMEM123	protein_coding	0.884711	1.84639	1.03969e-07	9.54148e-07	0.86769	0.507583	20.9733	3015.02	chr11	102396331	102453044	-	56713	3756	ENSG00000152558.14	114908	33.9522	7.99435	3910.91	2119.12
PHTF2	protein_coding	0.896289	1.86127	2.66554e-09	3.29941e-08	0.882103	0.507508	6.6163	1722.66	chr7	77798791	77957503	+	158712	6819	ENSG00000006576.16	57157	10.7374	2.49521	2241.03	1204.29
RNF26	protein_coding	0.916687	1.88778	7.85859e-06	4.92831e-05	0.890109	0.507479	4.47685	475.552	chr11	119334526	119337313	+	2787	2787	ENSG00000173456.4	79102	7.27735	1.67634	621.234	329.87
RFC1	protein_coding	0.908468	1.87705	1.65584e-07	1.46529e-06	0.889479	0.507476	5.36349	999.187	chr4	39287455	39366375	-	78920	4892	ENSG00000035928.15	5981	8.72114	2.00584	1303.66	694.71
CLCN3	protein_coding	0.894568	1.85905	4.96539e-06	3.25048e-05	0.870888	0.507411	4.7933	1327.78	chr4	169620520	169723673	+	103153	7264	ENSG00000109572.13	1182	7.78719	1.79941	1727.17	928.395
HMGN4	protein_coding	0.950895	1.93307	2.82095e-05	0.000158104	0.917352	0.50731	6.03515	280.325	chr6	26538404	26546254	+	7850	1225	ENSG00000182952.4	10473	9.8553	2.215	369.281	191.369
CDR2	protein_coding	0.912134	1.88183	5.59879e-07	4.4477e-06	0.891145	0.507188	7.76044	798.191	chr16	22345935	22374617	-	28682	2702	ENSG00000140743.7	1039	12.618	2.90282	1041.93	554.453
RPS6KC1	protein_coding	0.906812	1.8749	1.0738e-07	9.81898e-07	0.888472	0.50709	4.87578	1060	chr1	213051232	213274773	+	223541	5707	ENSG00000136643.11	26750	7.92502	1.82655	1382.34	737.647
TUBB	protein_coding	0.880522	1.84104	2.79261e-07	2.36504e-06	0.862552	0.507079	50.9815	6560.29	chr6	30720200	30725426	+	5226	3359	ENSG00000196230.12	203068	82.4685	19.4945	8501.72	4618.85
PPIL4	protein_coding	0.923976	1.89734	4.21638e-06	2.80356e-05	0.898289	0.506922	7.84018	787.646	chr6	149504732	149546038	-	41306	2646	ENSG00000131013.3	85313	12.7726	2.9078	1031.06	544.236
ADD3	protein_coding	0.926062	1.90008	2.93815e-06	2.01706e-05	0.901007	0.506884	2.33054	424.562	chr10	110005803	110135565	+	129762	4783	ENSG00000148700.14	120	3.79753	0.86354	556.398	292.727
SDC1	protein_coding	0.923666	1.89693	2.86332e-05	0.000160302	0.892777	0.506761	3.42076	433.156	chr2	20200796	20225433	-	24637	3319	ENSG00000115884.10	6382	5.56156	1.27997	566.959	299.354
LZIC	protein_coding	0.928332	1.90307	7.06296e-05	0.000363996	0.893712	0.506745	3.65014	324.86	chr1	9928938	9943407	-	14469	2340	ENSG00000162441.11	84328	5.93987	1.36041	425.362	224.359
UBA2	protein_coding	0.889463	1.85249	4.13303e-09	4.92952e-08	0.875254	0.506665	14.24	2410.12	chr19	34428362	34471251	+	42889	4426	ENSG00000126261.12	10054	23.0767	5.40323	3129.97	1690.26
ZNF227	protein_coding	0.929918	1.90517	1.54234e-05	9.14411e-05	0.900403	0.506344	2.88905	342.956	chr19	44212527	44237268	+	24741	3117	ENSG00000131115.15	7770	4.71305	1.06506	450.085	235.827
ZNF736	protein_coding	0.889325	1.85231	9.53681e-10	1.28551e-08	0.876193	0.506305	9.83085	2749.27	chr7	64312807	64354860	+	42053	7319	ENSG00000234444.9	728927	15.9348	3.72694	3570.39	1928.15
SYCP2	protein_coding	0.896611	1.86169	1.22895e-08	1.33553e-07	0.881134	0.506287	8.10066	1720.57	chr20	59863562	59933655	-	70093	5567	ENSG00000196074.12	10388	13.1492	3.05212	2238.56	1202.59
MFN1	protein_coding	0.894014	1.85834	1.4153e-07	1.26902e-06	0.876103	0.506217	5.2912	1073.13	chr3	179347691	179394931	+	47240	5308	ENSG00000171109.18	55669	8.58948	1.99293	1395.86	750.401
RIOK2	protein_coding	0.906935	1.87506	6.77618e-07	5.30083e-06	0.885994	0.505845	4.80372	849.722	chr5	97160866	97183260	-	22394	4643	ENSG00000058729.10	55781	7.80374	1.8037	1107.74	591.7
PPIF	protein_coding	0.926837	1.9011	5.46712e-06	3.55031e-05	0.900294	0.50574	4.81235	400.981	chr10	79347477	79355337	+	7860	2190	ENSG00000108179.13	10105	7.83551	1.7892	525.252	276.711
CDK8	protein_coding	0.93495	1.91182	1.14852e-05	6.99727e-05	0.905804	0.505428	3.06234	355.367	chr13	26254138	26405238	+	151100	3055	ENSG00000132964.11	1024	4.9955	1.12918	466.624	244.111
SMG5	protein_coding	0.895082	1.85972	1.48738e-08	1.59334e-07	0.879501	0.505275	7.27312	1267.01	chr1	156249223	156282825	-	33602	4559	ENSG00000198952.8	23381	11.7964	2.74983	1647.66	886.365
ABCC5	protein_coding	0.891349	1.85491	4.59827e-07	3.72932e-06	0.872043	0.505174	2.40407	967.283	chr3	183919933	184018015	-	98082	10527	ENSG00000114770.16	10057	3.90234	0.905785	1257.48	677.084
ITPR2	protein_coding	0.891068	1.85455	3.22179e-09	3.93279e-08	0.876982	0.505108	5.65195	2445.85	chr12	26336514	26833198	-	496684	11335	ENSG00000123104.11	3709	9.16746	2.13644	3177.86	1713.84
SSH2	protein_coding	0.899675	1.86565	7.71345e-08	7.26941e-07	0.882148	0.505003	4.19271	1719.39	chr17	29625937	29930276	-	304339	10762	ENSG00000141298.18	85464	6.80936	1.57605	2238.5	1200.27
LSM14A	protein_coding	0.890477	1.85379	6.8772e-09	7.88946e-08	0.87581	0.504702	22.886	3225.99	chr19	34172524	34229515	+	56991	3694	ENSG00000257103.8	26065	37.1151	8.65691	4190.64	2261.34
VPS26C	protein_coding	0.916964	1.88814	1.82185e-06	1.305e-05	0.893586	0.504501	4.74599	587.741	chr21	37223419	37267532	-	44113	3256	ENSG00000157538.13	10311	7.72506	1.76693	768.325	407.157
ZDHHC6	protein_coding	0.914172	1.88449	6.19307e-06	3.9772e-05	0.888384	0.504482	3.51757	471.116	chr10	112424427	112446917	-	22490	3514	ENSG00000023041.11	64429	5.71807	1.31707	615.082	327.15
DENND4A	protein_coding	0.900635	1.86689	9.11454e-07	6.91942e-06	0.879665	0.50445	2.89164	958.241	chr15	65659122	65792124	-	133002	8695	ENSG00000174485.15	10260	4.69836	1.08492	1248.18	668.305
SSR1	protein_coding	0.8894	1.85241	4.53468e-09	5.36758e-08	0.875122	0.50427	4.14731	1725.11	chr6	7268305	7313220	-	44915	10880	ENSG00000124783.13	6745	6.72194	1.57269	2240.33	1209.88
FBRS	protein_coding	0.898341	1.86392	3.05888e-07	2.5723e-06	0.879143	0.504191	4.45814	884.804	chr16	30658430	30670814	+	12384	5200	ENSG00000156860.15	64319	7.23315	1.68313	1151.14	618.47
SSX2IP	protein_coding	0.884562	1.8462	2.52785e-08	2.60418e-07	0.869026	0.503951	7.6661	1987.86	chr1	84643706	84690545	-	46839	6784	ENSG00000117155.16	117178	12.4152	2.91701	2578.17	1397.54
TAF2	protein_coding	0.894066	1.85841	2.32414e-08	2.41577e-07	0.878117	0.503874	7.20108	1387.45	chr8	119730774	119832863	-	102089	5048	ENSG00000064313.11	6873	11.6818	2.72037	1803.72	971.181
FBXL18	protein_coding	0.951197	1.93348	5.25484e-05	0.000278593	0.915313	0.503735	1.78617	244.732	chr7	5480450	5513798	-	33348	3605	ENSG00000155034.18	80028	2.92085	0.65148	322.672	166.792
PHF23	protein_coding	0.888968	1.85185	8.67782e-06	5.40699e-05	0.86446	0.503562	10.4602	873.592	chr17	7235027	7239506	-	4479	2182	ENSG00000040633.12	79142	16.933	3.98728	1133.98	613.203
EVI5	protein_coding	0.908618	1.87725	1.04146e-06	7.81287e-06	0.886866	0.503422	2.40167	680.38	chr1	92508695	92792404	-	283709	7436	ENSG00000067208.14	7813	3.90604	0.897305	887.8	472.961
TMEM104	protein_coding	0.943155	1.92273	3.63018e-05	0.000199008	0.909537	0.503389	1.44554	269.444	chr17	74776482	74839779	+	63297	4906	ENSG00000109066.13	54868	2.35947	0.53161	354.642	184.246
SNX27	protein_coding	0.888076	1.85071	5.50802e-08	5.34478e-07	0.871578	0.503274	7.68277	2133.76	chr1	151612005	151699091	+	87086	7273	ENSG00000143376.13	81609	12.4633	2.9023	2770.71	1496.82
NF1	protein_coding	0.882276	1.84328	5.25712e-10	7.51546e-09	0.869834	0.503216	11.7259	6412.82	chr17	31094926	31377677	+	282751	14308	ENSG00000196712.17	4763	18.9993	4.45258	8314.75	4510.89
ADSS	protein_coding	0.892854	1.85685	3.91747e-06	2.61939e-05	0.869758	0.503212	7.28324	730.407	chr1	244408493	244452134	-	43641	2623	ENSG00000035687.9	159	11.8016	2.76492	948.87	511.943
GNPTAB	protein_coding	0.896185	1.86114	1.9342e-07	1.69097e-06	0.877747	0.503204	3.39922	829.382	chr12	101745496	101830938	-	85442	6383	ENSG00000111670.15	79158	5.51812	1.28032	1079.4	579.363
SPINDOC	protein_coding	0.966728	1.9544	0.000190143	0.00089102	0.922791	0.503171	2.58905	198.441	chr11	63813387	63827718	+	14331	2024	ENSG00000168005.8	144097	4.23337	0.944735	262.272	134.609
PI4K2B	protein_coding	0.962066	1.9481	9.9763e-05	0.000496248	0.922105	0.502811	2.53539	215.737	chr4	25233974	25279092	+	45118	2243	ENSG00000038210.12	55300	4.14767	0.923115	284.975	146.499
TMEM33	protein_coding	0.888745	1.85156	7.93068e-09	8.99401e-08	0.874041	0.502769	5.39655	1542.95	chr4	41935119	41960572	+	25453	7482	ENSG00000109133.12	55161	8.7475	2.0456	2003.39	1082.51
UTP6	protein_coding	0.89399	1.85831	3.74999e-08	3.7463e-07	0.877569	0.502649	6.61889	1109.96	chr17	31860898	31901765	-	40867	4392	ENSG00000108651.9	55813	10.74	2.49775	1443.23	776.686
XRCC5	protein_coding	0.878855	1.83892	4.30102e-09	5.11187e-08	0.865114	0.502648	24.1598	3476.1	chr2	216107463	216206303	+	98840	3761	ENSG00000079246.15	7520	39.0997	9.21996	4502.64	2449.56
WT1	protein_coding	0.925929	1.89991	9.90973e-06	6.12382e-05	0.897966	0.502541	2.78795	361.59	chr11	32387774	32435630	-	47856	3406	ENSG00000184937.13	7490	4.53895	1.03695	473.624	249.555
USF1	protein_coding	0.955127	1.93875	0.000113045	0.000555375	0.9154	0.502461	3.55894	248.463	chr1	161039250	161045977	-	6727	1837	ENSG00000158773.14	7391	5.81683	1.30105	328.066	168.861
NCAPG2	protein_coding	0.883686	1.84508	3.11357e-08	3.15554e-07	0.867995	0.502035	9.41796	2070.72	chr7	158631312	158704829	-	73517	5742	ENSG00000146918.19	54892	15.2469	3.58904	2685.46	1455.97
KDM2A	protein_coding	0.88026	1.84071	8.89869e-10	1.20832e-08	0.867567	0.501992	11.3412	3396.62	chr11	67119268	67258087	+	138819	7830	ENSG00000173120.14	22992	18.3615	4.32085	4401.42	2391.83
USP16	protein_coding	0.896483	1.86152	1.06502e-07	9.74747e-07	0.878758	0.501951	7.82228	903.625	chr21	29024628	29054488	+	29860	3026	ENSG00000156256.14	10600	12.694	2.95058	1175.35	631.896
TRMT1L	protein_coding	0.925412	1.89923	0.000139423	0.000672094	0.888312	0.501813	1.89208	315.812	chr1	185118097	185156981	-	38884	4392	ENSG00000121486.11	81627	3.08756	0.69661	414.038	217.586
SLC35E2B	protein_coding	0.895557	1.86033	8.80813e-07	6.70435e-06	0.874989	0.501734	3.16401	839.073	chr1	1659528	1692728	-	33200	6950	ENSG00000189339.11	728661	5.13864	1.18938	1091.68	586.464
PDGFB	protein_coding	0.901482	1.86798	2.70109e-07	2.29808e-06	0.882268	0.501686	5.25475	712.165	chr22	39223358	39244751	-	21393	3552	ENSG00000100311.16	5155	8.53426	1.97524	927.564	496.766
ATP5F1B	protein_coding	0.875446	1.83458	6.619e-07	5.18387e-06	0.856613	0.501585	40.7059	2869.77	chr12	56638178	56646068	-	7890	1839	ENSG00000110955.8	506	65.8022	15.6096	3714.14	2025.39
SPDL1	protein_coding	0.871015	1.82895	4.1954e-06	2.79052e-05	0.849422	0.501576	13.7811	1421.21	chr5	169583633	169604778	+	21145	2692	ENSG00000040275.16	54908	22.2609	5.30124	1836.86	1005.55
STX2	protein_coding	0.900048	1.86613	1.0581e-06	7.93181e-06	0.87887	0.501419	4.56767	602.987	chr12	130789599	130839266	-	49667	3457	ENSG00000111450.13	2054	7.42094	1.7144	785.516	420.458
PCDH18	protein_coding	0.922711	1.89567	8.80223e-06	5.47946e-05	0.89536	0.501102	1.96433	443.021	chr4	137518917	137532494	-	13577	5930	ENSG00000189184.11	54510	3.19982	0.72883	579.727	306.315
PICALM	protein_coding	0.881069	1.84174	1.11802e-09	1.48637e-08	0.868193	0.501044	19.4692	2847.65	chr11	85957683	86069882	-	112199	3825	ENSG00000073921.17	8301	31.5361	7.40231	3691.06	2004.24
SNX14	protein_coding	0.88564	1.84758	3.51379e-08	3.52769e-07	0.869737	0.500827	10.204	1271.14	chr6	85505495	85594156	-	88661	3258	ENSG00000135317.12	57231	16.5415	3.86644	1649.76	892.513
PIM3	protein_coding	0.875197	1.83426	0.00163564	0.00608012	0.829675	0.500818	3.52599	319.558	chr22	49960512	49964080	+	3568	2369	ENSG00000198355.4	415116	5.69198	1.36	412.923	226.193
XRCC2	protein_coding	0.882467	1.84352	3.07467e-05	0.000170861	0.855251	0.500698	6.15714	723.166	chr7	152646503	152676165	-	29662	3067	ENSG00000196584.2	7516	9.95844	2.35583	937.088	509.245
HIST1H2BM	protein_coding	1.00351	2.00488	0.0621848	0.135734	0.832424	0.500683	24.9437	361.294	chr6	27815043	27815424	+	381	381	ENSG00000273703.1	8342	40.9791	8.90829	482.229	240.359
GBA2	protein_coding	0.891234	1.85476	1.05719e-07	9.68896e-07	0.873819	0.500636	5.93166	939.721	chr9	35736865	35749228	-	12363	4144	ENSG00000070610.14	57704	9.6145	2.2488	1220.77	658.671
RIN2	protein_coding	0.905973	1.87381	2.00622e-06	1.42151e-05	0.883207	0.500576	3.09664	532.913	chr20	19886520	20002459	+	115939	4507	ENSG00000132669.13	54453	5.02954	1.16372	694.724	371.103
OXR1	protein_coding	0.908112	1.87659	1.05758e-05	6.49591e-05	0.881535	0.500217	2.17401	486.238	chr8	106359475	106752694	+	393219	5871	ENSG00000164830.18	55074	3.53078	0.817245	633.817	338.659
SFXN1	protein_coding	0.888192	1.85085	2.43891e-08	2.52215e-07	0.872506	0.500127	6.74697	1105.52	chr5	175478394	175529742	+	51348	4284	ENSG00000164466.12	94081	10.9378	2.55608	1435.51	775.53
RNMT	protein_coding	0.899914	1.86596	1.73612e-06	1.24976e-05	0.877872	0.500008	4.43207	1087.29	chr18	13726659	13764558	+	37899	6442	ENSG00000101654.17	8731	7.19632	1.66782	1415.18	759.404
HIST1H2AH	protein_coding	1.1486	2.21699	0.00578579	0.0182975	1.02284	0.499955	7.27025	105.567	chr6	27147128	27147515	+	387	387	ENSG00000274997.1	85235	12.1744	2.36606	145.709	65.4238
ZNF10	protein_coding	0.925451	1.89928	4.68148e-05	0.000251203	0.892723	0.499783	1.86827	336.292	chr12	133130591	133159465	+	28874	4733	ENSG00000256223.5	7556	3.04033	0.696215	440.087	232.497
FAM210A	protein_coding	0.901705	1.86827	7.77607e-07	5.9975e-06	0.880912	0.499495	3.83418	639.411	chr18	13663346	13726592	-	63246	4372	ENSG00000177150.12	125228	6.22877	1.43958	832.876	445.946
DDA1	protein_coding	0.91772	1.88913	1.1019e-05	6.73547e-05	0.890202	0.499463	2.43577	378.147	chr19	17309530	17323301	+	13771	4078	ENSG00000130311.10	79016	3.96073	0.910815	494.193	262.101
UBR3	protein_coding	0.885088	1.84688	1.63666e-08	1.7404e-07	0.869935	0.499425	4.95665	1516.6	chr2	169827457	170084131	+	256674	8007	ENSG00000144357.16	130507	8.03192	1.88138	1967.51	1065.68
GOLT1B	protein_coding	0.904318	1.87166	1.82746e-06	1.30763e-05	0.881861	0.499419	5.05255	634.313	chr12	21501792	21518408	+	16616	3294	ENSG00000111711.9	51026	8.20632	1.89878	826.411	442.216
FAM126B	protein_coding	0.888639	1.85143	2.70742e-07	2.30153e-06	0.870211	0.499331	2.64912	944.373	chr2	200973717	201071669	-	97952	9333	ENSG00000155744.9	285172	4.29221	1.00602	1225.8	662.949
TTLL4	protein_coding	0.896219	1.86118	1.52566e-06	1.10689e-05	0.874683	0.499193	3.07475	587.83	chr2	218710844	218755416	+	44572	5002	ENSG00000135912.10	9654	4.99183	1.15767	765.158	410.502
TATDN2	protein_coding	0.933632	1.91008	5.01379e-05	0.000267069	0.899789	0.499055	2.79944	275.847	chr3	10248022	10281218	+	33196	2591	ENSG00000157014.10	9797	4.55929	1.0396	361.874	189.821
ZC3H11A	protein_coding	2.47065	5.54294	0.0089876	0.0267716	1.5356	0.498951	7.56099	13.6738	chr1	203795659	203795713	+	59340	54	ENSG00000058673.16	9877	14.0751	1.04692	23.2108	4.13685
PEAK1	protein_coding	0.883049	1.84427	4.74843e-08	4.66117e-07	0.866976	0.498875	4.66043	3607.66	chr15	77100655	77420144	-	319489	20275	ENSG00000173517.10	79834	7.55439	1.76648	4678.41	2536.9
PTGES3	protein_coding	0.873948	1.83267	1.81821e-08	1.91839e-07	0.859258	0.498636	34.4195	2735.07	chr12	56663342	56688408	-	25066	2077	ENSG00000110958.15	10728	55.6739	13.1651	3538.3	1931.83
QSOX2	protein_coding	0.904569	1.87198	2.25512e-06	1.5835e-05	0.881688	0.498586	2.90102	501.551	chr9	136206332	136245841	-	39509	4530	ENSG00000165661.16	169714	4.70923	1.09281	653.595	349.507
HEATR1	protein_coding	0.872253	1.83052	5.22265e-09	6.11065e-08	0.858669	0.498511	9.97429	3301.69	chr1	236549004	236604504	-	55500	8641	ENSG00000119285.10	55127	16.1258	3.82283	4269.95	2333.44
ZNF641	protein_coding	0.906418	1.87439	7.42999e-06	4.69141e-05	0.880852	0.498506	1.54251	473.903	chr12	48337179	48351238	-	14059	8059	ENSG00000167528.12	121274	2.50489	0.580125	617.556	330.25
DCP2	protein_coding	0.872296	1.83057	3.05828e-09	3.74672e-08	0.859108	0.498471	13.3239	4578.86	chr5	112976701	113020970	+	44269	8981	ENSG00000172795.15	167227	21.549	5.09889	5921.76	3235.96
GTF3C1	protein_coding	0.877538	1.83724	1.27384e-07	1.15133e-06	0.860705	0.498436	4.6693	1267.9	chr16	27460612	27549913	-	89301	7090	ENSG00000077235.17	2975	7.56124	1.77736	1642.67	893.138
KCTD18	protein_coding	0.926526	1.90069	9.78292e-05	0.000488064	0.890784	0.49837	2.86479	320.44	chr2	200488951	200510068	-	21117	2945	ENSG00000155729.12	130535	4.66159	1.068	419.37	221.509
CRTC3	protein_coding	0.895139	1.85979	4.70383e-07	3.79824e-06	0.875551	0.498342	3.32029	797.834	chr15	90529924	90645345	+	115421	6298	ENSG00000140577.15	64784	5.38811	1.25248	1037.63	558.043
TET3	protein_coding	0.882205	1.84319	3.46754e-08	3.48816e-07	0.866496	0.498327	2.76632	1214.36	chr2	73986403	74108176	+	121773	11477	ENSG00000187605.15	200424	4.48193	1.05071	1574.72	853.989
AFTPH	protein_coding	0.89867	1.86435	4.69897e-06	3.09203e-05	0.874761	0.498129	4.04138	635.404	chr2	64524304	64593005	+	68701	4124	ENSG00000119844.15	54812	6.55643	1.52632	826.509	444.3
GOLGA7	protein_coding	1.00785	2.01091	0.00101373	0.00397963	0.944825	0.497995	1.50067	127.374	chr8	41490395	41510980	+	20585	2254	ENSG00000147533.16	51125	2.46557	0.535775	169.922	84.8263
KIAA1671	protein_coding	0.881394	1.84215	1.66967e-07	1.47494e-06	0.864021	0.49788	4.71687	2148.38	chr22	24952729	25197448	+	244719	11924	ENSG00000197077.13	85379	7.64522	1.78852	2785.08	1511.69
GEMIN4	protein_coding	0.914447	1.88485	2.11855e-05	0.000122005	0.885385	0.497846	1.90018	367.219	chr17	744413	752261	-	7848	5067	ENSG00000179409.10	50628	3.08851	0.71186	479.573	254.865
CEP104	protein_coding	0.900749	1.86703	2.3494e-05	0.000133743	0.872713	0.497604	1.57215	399.257	chr1	3812080	3857214	-	45134	6654	ENSG00000116198.12	9731	2.55529	0.58901	520.417	278.096
ABHD2	protein_coding	0.87803	1.83786	4.48134e-09	5.30754e-08	0.864299	0.497566	5.30344	1873.94	chr15	89088149	89202360	+	114211	9236	ENSG00000140526.17	11057	8.58642	2.02047	2427.1	1320.78
MPHOSPH9	protein_coding	0.876218	1.83556	3.41936e-09	4.14653e-08	0.862772	0.497563	8.59272	2088.66	chr12	123154214	123233123	-	78909	6351	ENSG00000051825.14	10198	13.9048	3.28067	2703.8	1473.52
VIRMA	protein_coding	0.880348	1.84082	1.45478e-08	1.56089e-07	0.865541	0.497559	6.70676	1791	chr8	94487692	94553529	-	65837	6986	ENSG00000164944.11	25962	10.8637	2.54982	2320.97	1261.04
SLC25A32	protein_coding	1.06787	2.09633	0.00408189	0.0135153	0.972446	0.497538	6.86327	88.604	chr8	103398634	103415104	-	16470	344	ENSG00000164933.11	81034	11.3664	2.36009	119.662	57.546
BTBD10	protein_coding	0.905456	1.87314	2.62906e-06	1.81778e-05	0.882228	0.497292	4.73093	525.932	chr11	13388000	13463297	-	75297	2917	ENSG00000148925.10	84280	7.687	1.77486	685.559	366.304
TTK	protein_coding	0.878296	1.8382	3.33965e-07	2.78762e-06	0.86022	0.497009	7.70254	1123.95	chr6	80003886	80042527	+	38641	3811	ENSG00000112742.9	7272	12.4589	2.94617	1455.37	792.525
FBXO46	protein_coding	0.933484	1.90988	5.47809e-05	0.00028922	0.899328	0.496744	2.31179	263.922	chr19	45710628	45730904	-	20276	3001	ENSG00000177051.5	23403	3.76674	0.85684	346.301	181.542
MAP3K9	protein_coding	0.875261	1.83434	2.479e-06	1.72282e-05	0.854359	0.496732	2.33102	1068.86	chr14	70722525	70809534	-	87009	11987	ENSG00000006432.15	4293	3.77629	0.885755	1383.97	753.741
PPP3CB	protein_coding	0.884891	1.84663	6.94182e-08	6.61591e-07	0.868316	0.496511	5.77	986.37	chr10	73436427	73496024	-	59597	4472	ENSG00000107758.15	5532	9.34955	2.19045	1279.57	693.173
SMARCA5	protein_coding	0.886402	1.84856	2.49273e-07	2.13242e-06	0.868227	0.496429	4.69689	1420.27	chr4	143513462	143557486	+	44024	7923	ENSG00000153147.5	8467	7.61302	1.78076	1842.85	997.69
JADE2	protein_coding	0.881953	1.84287	9.70778e-07	7.3205e-06	0.862117	0.496245	3.04893	827.616	chr5	134525656	134583230	+	57574	7096	ENSG00000043143.20	23338	4.93321	1.16465	1072.44	582.791
OTUD6B	protein_coding	0.879264	1.83944	1.94492e-07	1.69888e-06	0.861817	0.496198	8.08126	1063.06	chr8	91070195	91087095	+	16900	3438	ENSG00000155100.10	51633	13.076	3.08648	1376.78	749.328
SRD5A1	protein_coding	0.890139	1.85335	4.46392e-07	3.63051e-06	0.870934	0.495532	2.51855	686.852	chr5	6633342	6674386	+	41044	7132	ENSG00000145545.11	6715	4.08242	0.95467	892.188	481.516
BAG3	protein_coding	0.884106	1.84562	3.12689e-07	2.62297e-06	0.865769	0.49538	9.53837	936.985	chr10	119651369	119677819	+	26450	2571	ENSG00000151929.9	9531	15.4485	3.6282	1214.91	659.062
CHST3	protein_coding	0.873367	1.83193	1.34594e-07	1.21218e-06	0.856709	0.495129	5.42403	1446.56	chr10	71964364	72013564	+	49200	6970	ENSG00000122863.5	9469	8.78115	2.06692	1871.85	1021.27
CPSF7	protein_coding	0.868037	1.82518	8.98586e-08	8.34079e-07	0.852105	0.494953	12.5063	1848.56	chr11	61402640	61430031	-	27391	3860	ENSG00000149532.15	79869	20.2068	4.80594	2387.76	1309.37
BRIP1	protein_coding	0.881834	1.84272	1.61965e-07	1.43764e-06	0.86446	0.494949	3.33052	906.361	chr17	61681265	61863521	-	182256	7112	ENSG00000136492.8	83990	5.39236	1.26868	1174.74	637.982
KMT5B	protein_coding	0.880293	1.84075	1.57177e-07	1.39882e-06	0.863052	0.494848	7.63073	2172.23	chr11	68154862	68213828	-	58966	7456	ENSG00000110066.14	51111	12.3599	2.90154	2814.57	1529.9
TPP2	protein_coding	0.881039	1.8417	7.1566e-08	6.79826e-07	0.864644	0.494718	5.12572	1071.45	chr13	102597002	102679958	+	82956	5467	ENSG00000134900.11	7174	8.30121	1.95023	1388.56	754.335
MAD2L1BP	protein_coding	0.909915	1.87893	1.70916e-05	0.000100365	0.881895	0.494592	5.76776	363.728	chr6	43629539	43640952	+	11413	1653	ENSG00000124688.13	9587	9.36861	2.16691	474.535	252.921
DNAJB9	protein_coding	0.902971	1.86991	7.16909e-06	4.54505e-05	0.877784	0.494576	5.05285	522.571	chr7	108569567	108574850	+	5283	2715	ENSG00000128590.4	4189	8.20434	1.90136	680.505	364.637
ALG6	protein_coding	0.904595	1.87202	2.30396e-05	0.000131414	0.876256	0.494282	2.77344	356.897	chr1	63367589	63438562	+	70973	3371	ENSG00000088035.16	29929	4.51037	1.03652	465.556	248.237
MSL2	protein_coding	0.866624	1.82339	5.38067e-09	6.27745e-08	0.853277	0.49417	14.5696	2709.88	chr3	136148921	136195846	-	46925	4852	ENSG00000174579.3	55167	23.5408	5.59835	3499.74	1920.03
TTC3	protein_coding	0.872578	1.83093	5.83622e-08	5.62294e-07	0.856858	0.494161	6.54496	3289.3	chr21	37073270	37203112	+	129842	13144	ENSG00000182670.13	7267	10.5953	2.49466	4254.81	2323.8
TMEM26	protein_coding	0.906126	1.87401	1.67027e-05	9.83649e-05	0.878523	0.494021	2.16352	424.437	chr10	61406646	61453450	-	46804	5151	ENSG00000196932.11	219623	3.51375	0.813295	553.021	295.853
NIFK	protein_coding	0.873044	1.83152	1.80755e-06	1.29521e-05	0.852812	0.493846	15.4179	1022.61	chr2	121726944	121736923	-	9979	1734	ENSG00000155438.11	84365	24.9228	5.91301	1322.12	723.1
DDI2	protein_coding	0.869287	1.82676	6.42513e-08	6.14078e-07	0.853646	0.493829	6.3891	2144.81	chr1	15617499	15669044	+	51545	8771	ENSG00000197312.11	84301	10.3384	2.4398	2772.38	1517.24
ZNF182	protein_coding	0.898886	1.86463	1.80724e-05	0.000105635	0.871711	0.493732	3.77286	515.646	chrX	47974850	48003978	-	29128	3587	ENSG00000147118.11	7569	6.12018	1.42553	670.651	360.641
TMX4	protein_coding	0.88267	1.84378	2.10245e-06	1.48348e-05	0.861507	0.493684	3.02881	714.163	chr20	7977347	8019829	-	42482	6169	ENSG00000125827.8	56255	4.90275	1.15486	925.449	502.878
HIST2H2AC	protein_coding	1.04746	2.06689	0.216396	0.362865	0.692902	0.49367	25.5261	377.351	chr1	149886974	149887364	+	390	390	ENSG00000184260.5	8338	42.0742	8.9779	508.6	246.101
MRFAP1L1	protein_coding	0.890139	1.85335	1.40707e-06	1.02821e-05	0.869156	0.493433	11.0088	669.763	chr4	6707700	6709880	-	2180	1593	ENSG00000178988.10	114932	17.8468	4.17089	869.639	469.887
WDR36	protein_coding	0.865696	1.82222	6.52266e-08	6.23106e-07	0.850221	0.493391	6.82288	1842.53	chr5	111091715	111130502	+	38787	7048	ENSG00000134987.11	134430	11.0201	2.62569	2378.68	1306.39
COLGALT1	protein_coding	0.907106	1.87528	1.42237e-05	8.5049e-05	0.879849	0.493267	3.02553	428.349	chr19	17555593	17583159	+	27566	3704	ENSG00000130309.10	79709	4.9146	1.13645	558.922	297.775
ADGRG6	protein_coding	0.86213	1.81772	5.52025e-10	7.85405e-09	0.850483	0.493254	24.7309	6664.75	chr6	142301853	142446266	+	144413	7026	ENSG00000112414.14	57211	39.9377	9.52414	8598.6	4730.9
ARFGEF1	protein_coding	0.86803	1.82517	4.16945e-09	4.96713e-08	0.854812	0.492987	7.10231	1966.77	chr8	67197648	67343677	-	146029	7225	ENSG00000066777.8	10565	11.4839	2.7207	2541.41	1392.13
ABL1	protein_coding	0.891823	1.85552	2.97874e-06	2.04216e-05	0.869381	0.49297	3.1256	748.088	chr9	130713945	130887675	+	173730	6276	ENSG00000097007.17	25	5.07231	1.17888	972.145	524.031
DDX58	protein_coding	0.890471	1.85378	2.43293e-06	1.69545e-05	0.868505	0.492504	7.36029	1221.14	chr9	32455704	32526324	-	70620	4353	ENSG00000107201.9	23586	11.9429	2.7777	1586.21	856.073
NUP188	protein_coding	0.88509	1.84688	7.51715e-07	5.82214e-06	0.865445	0.492381	3.40977	705.645	chr9	128947698	129007096	+	59398	5405	ENSG00000095319.14	23511	5.52353	1.29601	915.55	495.74
RAMAC	protein_coding	0.910062	1.87913	6.64392e-05	0.000344499	0.87764	0.492346	5.23374	312.814	chr15	82986206	82991057	+	4851	1568	ENSG00000169612.3	83640	8.49948	1.96799	407.87	217.758
ADAR	protein_coding	0.865685	1.8222	1.86199e-09	2.38175e-08	0.853132	0.492337	8.7967	2478.16	chr1	154582056	154628013	-	45957	7347	ENSG00000160710.16	103	14.2159	3.37748	3200.19	1756.13
MFSD14B	protein_coding	0.878901	1.83897	6.01086e-07	4.74234e-06	0.860003	0.492201	5.68623	745.881	chr9	94374550	94461042	+	86492	3428	ENSG00000148110.15	84641	9.21102	2.16143	966.574	525.187
ZBTB24	protein_coding	0.857506	1.8119	4.06222e-07	3.33184e-06	0.840429	0.492136	10.6842	2135.33	chr6	109462593	109483237	-	20644	5214	ENSG00000112365.4	9841	17.237	4.13148	2751.01	1519.65
L3MBTL2	protein_coding	0.932761	1.90893	0.000153322	0.000732337	0.894291	0.492047	1.8064	226.775	chr22	41205204	41231271	+	26067	3296	ENSG00000100395.14	83746	2.94587	0.666935	297.882	155.669
RSBN1	protein_coding	0.877025	1.83658	1.52298e-07	1.35897e-06	0.860004	0.49201	3.58928	909.562	chr1	113761831	113812476	-	50645	6621	ENSG00000081019.13	54665	5.80894	1.36961	1177.53	641.598
UBE2K	protein_coding	0.864193	1.82032	2.91362e-09	3.5803e-08	0.851403	0.491807	12.2709	2466.77	chr4	39698043	39782792	+	84749	5245	ENSG00000078140.13	3093	19.8326	4.70922	3184.43	1749.11
RNF111	protein_coding	0.86736	1.82432	6.8155e-08	6.50163e-07	0.851763	0.491719	6.57528	1569.31	chr15	58987654	59097419	+	109765	6232	ENSG00000157450.15	54778	10.6358	2.51471	2027.61	1111.01
MGA	protein_coding	0.862604	1.81832	5.54375e-09	6.45287e-08	0.849422	0.491712	7.28817	4238.1	chr15	41660411	41773081	+	112670	15180	ENSG00000174197.16	23269	11.7796	2.79671	5468.81	3007.38
KIF21A	protein_coding	0.867863	1.82496	1.99029e-07	1.73701e-06	0.851065	0.491711	5.66049	1438.95	chr12	39293228	39443390	-	150162	6640	ENSG00000139116.18	55605	9.15701	2.16397	1859.47	1018.43
PM20D2	protein_coding	0.900225	1.86636	7.76729e-06	4.87557e-05	0.875092	0.491595	2.91886	523.94	chr6	89146049	89165565	+	19516	4708	ENSG00000146281.5	135293	4.74173	1.09598	682.096	365.783
RRS1	protein_coding	0.856795	1.81101	4.72614e-05	0.000253142	0.830651	0.491582	13.5248	784.656	chr8	66429027	66430733	+	1706	1512	ENSG00000179041.3	23212	21.801	5.24865	1010.27	559.038
MRPL19	protein_coding	0.880098	1.8405	2.73716e-07	2.32389e-06	0.862181	0.491463	5.44053	802.72	chr2	75646782	75690759	+	43977	3858	ENSG00000115364.13	9801	8.8102	2.07086	1040.01	565.431
PATZ1	protein_coding	0.909305	1.87814	1.72007e-05	0.000100917	0.881353	0.49139	1.90037	346.907	chr22	31325803	31346232	-	20429	4788	ENSG00000100105.17	23598	3.08994	0.710815	452.673	241.141
ZBTB48	protein_coding	0.962275	1.94838	0.000464102	0.00198384	0.913319	0.491294	1.90127	165.366	chr1	6580047	6589280	+	9233	2293	ENSG00000204859.12	3104	3.11027	0.69227	218.364	112.367
ZNF260	protein_coding	0.891867	1.85558	8.91953e-06	5.54568e-05	0.867084	0.491043	8.849	1983.11	chr19	36510694	36528660	-	17966	5888	ENSG00000254004.6	339324	14.359	3.33899	2576.58	1389.63
GSPT1	protein_coding	0.86211	1.81769	1.94249e-09	2.47848e-08	0.849682	0.491032	10.6305	2916.94	chr16	11868127	11916082	-	47955	7153	ENSG00000103342.12	2935	17.1684	4.09262	3763.26	2070.63
NR1D2	protein_coding	0.884723	1.84641	4.38788e-06	2.90712e-05	0.862035	0.491018	4.44406	891.396	chr3	23945259	23980618	+	35359	5258	ENSG00000174738.12	9975	7.19897	1.68914	1155.79	627.004
CAMSAP1	protein_coding	0.856944	1.8112	5.03907e-05	0.000268064	0.830659	0.49091	2.32571	689.834	chr9	135808486	135907228	-	98742	7733	ENSG00000130559.18	157922	3.7605	0.89092	889.566	490.102
LMNB2	protein_coding	0.868057	1.8252	2.30513e-08	2.3997e-07	0.853449	0.490829	8.62933	1545.89	chr19	2428165	2456996	-	28831	4671	ENSG00000176619.12	84823	13.9476	3.31106	1997.38	1094.4
PLIN2	protein_coding	0.958061	1.9427	0.0024703	0.00873285	0.89472	0.490651	1.60065	139.651	chr9	19115769	19127576	-	11807	2302	ENSG00000147872.9	123	2.62217	0.57912	184.67	94.6318
LMBR1	protein_coding	0.866223	1.82288	8.36915e-09	9.46483e-08	0.852557	0.490644	5.72474	1758.13	chr7	156677790	156893230	-	215440	8017	ENSG00000105983.20	64327	9.25324	2.19624	2270.46	1245.8
TNS3	protein_coding	0.85774	1.8122	3.33269e-10	4.99657e-09	0.846552	0.490262	35.0388	10460	chr7	47275153	47582144	-	306991	7787	ENSG00000136205.16	64759	56.5781	13.4995	13480.8	7439.17
APAF1	protein_coding	0.875992	1.83527	1.05111e-06	7.88235e-06	0.856453	0.490219	3.14203	897.393	chr12	98645140	98735433	+	90293	7470	ENSG00000120868.13	317	5.08878	1.19528	1161.9	632.886
MIOS	protein_coding	0.877286	1.83692	3.51523e-06	2.37231e-05	0.855579	0.490173	6.80024	896.975	chr7	7566871	7607496	+	40625	3453	ENSG00000164654.15	54468	11.0024	2.59804	1160.86	633.09
REEP3	protein_coding	0.863253	1.81913	5.87289e-09	6.82035e-08	0.849997	0.490156	15.9157	3172.28	chr10	63521362	63625123	+	103761	5205	ENSG00000165476.13	221035	25.7193	6.11213	4093.71	2250.84
GGNBP2	protein_coding	0.869043	1.82645	1.14991e-07	1.04678e-06	0.852795	0.490071	9.49357	1734.6	chr17	36544887	36589848	+	44961	4777	ENSG00000278311.4	79893	15.3506	3.63657	2241.2	1227.99
SH3GL1	protein_coding	0.95073	1.93285	0.000855729	0.00341618	0.899003	0.489944	1.64995	157.598	chr19	4360369	4400547	-	40178	2516	ENSG00000141985.9	6455	2.69835	0.601555	208.017	107.178
LIN28B	protein_coding	0.891271	1.85481	1.06774e-05	6.54836e-05	0.866089	0.489831	2.74604	599.636	chr6	104940865	105083332	+	142467	5701	ENSG00000187772.7	389421	4.44857	1.04351	779.162	420.109
ARID2	protein_coding	0.865043	1.82139	2.46898e-08	2.55065e-07	0.850529	0.489525	9.42389	3208.05	chr12	45729664	45908040	+	178376	8896	ENSG00000189079.15	196528	15.2359	3.6119	4141.75	2274.35
RAB5A	protein_coding	0.878481	1.83844	3.04809e-06	2.08478e-05	0.856953	0.489364	7.66907	743.25	chr3	19947078	19985175	+	38097	2536	ENSG00000144566.10	5868	12.4119	2.92619	962.162	524.338
LRPPRC	protein_coding	0.85722	1.81154	1.53532e-09	1.9915e-08	0.845153	0.489062	21.7168	5535.29	chr2	43886507	43996005	-	109498	6650	ENSG00000138095.18	10128	35.0604	8.37314	7132.6	3937.99
DPY19L3	protein_coding	0.874472	1.83334	2.49817e-06	1.73437e-05	0.85358	0.489057	2.42973	768.762	chr19	32405542	32485895	+	80353	8255	ENSG00000178904.18	147991	3.92785	0.93162	994.564	542.959
UBR5	protein_coding	0.854508	1.80814	1.27756e-09	1.6797e-08	0.84267	0.488915	12.2902	4932.59	chr8	102253011	102412841	-	159830	10456	ENSG00000104517.12	51366	19.8388	4.74168	6352.51	3512.66
CASP2	protein_coding	0.864009	1.82009	3.8207e-07	3.15029e-06	0.846622	0.488493	6.7158	1107.87	chr7	143288214	143307696	+	19482	4305	ENSG00000106144.19	835	10.8458	2.58578	1429.43	786.315
SREK1IP1	protein_coding	0.884272	1.84583	5.28405e-06	3.44244e-05	0.861243	0.488405	3.66496	961.032	chr5	64718143	64768685	-	50542	6876	ENSG00000153006.15	285672	5.93872	1.39119	1246.06	676
PUM2	protein_coding	0.861092	1.81641	1.26615e-08	1.37029e-07	0.847337	0.488383	15.9182	3957.91	chr2	20248690	20350850	-	102160	6494	ENSG00000055917.15	23369	25.7186	6.11777	5104.86	2810.96
PRC1	protein_coding	0.987543	1.98281	0.00118501	0.00456985	0.926652	0.488316	2.3084	126.893	chr15	90966037	90995629	-	29592	1452	ENSG00000198901.13	9055	3.79413	0.82266	168.839	84.9461
MPZL1	protein_coding	0.872488	1.83082	2.32293e-06	1.62773e-05	0.851895	0.488245	3.61145	692.535	chr1	167721949	167791919	+	69970	5010	ENSG00000197965.11	9019	5.84523	1.37768	896.094	488.977
SMG8	protein_coding	0.930629	1.90611	0.000162338	0.000771408	0.892111	0.488139	1.80513	228.626	chr17	59209399	59215247	+	5848	3330	ENSG00000167447.12	55181	2.94268	0.66759	299.63	157.622
IDE	protein_coding	0.859628	1.81457	1.24752e-08	1.35354e-07	0.845956	0.488047	7.46281	1749.88	chr10	92451683	92574076	-	122393	6112	ENSG00000119912.16	3416	12.0544	2.87127	2256.59	1243.17
ARFIP1	protein_coding	0.888021	1.85064	1.74453e-05	0.000102205	0.861931	0.48804	3.34569	454.88	chr4	152779936	152912357	+	132421	3559	ENSG00000164144.15	27236	5.42937	1.26201	590.801	318.96
HCFC1	protein_coding	0.858079	1.81262	5.72391e-09	6.65876e-08	0.845074	0.487944	6.54486	2260.98	chrX	153947552	153971807	-	24255	9004	ENSG00000172534.13	3054	10.5638	2.52594	2913.96	1608
HERC2	protein_coding	0.854004	1.80751	2.64417e-09	3.27697e-08	0.841721	0.487797	5.81115	3421.8	chr15	28111039	28322152	-	211113	15337	ENSG00000128731.16	8924	9.37919	2.2431	4406.41	2437.19
RAF1	protein_coding	0.868337	1.82556	4.8989e-07	3.94477e-06	0.850381	0.487771	6.48732	835.358	chr3	12583600	12664226	-	80626	3360	ENSG00000132155.11	5894	10.4948	2.4798	1079.72	590.997
VEGFA	protein_coding	0.871191	1.82917	5.54772e-07	4.41989e-06	0.852888	0.48777	5.20331	750.97	chr6	43770212	43786487	+	16275	3768	ENSG00000112715.21	7422	8.41855	1.98807	971.319	530.622
FNDC3A	protein_coding	0.866887	1.82372	1.09421e-07	9.99664e-07	0.850816	0.487712	5.38811	1567.11	chr13	48975911	49209779	+	233868	7601	ENSG00000102531.16	22862	8.713	2.06322	2024.07	1110.15
MYO19	protein_coding	0.873881	1.83259	5.30308e-07	4.23996e-06	0.855463	0.487527	4.54362	764.643	chr17	36495632	36534988	-	39356	4397	ENSG00000278259.4	80179	7.34933	1.7379	989.062	540.224
RNF213	protein_coding	0.851636	1.80455	7.4973e-10	1.02974e-08	0.840232	0.487482	8.14564	7164.6	chr17	80260865	80398786	+	137921	22896	ENSG00000173821.19	57674	13.1413	3.14995	9220.38	5108.83
UTP11	protein_coding	0.866301	1.82298	1.29112e-06	9.48598e-06	0.84706	0.487355	11.0228	852.582	chr1	38012741	38024824	+	12083	2019	ENSG00000183520.11	51118	17.8065	4.23918	1100.52	604.642
GOLGA3	protein_coding	0.852131	1.80517	6.27317e-07	4.93396e-06	0.834826	0.487336	6.60747	2620.45	chr12	132768908	132828853	-	59945	10342	ENSG00000090615.14	2802	10.67	2.54493	3373.08	1867.82
OSGIN2	protein_coding	0.868129	1.82529	5.95278e-07	4.70017e-06	0.849911	0.48713	10.0394	1800.1	chr8	89901848	89927888	+	26040	4691	ENSG00000164823.10	734	16.2314	3.84729	2325.26	1274.93
TVP23B	protein_coding	0.873785	1.83246	1.02629e-06	7.70762e-06	0.854414	0.487087	5.80879	814.75	chr17	18780994	18806714	+	25720	3667	ENSG00000171928.13	51030	9.39704	2.22053	1053.71	575.788
UGGT2	protein_coding	0.869464	1.82698	2.36113e-07	2.02925e-06	0.852358	0.487076	3.30433	857.849	chr13	95801579	96053482	-	251903	6774	ENSG00000102595.19	55757	5.34172	1.26693	1108.63	607.07
GPATCH11	protein_coding	0.884074	1.84558	8.42493e-05	0.000426984	0.853449	0.487006	2.55492	381.447	chr2	37084450	37099244	+	14794	3906	ENSG00000152133.14	253635	4.13295	0.976895	494.181	268.713
EIF2AK3	protein_coding	0.895974	1.86087	1.67636e-05	9.86493e-05	0.869287	0.486746	2.49553	459.945	chr2	88556740	88627576	-	70836	4832	ENSG00000172071.11	9451	4.05208	0.938985	598.2	321.69
KCTD20	protein_coding	0.867124	1.82402	2.57479e-07	2.19892e-06	0.850054	0.486731	7.42939	1596.46	chr6	36442766	36491143	+	48377	5619	ENSG00000112078.13	222658	12.0112	2.84756	2061.79	1131.13
TMEM51	protein_coding	0.935475	1.91252	0.000450984	0.00193306	0.89063	0.486539	2.15206	183.597	chr1	15152531	15220480	+	67949	2240	ENSG00000171729.13	55092	3.51255	0.79156	241.395	125.799
UBN1	protein_coding	0.861696	1.81717	3.85148e-08	3.84013e-07	0.846945	0.486536	6.65815	1766.94	chr16	4847630	4882360	+	34730	6930	ENSG00000118900.14	29855	10.7564	2.55991	2279.15	1254.72
MRPL44	protein_coding	0.876101	1.83541	9.31931e-06	5.76951e-05	0.852469	0.486497	7.88988	527.976	chr2	223957403	223967714	+	10311	1748	ENSG00000135900.3	65080	12.7589	3.02091	683.025	372.926
TRAF7	protein_coding	0.895881	1.86075	2.18705e-05	0.00012538	0.868443	0.486379	2.65643	420.418	chr16	2155697	2178129	+	22432	4136	ENSG00000131653.12	84231	4.30853	1.00432	547.067	293.769
POLR3B	protein_coding	0.891393	1.85497	1.58194e-05	9.35975e-05	0.865232	0.486361	2.52375	425.218	chr12	106357657	106510198	+	152541	4414	ENSG00000013503.9	55703	4.0905	0.957	552.13	298.307
SMARCA1	protein_coding	0.854828	1.80854	3.27878e-09	3.99276e-08	0.842364	0.486284	15.7443	2476.14	chrX	129446504	129523500	-	76996	4099	ENSG00000102038.15	6594	25.4115	6.07719	3189.06	1763.22
CALM1	protein_coding	0.867233	1.82416	9.73393e-07	7.3375e-06	0.848364	0.486095	5.26655	920.306	chr14	90396982	90408261	+	11279	4566	ENSG00000198668.10	801	8.51061	2.02249	1188.27	652.346
CHKA	protein_coding	0.873069	1.83156	9.30487e-07	7.04918e-06	0.853901	0.485944	9.48743	1004.62	chr11	68052858	68121444	-	68586	2770	ENSG00000110721.11	1119	15.3563	3.61857	1299.4	709.845
KLHL7	protein_coding	0.892628	1.85655	1.2265e-05	7.42777e-05	0.867027	0.485876	1.68054	419.427	chr7	23105783	23177914	+	72131	6536	ENSG00000122550.17	55975	2.72653	0.63455	545.09	293.763
BNIP2	protein_coding	0.885576	1.8475	3.21665e-07	2.69159e-06	0.867116	0.485825	12.2951	3057.06	chr15	59659145	59689534	-	30389	6520	ENSG00000140299.11	663	19.9346	4.65557	3966.45	2147.67
AGGF1	protein_coding	0.890005	1.85318	8.67625e-06	5.40699e-05	0.865442	0.485645	3.70895	426.957	chr5	77030384	77065234	+	34850	3015	ENSG00000164252.12	55109	6.01305	1.40485	554.456	299.458
C8orf37	protein_coding	0.927704	1.90225	0.000159373	0.000758387	0.889647	0.485406	1.74487	221.231	chr8	95244918	95269201	-	24283	3334	ENSG00000156172.5	157657	2.84466	0.645085	289.889	152.574
DYRK2	protein_coding	0.868171	1.82535	1.15544e-06	8.57286e-06	0.848981	0.485341	2.22406	759.002	chr12	67648720	67665406	+	16686	8912	ENSG00000127334.10	8445	3.59404	0.85407	980.224	537.78
IPPK	protein_coding	0.899346	1.86522	0.000104358	0.000516701	0.86639	0.485333	1.65282	277.537	chr9	92613183	92670265	-	57082	4401	ENSG00000127080.9	64768	2.68553	0.62012	361.659	193.416
DAZAP1	protein_coding	0.874764	1.83371	6.81923e-06	4.34087e-05	0.851913	0.485197	6.73789	592.316	chr19	1407568	1435687	+	28119	2293	ENSG00000071626.16	26528	10.8909	2.58487	766.326	418.307
SPG11	protein_coding	0.855745	1.80969	1.46048e-08	1.56618e-07	0.842129	0.484799	6.22415	1964.13	chr15	44562695	44663678	-	100983	8230	ENSG00000104133.14	80208	10.0481	2.40026	2530.03	1398.22
EFHD2	protein_coding	0.9163	1.88727	0.000148269	0.000710973	0.879882	0.484639	3.08683	285.174	chr1	15409894	15430343	+	20449	2419	ENSG00000142634.12	79180	5.01747	1.15619	372.904	197.444
FAM160A2	protein_coding	0.86911	1.82654	2.14322e-05	0.000123181	0.844051	0.484511	3.16621	520.61	chr11	6211334	6234711	-	23377	4292	ENSG00000051009.10	84067	5.11265	1.21978	672.295	368.925
PSAT1	protein_coding	0.874558	1.83345	8.89235e-05	0.000448261	0.844778	0.484262	5.15955	431.851	chr9	78297142	78330093	+	32951	2188	ENSG00000135069.13	29968	8.36172	1.95738	559.237	304.465
PHF11	protein_coding	0.923892	1.89723	0.0037886	0.012658	0.861874	0.484184	2.02977	176.817	chr13	49495960	49528987	+	33027	2295	ENSG00000136147.17	51131	3.31216	0.747395	231.858	121.777
PHRF1	protein_coding	0.851493	1.80437	2.30957e-08	2.40309e-07	0.837702	0.484027	8.39739	1780.81	chr11	576485	612222	+	35737	5523	ENSG00000070047.11	57661	13.551	3.2438	2291.95	1269.66
KMT2C	protein_coding	0.849123	1.80141	2.59142e-09	3.21945e-08	0.83706	0.483755	7.56773	4895.62	chr7	152134924	152436005	-	301081	16862	ENSG00000055609.17	58508	12.2067	2.92879	6295.91	3495.32
CDCA7L	protein_coding	0.879205	1.83936	3.71404e-06	2.49322e-05	0.857261	0.483714	4.15376	495.999	chr7	21900899	21946084	-	45185	3121	ENSG00000164649.19	55536	6.72753	1.58	642.502	349.496
CUL1	protein_coding	0.85846	1.8131	1.1405e-07	1.03915e-06	0.842796	0.483618	8.06163	1097.39	chr7	148697913	148801036	+	103123	3548	ENSG00000055130.15	8454	13.0104	3.11286	1414.31	780.469
RNF216	protein_coding	0.85073	1.80341	3.36172e-08	3.39011e-07	0.836653	0.483617	8.06869	1812.58	chr7	5620046	5781739	-	161693	5853	ENSG00000011275.18	54476	13.0201	3.11723	2332.37	1292.8
ATP6V0A1	protein_coding	0.876006	1.83529	2.50326e-06	1.73731e-05	0.855021	0.483611	3.60407	575.446	chr17	42458843	42522611	+	63768	4174	ENSG00000033627.16	535	5.83321	1.37494	744.762	406.131
TBC1D23	protein_coding	0.871427	1.82947	1.84999e-06	1.32112e-05	0.851285	0.483566	5.93512	887.262	chr3	100261000	100325251	+	64251	3910	ENSG00000036054.12	55773	9.60647	2.26377	1147.18	627.348
MTSS1L	protein_coding	0.886915	1.84922	3.01007e-05	0.000167593	0.859402	0.483311	1.87481	358.906	chr16	70661203	70686066	-	24863	4999	ENSG00000132613.14	92154	3.03938	0.71025	466.209	251.603
AMFR	protein_coding	0.87989	1.84023	2.37626e-05	0.000135045	0.853668	0.483302	3.07369	424.046	chr16	56361451	56425538	-	64087	3600	ENSG00000159461.14	267	4.97922	1.16816	549.948	298.145
KIF2C	protein_coding	0.850017	1.80252	6.67668e-06	4.25779e-05	0.829064	0.483155	7.40284	918.327	chr1	44739819	44767767	+	27948	3233	ENSG00000142945.12	11004	11.9283	2.87736	1180.52	656.129
CMPK1	protein_coding	0.858471	1.81312	9.50431e-07	7.17851e-06	0.840207	0.483049	6.07584	818.125	chr1	47333796	47378839	+	45043	3508	ENSG00000162368.13	51727	9.81413	2.33756	1055.09	581.165
C1orf174	protein_coding	0.88352	1.84487	1.96568e-05	0.000113749	0.857461	0.482968	6.24838	398.056	chr1	3889124	3900285	-	11161	1666	ENSG00000198912.10	339448	10.1101	2.38671	515.906	280.207
CFAP20	protein_coding	0.973959	1.96422	0.00189458	0.0069123	0.910458	0.482676	2.57957	132.103	chr16	58113587	58129450	-	15863	1354	ENSG00000070761.7	29105	4.22445	0.934685	174.722	89.4842
THSD7A	protein_coding	0.852065	1.80508	1.12402e-07	1.02551e-06	0.836768	0.482632	5.03754	2060.55	chr7	11370356	11832198	-	461842	10669	ENSG00000005108.15	221981	8.13191	1.94317	2652.07	1469.03
NCOA3	protein_coding	0.846884	1.79861	1.99043e-09	2.53011e-08	0.835084	0.482575	11.8741	3638.23	chr20	47501901	47656877	+	154976	7981	ENSG00000124151.18	8202	19.1443	4.60395	4676.25	2600.2
SP3	protein_coding	0.847135	1.79893	2.85479e-09	3.51865e-08	0.835093	0.482471	15.4905	3980.06	chr2	173906458	173965702	-	59244	6695	ENSG00000172845.14	6670	24.9778	6.00324	5115.94	2844.17
TACC1	protein_coding	0.870651	1.82849	2.04037e-06	1.44369e-05	0.850398	0.482368	1.64663	583.18	chr8	38728185	38853028	+	124843	9252	ENSG00000147526.19	6867	2.66332	0.62994	754.034	412.325
ZNF143	protein_coding	0.882425	1.84347	1.49196e-05	8.87653e-05	0.857183	0.482001	3.78623	474.412	chr11	9460521	9528524	+	68003	3281	ENSG00000166478.9	7702	6.13009	1.44238	614.703	334.121
MAPK8	protein_coding	0.852784	1.80598	3.00299e-07	2.53054e-06	0.836362	0.481744	5.89202	1443.98	chr10	48306638	48439360	+	132722	6392	ENSG00000107643.16	5599	9.51239	2.27164	1858.93	1029.04
TBC1D12	protein_coding	0.859339	1.81421	2.47598e-06	1.72132e-05	0.839535	0.481571	8.07623	1629.61	chr10	94402503	94535930	+	133427	5272	ENSG00000108239.8	23232	13.0555	3.097	2101.16	1158.06
JAM3	protein_coding	0.896773	1.8619	8.95674e-05	0.000450947	0.864681	0.481557	1.87438	279.807	chr11	134068924	134152001	+	83077	3912	ENSG00000166086.12	83700	3.04353	0.70524	364.255	195.359
PITHD1	protein_coding	0.877924	1.83773	5.65946e-05	0.000297481	0.849273	0.481237	5.78571	381.418	chr1	23778404	23788232	+	9828	1723	ENSG00000057757.9	57095	9.35607	2.21535	493.481	269.354
GTF3C2	protein_coding	0.860419	1.81557	9.44542e-07	7.14655e-06	0.842026	0.481146	4.49478	756.727	chr2	27325848	27357034	-	31186	4390	ENSG00000115207.13	2976	7.25575	1.7338	975.548	537.906
DEDD	protein_coding	0.882167	1.84314	1.1286e-05	6.88833e-05	0.857624	0.481091	4.1463	401.637	chr1	161120973	161132688	-	11715	2531	ENSG00000158796.16	9191	6.71486	1.57774	520.624	282.65
ANKRD36B	protein_coding	0.876604	1.83605	7.46705e-06	4.71042e-05	0.853433	0.480863	1.89624	461.661	chr2	97492662	97589965	-	97303	6362	ENSG00000196912.12	57730	3.06782	0.72467	597.48	325.842
PI4K2A	protein_coding	0.896108	1.86104	4.93364e-05	0.000263212	0.866193	0.480662	2.93459	337.533	chr10	97640685	97676434	+	35749	3016	ENSG00000155252.13	55361	4.76326	1.10591	438.969	236.098
UAP1	protein_coding	0.853381	1.80673	1.30256e-07	1.1752e-06	0.837854	0.480655	14.5639	1327.13	chr1	162561505	162599842	+	38337	2377	ENSG00000117143.13	6675	23.4979	5.62991	1708.16	946.099
RDH14	protein_coding	0.938475	1.9165	0.000590712	0.00245626	0.891309	0.480368	3.39749	170.844	chr2	18554722	18560680	-	5958	1323	ENSG00000240857.1	57665	5.5396	1.25538	224.278	117.411
SMC5	protein_coding	0.847583	1.79948	3.89587e-08	3.87778e-07	0.833525	0.480148	7.33989	1684.58	chr9	70258961	70354888	+	95927	5980	ENSG00000198887.8	23137	11.8323	2.84752	2165.24	1203.93
MAP3K4	protein_coding	0.850521	1.80315	5.02187e-08	4.90823e-07	0.836087	0.480044	5.86306	1249.04	chr6	160991726	161117385	+	125659	5547	ENSG00000085511.19	4216	9.45591	2.2702	1606.95	891.122
PPP4R1	protein_coding	0.853091	1.80637	1.49876e-07	1.33971e-06	0.837429	0.47977	7.14321	1080.2	chr18	9546790	9614569	-	67779	3936	ENSG00000154845.15	9989	11.5231	2.76335	1390.68	769.715
EPDR1	protein_coding	0.865767	1.82231	1.12521e-05	6.86971e-05	0.842564	0.479739	4.64047	491.416	chr7	37683842	37951941	+	268099	2760	ENSG00000086289.11	54749	7.50323	1.77771	635.04	347.793
DBF4	protein_coding	0.839877	1.7899	7.4117e-06	4.68423e-05	0.819456	0.479628	6.9513	1043.54	chr7	87876228	87909541	+	33313	3907	ENSG00000006634.7	10926	11.1837	2.71893	1338.24	748.849
IARS2	protein_coding	0.852866	1.80609	1.78224e-07	1.56757e-06	0.837026	0.479515	7.75104	1060.14	chr1	220094101	220148041	+	53940	3560	ENSG00000067704.9	55699	12.5027	2.99941	1364.64	755.632
STAM	protein_coding	0.865264	1.82167	2.26801e-06	1.592e-05	0.845201	0.479427	5.11829	582.866	chr10	17644124	17715914	+	71790	2972	ENSG00000136738.14	8027	8.27331	1.96327	752.631	413.102
AAR2	protein_coding	0.883034	1.84425	4.74022e-05	0.000253762	0.854477	0.479404	3.10562	367.852	chr20	36236458	36270918	+	34460	3101	ENSG00000131043.11	25980	5.02794	1.18331	476.572	259.132
MRPS35	protein_coding	0.855569	1.80947	1.34828e-05	8.09285e-05	0.832732	0.479315	8.43009	610.376	chr12	27710772	27756295	+	45523	1888	ENSG00000061794.12	60488	13.5897	3.27051	785.621	435.13
PURA	protein_coding	0.836482	1.78569	3.78065e-07	3.12235e-06	0.820702	0.479085	8.58945	3791.01	chr5	140114122	140125619	+	11497	11497	ENSG00000185129.5	5813	13.8238	3.35511	4859.3	2722.72
GOLGA1	protein_coding	0.873319	1.83187	2.21929e-05	0.000126906	0.847861	0.478965	2.20474	405.803	chr9	124878356	124941099	-	62743	4811	ENSG00000136935.13	2800	3.5688	0.84068	525.225	286.381
DOP1A	protein_coding	0.863658	1.81965	2.53916e-06	1.75982e-05	0.843517	0.478722	2.01207	637.6	chr6	83067665	83168719	+	101054	8272	ENSG00000083097.14	23033	3.25247	0.771675	822.924	452.277
USP33	protein_coding	0.853858	1.80733	3.72005e-07	3.07605e-06	0.837108	0.478648	5.53296	976.096	chr1	77695986	77759852	-	63866	4601	ENSG00000077254.14	23032	8.92621	2.13972	1256.42	695.773
DVL1	protein_coding	0.922679	1.89563	0.000474154	0.00202298	0.879214	0.478568	1.98788	245.839	chr1	1335275	1349350	-	14075	3239	ENSG00000107404.19	1855	3.23527	0.74049	322.171	169.507
TRRAP	protein_coding	0.841994	1.79253	1.95092e-08	2.04882e-07	0.828787	0.478556	5.30948	2601.7	chr7	98878489	99013243	+	134754	12734	ENSG00000196367.13	8295	8.55324	2.06573	3340.5	1862.89
HIST2H2AB	protein_coding	1.02477	2.03464	0.00471174	0.0152939	0.937214	0.478535	11.3963	170.019	chr1	149887523	149887916	-	393	393	ENSG00000184270.4	317772	18.7713	4.02131	228.057	111.982
ZNF142	protein_coding	0.886591	1.8488	7.42484e-05	0.000381194	0.856167	0.478385	1.52101	349.074	chr2	218637915	218659540	-	21625	5987	ENSG00000115568.15	7701	2.4631	0.57893	452.985	245.163
KIAA0895	protein_coding	0.848359	1.80045	2.69971e-07	2.29787e-06	0.832301	0.478149	4.50106	1134.7	chr7	36324220	36390125	-	65905	6569	ENSG00000164542.12	23366	7.25558	1.74653	1458.53	810.865
PHACTR4	protein_coding	0.843906	1.7949	2.84724e-08	2.89865e-07	0.830301	0.477861	7.19719	1782.57	chr1	28369602	28500369	+	130767	6450	ENSG00000204138.12	65979	11.6006	2.79375	2289.5	1275.65
NPC1	protein_coding	0.851022	1.80378	2.50786e-07	2.14447e-06	0.834904	0.477847	5.95104	1176.81	chr18	23531436	23586898	-	55462	5157	ENSG00000141458.12	4864	9.59868	2.3034	1513.81	839.807
LARS	protein_coding	0.840426	1.79058	7.4363e-09	8.48073e-08	0.828019	0.477836	15.2948	2800.33	chr5	146113037	146182660	-	69623	4766	ENSG00000133706.17	51520	24.6416	5.94786	3593.56	2007.09
PAQR4	protein_coding	0.91342	1.8835	0.000555406	0.00232661	0.870181	0.477763	1.73207	196.403	chr16	2969244	2973489	+	4245	2972	ENSG00000162073.13	124222	2.81318	0.65096	256.253	136.553
PEX1	protein_coding	0.875965	1.83524	1.62008e-05	9.57149e-05	0.851057	0.477689	2.46533	413.466	chr7	92487019	92528531	-	41512	4385	ENSG00000127980.15	5189	3.98803	0.94262	534.966	291.966
FNBP1	protein_coding	0.845869	1.79735	2.8157e-07	2.38062e-06	0.829901	0.477667	5.77635	1208.79	chr9	129887186	130043194	-	156008	5451	ENSG00000187239.16	23048	9.30681	2.24588	1552.79	864.79
RAB1A	protein_coding	0.841115	1.79143	2.38138e-07	2.0432e-06	0.825599	0.477648	18.9266	1778.11	chr2	65086854	65130106	-	43252	2447	ENSG00000138069.17	5861	30.479	7.37425	2281.52	1274.7
MFSD4B	protein_coding	0.845747	1.79719	1.82555e-07	1.60288e-06	0.830271	0.477439	6.70124	1531.86	chr6	111259347	111271167	+	11820	5958	ENSG00000173214.5	91749	10.8007	2.60175	1967.88	1095.84
SPCS3	protein_coding	0.839435	1.78935	5.36757e-07	4.28645e-06	0.823063	0.477346	7.83733	1376.91	chr4	176319963	176332245	+	12282	4571	ENSG00000129128.12	60559	12.6136	3.06105	1765.9	987.911
TM9SF4	protein_coding	0.840332	1.79046	1.53757e-08	1.6445e-07	0.827389	0.477048	12.7395	2086.11	chr20	32109505	32167258	+	57753	4262	ENSG00000101337.15	9777	20.5186	4.96042	2676.73	1495.49
TRAK2	protein_coding	0.836682	1.78594	9.47519e-06	5.86243e-05	0.81605	0.476664	3.91635	1007.65	chr2	201377206	201451579	-	74373	6696	ENSG00000115993.12	66008	6.31238	1.52032	1292.46	722.834
STRADB	protein_coding	0.921821	1.89451	0.000396035	0.00172337	0.879622	0.476599	2.08861	184.419	chr2	201451668	201480846	+	29178	2317	ENSG00000082146.12	55437	3.39965	0.777575	241.481	127.357
FAM136A	protein_coding	0.872452	1.83077	2.93178e-05	0.000163759	0.846276	0.476583	4.77789	390.161	chr2	70295974	70302090	-	6116	2131	ENSG00000035141.7	84908	7.72009	1.83569	504.383	275.94
POLE3	protein_coding	0.860888	1.81616	4.03255e-06	2.6919e-05	0.840106	0.47631	6.527	548.603	chr9	113407234	113410672	-	3438	2191	ENSG00000148229.12	54107	10.5375	2.51654	707.358	389.849
FASTKD5	protein_coding	0.851447	1.80431	5.26805e-07	4.21527e-06	0.834408	0.476288	7.93106	834.296	chr20	3146518	3149260	-	13379	2742	ENSG00000215251.3	60493	12.7953	3.06687	1073.57	595.024
ZGRF1	protein_coding	0.871374	1.8294	0.000112841	0.000554775	0.840979	0.476108	1.36803	353.369	chr4	112539332	112636910	-	97578	6749	ENSG00000138658.15	55345	2.2105	0.52555	456.39	250.347
JMY	protein_coding	0.870661	1.8285	1.94994e-05	0.000112968	0.845754	0.476066	2.27316	784.926	chr5	79236188	79327215	+	91027	9042	ENSG00000152409.8	133746	3.67904	0.86727	1014.66	555.193
ACACA	protein_coding	0.834635	1.78341	2.73486e-09	3.37905e-08	0.823139	0.47604	8.35146	3541.72	chr17	37084987	37406780	-	321793	11020	ENSG00000278540.4	31	13.4416	3.26128	4538.75	2544.7
RBM18	protein_coding	0.87779	1.83756	3.71287e-05	0.000203103	0.850479	0.475912	2.13203	405.197	chr9	122237623	122264839	-	27216	4974	ENSG00000119446.13	92400	3.45028	0.813775	524.373	286.021
BRD3	protein_coding	0.872485	1.83081	2.24295e-05	0.000128078	0.84704	0.475826	1.73715	407.422	chr9	134030304	134068535	-	38231	6132	ENSG00000169925.16	8019	2.80818	0.666115	526.625	288.22
BBX	protein_coding	0.853737	1.80718	2.10608e-06	1.48552e-05	0.834574	0.475578	3.36607	1236.37	chr3	107522935	107811324	+	288389	9591	ENSG00000114439.18	56987	5.43594	1.29619	1591.72	881.019
EP300	protein_coding	0.838279	1.78792	3.57806e-08	3.58689e-07	0.82475	0.475398	8.05616	2949.02	chr22	41091785	41180079	+	88294	9533	ENSG00000100393.12	2033	12.9787	3.13357	3782.36	2115.68
PCNX3	protein_coding	0.850569	1.80321	8.29502e-07	6.36631e-06	0.832975	0.475354	3.06089	836.087	chr11	65615772	65637439	+	21667	7105	ENSG00000197136.4	399909	4.9364	1.18538	1075.85	596.322
TMEM109	protein_coding	0.952943	1.93582	0.00123932	0.00475761	0.897552	0.475301	1.50807	138.702	chr11	60913873	60923443	+	9570	2421	ENSG00000110108.9	79073	2.46604	0.550105	183.016	94.3869
ANKRD27	protein_coding	0.841597	1.79203	2.65825e-06	1.83671e-05	0.822869	0.475117	4.2816	1069.5	chr19	32597006	32675199	-	78193	6506	ENSG00000105186.15	84079	6.90395	1.65925	1373.21	765.781
MID2	protein_coding	0.890998	1.85446	0.00111996	0.00435125	0.846245	0.474872	1.78773	196.298	chrX	107825878	107927193	+	101315	2876	ENSG00000080561.13	11043	2.90288	0.672585	255.428	137.167
LAPTM4B	protein_coding	0.858686	1.81339	3.14018e-06	2.14199e-05	0.838512	0.474839	4.60719	560.681	chr8	97775056	97853013	+	77957	3173	ENSG00000104341.16	55353	7.43691	1.77747	722.599	398.763
HCFC2	protein_coding	0.857809	1.81228	4.9349e-05	0.000263212	0.831509	0.474818	2.5165	552.273	chr12	104064456	104106524	+	42068	5734	ENSG00000111727.11	29915	4.06773	0.96528	712.03	392.516
JKAMP	protein_coding	0.866578	1.82333	9.72613e-06	6.01402e-05	0.843616	0.474816	3.78303	437.943	chr14	59484442	59505404	+	20962	3019	ENSG00000050130.17	51528	6.11571	1.45036	565.564	310.321
ABHD6	protein_coding	0.949147	1.93073	0.00134938	0.00513158	0.893691	0.474679	1.51476	142.722	chr3	58237505	58294734	+	57229	2484	ENSG00000163686.14	57406	2.47447	0.555035	188.087	97.3567
RNF217	protein_coding	0.831217	1.77919	1.47732e-05	8.79546e-05	0.810081	0.474674	5.21335	2360.36	chr6	124962544	125092633	+	130089	11788	ENSG00000146373.16	154214	8.39861	2.02809	3022.58	1698.15
SLC25A38	protein_coding	0.886756	1.84901	0.00064982	0.0026741	0.846133	0.474589	2.54019	237.604	chr3	39383323	39397351	+	14028	2450	ENSG00000144659.12	54977	4.10909	0.97128	307.873	167.334
STIL	protein_coding	0.835643	1.78465	8.16765e-08	7.67292e-07	0.821501	0.474519	8.9406	1796.31	chr1	47250138	47314147	-	64009	5228	ENSG00000123473.15	6491	14.3867	3.4945	2301.91	1290.71
U2AF2	protein_coding	0.8378	1.78732	3.5037e-08	3.5193e-07	0.82431	0.474432	13.3145	1555.31	chr19	55654145	55674715	+	20570	3037	ENSG00000063244.12	11338	21.4377	5.19128	1994.79	1115.84
MTA1	protein_coding	0.89375	1.858	0.000214086	0.000992453	0.858301	0.474315	2.15948	238.714	chr14	105419819	105470729	+	50910	2890	ENSG00000182979.17	9112	3.50461	0.814345	310.64	166.787
FECH	protein_coding	0.899948	1.866	0.000202138	0.000942229	0.864013	0.473931	1.55183	229.495	chr18	57548282	57586772	-	38490	3871	ENSG00000066926.10	2235	2.51845	0.585195	298.652	160.337
ANO6	protein_coding	0.837152	1.78652	5.62579e-08	5.44345e-07	0.823282	0.473869	10.8035	2953.29	chr12	45216019	45440404	+	224385	7120	ENSG00000177119.15	196527	17.4003	4.2066	3786.61	2119.97
ASB1	protein_coding	0.826965	1.77395	2.98713e-06	2.04653e-05	0.808984	0.4736	5.54521	1491.92	chr2	238426823	238452250	+	25427	6994	ENSG00000065802.11	51665	8.90833	2.18209	1907.32	1076.51
C5orf22	protein_coding	0.846089	1.79762	2.33143e-06	1.63256e-05	0.827254	0.473372	5.49429	761.834	chr5	31532265	31555058	+	22793	3612	ENSG00000082213.17	55322	8.85376	2.13482	978.516	545.153
PCYT1A	protein_coding	0.83583	1.78488	7.71475e-07	5.95473e-06	0.819226	0.473308	8.27586	1792.52	chr3	196229841	196287845	-	58004	5639	ENSG00000161217.11	5130	13.3338	3.21787	2297.95	1287.09
PVR	protein_coding	0.855075	1.80885	5.29828e-06	3.44949e-05	0.834202	0.473274	4.07194	549.6	chr19	44643797	44663583	+	19786	3519	ENSG00000073008.14	5817	6.56729	1.5766	707.538	391.662
ZNF317	protein_coding	0.838454	1.78813	4.97151e-07	3.99532e-06	0.822235	0.473265	7.34201	1148.9	chr19	9140379	9163413	+	23034	4073	ENSG00000130803.14	57693	11.817	2.86703	1473.1	824.708
MEGF9	protein_coding	0.867641	1.82468	0.000219276	0.00101373	0.835063	0.47326	1.71117	412.051	chr9	120600812	120714470	-	113658	6298	ENSG00000106780.8	1955	2.77	0.652325	532.563	291.539
NELFB	protein_coding	0.916271	1.88723	0.000519334	0.00219406	0.873131	0.473209	1.81817	187.075	chr9	137255172	137273546	+	18374	2698	ENSG00000188986.6	25920	2.95682	0.679525	244.725	129.425
AGO3	protein_coding	0.829951	1.77762	2.85484e-07	2.41233e-06	0.81485	0.473114	4.59185	3628.44	chr1	35930717	36072500	+	141783	20557	ENSG00000126070.19	192669	7.39184	1.79187	4644.56	2612.32
METTL4	protein_coding	0.875403	1.83452	0.000240328	0.00110103	0.841474	0.473092	2.21435	312.568	chr18	2537524	2571509	-	33985	3693	ENSG00000101574.14	64863	3.5797	0.849	404.012	221.124
MRM2	protein_coding	0.849204	1.80151	4.28708e-05	0.000231333	0.824007	0.473011	8.41483	541.171	chr7	2234290	2242198	-	7908	1673	ENSG00000122687.17	29960	13.5559	3.27375	695.572	386.77
PHIP	protein_coding	0.827471	1.77457	4.60737e-09	5.4441e-08	0.815939	0.472756	10.4512	4207.31	chr6	78935866	79078236	-	142370	10460	ENSG00000146247.13	55023	16.8009	4.10161	5381.46	3033.17
CEBPG	protein_coding	0.844618	1.79579	9.49421e-07	7.17812e-06	0.827211	0.472548	8.98389	1519.54	chr19	33373329	33382686	+	9357	4411	ENSG00000153879.8	1054	14.4868	3.481	1951.83	1087.26
RAPGEF1	protein_coding	0.844618	1.79579	8.01629e-06	5.01482e-05	0.823735	0.472483	2.368	590.715	chr9	131576769	131740074	-	163305	6492	ENSG00000107263.18	2889	3.81835	0.91764	759.299	422.131
ABCD3	protein_coding	0.844078	1.79512	1.97102e-06	1.40048e-05	0.825654	0.471937	5.1048	732.625	chr1	94418454	94518663	+	100209	3738	ENSG00000117528.12	5825	8.23111	1.97848	941.225	524.026
ASXL1	protein_coding	0.825464	1.77211	1.96199e-09	2.50178e-08	0.814538	0.471827	18.9254	5786.89	chr20	32358329	32439319	+	80990	7943	ENSG00000171456.18	171023	30.428	7.42272	7398.8	4174.98
SRPK2	protein_coding	0.836287	1.78545	7.81405e-07	6.02451e-06	0.81964	0.471522	10.0144	1543.88	chr7	105116375	105388894	-	272519	4015	ENSG00000135250.16	6733	16.1326	3.8963	1979.34	1108.43
BFAR	protein_coding	0.831181	1.77914	1.06452e-07	9.74731e-07	0.817014	0.471488	12.1201	1703.48	chr16	14632814	14669236	+	36422	3655	ENSG00000103429.10	51283	19.4935	4.74674	2180.51	1226.45
SET	protein_coding	0.823554	1.76976	1.7784e-07	1.56487e-06	0.809275	0.471446	33.4137	4445.25	chr9	128683654	128696400	+	12746	3451	ENSG00000119335.16	6418	53.6548	13.1726	5680.21	3210.3
SLAIN2	protein_coding	0.840143	1.79023	1.94696e-06	1.38581e-05	0.82199	0.471122	3.17326	777.612	chr4	48341321	48426212	+	84891	6377	ENSG00000109171.14	57606	5.11379	1.23274	998.103	557.12
LYPLA1	protein_coding	0.849587	1.80198	4.46871e-06	2.95584e-05	0.829426	0.470919	5.50107	589.799	chr8	54046366	54102017	-	55651	2790	ENSG00000120992.17	10434	8.87078	2.13137	758.868	420.729
LTN1	protein_coding	0.839506	1.78944	4.60204e-07	3.73089e-06	0.823326	0.470838	3.59024	1125.18	chr21	28928143	28992956	-	64813	8163	ENSG00000198862.13	26046	5.7828	1.39769	1443.27	807.093
TMED10	protein_coding	0.832434	1.78069	1.57366e-06	1.14009e-05	0.815061	0.470762	7.75219	1229.4	chr14	75131469	75176631	-	45162	4127	ENSG00000170348.8	10972	12.4682	3.0362	1573.82	884.979
ZBTB43	protein_coding	0.843971	1.79498	1.59019e-06	1.15124e-05	0.825863	0.470712	2.80586	759.845	chr9	126805005	126838210	+	33205	7052	ENSG00000169155.9	23099	4.52027	1.09144	975.584	544.106
SPTLC1	protein_coding	0.849745	1.80218	4.71403e-06	3.09993e-05	0.829486	0.470707	6.0022	554.495	chr9	92031998	92115383	-	83385	2407	ENSG00000090054.14	10558	9.6831	2.32129	713.347	395.643
AGAP4	protein_coding	0.914155	1.88447	0.00115107	0.00445504	0.865723	0.470688	1.6642	177.139	chr10	45825593	45847757	-	22164	2794	ENSG00000188234.13	119016	2.71036	0.618035	231.584	122.694
TMCC1	protein_coding	0.835617	1.78462	1.8808e-07	1.64712e-06	0.820658	0.47067	4.79411	1339.56	chr3	129647791	129893606	-	245815	7272	ENSG00000172765.17	23023	7.71974	1.86847	1716.9	962.23
HIF1AN	protein_coding	0.82889	1.77632	9.38476e-08	8.68721e-07	0.814959	0.47059	6.67638	3337.85	chr10	100535858	100559998	+	24140	13011	ENSG00000166135.13	55662	10.7377	2.61505	4270.53	2405.16
MTR	protein_coding	0.82791	1.77511	4.78455e-08	4.69209e-07	0.814624	0.470105	4.49514	1826.89	chr1	236795280	236903981	+	108701	10558	ENSG00000116984.12	4548	7.22511	1.76517	2336.83	1316.95
CUL2	protein_coding	0.849331	1.80167	1.08477e-05	6.64077e-05	0.827485	0.469946	2.95231	541.209	chr10	35008550	35090642	-	82092	4779	ENSG00000108094.14	8453	4.76346	1.14116	696.222	386.197
OGDH	protein_coding	0.837288	1.78669	6.04719e-07	4.7673e-06	0.820905	0.469944	4.71715	875.757	chr7	44606571	44709066	+	102495	4830	ENSG00000105953.14	4967	7.59621	1.83808	1123.14	628.374
ERMAP	protein_coding	0.878258	1.83815	0.000224528	0.00103548	0.844317	0.469893	2.03109	274.796	chr1	42817087	42844993	+	27906	3539	ENSG00000164010.14	114625	3.28391	0.778255	355.499	194.093
PSME3	protein_coding	0.824556	1.77099	1.25197e-05	7.56401e-05	0.804229	0.469871	6.00507	1039.03	chr17	42824425	42843758	+	19333	4499	ENSG00000131467.10	10197	9.64309	2.36705	1327.27	750.787
TRAF2	protein_coding	0.864985	1.82132	2.71148e-05	0.000152389	0.839689	0.469783	4.22548	366.828	chr9	136886517	136926607	+	40090	2264	ENSG00000127191.17	7186	6.82726	1.6237	473.503	260.153
CKAP5	protein_coding	0.82409	1.77042	6.95233e-09	7.96907e-08	0.812429	0.469574	12.8609	3568.59	chr11	46743047	46846308	-	103261	7200	ENSG00000175216.14	9793	20.664	5.05772	4561.02	2576.16
FAM135A	protein_coding	0.833514	1.78202	2.77945e-07	2.35685e-06	0.818245	0.46953	4.81286	1354.25	chr6	70413307	70561174	+	147867	7324	ENSG00000082269.16	57579	7.74478	1.88094	1734.47	974.031
PRPF39	protein_coding	0.844754	1.79596	3.25277e-06	2.21359e-05	0.825469	0.469524	5.8574	644.803	chr14	45084098	45115601	+	31503	2868	ENSG00000185246.17	55015	9.43576	2.27904	827.993	461.613
BTBD1	protein_coding	0.833208	1.78164	3.62772e-07	3.00459e-06	0.817655	0.46942	8.53418	1082.06	chr15	83016421	83067354	-	50933	3297	ENSG00000064726.9	53339	13.7273	3.34108	1385.72	778.406
CCNB1	protein_coding	0.823577	1.76979	4.71284e-07	3.804e-06	0.808255	0.469401	21.6736	1811.18	chr5	69167009	69178245	+	11236	2169	ENSG00000134057.14	891	34.8014	8.5457	2314.03	1308.33
MMS22L	protein_coding	0.825403	1.77203	1.15995e-06	8.60324e-06	0.808869	0.469174	3.9023	1298.73	chr6	97142160	97283176	-	141016	8643	ENSG00000146263.11	253714	6.26691	1.53768	1659.84	937.612
EDC4	protein_coding	0.877887	1.83768	0.000311296	0.0013849	0.842431	0.469079	1.94192	264.022	chr16	67873022	67882460	+	11481	3547	ENSG00000038358.14	23644	3.13876	0.745085	341.708	186.336
ANKRD36	protein_coding	0.827624	1.77476	3.23961e-07	2.70969e-06	0.812502	0.469006	5.29031	1368.2	chr2	97113495	97250199	+	136704	6716	ENSG00000135976.18	375248	8.50059	2.08002	1749.79	986.598
ITPR3	protein_coding	0.838209	1.78783	2.06181e-06	1.45633e-05	0.820082	0.468785	2.8339	1077.68	chr6	33620364	33696574	+	76210	9870	ENSG00000096433.10	3710	4.56242	1.10537	1382.68	772.669
[truncated: 6,854 more rows]

## Sheet: All_Data
name	biotype	log2FC	FC	normFCgene10	pval	padj	shrunkLFC	rLogFC	meanRPKM	normCts	chr	start	end	str	gene_bp	sum_bp	ensembl	entrez	rpkm1	rpkm2	normCts1	normCts2
AC064852.1	3prime_overlapping_ncRNA	NA	NA	#VALUE!	9	9	NA	0	0	0	chr2	232760145	232761563	-	7804	580	ENSG00000241409.1	NA	0	0	0	0
AC103858.1	3prime_overlapping_ncRNA	NA	NA	#VALUE!	9	9	NA	0	0	0	chr15	81303214	81303629	-	6177	415	ENSG00000271725.1	NA	0	0	0	0
AL023653.1	3prime_overlapping_ncRNA	NA	NA	#VALUE!	9	9	NA	0	0	0	chrX	129795516	129796963	+	1970	208	ENSG00000240143.1	NA	0	0	0	0
KHDRBS2-OT	3prime_overlapping_ncRNA	NA	NA	#VALUE!	9	9	NA	0	0	0	chr6	61630232	61678947	-	50817	510	ENSG00000250686.2	NA	0	0	0	0
LINC00846	3prime_overlapping_ncRNA	0.35977	1.28322	0.328109	0.942489	9	0.0221298	0.00215793	0.0052525	0.150493	chr21	32572237	32574840	-	3644	737	ENSG00000186842.4	NA	0.010505	0	0.300986	0
A2ML1-AS1	antisense	NA	NA	#VALUE!	9	9	NA	0	0	0	chr12	8776218	8830947	-	54729	452	ENSG00000256661.1	NA	0	0	0	0
A2ML1-AS2	antisense	NA	NA	#VALUE!	9	9	NA	0	0	0	chr12	8819815	8820713	-	898	386	ENSG00000256904.1	NA	0	0	0	0
AADACL2-AS1	antisense	NA	NA	#VALUE!	9	9	NA	0	0	0	chr3	151751442	151928168	-	176726	628	ENSG00000242908.6	101928142	0	0	0	0
ABCA9-AS1	antisense	NA	NA	#VALUE!	9	9	NA	0	0	0	chr17	69004713	69022196	+	17483	941	ENSG00000231749.3	104355297	0	0	0	0
ABHD15-AS1	antisense	NA	NA	#VALUE!	9	9	NA	0	0	0	chr17	29560546	29707090	+	146544	187	ENSG00000264031.1	NA	0	0	0	0
AC000032.1	antisense	NA	NA	#VALUE!	9	9	NA	0	0	0	chr1	109693116	109693742	-	626	491	ENSG00000260246.1	NA	0	0	0	0
AC000035.1	antisense	NA	NA	#VALUE!	9	9	NA	0	0	0	chr22	29480219	29481113	-	894	343	ENSG00000282816.1	NA	0	0	0	0
AC000036.1	antisense	NA	NA	#VALUE!	9	9	NA	0	0	0	chr22	50735824	50738139	-	2315	2030	ENSG00000225929.1	105373100	0	0	0	0
AC000061.1	antisense	NA	NA	#VALUE!	9	9	NA	0	0	0	chr7	117604790	117647415	-	42625	376	ENSG00000083622.8	NA	0	0	0	0
AC000099.1	antisense	NA	NA	#VALUE!	9	9	NA	0	0	0	chr7	127215126	127229921	+	14795	1912	ENSG00000236340.5	101928333	0	0	0	0
AC000372.1	antisense	NA	NA	#VALUE!	9	9	NA	0	0	0	chr7	126378969	126424185	+	45216	646	ENSG00000241921.1	NA	0	0	0	0
AC002056.2	antisense	NA	NA	#VALUE!	9	9	NA	0	0	0	chr22	50740592	50743520	-	2928	284	ENSG00000254499.1	NA	0	0	0	0
AC002064.2	antisense	NA	NA	#VALUE!	9	9	NA	0	0	0	chr7	90266033	90270216	-	4183	289	ENSG00000234459.1	NA	0	0	0	0
AC002076.1	antisense	NA	NA	#VALUE!	9	9	NA	0	0	0	chr7	93890912	93893601	+	2689	527	ENSG00000234695.1	105375401	0	0	0	0
AC002094.2	antisense	NA	NA	#VALUE!	9	9	NA	0	0	0	chr17	28361600	28362859	-	1259	1121	ENSG00000265618.1	NA	0	0	0	0
AC002101.1	antisense	NA	NA	#VALUE!	9	9	NA	0	0	0	chr9	133611797	133633099	-	21302	1990	ENSG00000261018.1	NA	0	0	0	0
AC002306.1	antisense	NA	NA	#VALUE!	9	9	NA	0	0	0	chr19	19606349	19608660	+	2311	937	ENSG00000259242.2	NA	0	0	0	0
AC002347.2	antisense	NA	NA	#VALUE!	9	9	NA	0	0	0	chr17	10680733	10683988	+	3255	171	ENSG00000263388.1	NA	0	0	0	0
AC002368.1	antisense	NA	NA	#VALUE!	9	9	NA	0	0	0	chrX	148498112	148500615	-	2503	388	ENSG00000237741.1	NA	0	0	0	0
AC002398.1	antisense	NA	NA	#VALUE!	9	9	NA	0	0	0	chr19	35769143	35771028	-	1885	427	ENSG00000267049.1	NA	0	0	0	0
AC002401.1	antisense	NA	NA	#VALUE!	9	9	NA	0	0	0	chr17	50135585	50146176	+	10591	468	ENSG00000236472.1	NA	0	0	0	0
AC002401.3	antisense	NA	NA	#VALUE!	9	9	NA	0	0	0	chr17	50098459	50098899	-	440	440	ENSG00000275025.1	NA	0	0	0	0
AC002429.2	antisense	NA	NA	#VALUE!	9	9	NA	0	0	0	chr7	95035730	95214332	-	178602	4025	ENSG00000236197.3	NA	0	0	0	0
AC002451.1	antisense	NA	NA	#VALUE!	9	9	NA	0	0	0	chr7	95596681	95613719	+	17038	771	ENSG00000231170.5	NA	0	0	0	0
AC002464.1	antisense	NA	NA	#VALUE!	9	9	NA	0	0	0	chr6	110477906	110479436	+	1530	1530	ENSG00000260188.1	NA	0	0	0	0
AC002465.1	antisense	NA	NA	#VALUE!	9	9	NA	0	0	0	chr7	117300860	117322236	+	21376	349	ENSG00000238202.1	NA	0	0	0	0
AC002558.2	antisense	NA	NA	#VALUE!	9	9	NA	0	0.002715	0	chr17	47169825	47171049	+	1224	673	ENSG00000261872.1	NA	0.00543	0	0	0
AC002563.1	antisense	NA	NA	#VALUE!	9	9	NA	0	0	0	chr12	119699767	119701011	+	1244	451	ENSG00000255692.1	NA	0	0	0	0
AC003009.1	antisense	NA	NA	#VALUE!	9	9	NA	0	0	0	chr16	13331367	13332583	-	1216	686	ENSG00000262011.1	NA	0	0	0	0
AC003070.1	antisense	NA	NA	#VALUE!	9	9	NA	0	0	0	chr17	45396931	45397477	+	546	457	ENSG00000267344.1	NA	0	0	0	0
AC003098.1	antisense	NA	NA	#VALUE!	9	9	NA	0	0	0	chr17	43782803	43784682	-	1879	494	ENSG00000267604.1	NA	0	0	0	0
AC003688.2	antisense	NA	NA	#VALUE!	9	9	NA	0	0.00773	0	chr17	7282946	7284071	-	1125	415	ENSG00000263342.1	NA	0.01546	0	0	0
AC003956.1	antisense	NA	NA	#VALUE!	9	9	NA	0	0	0	chr19	15124159	15126174	+	2015	356	ENSG00000268564.1	NA	0	0	0	0
AC003958.2	antisense	NA	NA	#VALUE!	9	9	NA	0	0	0	chr17	41402422	41425049	+	22627	3890	ENSG00000234859.5	100505782	0	0	0	0
AC003986.1	antisense	NA	NA	#VALUE!	9	9	NA	0	0	0	chr7	19144292	19146253	+	1961	1526	ENSG00000229533.1	NA	0	0	0	0
AC003986.3	antisense	NA	NA	#VALUE!	9	9	NA	0	0	0	chr7	19119932	19121916	+	1984	692	ENSG00000236536.1	NA	0	0	0	0
AC004039.1	antisense	NA	NA	#VALUE!	9	9	NA	0	0	0	chr5	132688680	132721583	+	32903	502	ENSG00000230612.3	NA	0	0	0	0
AC004054.1	antisense	NA	NA	#VALUE!	9	9	NA	0	0	0	chr4	91108022	91112790	-	4768	270	ENSG00000248984.1	NA	0	0	0	0
AC004147.3	antisense	NA	NA	#VALUE!	9	9	NA	0	0	0	chr17	34142946	34147047	+	4101	375	ENSG00000264791.1	NA	0	0	0	0
AC004217.1	antisense	NA	NA	#VALUE!	9	9	NA	0	0	0	chr12	112256799	112259091	+	2292	751	ENSG00000257494.1	NA	0	0	0	0
AC004232.2	antisense	NA	NA	#VALUE!	9	9	NA	0	0	0	chr16	3307572	3308393	-	821	821	ENSG00000262899.1	NA	0	0	0	0
AC004381.1	antisense	NA	NA	#VALUE!	9	9	NA	0	0	0	chr16	20743662	20766620	-	22958	351	ENSG00000260510.1	NA	0	0	0	0
AC004448.3	antisense	NA	NA	#VALUE!	9	9	NA	0	0	0	chr17	19411785	19413118	-	1333	567	ENSG00000265126.1	NA	0	0	0	0
AC004485.1	antisense	NA	NA	#VALUE!	9	9	NA	0	0	0	chr7	24196661	24255719	-	59058	527	ENSG00000228944.1	NA	0	0	0	0
AC004522.2	antisense	NA	NA	#VALUE!	9	9	NA	0	0.0004675	0	chr7	99929391	99948620	+	19229	680	ENSG00000237640.1	NA	0.000935	0	0	0
AC004528.1	antisense	NA	NA	#VALUE!	9	9	NA	0	0.0012	0	chr19	999795	1002757	-	2962	641	ENSG00000266990.1	NA	0.0024	0	0	0
AC004528.2	antisense	NA	NA	#VALUE!	9	9	NA	0	0	0	chr19	1010220	1010907	+	687	440	ENSG00000274177.1	NA	0	0	0	0
AC004551.1	antisense	NA	NA	#VALUE!	9	9	NA	0	0	0	chr12	112907627	113017751	-	110124	575	ENSG00000257452.1	NA	0	0	0	0
AC004584.1	antisense	NA	NA	#VALUE!	9	9	NA	0	0	0	chr17	56939931	56941275	+	1344	549	ENSG00000262298.1	NA	0	0	0	0
AC004593.1	antisense	NA	NA	#VALUE!	9	9	NA	0	0	0	chr7	29199539	29208970	-	9431	798	ENSG00000235669.1	102724484	0	0	0	0
AC004594.1	antisense	NA	NA	#VALUE!	9	9	NA	0	0	0	chr7	122328468	122427441	+	98973	788	ENSG00000240499.7	NA	0	0	0	0
AC004637.1	antisense	NA	NA	#VALUE!	9	9	NA	0	0	0	chr19	3672581	3674295	+	1714	482	ENSG00000267304.1	NA	0	0	0	0
AC004672.1	antisense	NA	NA	#VALUE!	9	9	NA	0	0	0	chr12	1380059	1391502	-	11443	2088	ENSG00000249028.2	NA	0	0	0	0
AC004690.2	antisense	NA	NA	#VALUE!	9	9	NA	0	0	0	chr7	123994621	124027659	+	33038	1754	ENSG00000241345.1	105375483	0	0	0	0
AC004691.1	antisense	NA	NA	#VALUE!	9	9	NA	0	0	0	chr7	30796690	30803410	-	6720	547	ENSG00000229263.1	NA	0	0	0	0
AC004707.1	antisense	NA	NA	#VALUE!	9	9	NA	0	0	0	chr17	50396437	50397888	+	1451	715	ENSG00000253102.1	NA	0	0	0	0
AC004765.1	antisense	NA	NA	#VALUE!	9	9	NA	0	0	0	chr12	865287	867139	-	1852	1161	ENSG00000285704.1	NA	0	0	0	0
AC004771.1	antisense	NA	NA	#VALUE!	9	9	NA	0	0	0	chr17	5019213	5020093	-	880	583	ENSG00000227495.1	102724009	0	0	0	0
AC004801.4	antisense	NA	NA	#VALUE!	9	9	NA	0	0	0	chr12	48011303	48025469	+	14166	3112	ENSG00000257985.1	NA	0	0	0	0
AC004830.1	antisense	NA	NA	#VALUE!	9	9	NA	0	0	0	chr7	50866746	51021052	+	154306	285	ENSG00000228204.2	NA	0	0	0	0
AC004832.1	antisense	NA	NA	#VALUE!	9	9	NA	0	0	0	chr22	30475363	30492788	+	17425	1727	ENSG00000181123.8	107985579	0	0	0	0
AC004862.1	antisense	NA	NA	#VALUE!	9	9	NA	0	0	0	chr7	80330186	80391453	-	61267	2595	ENSG00000232667.10	NA	0	0	0	0
AC004882.2	antisense	NA	NA	#VALUE!	9	9	NA	0	0.003735	0	chr22	29711819	29711917	-	7895	98	ENSG00000239446.1	NA	0.00747	0	0	0
AC004884.2	antisense	NA	NA	#VALUE!	9	9	NA	0	0	0	chr7	105304276	105306642	+	2366	546	ENSG00000242154.1	NA	0	0	0	0
AC004888.1	antisense	NA	NA	#VALUE!	9	9	NA	0	0	0	chr7	120746737	120752514	-	5777	547	ENSG00000231295.1	NA	0	0	0	0
AC004900.1	antisense	NA	NA	#VALUE!	9	9	NA	0	0	0	chr14	71734926	71739794	-	4868	832	ENSG00000285518.1	NA	0	0	0	0
AC004906.1	antisense	NA	NA	#VALUE!	9	9	NA	0	0	0	chr7	2944034	2947091	+	3057	969	ENSG00000237286.1	NA	0	0	0	0
AC004974.1	antisense	NA	NA	#VALUE!	9	9	NA	0	0	0	chr14	71586268	71590354	-	4086	3093	ENSG00000285612.1	NA	0	0	0	0
AC004988.1	antisense	NA	NA	#VALUE!	9	9	NA	0	0	0	chr7	40538126	40546928	-	8802	1771	ENSG00000203446.2	NA	0	0	0	0
AC004994.1	antisense	NA	NA	#VALUE!	9	9	NA	0	0	0	chr7	18892095	18899433	-	7338	313	ENSG00000226522.1	NA	0	0	0	0
AC005009.1	antisense	NA	NA	#VALUE!	9	9	NA	0	0	0	chr7	86775080	86776022	-	942	269	ENSG00000231255.1	NA	0	0	0	0
AC005009.2	antisense	NA	NA	#VALUE!	9	9	NA	0	0	0	chr7	86784225	86786592	-	2367	687	ENSG00000233073.1	NA	0	0	0	0
AC005082.2	antisense	NA	NA	#VALUE!	9	9	NA	0	0	0	chr7	23200130	23206059	-	5929	948	ENSG00000285926.1	NA	0	0	0	0
AC005086.1	antisense	NA	NA	#VALUE!	9	9	NA	0	0	0	chr7	102153354	102154463	-	1109	801	ENSG00000261535.1	NA	0	0	0	0
AC005096.1	antisense	NA	NA	#VALUE!	9	9	NA	0	0	0	chr7	101822246	101824729	-	2483	622	ENSG00000259294.1	NA	0	0	0	0
AC005162.1	antisense	NA	NA	#VALUE!	9	9	NA	0	0	0	chr7	29080283	29082527	+	2244	389	ENSG00000229452.1	107986703	0	0	0	0
AC005208.1	antisense	NA	NA	#VALUE!	9	9	NA	0	0	0	chr17	70017323	70128859	-	111536	1100	ENSG00000230258.6	NA	0	0	0	0
AC005209.1	antisense	NA	NA	#VALUE!	9	9	NA	0	0	0	chr17	11874931	11875828	-	897	289	ENSG00000263684.1	NA	0	0	0	0
AC005232.1	antisense	NA	NA	#VALUE!	9	9	NA	0	0	0	chr7	29122273	29127579	+	5894	382	ENSG00000285412.1	101928168	0	0	0	0
AC005234.1	antisense	NA	NA	#VALUE!	9	9	NA	0	0	0	chr2	70687141	70691824	+	4683	434	ENSG00000235035.1	NA	0	0	0	0
AC005237.1	antisense	NA	NA	#VALUE!	9	9	NA	0	0.0010275	0	chr2	241015598	241064116	-	48518	559	ENSG00000225521.1	NA	0.002055	0	0	0
AC005253.2	antisense	NA	NA	#VALUE!	9	9	NA	0	0	0	chr19	18568505	18569375	-	870	432	ENSG00000268983.1	NA	0	0	0	0
AC005262.2	antisense	NA	NA	#VALUE!	9	9	NA	0	0	0	chr19	3118664	3119304	-	640	452	ENSG00000267139.1	NA	0	0	0	0
AC005264.1	antisense	NA	NA	#VALUE!	9	9	NA	0	0	0	chr19	3141575	3155175	-	13600	2319	ENSG00000267551.3	100996351	0	0	0	0
AC005277.2	antisense	NA	NA	#VALUE!	9	9	NA	0	0	0	chr17	12982612	12983002	-	390	390	ENSG00000277621.1	NA	0	0	0	0
AC005291.1	antisense	NA	NA	#VALUE!	9	9	NA	0	0	0	chr17	10320391	10341458	+	21067	641	ENSG00000264067.1	NA	0	0	0	0
AC005291.2	antisense	NA	NA	#VALUE!	9	9	NA	0	0	0	chr17	10291819	10317926	+	26107	523	ENSG00000273388.1	NA	0	0	0	0
AC005293.1	antisense	NA	NA	#VALUE!	9	9	NA	0	0	0	chr12	2332860	2335702	-	2842	1546	ENSG00000285555.1	NA	0	0	0	0
AC005323.1	antisense	NA	NA	#VALUE!	9	9	NA	0	0	0	chr17	10579039	10621749	+	43997	413	ENSG00000214970.8	NA	0	0	0	0
AC005323.2	antisense	NA	NA	#VALUE!	9	9	NA	0	0	0	chr17	10383131	10537862	+	154731	614	ENSG00000272736.5	NA	0	0	0	0
AC005324.1	antisense	NA	NA	#VALUE!	9	9	NA	0	0	0	chr17	15735022	15743791	-	14170	855	ENSG00000233002.2	NA	0	0	0	0
AC005329.3	antisense	NA	NA	#VALUE!	9	9	NA	0	0	0	chr19	1386803	1389651	-	2848	1366	ENSG00000280486.1	NA	0	0	0	0
AC005342.1	antisense	NA	NA	#VALUE!	9	9	NA	0	0	0	chr12	2004665	2011392	+	6727	629	ENSG00000203593.3	NA	0	0	0	0
AC005342.2	antisense	NA	NA	#VALUE!	9	9	NA	0	0	0	chr12	1917950	1922867	+	4917	315	ENSG00000256706.1	NA	0	0	0	0
AC005343.1	antisense	NA	NA	#VALUE!	9	9	NA	0	0	0	chr12	1741196	1747099	-	5903	3470	ENSG00000285627.1	NA	0	0	0	0
AC005344.1	antisense	NA	NA	#VALUE!	9	9	NA	0	0	0	chr12	2217461	2217920	-	459	459	ENSG00000278255.1	NA	0	0	0	0
AC005358.1	antisense	NA	NA	#VALUE!	9	9	NA	0	0	0	chr17	12671861	12706135	-	34274	1143	ENSG00000227274.1	101928418	0	0	0	0
AC005358.2	antisense	NA	NA	#VALUE!	9	9	NA	0	0	0	chr17	12760139	12790242	-	30103	3679	ENSG00000265489.1	100128006	0	0	0	0
AC005387.1	antisense	NA	NA	#VALUE!	9	9	NA	0	0	0	chr19	18531612	18532632	+	1020	352	ENSG00000268938.2	NA	0	0	0	0
AC005387.2	antisense	NA	NA	#VALUE!	9	9	NA	0	0	0	chr19	18532907	18536188	+	3281	440	ENSG00000269191.1	NA	0	0	0	0
AC005392.3	antisense	NA	NA	#VALUE!	9	9	NA	0	0	0	chr19	43360684	43368970	-	8286	459	ENSG00000272396.1	NA	0	0	0	0
AC005414.1	antisense	NA	NA	#VALUE!	9	9	NA	0	0	0	chr12	2440188	2457392	-	17204	3191	ENSG00000285734.1	NA	0	0	0	0
AC005495.1	antisense	NA	NA	#VALUE!	9	9	NA	0	0	0	chr17	69242229	69244097	+	1868	511	ENSG00000285931.1	NA	0	0	0	0
AC005498.3	antisense	NA	NA	#VALUE!	9	9	NA	0	0	0	chr19	56545565	56567411	-	21846	2045	ENSG00000269696.1	NA	0	0	0	0
AC005522.1	antisense	NA	NA	#VALUE!	9	9	NA	0	0	0	chr7	76474586	76478856	-	4270	453	ENSG00000250614.1	NA	0	0	0	0
AC005523.2	antisense	NA	NA	#VALUE!	9	9	NA	0	0	0	chr19	4791744	4795555	-	3811	3568	ENSG00000269604.1	NA	0	0	0	0
AC005538.1	antisense	NA	NA	#VALUE!	9	9	NA	0	0	0	chr2	233946145	233955435	-	9290	594	ENSG00000237581.1	NA	0	0	0	0
AC005544.1	antisense	NA	NA	#VALUE!	9	9	NA	0	0.004415	0	chr17	67019933	67021743	-	1810	460	ENSG00000264491.1	NA	0.00883	0	0	0
AC005544.2	antisense	NA	NA	#VALUE!	9	9	NA	0	0	0	chr17	67032408	67033290	-	882	229	ENSG00000265664.1	NA	0	0	0	0
AC005548.1	antisense	NA	NA	#VALUE!	9	9	NA	0	0	0	chr17	11197882	11242062	-	44180	1906	ENSG00000285541.1	NA	0	0	0	0
AC005550.2	antisense	NA	NA	#VALUE!	9	9	NA	0	0	0	chr7	15667946	15681980	+	14034	3743	ENSG00000237070.1	105375166	0	0	0	0
AC005597.1	antisense	NA	NA	#VALUE!	9	9	NA	0	0	0	chr19	30219665	30228715	-	9050	420	ENSG00000267223.1	NA	0	0	0	0
AC005609.2	antisense	NA	NA	#VALUE!	9	9	NA	0	0	0	chr5	140849104	140849696	-	592	592	ENSG00000278907.1	NA	0	0	0	0
AC005618.2	antisense	NA	NA	#VALUE!	9	9	NA	0	0	0	chr5	141427294	141427752	-	458	458	ENSG00000279855.1	NA	0	0	0	0
AC005618.3	antisense	NA	NA	#VALUE!	9	9	NA	0	0	0	chr5	141350108	141350662	-	554	554	ENSG00000280026.1	NA	0	0	0	0
AC005692.2	antisense	NA	NA	#VALUE!	9	9	NA	0	0	0	chr7	141429710	141431268	-	1558	596	ENSG00000261629.1	NA	0	0	0	0
AC005695.2	antisense	NA	NA	#VALUE!	9	9	NA	0	0	0	chr17	9283173	9305651	+	22478	259	ENSG00000263708.2	NA	0	0	0	0
AC005697.2	antisense	NA	NA	#VALUE!	9	9	NA	0	0	0	chr17	27874644	27881237	+	6593	2266	ENSG00000266527.1	NA	0	0	0	0
AC005703.3	antisense	NA	NA	#VALUE!	9	9	NA	0	0	0	chr17	15265455	15265707	+	4693	252	ENSG00000265445.1	NA	0	0	0	0
AC005722.3	antisense	NA	NA	#VALUE!	9	9	NA	0	0	0	chr17	19737681	19738542	+	861	446	ENSG00000264785.1	NA	0	0	0	0
AC005726.2	antisense	NA	NA	#VALUE!	9	9	NA	0	0	0	chr17	28633246	28635950	+	2704	1316	ENSG00000264044.1	NA	0	0	0	0
AC005726.4	antisense	NA	NA	#VALUE!	9	9	NA	0	0	0	chr17	28573116	28574243	+	1127	298	ENSG00000265168.1	NA	0	0	0	0
AC005736.2	antisense	NA	NA	#VALUE!	9	9	NA	0	0	0	chr16	4032011	4032936	+	925	244	ENSG00000263159.1	NA	0	0	0	0
AC005740.3	antisense	NA	NA	#VALUE!	9	9	NA	0	0	0	chr5	141970636	141982687	-	12051	344	ENSG00000254099.1	NA	0	0	0	0
AC005746.3	antisense	NA	NA	#VALUE!	9	9	NA	0	0	0	chr17	61354762	61355155	-	393	393	ENSG00000273982.1	NA	0	0	0	0
AC005757.1	antisense	NA	NA	#VALUE!	9	9	NA	0	0	0	chr19	45135992	45136977	-	985	472	ENSG00000267044.1	NA	0	0	0	0
AC005774.1	antisense	NA	NA	#VALUE!	9	9	NA	0	0	0	chr16	7614229	7614992	-	763	567	ENSG00000261198.1	NA	0	0	0	0
AC005828.2	antisense	NA	NA	#VALUE!	9	9	NA	0	0	0	chr17	63305261	63313521	-	8260	562	ENSG00000263501.1	NA	0	0	0	0
AC005828.3	antisense	NA	NA	#VALUE!	9	9	NA	0	0	0	chr17	63391190	63431089	-	39899	591	ENSG00000263644.1	NA	0	0	0	0
AC005842.1	antisense	NA	NA	#VALUE!	9	9	NA	0	0	0	chr12	3871583	3910338	+	38755	1483	ENSG00000256862.2	105369609	0	0	0	0
AC005856.1	antisense	NA	NA	#VALUE!	9	9	NA	0	0	0	chr17	61130703	61135964	-	5261	286	ENSG00000267667.1	NA	0	0	0	0
AC005884.1	antisense	NA	NA	#VALUE!	9	9	NA	0	0	0	chr17	61034635	61070122	-	35487	429	ENSG00000267207.1	NA	0	0	0	0
AC005884.2	antisense	NA	NA	#VALUE!	9	9	NA	0	0	0	chr17	61069855	61070356	-	501	247	ENSG00000267449.1	NA	0	0	0	0
AC005901.1	antisense	NA	NA	#VALUE!	9	9	NA	0	0	0	chr17	61460223	61463384	-	3161	552	ENSG00000267137.1	NA	0	0	0	0
AC005908.2	antisense	NA	NA	#VALUE!	9	9	NA	0	0	0	chr12	3462717	3463586	-	869	530	ENSG00000256691.1	NA	0	0	0	0
AC005920.2	antisense	NA	NA	#VALUE!	9	9	NA	0	0	0	chr17	51042523	51085471	+	42948	332	ENSG00000249870.1	NA	0	0	0	0
AC005944.1	antisense	NA	NA	#VALUE!	9	9	NA	0	0	0	chr19	3052909	3053724	+	815	564	ENSG00000267469.1	NA	0	0	0	0
AC005954.2	antisense	NA	NA	#VALUE!	9	9	NA	0	0	0	chr19	3753839	3756517	+	2678	556	ENSG00000267205.1	NA	0	0	0	0
AC005996.1	antisense	NA	NA	#VALUE!	9	9	NA	0	0	0	chr7	151427682	151439124	+	11442	564	ENSG00000241456.1	NA	0	0	0	0
AC006004.1	antisense	NA	NA	#VALUE!	9	9	NA	0	0	0	chr7	147080933	147097609	-	16676	2145	ENSG00000236795.1	101928700	0	0	0	0
AC006019.1	antisense	NA	NA	#VALUE!	9	9	NA	0	0	0	chr7	154055584	154059561	-	3977	2470	ENSG00000203335.4	NA	0	0	0	0
AC006019.2	antisense	NA	NA	#VALUE!	9	9	NA	0	0	0	chr7	154092200	154096043	-	3843	3044	ENSG00000233363.1	NA	0	0	0	0
AC006019.3	antisense	NA	NA	#VALUE!	9	9	NA	0	0	0	chr7	154026286	154038604	-	12318	698	ENSG00000270114.1	NA	0	0	0	0
AC006026.3	antisense	NA	NA	#VALUE!	9	9	NA	0	0.011145	0	chr7	23680194	23680786	-	592	143	ENSG00000234286.1	NA	0.02229	0	0	0
AC006059.1	antisense	NA	NA	#VALUE!	9	9	NA	0	0.0015	0	chr3	42601962	42654388	-	52426	722	ENSG00000230084.5	NA	0.003	0	0	0
AC006115.3	antisense	NA	NA	#VALUE!	9	9	NA	0	0	0	chr19	56707292	56707500	+	83905	208	ENSG00000284729.1	NA	0	0	0	0
AC006116.4	antisense	NA	NA	#VALUE!	9	9	NA	0	0	0	chr19	56387411	56388424	+	1013	452	ENSG00000267192.1	NA	0	0	0	0
AC006130.1	antisense	NA	NA	#VALUE!	9	9	NA	0	0	0	chr19	2847226	2858716	-	11490	555	ENSG00000267063.1	NA	0	0	0	0
AC006145.1	antisense	NA	NA	#VALUE!	9	9	NA	0	0	0	chr7	82009176	82029955	+	20779	2651	ENSG00000223770.5	101927356	0	0	0	0
AC006148.1	antisense	NA	NA	#VALUE!	9	9	NA	0	0	0	chr7	124032204	124395118	+	362914	4310	ENSG00000242593.5	NA	0	0	0	0
AC006150.1	antisense	NA	NA	#VALUE!	9	9	NA	0	0	0	chr7	14814130	14816565	+	2435	263	ENSG00000226323.1	NA	0	0	0	0
AC006159.2	antisense	NA	NA	#VALUE!	9	9	NA	0	0	0	chr7	116571230	116571234	-	7641	4	ENSG00000243220.1	NA	0	0	0	0
AC006205.1	antisense	NA	NA	#VALUE!	9	9	NA	0	0	0	chr12	590632	591269	+	637	389	ENSG00000255825.1	NA	0	0	0	0
AC006207.1	antisense	NA	NA	#VALUE!	9	9	NA	0	0	0	chr12	3752517	3757842	+	5325	562	ENSG00000283138.1	NA	0	0	0	0
AC006238.2	antisense	NA	NA	#VALUE!	9	9	NA	0	0	0	chr18	9840339	9841559	-	1220	1030	ENSG00000285653.1	NA	0	0	0	0
AC006262.3	antisense	NA	NA	#VALUE!	9	9	NA	0	0	0	chr19	46228963	46230388	-	1425	258	ENSG00000269745.1	NA	0	0	0	0
AC006270.1	antisense	NA	NA	#VALUE!	9	9	NA	0	0	0	chr17	63117018	63130947	-	13929	478	ENSG00000264513.1	NA	0	0	0	0
AC006355.2	antisense	NA	NA	#VALUE!	9	9	NA	0	0	0	chr7	79139828	79177210	+	37382	317	ENSG00000281120.1	NA	0	0	0	0
AC006378.1	antisense	NA	NA	#VALUE!	9	9	NA	0	0	0	chr7	93969441	94000372	+	30931	563	ENSG00000236861.6	NA	0	0	0	0
AC006435.3	antisense	NA	NA	#VALUE!	9	9	NA	0	0	0	chr17	2366588	2366791	-	203	203	ENSG00000274758.1	NA	0	0	0	0
AC006441.1	antisense	NA	NA	#VALUE!	9	9	NA	0	0	0	chr17	38903703	38904600	-	897	437	ENSG00000263466.1	NA	0	0	0	0
AC006441.3	antisense	NA	NA	#VALUE!	9	9	NA	0	0.00229	0	chr17	38918800	38921769	-	2969	456	ENSG00000265784.1	NA	0.00458	0	0	0
AC006449.1	antisense	NA	NA	#VALUE!	9	9	NA	0	0	0	chr17	38601048	38602701	+	1653	571	ENSG00000274996.1	NA	0	0	0	0
AC006450.2	antisense	NA	NA	#VALUE!	9	9	NA	0	0	0	chr9	124031623	124032524	-	901	581	ENSG00000234921.1	105376268	0	0	0	0
AC006460.1	antisense	NA	NA	#VALUE!	9	9	NA	0	0	0	chr2	190676943	190690372	-	13429	808	ENSG00000228509.5	NA	0	0	0	0
AC006487.1	antisense	NA	NA	#VALUE!	9	9	NA	0	0	0	chr17	49505656	49574064	-	68408	1221	ENSG00000249906.1	100288866	0	0	0	0
AC006487.2	antisense	NA	NA	#VALUE!	9	9	NA	0	0	0	chr17	49544787	49567889	-	23102	699	ENSG00000250310.2	NA	0	0	0	0
AC006547.1	antisense	NA	NA	#VALUE!	9	9	NA	0	0	0	chr22	20058029	20070569	-	12540	1680	ENSG00000236540.7	NA	0	0	0	0
AC006547.3	antisense	NA	NA	#VALUE!	9	9	NA	0	0	0	chr22	20064551	20065705	-	1154	583	ENSG00000268292.1	NA	0	0	0	0
AC006557.1	antisense	NA	NA	#VALUE!	9	9	NA	0	0	0	chr18	14089934	14091019	+	1085	1085	ENSG00000267150.1	NA	0	0	0	0
AC006557.3	antisense	NA	NA	#VALUE!	9	9	NA	0	0	0	chr18	14104541	14105226	+	685	517	ENSG00000267356.1	NA	0	0	0	0
AC006581.1	antisense	NA	NA	#VALUE!	9	9	NA	0	0	0	chr12	8987174	8996566	-	9392	496	ENSG00000257105.1	NA	0	0	0	0
[truncated: 57,648 more rows]

## Sheet: GSEA Hall UP
NAME	SIZE	ES	NES	NOM p-val	FDR q-val	FWER p-val	RANK AT MAX	LEADING EDGE
[truncated: 34 more rows]

[truncated: 3 more sheets: GSEA Hall DOWN, GSEA KEGG UP, GSEA KEGG DOWN]
