# Supplementary material for: Isoform and pathway-specific regulation of post-transcriptional RNA processing in human cells
Source: bioRxiv. 2024 Jun 12:2024.06.12.598705. Preprint. [Version 1] doi: 10.1101/2024.06.12.598705 (PMC11195214; doi:10.1101/2024.06.12.598705)
Supplement: Supplement 6 [file media-6.xlsx]

## Sheet: Metadata
Table S5b. Relative RNA stability at 6h in Panc1 cells
Analysis Summary
Source Type	comparison
Annotation	hg38.gencode_29
File Date	2021-11-06
ValueTracker version	2.1.0
R version	3.4.3
DESeq2 version	1.18.1
Analysis Type	compare
Comparison Name	11-6-21-Panc1-6hvs2h
Description	ENCODE
Help / Documentation
https://docs.google.com/document/d/1LYDsT8GpvLx0WYg0LSPD4yr_wgLLfmgYtBBe_V-O-SU
Data Source(s)
	Group	Condition	Span Type	Set(s)	Library(s)
1	grp1	condA	exon_sense	ENC-Panc1-6h-n2	panc16h4002a panc16h4001a
2	grp1	condB	exon_sense	ENC-Panc1-2h-n2	panc12h4002a panc12h4001a
Sort
log2FC	DESC
Filter
biotype	protein_coding
rpkm2 (condB)	>0.5

## Sheet: Filtered protein coding
name	biotype	log2FC	FC	pval	padj	shrunkLFC	rLogFC	meanRPKM	normCts	chr	start	end	str	gene_bp	sum_bp	ensembl	entrez	rpkm1	rpkm2	normCts1	normCts2
PCNA	protein_coding	1.74475	3.35138	7.06384e-22	3.5527e-20	1.71195	0.864817	60.7222	3972.72	chr20	5114952	5126626	-	11674	1471	ENSG00000132646.10	5111	95.6984	25.746	6119.78	1825.66
PTBP1	protein_coding	1.70267	3.25502	1.57652e-21	7.65868e-20	1.67162	0.846039	57.5599	9473.95	chr19	797074	812327	+	15253	3698	ENSG00000011304.19	5725	90.1621	24.9578	14494.8	4453.14
ANXA1	protein_coding	1.71954	3.29332	1.24867e-14	2.07256e-13	1.67116	0.839118	6.84797	724.335	chr9	73151756	73170393	+	18637	2377	ENSG00000135046.13	301	10.756	2.93999	1111.05	337.618
ARL2BP	protein_coding	1.67382	3.19059	2.2015e-19	7.95892e-18	1.64084	0.830574	13.0368	1236.14	chr16	57245097	57253635	+	8538	2130	ENSG00000102931.7	23568	20.3234	5.75026	1882.92	589.355
ODC1	protein_coding	1.64709	3.13202	1.2269e-16	2.86221e-15	1.61002	0.818857	30.8806	4072.49	chr2	10439967	10448504	-	8537	2960	ENSG00000115758.12	4953	47.9857	13.7754	6173.25	1971.73
RAC1	protein_coding	1.6401	3.11687	6.13595e-24	3.54475e-22	1.61527	0.81884	92.9075	9852.42	chr7	6374522	6403977	+	29455	2380	ENSG00000136238.17	5879	144.101	41.7142	14918.6	4786.24
FUT8	protein_coding	1.66174	3.16397	1.07473e-15	2.13448e-14	1.62124	0.818089	3.90023	950.314	chr14	65410591	65744121	+	333530	5475	ENSG00000033170.16	2530	6.07158	1.72889	1444.73	455.897
ACTG1	protein_coding	1.6428	3.12271	1.41895e-18	4.46853e-17	1.61013	0.812595	380.219	40362.6	chr17	81509970	81512891	-	2921	2384	ENSG00000184009.11	71	590.216	170.222	61144.6	19580.6
FSCN1	protein_coding	1.63188	3.09916	5.69972e-21	2.55814e-19	1.60373	0.812119	22.5118	2786.07	chr7	5592822	5606655	+	13833	2777	ENSG00000075618.17	6624	34.8768	10.1468	4212.68	1359.46
TWF1	protein_coding	1.62376	3.08177	1.20991e-23	6.82819e-22	1.59934	0.811228	41.9862	5839.79	chr12	43793722	43806375	-	12653	3121	ENSG00000151239.13	5756	64.9428	19.0296	8818.58	2860.99
CCNG1	protein_coding	1.61775	3.06895	4.82138e-20	1.94907e-18	1.58897	0.80561	24.3935	2684.42	chr5	163437568	163445016	+	7448	2470	ENSG00000113328.18	900	37.6973	11.0898	4049.95	1318.89
TSPAN18	protein_coding	1.65537	3.15003	3.13811e-12	3.48453e-11	1.60286	0.804931	1.7529	343.536	chr11	44727111	44932421	+	205310	4405	ENSG00000157570.11	90139	2.72537	0.78044	522.002	165.07
ARF1	protein_coding	1.60121	3.03397	9.91123e-19	3.16789e-17	1.57119	0.795406	44.5462	4363.39	chr1	228082659	228099212	+	16553	2198	ENSG00000143761.15	375	68.6901	20.4022	6563.49	2163.3
VIM	protein_coding	1.58527	3.00064	6.74518e-15	1.1899e-13	1.54797	0.793201	290.644	24213.5	chr10	17229277	17237593	+	8316	1868	ENSG00000026025.15	7431	447.385	133.903	36321.5	12105.6
EEF2	protein_coding	1.5799	2.9895	5.81353e-19	1.96854e-17	1.55143	0.791944	62.5074	8824.37	chr19	3976055	3985469	-	9414	3164	ENSG00000167658.15	1938	96.0859	28.9289	13224.2	4424.52
DAZAP2	protein_coding	1.57661	2.98268	2.11786e-22	1.10751e-20	1.55292	0.790075	30.3834	5340.15	chr12	51238291	51271362	+	33071	3941	ENSG00000183283.15	9802	46.6333	14.1336	7999.31	2680.98
CASK	protein_coding	1.58613	3.00243	1.2235e-19	4.57809e-18	1.55838	0.788607	3.35052	1502.09	chrX	41514933	41923645	-	408712	10050	ENSG00000147044.21	8573	5.15207	1.54897	2253.42	750.755
GNA12	protein_coding	1.57572	2.98083	9.06343e-21	3.98418e-19	1.55008	0.78581	17.944	4311.18	chr7	2728111	2844324	-	116213	5388	ENSG00000146535.13	2768	27.5499	8.33814	6456.5	2165.85
SDCBP	protein_coding	1.57217	2.97351	3.79916e-22	1.96271e-20	1.54839	0.785544	18.0497	2964.65	chr8	58553168	58582860	+	29692	3682	ENSG00000137575.11	6386	27.6918	8.40765	4437.45	1491.86
PEF1	protein_coding	1.60881	3.05001	6.86785e-13	8.40059e-12	1.56317	0.782946	6.37296	462.455	chr1	31629861	31644887	-	15026	1629	ENSG00000162517.12	553115	9.83645	2.90948	696.672	228.237
JAK1	protein_coding	1.56219	2.95302	1.38683e-24	8.43943e-23	1.5413	0.782606	26.9508	6071.12	chr1	64833228	64966504	-	133276	5047	ENSG00000162434.11	3716	41.273	12.6287	9070.81	3071.43
MAPRE2	protein_coding	1.59292	3.01658	2.11934e-14	3.37437e-13	1.55366	0.780961	2.41811	583.21	chr18	34976927	35143470	+	166543	5412	ENSG00000166974.12	10982	3.72241	1.11383	876.188	290.231
RNF128	protein_coding	1.63667	3.10947	1.89542e-09	1.33491e-08	1.56878	0.779151	1.52103	229.834	chrX	106693837	106796993	+	103156	3388	ENSG00000133135.13	79589	2.35844	0.683625	347.477	112.192
ATAD3C	protein_coding	1.57049	2.97006	9.56209e-10	7.1123e-09	1.51261	0.778638	3.228	556.059	chr1	1449688	1470158	+	20470	3859	ENSG00000215915.9	219293	4.94523	1.51076	832.701	279.417
C1orf43	protein_coding	1.55927	2.94705	1.03474e-19	3.9762e-18	1.533	0.7774	26.4724	2744.75	chr1	154206705	154220636	-	13931	2324	ENSG00000143612.20	25912	40.5404	12.4044	4098.54	1390.96
EFHD2	protein_coding	1.57237	2.97392	2.33361e-12	2.63398e-11	1.52765	0.775927	10.8049	1165.51	chr1	15409894	15430343	+	20449	2419	ENSG00000142634.12	79180	16.5923	5.01747	1743.93	587.099
EPAS1	protein_coding	1.56629	2.96143	1.49659e-14	2.45366e-13	1.52935	0.773508	16.097	3707.35	chr2	46297401	46386703	+	89302	5166	ENSG00000116016.13	2034	24.6947	7.4993	5542.65	1872.05
STARD3NL	protein_coding	1.55438	2.93708	1.20694e-18	3.83618e-17	1.52675	0.772868	19.6382	1563.31	chr7	38178221	38230671	+	52450	1784	ENSG00000010270.13	83930	30.0528	9.22364	2332.38	794.241
RFLNB	protein_coding	1.54486	2.91776	1.79129e-20	7.58195e-19	1.52033	0.772826	14.937	2413.64	chr17	439977	445939	-	5962	3621	ENSG00000183688.4	359845	22.81	7.06391	3595.71	1231.56
NEK7	protein_coding	1.54106	2.91008	2.81075e-21	1.30964e-19	1.51768	0.772646	18.6811	3629.48	chr1	198156962	198322420	+	165458	4353	ENSG00000151414.14	140609	28.5034	8.85872	5403.16	1855.81
SNX10	protein_coding	1.5489	2.92595	4.34069e-12	4.70677e-11	1.50518	0.771789	4.88941	668.01	chr7	26291894	26374329	+	82435	3060	ENSG00000086300.15	29887	7.46872	2.31009	996.489	339.532
MEX3D	protein_coding	1.57731	2.98413	1.15878e-13	1.63761e-12	1.53694	0.771387	3.52688	448.32	chr19	1554668	1568058	-	13390	2850	ENSG00000181588.16	399664	5.41654	1.63722	671.74	224.901
TFG	protein_coding	1.54377	2.91555	4.23657e-21	1.94224e-19	1.52005	0.771086	36.3437	3426.33	chr3	100709330	100748966	+	39636	2113	ENSG00000114354.13	10342	55.5044	17.1831	5102.71	1749.96
GNA11	protein_coding	1.54642	2.92091	5.12794e-17	1.25988e-15	1.51639	0.768201	8.39148	1552.99	chr19	3094409	3124004	+	29595	4147	ENSG00000088256.8	2767	12.825	3.95795	2313.56	792.428
LMBRD1	protein_coding	1.54982	2.9278	1.37064e-15	2.67251e-14	1.51664	0.767694	4.9665	724.396	chr6	69675792	69867236	-	191444	3268	ENSG00000168216.11	55788	7.58991	2.34308	1080.35	368.438
TSG101	protein_coding	1.54416	2.91635	1.96676e-17	5.17403e-16	1.51503	0.767291	8.82041	1066.52	chr11	18468335	18527232	-	58897	2707	ENSG00000074319.12	7251	13.469	4.17178	1587.86	545.185
PSMD14	protein_coding	1.54031	2.90857	7.66659e-18	2.16334e-16	1.51211	0.766734	28.27	2464.84	chr2	161308037	161411717	+	103680	1954	ENSG00000115233.11	10213	43.1636	13.3764	3668.23	1261.45
VBP1	protein_coding	1.53834	2.90461	6.76833e-19	2.26494e-17	1.51194	0.766414	39.3952	3386.32	chrX	155197006	155239817	+	42811	1927	ENSG00000155959.10	7411	60.1187	18.6717	5038.37	1734.27
MTPN	protein_coding	1.53297	2.89381	1.07004e-20	4.63231e-19	1.50926	0.766135	67.4184	10823.1	chr7	135926760	135977353	-	50593	3598	ENSG00000105887.10	136319	102.794	32.043	16087.1	5559.01
PGAM5	protein_coding	1.55243	2.9331	2.60074e-15	4.8551e-14	1.51838	0.765931	10.7543	1868.91	chr12	132710818	132722734	+	11916	3897	ENSG00000247077.6	192111	16.4553	5.05331	2787.38	950.432
DAP	protein_coding	1.55115	2.93051	5.05067e-15	9.05309e-14	1.51648	0.765079	10.451	1090.02	chr5	10679229	10761272	-	82043	2339	ENSG00000112977.15	1611	15.9851	4.91689	1625.46	554.577
GNG12	protein_coding	1.52612	2.88009	1.20251e-21	5.90887e-20	1.50382	0.764992	35.8097	7037.62	chr1	67701465	67833467	-	132002	4404	ENSG00000172380.5	55970	54.5139	17.1056	10448.3	3626.94
RAB1B	protein_coding	1.5391	2.90613	1.26878e-14	2.10031e-13	1.5042	0.764664	16.0472	1437.52	chr11	66268532	66277492	+	8960	2007	ENSG00000174903.15	81876	24.5061	7.58821	2138.47	736.564
PRDX3	protein_coding	1.5256	2.87906	2.14633e-21	1.0252e-19	1.50304	0.763565	50.0091	3551.28	chr10	119167702	119178833	-	11131	1591	ENSG00000165672.6	10935	76.1299	23.8882	5271.99	1830.56
CAV1	protein_coding	1.53288	2.89364	1.28025e-17	3.46944e-16	1.50472	0.761456	112.498	18423	chr7	116524784	116561184	+	36400	3673	ENSG00000105974.11	857	171.513	53.4826	27383.4	9462.64
SLC52A2	protein_coding	1.55233	2.9329	1.18511e-11	1.18858e-10	1.50635	0.760468	5.18236	515.311	chr8	144358556	144361286	+	2730	2228	ENSG00000185803.9	79581	7.92819	2.43654	768.102	262.52
SDC2	protein_coding	1.54255	2.91309	7.85091e-13	9.50783e-12	1.502	0.759788	5.11955	909.732	chr8	96493350	96611780	+	118430	3983	ENSG00000169439.11	6383	7.82098	2.41812	1354.12	465.344
ROBO1	protein_coding	1.51953	2.86697	2.25564e-21	1.06551e-19	1.49721	0.759752	8.93735	3123.78	chr3	78597239	79767815	-	1170576	7822	ENSG00000169855.19	6091	13.5899	4.28478	4631.91	1615.64
BTF3	protein_coding	1.52367	2.87521	2.9801e-14	4.65386e-13	1.48884	0.759478	68.9194	3931.06	chr5	73498407	73505635	+	7228	1278	ENSG00000145741.15	689	105.001	32.8377	5832.73	2029.4
RAB10	protein_coding	1.51369	2.8554	4.66415e-22	2.39511e-20	1.49236	0.759108	60.3926	9529.29	chr2	26034109	26137454	+	103345	3535	ENSG00000084733.10	10890	91.7483	29.037	14115.8	4942.82
GLO1	protein_coding	1.51413	2.85626	8.24419e-21	3.6617e-19	1.49141	0.757001	33.0286	2966.75	chr6	38675924	38703141	-	27217	2012	ENSG00000124767.6	2739	50.1905	15.8667	4395.09	1538.41
RB1	protein_coding	1.51237	2.85278	4.49372e-21	2.05462e-19	1.49003	0.75631	14.9028	3334.81	chr13	48303725	48481890	+	178165	5012	ENSG00000139687.15	5925	22.6402	7.16531	4938.66	1730.96
MLF1	protein_coding	1.53935	2.90663	2.80111e-13	3.67606e-12	1.50055	0.753924	8.38298	1037.4	chr3	158571162	158606460	+	35298	2775	ENSG00000178053.17	4291	12.8004	3.96556	1543.79	531.016
CAP1	protein_coding	1.50395	2.83618	1.76392e-20	7.48464e-19	1.4813	0.752258	48.3502	6747.57	chr1	40040232	40072649	+	32417	3126	ENSG00000131236.16	10487	73.3634	23.337	9977.36	3517.79
MEST	protein_coding	1.5312	2.89026	2.45139e-13	3.26216e-12	1.49318	0.751572	4.48972	679.335	chr7	130486170	130506465	+	20295	3392	ENSG00000106484.15	4232	6.84507	2.13435	1009.39	349.278
RNF11	protein_coding	1.50366	2.83562	1.14179e-19	4.3196e-18	1.48003	0.751365	21.8458	3007.41	chr1	51236270	51273455	+	37185	3084	ENSG00000123091.4	26994	33.1415	10.5502	4447.03	1567.78
ANTXR1	protein_coding	1.50278	2.83387	6.19043e-20	2.46178e-18	1.47951	0.751296	22.3645	7115.31	chr2	69013177	69249327	+	236150	7127	ENSG00000169604.19	84168	33.9302	10.7988	10518.8	3711.78
STAU1	protein_coding	1.49646	2.82149	2.49798e-21	1.1735e-19	1.47509	0.750691	30.6588	5236.39	chr20	49113338	49188367	-	75029	3825	ENSG00000124214.19	6780	46.438	14.8796	7732.84	2739.94
ELOVL1	protein_coding	1.53228	2.89243	3.18225e-11	2.99485e-10	1.48617	0.749822	13.1241	1045.43	chr1	43363396	43368074	-	4678	1786	ENSG00000066322.14	64834	20.028	6.22017	1553.33	537.535
PBK	protein_coding	1.52016	2.86824	2.86671e-13	3.75351e-12	1.48273	0.749623	9.97222	957.231	chr8	27809619	27838095	-	28476	2151	ENSG00000168078.9	55872	15.1764	4.76802	1419.25	495.214
PGAM1	protein_coding	1.49836	2.82521	4.42914e-14	6.73348e-13	1.46476	0.749567	39.9972	3268.91	chr10	97426159	97433441	+	7282	1830	ENSG00000171314.8	5223	60.6761	19.3182	4827.98	1709.84
DESI2	protein_coding	1.49628	2.82115	1.47475e-19	5.43496e-18	1.47285	0.749429	29.1906	5482.55	chr1	244652934	244709033	+	56099	4208	ENSG00000121644.18	51029	44.2207	14.1605	8096.18	2868.93
ARF4	protein_coding	1.49219	2.81316	1.71119e-18	5.29139e-17	1.46751	0.748274	52.4467	3885.76	chr3	57571362	57597408	-	26046	1660	ENSG00000168374.10	378	79.3812	25.5121	5734.26	2037.25
METTL9	protein_coding	1.50944	2.84699	7.29756e-15	1.27465e-13	1.47707	0.74749	9.71115	1410.98	chr16	21599475	21657473	+	57998	3256	ENSG00000197006.13	51108	14.7517	4.67057	2088.23	733.732
CERS6	protein_coding	1.48277	2.79485	1.07523e-17	2.94183e-16	1.45737	0.747372	17.5842	5686.55	chr2	168455861	168775137	+	319276	7241	ENSG00000172292.14	253782	26.5581	8.61029	8377.1	2996
YWHAQ	protein_coding	1.50194	2.83224	1.1131e-14	1.86792e-13	1.46963	0.747214	111.047	11350.8	chr2	9583971	9631014	-	47043	2290	ENSG00000134308.13	10971	168.576	53.518	16777.3	5924.33
KHSRP	protein_coding	1.4919	2.8126	5.19817e-21	2.35779e-19	1.47038	0.746564	24.3279	3228.72	chr19	6413347	6424794	-	11447	2971	ENSG00000088247.17	8570	36.8321	11.8236	4763.75	1693.7
BZW1	protein_coding	1.49101	2.81086	5.9011e-20	2.35219e-18	1.46831	0.746366	32.1348	10238.8	chr2	200811545	200827338	+	15793	7138	ENSG00000082153.17	9689	48.6431	15.6266	15104.6	5373
SLC25A5	protein_coding	1.4917	2.8122	1.30168e-17	3.50833e-16	1.4657	0.745998	80.7915	4597.1	chrX	119468399	119471319	+	2920	1274	ENSG00000005022.5	292	122.383	39.2003	6781.99	2412.22
SBDS	protein_coding	1.4981	2.82471	1.51166e-16	3.4558e-15	1.46993	0.745731	20.7753	1514.16	chr7	66987676	66995601	-	7925	1632	ENSG00000126524.9	51119	31.4962	10.0544	2236.18	792.131
H2AFZ	protein_coding	1.49612	2.82084	3.39402e-15	6.194e-14	1.46535	0.74536	76.3831	3338.61	chr4	99948087	99950388	-	2301	979	ENSG00000164032.11	3015	115.815	36.9512	4929.22	1748
EEF1A1	protein_coding	1.49437	2.81742	2.28443e-16	5.06663e-15	1.46609	0.744455	502.677	115516	chr6	73515749	73521721	-	5972	5148	ENSG00000156508.17	1915	761.949	243.404	170511	60520.7
RPL15	protein_coding	1.49968	2.82779	7.94042e-16	1.62807e-14	1.47003	0.744206	20.2664	5353.38	chr3	23916544	23924374	+	7830	5919	ENSG00000174748.20	6138	30.7434	9.78945	7909.5	2797.26
LZIC	protein_coding	1.49384	2.81637	4.9533e-18	1.42595e-16	1.46839	0.743862	12.2281	1277.85	chr1	9928938	9943407	-	14469	2340	ENSG00000162441.11	84328	18.5163	5.93987	1886.21	669.488
MOB1A	protein_coding	1.48064	2.79072	6.35602e-22	3.21562e-20	1.46053	0.74358	70.3798	15354.9	chr2	74152527	74178868	-	26341	4885	ENSG00000114978.17	55233	106.323	34.4369	22609	8100.77
HIF1A	protein_coding	1.49697	2.82248	9.12742e-17	2.15578e-15	1.46927	0.743287	31.5331	5779.44	chr14	61695539	61748259	+	52720	4108	ENSG00000100644.16	3091	47.796	15.2701	8535.27	3023.61
TAF9B	protein_coding	1.48867	2.8063	4.62221e-19	1.59676e-17	1.46494	0.742966	15.6674	1898.46	chrX	78129747	78139706	-	9959	2713	ENSG00000187325.4	51616	23.7091	7.62578	2799.55	997.382
PTPRK	protein_coding	1.4872	2.80343	6.41968e-19	2.15671e-17	1.46334	0.742855	17.9718	5761.11	chr6	127968778	128520674	-	551896	7181	ENSG00000152894.14	5796	27.1925	8.75113	8493.03	3029.2
SUMO3	protein_coding	1.52356	2.875	2.34113e-11	2.24906e-10	1.47881	0.742564	8.30797	840.807	chr21	44805616	44818129	-	12513	2269	ENSG00000184900.15	6612	12.6561	3.95982	1247.47	434.14
UBFD1	protein_coding	1.47827	2.78615	1.87641e-18	5.75027e-17	1.45421	0.74242	15.1102	3489.39	chr16	23557361	23574389	+	17028	5172	ENSG00000103353.15	56061	22.8139	7.40658	5136.38	1842.4
YES1	protein_coding	1.47671	2.78313	1.9305e-20	8.09107e-19	1.45521	0.742289	40.8627	8836.24	chr18	721587	812546	-	90959	4842	ENSG00000176105.13	7525	61.6801	20.0452	13001.8	4670.64
JUP	protein_coding	1.48578	2.80069	3.22318e-16	6.94161e-15	1.45772	0.742166	14.2058	2353.67	chr17	41754603	41786698	-	32095	3706	ENSG00000173801.16	3728	21.4687	6.9429	3469.26	1238.08
VDAC2	protein_coding	1.49745	2.82343	2.64591e-14	4.1739e-13	1.46449	0.742029	37.0795	2969.27	chr10	75210153	75231448	+	21295	1794	ENSG00000165637.13	7417	56.2404	17.9186	4385.01	1553.52
GYG1	protein_coding	1.50241	2.83317	7.78803e-15	1.35341e-13	1.47043	0.741742	13.5566	1263.06	chr3	148991340	149027668	+	36328	2088	ENSG00000163754.17	2992	20.5696	6.54361	1867.13	658.988
CNN3	protein_coding	1.49218	2.81313	3.16174e-17	8.0455e-16	1.46553	0.741736	11.241	1176.18	chr1	94896948	94927278	-	30330	2343	ENSG00000117519.15	1266	17.0205	5.46149	1735.5	616.868
GALNT1	protein_coding	1.48219	2.79373	1.21214e-19	4.54553e-18	1.45951	0.741481	26.6372	5425.31	chr18	35654559	35711834	+	57275	4562	ENSG00000141429.13	2589	40.2628	13.0116	7990.83	2859.79
RAB5C	protein_coding	1.51035	2.84879	4.4031e-13	5.57263e-12	1.47306	0.741401	15.3159	930.176	chr17	42124975	42155044	-	30069	1361	ENSG00000108774.14	5878	23.2697	7.36224	1376.9	483.449
SDHD	protein_coding	1.48482	2.79882	2.55643e-17	6.65372e-16	1.45871	0.741028	28.1707	2479.17	chr11	112086772	112120013	+	33241	1972	ENSG00000204370.10	6392	42.5967	13.7446	3653.69	1304.65
NACC1	protein_coding	1.49245	2.81367	1.26092e-16	2.92621e-15	1.46475	0.740789	11.6943	2320.2	chr19	13118336	13141141	+	22805	4445	ENSG00000160877.5	112939	17.7142	5.67439	3423.7	1216.7
KIF5B	protein_coding	1.4747	2.77925	1.85848e-21	8.95213e-20	1.45436	0.740685	56.0521	14712.7	chr10	32009009	32056431	-	47422	5877	ENSG00000170759.10	3799	84.5903	27.5139	21640	7785.46
ICMT	protein_coding	1.48143	2.79225	1.93927e-18	5.9323e-17	1.45719	0.739802	14.1168	3008.16	chr1	6221192	6235940	-	14748	4771	ENSG00000116237.15	23463	21.3417	6.8919	4429.71	1586.62
NFE2L3	protein_coding	1.49086	2.81057	3.76732e-15	6.84603e-14	1.46031	0.739776	14.8751	2447.68	chr7	26152239	26187125	+	34886	3686	ENSG00000050344.8	9603	22.5317	7.21844	3610.39	1284.97
PSMB2	protein_coding	1.48983	2.80855	7.90015e-15	1.36872e-13	1.45861	0.738942	11.26	2434.34	chr1	35599543	35641844	-	42301	4843	ENSG00000126067.11	5690	17.0538	5.46618	3590.03	1278.66
KDELR2	protein_coding	1.46926	2.76879	1.62445e-19	5.96098e-18	1.44701	0.738498	53.2431	6325.02	chr7	6461080	6484242	-	23162	2660	ENSG00000136240.9	11014	80.2656	26.2206	9294.32	3355.72
ENO1	protein_coding	1.46447	2.75961	1.47068e-12	1.71195e-11	1.42887	0.738421	114.377	12288.7	chr1	8860999	8879250	-	18251	2404	ENSG00000074800.15	2023	172.6	56.1547	18039.3	6538.14
EIF4G2	protein_coding	1.47084	2.77183	4.12835e-21	1.89937e-19	1.45031	0.736665	390.838	78334.3	chr11	10797049	10809110	-	12061	4488	ENSG00000110321.16	1982	589.587	192.089	115132	41536.1
SEPT9	protein_coding	1.47196	2.77398	1.79916e-18	5.54337e-17	1.44822	0.736482	21.2472	8490.71	chr17	77281409	77500596	+	219187	8947	ENSG00000184640.17	10801	32.0737	10.4207	12481.6	4499.84
DHCR24	protein_coding	1.47131	2.77274	1.45279e-19	5.36561e-18	1.44902	0.736164	33.2956	6461.45	chr1	54849626	54887271	-	37645	4345	ENSG00000116133.12	1718	50.2441	16.3472	9497.62	3425.28
SYPL1	protein_coding	1.47867	2.78691	1.4274e-17	3.81981e-16	1.45328	0.736057	44.5596	4684.35	chr7	106090502	106112576	-	22074	2355	ENSG00000008282.8	6856	67.3273	21.7919	6894.93	2473.77
TWSG1	protein_coding	1.46564	2.76187	9.76829e-19	3.12805e-17	1.44257	0.735512	15.4057	2943.44	chr18	9334766	9402420	+	67654	4277	ENSG00000128791.11	57045	23.2124	7.59905	4322.69	1564.18
EIF1AX	protein_coding	1.46867	2.76767	6.88829e-19	2.29163e-17	1.44565	0.735253	20.1405	3981.19	chrX	20124517	20141844	-	17327	4427	ENSG00000173674.10	1964	30.3678	9.91316	5849.6	2112.79
ETF1	protein_coding	1.46665	2.76379	2.40485e-19	8.63928e-18	1.4443	0.734962	61.6695	11393.9	chr5	138506094	138543300	-	37206	4138	ENSG00000120705.12	2107	92.9562	30.3828	16733.9	6053.87
ALDH1A3	protein_coding	1.47372	2.77737	1.72862e-17	4.58998e-16	1.44846	0.73478	20.4224	4888.74	chr15	100879375	100916626	+	37251	5363	ENSG00000184254.16	220	30.8251	10.0198	7189.61	2587.87
LASP1	protein_coding	1.46747	2.76536	3.40478e-19	1.19307e-17	1.4449	0.733665	16.9613	3112.99	chr17	38869858	38921770	+	51912	4109	ENSG00000002834.17	3927	25.5764	8.34633	4572.7	1653.29
MCM6	protein_coding	1.46709	2.76463	1.40454e-19	5.19862e-18	1.445	0.733647	14.792	2469.54	chr2	135839625	135876426	-	36801	3736	ENSG00000076003.4	4175	22.3006	7.28347	3626.98	1312.1
LIMA1	protein_coding	1.45579	2.74306	1.18666e-17	3.23118e-16	1.43167	0.733516	51.6121	11884.8	chr12	50175787	50283546	-	107759	5157	ENSG00000050405.13	51474	77.6139	25.6103	17420.3	6349.26
TMEM248	protein_coding	1.46302	2.75684	5.67378e-20	2.26686e-18	1.44158	0.732689	46.6603	8813.6	chr7	66921224	66958551	+	37327	4229	ENSG00000106609.16	55069	70.3027	23.0179	12935.4	4691.8
PTGES3	protein_coding	1.46001	2.75111	5.19911e-19	1.7781e-17	1.43755	0.731333	112.629	10445.6	chr12	56663342	56688408	-	25066	2077	ENSG00000110958.15	10728	169.584	55.6739	15322.4	5568.77
TUBA1B	protein_coding	1.48239	2.7941	5.09149e-12	5.44834e-11	1.44365	0.731227	127.146	9231.49	chr12	49127781	49131395	-	3614	1627	ENSG00000123416.15	10376	192.425	61.8671	13596.4	4866.6
POLDIP2	protein_coding	1.47333	2.77663	2.27312e-15	4.29033e-14	1.44429	0.730981	19.0623	1805.45	chr17	28347176	28357522	-	10346	2121	ENSG00000004142.11	26073	28.7833	9.34131	2654.59	956.307
EMP2	protein_coding	1.48488	2.79894	1.41785e-13	1.96636e-12	1.45084	0.730903	2.55228	610.855	chr16	10528421	10580698	-	52277	5358	ENSG00000213853.9	2013	3.86009	1.24448	900.139	321.571
KIFAP3	protein_coding	1.46616	2.76286	1.58429e-15	3.06464e-14	1.43788	0.730851	4.89684	1001.26	chr1	169921325	170074738	-	153413	4578	ENSG00000075945.12	22920	7.37924	2.41444	1470.9	531.617
BTBD1	protein_coding	1.458	2.74727	1.32987e-19	4.96523e-18	1.43635	0.729893	27.7492	4086.96	chr15	83016421	83067354	-	50933	3297	ENSG00000064726.9	53339	41.7711	13.7273	5992.9	2181.02
SLC38A1	protein_coding	1.4519	2.73567	1.67009e-21	8.06738e-20	1.43253	0.729422	49.7209	20720.5	chr12	46183062	46269119	-	86057	9327	ENSG00000111371.15	81539	74.7487	24.6931	30348.1	11092.8
CERS2	protein_coding	1.45363	2.73897	4.4256e-12	4.7867e-11	1.41727	0.729077	26.3943	3952.86	chr1	150963669	150975004	-	11335	3351	ENSG00000143418.19	29956	39.7525	13.0361	5790.53	2115.18
MRPS35	protein_coding	1.4721	2.77425	6.50236e-15	1.15223e-13	1.44217	0.728537	27.7034	2334.02	chr12	27710772	27756295	+	45523	1888	ENSG00000061794.12	60488	41.8171	13.5897	3431.5	1236.53
SLC35E1	protein_coding	1.4619	2.7547	5.50602e-17	1.34312e-15	1.43644	0.728265	9.2459	1995.69	chr19	16549830	16572382	-	22552	4833	ENSG00000127526.14	79939	13.9307	4.56112	2928.46	1062.91
PRELID3B	protein_coding	1.45873	2.74866	2.69233e-18	8.06286e-17	1.43538	0.728137	53.8006	6308.61	chr20	59033144	59042909	-	9765	2626	ENSG00000101166.15	51012	81.0035	26.5976	9251.81	3365.41
GPR107	protein_coding	1.45119	2.73433	4.84309e-20	1.95323e-18	1.43034	0.727792	10.9733	3610.33	chr9	130053425	130140169	+	86744	7362	ENSG00000148358.19	57720	16.4941	5.45239	5287.49	1933.17
PIP4K2C	protein_coding	1.45744	2.7462	2.22155e-16	4.93358e-15	1.4312	0.72768	12.2532	1747.56	chr12	57591173	57603418	+	12245	3194	ENSG00000166908.17	79837	18.4393	6.06703	2562.76	932.354
CLTC	protein_coding	1.44783	2.72798	5.77324e-22	2.93817e-20	1.42906	0.727584	55.1009	21428.9	chr17	59619688	59696956	+	77268	8702	ENSG00000141367.11	1213	82.7784	27.4234	31362	11495.9
RHEB	protein_coding	1.45343	2.73858	1.83984e-18	5.64833e-17	1.43056	0.727373	41.7251	4515.4	chr7	151466011	151520120	-	54109	2423	ENSG00000106615.9	6009	62.7571	20.6932	6615.73	2415.07
PEG10	protein_coding	1.45487	2.74132	8.41051e-16	1.71418e-14	1.42772	0.727264	6.71133	1988.76	chr7	94656324	94669695	+	13371	6629	ENSG00000242265.5	23089	10.1022	3.32042	2913.82	1063.71
TUBG1	protein_coding	1.48745	2.80393	7.87458e-08	4.29112e-07	1.42375	0.726944	6.27684	451.719	chr17	42609675	42615234	+	5559	1611	ENSG00000131462.7	7283	9.5075	3.04618	665.36	238.079
RRM2B	protein_coding	1.44255	2.71801	2.92791e-17	7.50635e-16	1.41851	0.726405	17.4513	4013.79	chr8	102204501	102239118	-	34617	5148	ENSG00000048392.11	50484	26.182	8.72066	5869.4	2158.18
ATP2A2	protein_coding	1.44632	2.72513	2.55555e-21	1.19399e-19	1.427	0.726074	59.097	14965.3	chr12	110280755	110351090	+	70335	5667	ENSG00000174437.16	488	88.7711	29.4229	21896	8034.49
OPN3	protein_coding	1.47082	2.7718	1.12506e-13	1.59432e-12	1.43798	0.725944	7.94198	796.95	chr1	241593123	241640361	-	47238	2247	ENSG00000054277.13	23596	11.9862	3.89778	1171.21	422.686
NSF	protein_coding	1.45748	2.74628	7.74705e-16	1.59224e-14	1.43027	0.72557	6.74007	1261.59	chr17	46590668	46757464	+	166796	4191	ENSG00000073969.18	4905	10.1452	3.33496	1850.13	673.056
CDR2L	protein_coding	1.50008	2.82858	6.99837e-10	5.3235e-09	1.45008	0.725524	1.90219	300.7	chr17	74987631	75005800	+	18169	3536	ENSG00000109089.7	30850	2.88344	0.920945	443.967	157.434
FAM20B	protein_coding	1.44753	2.7274	5.01512e-20	2.01785e-18	1.42682	0.725423	15.2	4064.36	chr1	179025895	179076562	+	50667	5984	ENSG00000116199.11	9917	22.837	7.56306	5948.21	2180.5
HSPA5	protein_coding	1.43718	2.70791	7.51296e-18	2.1235e-16	1.41425	0.72526	89.7122	15666.3	chr9	125234852	125241330	-	6478	3908	ENSG00000044574.7	3309	134.446	44.9781	22883.3	8449.2
PRRC2A	protein_coding	1.44395	2.72064	5.44121e-21	2.44855e-19	1.4244	0.724906	31.7563	9792.41	chr6	31620719	31637771	+	17052	6898	ENSG00000204469.12	7916	47.6932	15.8195	14320.8	5264.05
CMTM6	protein_coding	1.4487	2.72963	1.67171e-18	5.17867e-17	1.42611	0.724624	22.258	3840.67	chr3	32481311	32503408	-	22097	3863	ENSG00000091317.7	54918	33.453	11.0629	5622.16	2059.19
PYURF	protein_coding	1.47917	2.78789	8.20436e-10	6.1695e-09	1.43079	0.724576	8.04762	411.35	chr4	88520984	88523813	-	2829	1144	ENSG00000145337.4	100996939	12.1556	3.9396	604.936	217.764
FBXL17	protein_coding	1.44022	2.71362	3.82454e-12	4.18424e-11	1.40508	0.723843	3.90778	1397.5	chr5	107859034	108382098	-	523064	7999	ENSG00000145743.15	64839	5.85816	1.95741	2043.19	751.798
COPZ1	protein_coding	1.4571	2.74556	7.99452e-16	1.63524e-14	1.42988	0.723627	16.2807	2151.31	chr12	54325126	54351849	+	26723	2960	ENSG00000111481.9	22818	24.5073	8.0542	3154.24	1148.39
WARS	protein_coding	1.45695	2.74527	9.81783e-16	1.97512e-14	1.42958	0.723614	4.83362	917.211	chr14	100333787	100376805	-	43018	4245	ENSG00000140105.17	7453	7.27205	2.39519	1344.78	489.641
ARHGDIA	protein_coding	1.45915	2.74946	1.94966e-14	3.12457e-13	1.42893	0.723335	17.4593	1788.9	chr17	81867720	81871406	-	3686	2294	ENSG00000141522.11	396	26.2987	8.61988	2623.35	954.442
COMMD8	protein_coding	1.48119	2.7918	3.64172e-11	3.39921e-10	1.43928	0.723211	5.79554	380.132	chr4	47450795	47463719	-	12924	1469	ENSG00000169019.10	54951	8.76034	2.83073	560.057	200.207
YWHAZ	protein_coding	1.44767	2.72768	1.55374e-18	4.85722e-17	1.42516	0.723178	107.466	29950.5	chr8	100916524	100953341	-	36817	6240	ENSG00000164924.17	7534	161.513	53.4199	43832	16069.1
INPP5A	protein_coding	1.45408	2.73983	3.16928e-15	5.81488e-14	1.42587	0.722536	10.1005	1380.91	chr10	132537819	132783480	+	245661	3062	ENSG00000068383.18	3632	15.1936	5.00749	2023.73	738.089
PTDSS1	protein_coding	1.45063	2.73327	2.31617e-16	5.13037e-15	1.42471	0.722152	6.26571	1449.58	chr8	96261714	96336995	+	75281	5177	ENSG00000156471.12	9791	9.42236	3.10905	2122.47	776.693
NT5E	protein_coding	1.45437	2.74037	3.46063e-12	3.80802e-11	1.41831	0.721319	13.609	2578.45	chr6	85449583	85495791	+	46208	4242	ENSG00000135318.11	4907	20.4938	6.72412	3777.69	1379.21
MXRA5	protein_coding	1.45819	2.74764	2.15048e-13	2.90239e-12	1.42548	0.721053	1.66074	727.307	chrX	3308564	3346641	-	38077	9793	ENSG00000101825.7	25878	2.4981	0.823385	1066.71	387.904
BMP6	protein_coding	1.46998	2.77017	5.15007e-12	5.50292e-11	1.43215	0.720879	4.3122	535.576	chr6	7726796	7881422	+	154626	2780	ENSG00000153162.8	654	6.50472	2.11967	786.868	284.285
SCAMP2	protein_coding	1.43923	2.71177	4.00511e-17	9.99815e-16	1.41515	0.720527	17.1798	1882.9	chr15	74843729	74873365	-	29636	2453	ENSG00000140497.16	10066	25.7713	8.58826	2751.86	1013.94
GARS	protein_coding	1.4344	2.7027	7.11592e-18	2.01795e-16	1.41163	0.720245	58.1778	6891.6	chr7	30594680	30634033	+	39353	2652	ENSG00000106105.13	2617	87.1921	29.1635	10061.5	3721.67
PSAT1	protein_coding	1.43583	2.70537	8.00681e-16	1.6358e-14	1.40978	0.719853	16.6915	1631.93	chr9	78297142	78330093	+	32951	2188	ENSG00000135069.13	29968	25.0213	8.36172	2383.8	880.063
TMEM109	protein_coding	1.47017	2.77055	3.19231e-11	3.00267e-10	1.42933	0.71983	5.01886	542.695	chr11	60913873	60923443	+	9570	2421	ENSG00000110108.9	79073	7.57169	2.46604	797.283	288.107
SLC39A14	protein_coding	1.43776	2.70901	4.67884e-18	1.35607e-16	1.41508	0.719114	15.4456	3661.66	chr8	22367248	22434129	+	66881	5307	ENSG00000104635.13	23516	23.1695	7.72163	5349.23	1974.08
MYL12A	protein_coding	1.45188	2.73564	1.63306e-14	2.65449e-13	1.42228	0.71897	59.1168	3726.73	chr18	3247480	3256236	+	8756	1412	ENSG00000101608.12	10627	88.9422	29.2914	5458.29	1995.17
RPRD1A	protein_coding	1.43441	2.70272	4.62975e-18	1.34412e-16	1.41189	0.718699	15.4688	3107.98	chr18	35989823	36067576	-	77753	4497	ENSG00000141425.17	55197	23.1865	7.75106	4537.78	1678.17
FGFRL1	protein_coding	1.49073	2.81031	1.62199e-08	9.88805e-08	1.43256	0.718613	1.908	334.905	chr4	1009978	1026897	+	16919	3929	ENSG00000127418.14	53834	2.8893	0.92669	493.681	176.13
GULP1	protein_coding	1.43141	2.69709	4.42589e-16	9.37828e-15	1.40604	0.718535	11.9696	2835.31	chr2	188291668	188595931	+	304263	5304	ENSG00000144366.15	51454	17.9285	6.01074	4137.71	1532.91
UBQLN1	protein_coding	1.42944	2.69343	5.76341e-19	1.95933e-17	1.4083	0.718083	30.5247	5616.94	chr9	83659962	83708203	-	48241	4118	ENSG00000135018.13	29979	45.708	15.3414	8192.98	3040.9
TFDP1	protein_coding	1.44996	2.73201	1.50998e-13	2.08231e-12	1.41816	0.718045	17.4757	2066.95	chr13	113584740	113641470	+	56730	2648	ENSG00000198176.12	7027	26.2905	8.66086	3025.96	1107.94
PSMC2	protein_coding	1.44372	2.72022	1.51212e-15	2.93499e-14	1.41671	0.717798	18.6884	2557.13	chr7	103344913	103369395	+	24482	3063	ENSG00000161057.11	5701	28.0745	9.30219	3739.41	1374.86
PTTG1IP	protein_coding	1.44003	2.71327	8.21629e-14	1.19067e-12	1.40953	0.717305	27.8111	3767.86	chr21	44849584	44873903	-	24319	3032	ENSG00000183255.11	754	41.7728	13.8494	5505.83	2029.89
TADA3	protein_coding	1.46908	2.76845	3.22076e-10	2.61514e-09	1.4238	0.717297	2.94583	453.394	chr3	9779859	9793011	-	13152	3445	ENSG00000171148.13	10474	4.44524	1.44642	665.802	240.987
KIAA2013	protein_coding	1.45547	2.74245	6.64305e-13	8.1431e-12	1.42153	0.716889	6.55686	960.678	chr1	11919590	11926428	-	6838	3281	ENSG00000116685.15	90231	9.8705	3.24321	1407.85	513.507
PAICS	protein_coding	1.43419	2.7023	6.21289e-18	1.77363e-16	1.4115	0.716426	14.6621	4391.88	chr4	56435740	56464579	+	28839	6703	ENSG00000128050.8	10606	21.9862	7.33788	6411.15	2372.62
TUBB	protein_coding	1.44997	2.73202	1.61858e-12	1.87265e-11	1.41528	0.716002	166.539	24973.6	chr6	30720200	30725426	+	5226	3359	ENSG00000196230.12	203068	250.61	82.4685	36563.5	13383.7
HMGN4	protein_coding	1.44187	2.71674	1.14515e-14	1.91793e-13	1.41321	0.715712	19.7544	1080.76	chr6	26538404	26546254	+	7850	1225	ENSG00000182952.4	10473	29.6535	9.8553	1580.32	581.206
RAP1GDS1	protein_coding	1.43455	2.70297	7.80205e-17	1.87069e-15	1.41025	0.715631	8.20773	1364.49	chr4	98261416	98443861	+	182445	3720	ENSG00000138698.14	5910	12.3035	4.11197	1992.31	736.67
NXT2	protein_coding	1.44311	2.71906	9.85721e-15	1.67553e-13	1.41451	0.715508	7.51056	1028.1	chrX	109535780	109544690	+	8910	3064	ENSG00000101888.11	55916	11.2804	3.74076	1503.39	552.821
MBNL1	protein_coding	1.42879	2.69221	2.29963e-19	8.29614e-18	1.40814	0.715449	42.7053	12786.5	chr3	152268039	152465780	+	197741	6701	ENSG00000152601.17	4154	63.9584	21.4523	18647.1	6925.81
RAB31	protein_coding	1.42859	2.69183	2.67564e-19	9.4924e-18	1.40787	0.715249	38.1676	6915.9	chr18	9708164	9862551	+	154387	4055	ENSG00000168461.12	11031	57.1587	19.1765	10085.6	3746.22
CCT4	protein_coding	1.42816	2.69103	6.29445e-19	2.1188e-17	1.40702	0.715198	42.7352	4813.43	chr2	61868088	61888804	-	20716	2520	ENSG00000115484.14	10575	64.0065	21.4639	7018.75	2608.1
OSBPL8	protein_coding	1.42219	2.67992	1.06148e-19	4.06978e-18	1.40219	0.715093	21.7367	7150.62	chr12	76351796	76559809	-	208013	7358	ENSG00000091039.16	114882	32.5033	10.9702	10415.5	3885.7
SSPN	protein_coding	1.4274	2.68962	3.60517e-10	2.89047e-09	1.3857	0.715044	3.20268	699.246	chr12	26134966	26252920	+	117954	4885	ENSG00000123096.11	8082	4.79134	1.61401	1020.25	378.237
XRCC6	protein_coding	1.42738	2.68958	1.52832e-15	2.96307e-14	1.40126	0.714714	36.8304	4848.64	chr22	41621118	41664048	+	42930	2945	ENSG00000196419.12	2547	55.1891	18.4717	7068.48	2628.79
DCTN6	protein_coding	1.47538	2.78057	5.05356e-10	3.94053e-09	1.42859	0.714713	4.99683	338.509	chr8	30156296	30183640	+	27344	1518	ENSG00000104671.7	10671	7.54507	2.4486	498.144	178.875
SLC26A2	protein_coding	1.41343	2.66369	4.75655e-17	1.17539e-15	1.39049	0.713875	46.6127	16832.1	chr5	149960736	149987405	+	26669	8080	ENSG00000155850.7	1836	69.5679	23.6576	24476.6	9187.56
MCFD2	protein_coding	1.42446	2.68415	9.18758e-19	2.95871e-17	1.40329	0.71387	12.771	2747.28	chr2	46901869	46941855	-	39986	4812	ENSG00000180398.12	90411	19.1094	6.43252	4003.55	1491.01
RAB2A	protein_coding	1.42562	2.68629	1.83097e-17	4.83173e-16	1.40269	0.713757	20.0472	3446.32	chr8	60516856	60623627	+	106771	3848	ENSG00000104388.14	5862	30.0047	10.0897	5023.41	1869.23
MXRA8	protein_coding	1.47848	2.78655	8.10521e-10	6.10452e-09	1.43025	0.713746	2.15529	297.233	chr1	1352688	1361777	-	9089	3088	ENSG00000162576.16	54587	3.25545	1.05512	437.382	157.084
TOMM20	protein_coding	1.43436	2.70262	2.54615e-15	4.75837e-14	1.40744	0.713457	45.5164	6886.25	chr1	235109335	235128936	-	19601	3387	ENSG00000173726.10	9804	68.2768	22.7559	10052.7	3719.77
DYNLT3	protein_coding	1.44558	2.72373	1.38245e-12	1.61696e-11	1.41143	0.713228	3.83004	545.102	chrX	37836756	37847637	-	10881	3186	ENSG00000165169.10	6990	5.75171	1.90837	797.81	292.394
TMBIM6	protein_coding	1.42411	2.68348	7.85758e-19	2.56421e-17	1.40303	0.713101	78.6492	11989.9	chr12	49741556	49764934	+	23378	3412	ENSG00000139644.12	7009	117.688	39.6107	17470.2	6509.6
PPP3CA	protein_coding	1.42227	2.68007	1.06348e-18	3.39281e-17	1.40112	0.712957	15.1035	3177.03	chr4	101023408	101347480	-	324072	4706	ENSG00000138814.16	5530	22.5913	7.61581	4627.9	1726.17
TSPAN9	protein_coding	1.49064	2.81013	4.67644e-08	2.64267e-07	1.42889	0.712378	1.03251	214.022	chr12	3077354	3286564	+	209210	4642	ENSG00000011105.13	10867	1.56263	0.50239	315.944	112.1
NUDT21	protein_coding	1.41948	2.6749	9.25129e-19	2.96805e-17	1.39853	0.712214	24.2453	4806.6	chr16	56429132	56451375	-	22243	4436	ENSG00000167005.13	11051	36.2454	12.2452	6997.84	2615.36
VAMP3	protein_coding	1.42806	2.69084	8.04031e-17	1.92293e-15	1.40405	0.711777	28.0294	3377.46	chr1	7771268	7781432	+	10164	2697	ENSG00000049245.12	9341	41.9854	14.0734	4924.84	1830.07
CDH2	protein_coding	1.42654	2.68802	3.95472e-17	9.88681e-16	1.40308	0.711697	7.77695	1546.45	chr18	27950965	28177446	-	226481	4448	ENSG00000170558.8	1000	11.6434	3.91047	2254.27	838.634
IL6ST	protein_coding	1.41516	2.6669	1.01434e-20	4.41353e-19	1.39649	0.711488	37.4177	15186.7	chr5	55935094	55994993	-	59899	9078	ENSG00000134352.19	3572	55.8915	18.9439	22090.7	8282.68
TM4SF18	protein_coding	1.4345	2.70288	1.25144e-14	2.0736e-13	1.40618	0.710988	11.5359	2027.41	chr3	149318497	149333761	-	15264	3935	ENSG00000163762.6	116441	17.3025	5.76931	2959.96	1094.86
LRRC59	protein_coding	1.42263	2.68074	1.37315e-17	3.68616e-16	1.40002	0.710813	31.7487	5884.58	chr17	50381237	50397553	-	16316	4149	ENSG00000108829.9	55379	47.5002	15.9972	8572.1	3197.06
MICU2	protein_coding	1.43449	2.70286	6.9924e-14	1.02547e-12	1.40449	0.710184	9.31281	799.453	chr13	21492699	21604214	-	111515	1920	ENSG00000165487.13	221154	13.966	4.65957	1166.87	432.034
WFS1	protein_coding	1.43748	2.70848	1.79528e-13	2.45398e-12	1.40629	0.709878	4.26057	693.515	chr4	6269848	6303265	+	33417	3641	ENSG00000109501.13	7466	6.39344	2.1277	1012.92	374.108
SLC39A9	protein_coding	1.41355	2.66392	5.15907e-19	1.76794e-17	1.39315	0.709598	18.3025	4417.58	chr14	69398689	69462388	+	63699	5399	ENSG00000029364.11	55334	27.332	9.27291	6424.28	2410.88
MAD2L1	protein_coding	1.438	2.70945	2.1416e-11	2.06666e-10	1.40041	0.709224	8.23667	2011.4	chr4	120055607	120067074	-	11467	5468	ENSG00000164109.13	4085	12.368	4.10534	2937.96	1084.83
ALKBH5	protein_coding	1.42922	2.69301	1.36528e-14	2.24699e-13	1.40113	0.709175	15.9439	2091.3	chr17	18183077	18209954	+	26877	2936	ENSG00000091542.8	54890	23.8933	7.99449	3049.97	1132.64
TMEM123	protein_coding	1.41382	2.66442	1.54453e-18	4.83727e-17	1.39284	0.709023	67.152	11278.9	chr11	102396331	102453044	-	56713	3756	ENSG00000152558.14	114908	100.352	33.9522	16401.6	6156.31
EMP1	protein_coding	1.467	2.76447	1.08308e-09	7.95562e-09	1.41918	0.708948	2.99752	886.695	chr12	13196715	13219939	+	23224	6633	ENSG00000134531.9	2012	4.52242	1.47263	1302.5	470.888
ADCY9	protein_coding	1.42372	2.68276	1.96435e-15	3.75311e-14	1.3976	0.708848	4.25652	1469	chr16	3962650	4116185	-	153535	7725	ENSG00000162104.9	115	6.37015	2.14288	2140.59	797.407
ACSL4	protein_coding	1.41005	2.65747	1.96159e-19	7.13687e-18	1.39027	0.708377	22.1661	5296.45	chrX	109641336	109733403	-	92067	5344	ENSG00000068366.19	2182	33.0787	11.2535	7697.16	2895.74
RAB6A	protein_coding	1.4035	2.64542	6.43953e-17	1.55531e-15	1.38084	0.707886	41.9366	6642.36	chr11	73675637	73761137	-	85500	3543	ENSG00000175582.19	5870	62.4829	21.3903	9641.43	3643.3
RSU1	protein_coding	1.42538	2.68586	7.067e-15	1.24072e-13	1.39811	0.707831	5.44279	988.487	chr10	16590610	16817528	-	226918	4064	ENSG00000148484.17	6251	8.14715	2.73842	1440.81	536.166
MRPL3	protein_coding	1.41688	2.67008	1.81167e-17	4.78817e-16	1.39437	0.707425	41.559	3345.61	chr3	131462211	131502983	-	40772	1801	ENSG00000114686.8	11222	62.1306	20.9873	4868.09	1823.13
PAPSS2	protein_coding	1.44257	2.71805	7.35424e-12	7.64948e-11	1.40631	0.707236	2.48915	441.179	chr10	87659612	87747705	+	88093	3964	ENSG00000198682.12	9060	3.73584	1.24245	645.123	237.235
DSTN	protein_coding	1.41692	2.67016	1.07215e-11	1.0842e-10	1.38197	0.707183	34.0649	5708.78	chr20	17569862	17609919	+	40057	3749	ENSG00000125868.15	11034	50.98	17.1497	8305.99	3111.57
ENOX2	protein_coding	1.45083	2.73365	7.15144e-11	6.37922e-10	1.41015	0.707082	2.56137	489.568	chrX	130623368	130903317	-	279949	4279	ENSG00000165675.16	10495	3.85366	1.26907	716.857	262.279
CAPZA2	protein_coding	1.40786	2.65343	1.46519e-17	3.91481e-16	1.3859	0.707022	24.7015	6272.79	chr7	116862472	116922049	+	59577	5683	ENSG00000198898.13	830	36.85	12.5529	9112.41	3433.16
DMAC2	protein_coding	1.44647	2.7254	1.64193e-10	1.3872e-09	1.40465	0.706527	3.63351	365.883	chr19	41431317	41439936	-	8619	2253	ENSG00000105341.18	55101	5.45962	1.8074	535.678	196.087
PLS3	protein_coding	1.40739	2.65257	2.5889e-19	9.22294e-18	1.38759	0.706384	36.0284	5660.04	chrX	115561181	115650861	+	89680	3514	ENSG00000102024.17	5358	53.7511	18.3056	8221.27	3098.81
CXorf56	protein_coding	1.42881	2.69225	1.57411e-13	2.16725e-12	1.39832	0.706217	10.0682	1082.77	chrX	119538148	119565408	-	27260	2407	ENSG00000018610.14	63932	15.087	5.04927	1578.97	586.565
ARL6IP1	protein_coding	1.41395	2.66465	3.19331e-17	8.11376e-16	1.39123	0.706015	178.131	16627	chr16	18791666	18801678	-	10012	2089	ENSG00000170540.14	23204	266.164	90.0985	24179.9	9074.03
MYO1B	protein_coding	1.41479	2.6662	1.64843e-16	3.73353e-15	1.39096	0.705777	19.3207	4491.82	chr2	191245275	191425389	+	180114	5202	ENSG00000128641.18	4430	28.8771	9.76436	6533.18	2450.46
TP53INP2	protein_coding	1.40793	2.65356	2.39601e-11	2.30049e-10	1.37251	0.705424	4.1179	770.202	chr20	34704289	34713439	+	9150	4184	ENSG00000078804.12	58476	6.14023	2.09557	1119.6	420.804
EIF3E	protein_coding	1.41415	2.66502	1.26063e-16	2.92621e-15	1.39054	0.70524	56.2703	3879.39	chr8	108201742	108248765	-	47023	1543	ENSG00000104408.9	3646	84.0717	28.4689	5642.09	2116.68
ILF2	protein_coding	1.4204	2.6766	2.50008e-14	3.94749e-13	1.39227	0.705221	42.7952	4202.31	chr1	153661787	153671048	-	9261	2198	ENSG00000143621.16	3608	64.0417	21.5487	6118.55	2286.07
ADAR	protein_coding	1.40586	2.64976	3.30487e-20	1.36177e-18	1.38705	0.705219	27.9741	9192.04	chr1	154582056	154628013	-	45957	7347	ENSG00000160710.16	103	41.7324	14.2159	13346.9	5037.18
HMGA1	protein_coding	1.42512	2.68537	1.17615e-11	1.18029e-10	1.38943	0.704923	31.4054	3264.59	chr6	34236872	34246231	+	9359	2327	ENSG00000137309.19	3159	47.0589	15.752	4757.15	1772.03
CMPK1	protein_coding	1.41121	2.6596	3.028e-17	7.73974e-16	1.38865	0.704702	19.3769	3038.73	chr1	47333796	47378839	+	45043	3508	ENSG00000162368.13	51727	28.9397	9.81413	4416.7	1660.76
HSPA9	protein_coding	1.40318	2.64484	6.28228e-20	2.48386e-18	1.3842	0.704318	88.9321	18794.2	chr5	138553755	138575724	-	21969	4727	ENSG00000113013.13	3313	132.573	45.2914	27276	10312.3
HSPA8	protein_coding	1.40736	2.65252	3.36083e-18	9.92575e-17	1.38625	0.704303	323.377	39012.2	chr11	123057488	123062335	-	4847	2699	ENSG00000109971.13	3312	482.645	164.108	56662.6	21361.8
WNK1	protein_coding	1.40278	2.6441	8.07267e-21	3.59486e-19	1.38468	0.70423	29.6203	16943.8	chr12	752592	911452	+	158860	12791	ENSG00000060237.16	65125	44.1557	15.0849	24588.5	9299.12
PLS1	protein_coding	1.40452	2.6473	6.73161e-16	1.40037e-14	1.38024	0.704176	9.82959	1831.9	chr3	142596386	142713664	+	117278	4167	ENSG00000120756.12	5357	14.6517	5.00749	2659.88	1003.91
DEK	protein_coding	1.40446	2.64719	1.39785e-19	5.18507e-18	1.38507	0.704175	64.0944	9822.63	chr6	18223867	18264823	-	40956	3427	ENSG00000124795.15	7913	95.6024	32.5865	14258.8	5386.51
PAK2	protein_coding	1.39798	2.63532	2.32601e-19	8.37363e-18	1.37862	0.703968	85.8297	23559.1	chr3	196739856	196832647	+	92791	6139	ENSG00000180370.10	5062	127.793	43.8666	34157.6	12960.5
NR1H2	protein_coding	1.45321	2.73817	6.2715e-10	4.82423e-09	1.40796	0.703907	4.52172	422.511	chr19	50376457	50382982	+	6525	2093	ENSG00000131408.13	7376	6.80584	2.23759	619.162	225.86
ABCE1	protein_coding	1.40985	2.65709	4.3231e-17	1.07293e-15	1.38714	0.703897	39.4681	6915.26	chr4	145097931	145129179	+	31248	3921	ENSG00000164163.10	6059	58.9283	20.0079	10048.9	3781.58
TMEM47	protein_coding	1.47713	2.78394	1.64212e-08	1.00037e-07	1.42059	0.703876	1.18737	215.371	chrX	34627063	34657288	-	30225	4054	ENSG00000147027.3	83604	1.79253	0.5822	316.86	113.882
AGR2	protein_coding	1.44055	2.71424	3.65439e-08	2.09487e-07	1.38531	0.703715	7.20505	656.883	chr7	16791810	16805080	-	13270	2040	ENSG00000106541.11	10551	10.8305	3.57964	959.536	354.229
ABR	protein_coding	1.40438	2.64704	6.20929e-19	2.09426e-17	1.38428	0.703713	9.5907	2978.67	chr17	1003517	1187322	-	183805	6941	ENSG00000159842.15	29	14.3009	4.88047	4323.69	1633.65
ZER1	protein_coding	1.48127	2.79194	4.39307e-08	2.49077e-07	1.4207	0.703527	1.09333	208.23	chr9	128729785	128771893	-	42108	4259	ENSG00000160445.10	10444	1.65236	0.534315	306.51	109.95
NIPA2	protein_coding	1.40988	2.65715	7.07237e-17	1.70095e-15	1.38685	0.703519	25.6161	3752.73	chr15	22838640	22868384	+	29744	3278	ENSG00000140157.14	81614	38.245	12.9871	5453.42	2052.04
SQOR	protein_coding	1.47137	2.77284	1.85605e-08	1.11952e-07	1.41498	0.703302	4.31847	249.591	chr15	45631147	45691294	+	60147	1294	ENSG00000137767.13	58472	6.51908	2.11787	366.767	132.416
ATN1	protein_coding	1.41282	2.66257	1.24361e-15	2.43873e-14	1.38764	0.703219	8.9292	1765.42	chr12	6924462	6942321	+	17859	4423	ENSG00000111676.14	1822	13.3398	4.51863	2566.68	964.158
CPNE3	protein_coding	1.39671	2.633	1.49233e-16	3.42995e-15	1.37385	0.703201	16.2437	3533.09	chr8	86514426	86561498	+	47072	4865	ENSG00000085719.12	8895	24.1758	8.31156	5122.01	1944.16
LTBP1	protein_coding	1.4339	2.70176	8.22712e-12	8.48003e-11	1.39812	0.703133	1.55777	465.469	chr2	32946971	33399509	+	452538	6679	ENSG00000049323.15	4052	2.33449	0.781045	679.464	251.473
MAPKAP1	protein_coding	1.41325	2.66336	4.22059e-15	7.62112e-14	1.38708	0.702961	7.8325	1293.27	chr9	125437392	125707234	-	269842	3694	ENSG00000119487.16	79109	11.7005	3.96452	1880.41	706.135
SEL1L	protein_coding	1.39959	2.63826	4.92356e-19	1.69062e-17	1.3798	0.702948	12.2407	4696.01	chr14	81471548	81533861	-	62313	8576	ENSG00000071537.13	6400	18.2322	6.24915	6810.95	2581.06
NRAS	protein_coding	1.40412	2.64656	3.87051e-17	9.71891e-16	1.38175	0.702947	46.0537	9154.83	chr1	114704468	114716894	-	12426	4449	ENSG00000213281.4	4893	68.6684	23.4391	13289.3	5020.41
CISD2	protein_coding	1.41588	2.66823	8.84076e-15	1.5148e-13	1.38894	0.702778	3.29581	894.285	chr4	102868977	102892807	+	23830	6069	ENSG00000145354.11	493856	4.92512	1.6665	1300.9	487.666
CTNNA1	protein_coding	1.3995	2.6381	4.17964e-20	1.70171e-18	1.38084	0.702705	36.4032	6379.6	chr5	138753417	138935034	+	181617	3918	ENSG00000044115.20	1495	54.2384	18.5681	9252.15	3507.04
CD24	protein_coding	1.43332	2.70068	1.11709e-11	1.12565e-10	1.39711	0.702645	16.9019	2298.15	chr6	106969830	106975627	-	5797	3046	ENSG00000272398.5	100133941	25.3525	8.45123	3354.39	1241.92
MAPKAPK2	protein_coding	1.40934	2.65616	1.07361e-15	2.13448e-14	1.38446	0.702389	7.46621	1198.35	chr1	206684943	206734283	+	49340	3591	ENSG00000162889.10	9261	11.143	3.78939	1741.48	655.223
DIAPH2	protein_coding	1.40152	2.64179	8.86226e-18	2.46815e-16	1.38014	0.70236	5.85414	2501.29	chrX	96684662	97604997	+	920335	9550	ENSG00000147202.17	1730	8.72284	2.98543	3629.26	1373.32
GOLT1B	protein_coding	1.39937	2.63787	6.37457e-16	1.32933e-14	1.37539	0.702332	16.0776	2367.03	chr12	21501792	21518408	+	16616	3294	ENSG00000111711.9	51026	23.9489	8.20632	3433.53	1300.54
TAP1	protein_coding	1.41692	2.67014	6.81911e-11	6.11147e-10	1.37903	0.70187	5.32817	705.154	chr6	32845208	32853978	-	8770	2959	ENSG00000168394.11	6890	7.96845	2.68789	1025.45	384.856
CLIC4	protein_coding	1.39395	2.62798	7.94031e-19	2.58136e-17	1.37417	0.701821	51.6387	10036.3	chr1	24745356	24844324	+	98968	4346	ENSG00000169504.14	25932	76.827	26.4504	14540.5	5532.01
MTDH	protein_coding	1.39728	2.63405	1.07227e-19	4.08368e-18	1.3783	0.70177	19.5696	5407.06	chr8	97644178	97728770	+	84592	6177	ENSG00000147649.9	92140	29.14	9.99926	7838.64	2975.48
UBR7	protein_coding	1.42005	2.67594	2.94167e-13	3.83404e-12	1.38943	0.701678	7.6726	1166.25	chr14	93207055	93229215	+	22160	3403	ENSG00000012963.14	55148	11.4775	3.86775	1698.28	634.215
ATP2B1	protein_coding	1.40228	2.6432	4.08971e-18	1.1975e-16	1.38129	0.701568	25.0961	8214.37	chr12	89588048	89708831	-	120783	7322	ENSG00000070961.15	490	37.4186	12.7735	11919.4	4509.3
XRCC5	protein_coding	1.39932	2.63778	2.01537e-19	7.31694e-18	1.37997	0.701552	76.6612	12890.7	chr2	216107463	216206303	+	98840	3761	ENSG00000079246.15	7520	114.223	39.0997	18694.6	7086.87
PLPPR2	protein_coding	1.44143	2.71589	3.86481e-10	3.07817e-09	1.39831	0.701443	2.80732	343.946	chr19	11355385	11365698	+	10313	2743	ENSG00000105520.10	64748	4.21401	1.40061	503.018	184.874
GNB4	protein_coding	1.39637	2.63239	2.84399e-18	8.48729e-17	1.37584	0.701076	11.9096	3517.74	chr3	179396088	179451590	-	55502	6603	ENSG00000114450.9	59345	17.7284	6.0908	5099.06	1936.41
CS	protein_coding	1.40497	2.64813	1.59025e-16	3.61613e-15	1.38166	0.700992	35.7962	4678.83	chr12	56271700	56300392	-	28692	2925	ENSG00000062485.18	1431	53.3981	18.1942	6792.94	2564.72
STAT3	protein_coding	1.39822	2.63577	2.56206e-19	9.16551e-18	1.37881	0.700954	59.7956	13495.1	chr17	42313323	42388568	-	75245	5047	ENSG00000168610.14	6774	89.091	30.5001	19566.7	7423.51
ERG28	protein_coding	1.42876	2.69216	5.72155e-10	4.43109e-09	1.38586	0.70048	4.61193	542.61	chr14	75649790	75661189	-	11399	2633	ENSG00000133935.6	11161	6.91158	2.31227	790.901	294.32
CALM2	protein_coding	1.40368	2.64575	3.10095e-16	6.72921e-15	1.37998	0.700327	261.498	16530.7	chr2	47160081	47176601	-	16520	1415	ENSG00000143933.16	805	389.971	133.025	23993.5	9068.03
HSD17B11	protein_coding	1.4148	2.66623	1.76452e-13	2.41579e-12	1.38506	0.700121	8.88356	702.647	chr4	87336609	87391386	-	54777	1768	ENSG00000198189.10	51170	13.2711	4.49598	1021.66	383.631
PABPC1	protein_coding	1.39463	2.62921	3.49919e-19	1.22115e-17	1.37521	0.699562	121.218	18584.6	chr8	100702915	100722712	-	19797	3428	ENSG00000070756.15	26986	180.509	61.9283	26927.3	10241.8
SLC25A24	protein_coding	1.39557	2.63092	2.08444e-16	4.65933e-15	1.37254	0.699223	10.5629	3091.11	chr1	108134035	108200849	-	66814	6548	ENSG00000085491.16	29957	15.7261	5.39978	4480.22	1702
PSMD10	protein_coding	1.41065	2.65856	4.42992e-14	6.73348e-13	1.38255	0.699154	27.9926	1933.38	chrX	108084206	108091618	-	7412	1546	ENSG00000101843.18	5716	41.809	14.1762	2810	1056.77
ARPP19	protein_coding	1.38976	2.62035	7.49114e-19	2.46343e-17	1.37018	0.698489	55.0466	16883.5	chr15	52547044	52569883	-	22839	6860	ENSG00000128989.10	10776	81.8483	28.2449	24440.7	9326.31
MZT1	protein_coding	1.41525	2.66706	7.95257e-13	9.61733e-12	1.38382	0.698326	8.10079	832.194	chr13	72708356	72727687	-	19331	2299	ENSG00000204899.5	440145	12.1073	4.09426	1210.79	453.598
TMED7	protein_coding	1.39445	2.62889	3.11272e-18	9.20892e-17	1.37395	0.698282	48.5236	6121.62	chr5	115613507	115626173	-	12666	2822	ENSG00000134970.13	51014	72.2356	24.8117	8869.78	3373.46
STMN1	protein_coding	1.39679	2.63314	2.31319e-14	3.66595e-13	1.37008	0.697904	34.9064	3830.68	chr1	25885439	25906991	-	21552	2454	ENSG00000117632.22	3925	52.0267	17.7861	5552.13	2109.23
ARPC4	protein_coding	1.42118	2.67804	3.61957e-11	3.38037e-10	1.38404	0.697594	17.7596	1874.64	chr3	9792494	9807726	+	15232	2364	ENSG00000241553.12	10093	26.5869	8.9322	2729.78	1019.5
RAN	protein_coding	1.40521	2.64857	9.94554e-14	1.42198e-12	1.37665	0.697546	76.0557	10768.9	chr12	130871878	130877678	+	5800	3169	ENSG00000132341.11	5901	113.527	38.5844	15634.6	5903.21
ESD	protein_coding	1.41406	2.66486	1.97677e-12	2.25502e-11	1.3816	0.697402	12.6248	708.927	chr13	46771255	46797232	-	25977	1257	ENSG00000139684.13	2098	18.8609	6.38863	1031.34	386.512
GSR	protein_coding	1.40345	2.64534	4.31356e-13	5.46384e-12	1.37345	0.69728	8.05572	1149.92	chr8	30678060	30727999	-	49939	3192	ENSG00000104687.13	2936	12.0169	4.09456	1668.56	631.277
TMX4	protein_coding	1.39051	2.62171	2.83689e-17	7.29774e-16	1.36896	0.696649	9.56523	2638.38	chr20	7977347	8019829	-	42482	6169	ENSG00000125827.8	56255	14.2277	4.90275	3820.25	1456.52
GNPDA1	protein_coding	1.38819	2.6175	1.19758e-15	2.35387e-14	1.36433	0.696638	12.1736	1838.51	chr5	141991748	142013031	-	21283	3377	ENSG00000113552.15	10007	18.0959	6.25131	2661.25	1015.76
SGPP1	protein_coding	1.39413	2.62829	2.11552e-15	4.02845e-14	1.36953	0.696486	15.8153	2340.97	chr14	63684213	63728039	-	43826	3312	ENSG00000126821.7	81537	23.5414	8.08923	3392.2	1289.73
POLR2K	protein_coding	1.40228	2.6432	5.07059e-14	7.63266e-13	1.37456	0.696358	15.0258	867.142	chr8	100150583	100154002	+	3419	1291	ENSG00000147669.10	5440	22.4049	7.64661	1258.57	475.713
TAGLN2	protein_coding	1.39968	2.63842	1.2498e-12	1.47086e-11	1.36872	0.69623	24.7296	2149.68	chr1	159918106	159925732	-	7626	1944	ENSG00000158710.14	8407	36.8815	12.5776	3117.24	1182.12
BBX	protein_coding	1.37859	2.60013	1.2496e-14	2.07256e-13	1.35343	0.696118	10.5137	4510.29	chr3	107522935	107811324	+	288389	9591	ENSG00000114439.18	56987	15.5915	5.43594	6515.89	2504.7
IARS2	protein_coding	1.39026	2.62125	2.12026e-17	5.54381e-16	1.36888	0.695809	24.4212	3888.92	chr1	220094101	220148041	+	53940	3560	ENSG00000067704.9	55699	36.3398	12.5027	5629.76	2148.08
GDI2	protein_coding	1.38936	2.61962	8.3065e-17	1.97554e-15	1.36722	0.695542	52.8906	5701.44	chr10	5765222	5813549	-	48327	2412	ENSG00000057608.16	2665	78.657	27.1242	8253.21	3149.66
PSMD3	protein_coding	1.39619	2.63205	1.57512e-15	3.05035e-14	1.3717	0.695388	18.8017	1814.21	chr17	39980796	39997960	+	17164	2158	ENSG00000108344.14	5709	28.0083	9.59519	2629.31	999.106
CHMP5	protein_coding	1.38983	2.62048	8.77243e-15	1.50611e-13	1.36436	0.695361	17.4617	1615.41	chr9	33264878	33282069	+	17191	2070	ENSG00000086065.13	51510	25.9695	8.95404	2339.15	891.666
SURF4	protein_coding	1.39261	2.62553	1.43962e-15	2.80382e-14	1.36837	0.695244	17.0881	2596.24	chr9	133361448	133376166	-	14718	3397	ENSG00000148248.13	6836	25.4418	8.73433	3759.96	1432.51
SNRPB2	protein_coding	1.39942	2.63795	1.22537e-14	2.0403e-13	1.37312	0.69523	15.5879	1724.08	chr20	16729960	16742563	+	12603	2475	ENSG00000125870.10	6629	23.2315	7.94431	2500.61	947.547
LIPA	protein_coding	1.40707	2.65198	1.45903e-11	1.44467e-10	1.37239	0.695215	30.4939	4175.71	chr10	89213568	89414557	-	200989	3065	ENSG00000107798.17	3988	45.5467	15.4411	6064.3	2287.12
MAP1B	protein_coding	1.38487	2.61148	1.64158e-19	6.01091e-18	1.3662	0.694973	27.9334	15049.3	chr5	72107233	72209570	+	102337	12036	ENSG00000131711.14	4131	41.4963	14.3706	21764.5	8334.06
SF3B6	protein_coding	1.41168	2.66046	3.2006e-10	2.60001e-09	1.37142	0.694833	18.5937	640.127	chr2	24067583	24076443	-	8860	770	ENSG00000115128.6	51639	27.7873	9.4001	930.075	350.18
CLIC1	protein_coding	1.3937	2.62753	4.50515e-10	3.54035e-09	1.35433	0.694373	38.0331	3239.99	chr6	31730617	31739763	-	9183	1905	ENSG00000213719.8	1192	56.7012	19.365	4692.99	1787
ZYX	protein_coding	1.40393	2.64621	2.68902e-13	3.55624e-12	1.37442	0.6939	7.09574	849.383	chr7	143381079	143391111	+	10032	2678	ENSG00000159840.15	7791	10.5853	3.60622	1232.94	465.822
RALBP1	protein_coding	1.3821	2.60648	2.63424e-17	6.81475e-16	1.36098	0.693636	8.3378	2717.97	chr18	9475008	9538116	+	63108	7288	ENSG00000017797.12	10928	12.3821	4.29354	3929.21	1506.73
YWHAB	protein_coding	1.3816	2.60558	2.78887e-19	9.85324e-18	1.36282	0.693606	45.2778	6368.02	chr20	44885675	44908532	+	22857	3144	ENSG00000166913.12	7529	67.2318	23.3238	9204.11	3531.93
ATP1B1	protein_coding	1.40505	2.64826	5.15215e-12	5.50292e-11	1.37196	0.693476	52.5764	6353.08	chr1	169105696	169132722	+	27026	2705	ENSG00000143153.12	481	78.493	26.6599	9223.22	3482.94
LXN	protein_coding	1.38997	2.62074	2.88559e-09	1.97138e-08	1.34701	0.693455	39.224	1957.57	chr3	158666413	158672693	-	6280	1116	ENSG00000079257.7	56925	58.4389	20.0091	2833.16	1081.99
HSP90AB1	protein_coding	1.38363	2.60925	1.3028e-17	3.50833e-16	1.36284	0.693224	275.592	36727.9	chr6	44246165	44253888	+	7723	2980	ENSG00000096384.19	3326	409.647	141.538	53103.5	20352.3
THBS1	protein_coding	1.37142	2.58725	2.9058e-14	4.55029e-13	1.34595	0.69316	10.5757	3677.25	chr15	39581092	39599466	+	18374	7775	ENSG00000137801.10	7057	15.6641	5.48735	5305.31	2049.18
CAND1	protein_coding	1.37864	2.60024	2.02214e-18	6.16374e-17	1.35905	0.69303	20.8527	10491.8	chr12	67269280	67319951	+	50671	11251	ENSG00000111530.12	55832	30.9438	10.7615	15155.9	5827.69
NIPSNAP3A	protein_coding	1.45577	2.74303	1.53208e-06	6.83322e-06	1.38225	0.692265	2.1838	159.064	chr9	104747687	104760122	+	12435	1633	ENSG00000136783.9	25934	3.28887	1.07872	233.559	84.5689
CAPZA1	protein_coding	1.38484	2.61143	8.89598e-17	2.10403e-15	1.36287	0.692126	56.7996	7667.57	chr1	112619172	112671619	+	52447	3020	ENSG00000116489.12	829	84.4236	29.1755	11089.2	4245.92
VPS35	protein_coding	1.37943	2.60165	7.9305e-18	2.23413e-16	1.35909	0.69198	11.1012	3391.85	chr16	46656131	46689192	-	33061	6832	ENSG00000069329.17	55737	16.4791	5.72329	4900.63	1883.06
GNAQ	protein_coding	1.38077	2.60407	7.2653e-18	2.0569e-16	1.36042	0.691927	12.6535	3699.94	chr9	77716086	78031458	-	315372	6539	ENSG00000156052.10	2776	18.7879	6.51912	5347.12	2052.75
NEK2	protein_coding	1.40515	2.64845	8.01537e-12	8.28675e-11	1.37145	0.691385	10.8608	1394.99	chr1	211658656	211675630	-	16974	2875	ENSG00000117650.12	4751	16.2099	5.5116	2025.28	764.696
CACNG4	protein_coding	1.41344	2.66372	2.60652e-10	2.14596e-09	1.37345	0.69135	6.07034	916.693	chr17	66964909	67033398	+	68489	3380	ENSG00000075461.5	27092	9.0748	3.06587	1332.8	500.591
STIM1	protein_coding	1.38231	2.60685	3.13713e-16	6.7905e-15	1.35966	0.691298	7.95	1602.53	chr11	3855701	4093210	+	237509	4505	ENSG00000167323.11	6786	11.805	4.09496	2316.76	888.298
ADH5	protein_coding	1.38299	2.60809	1.26235e-16	2.92621e-15	1.36089	0.691113	14.8718	1739.36	chr4	99070977	99088751	-	17774	2615	ENSG00000197894.10	128	22.0937	7.64978	2514.71	964.014
PRKAR2A	protein_coding	1.37913	2.60112	1.32585e-18	4.19077e-17	1.35972	0.69102	13.6412	3948.78	chr3	48746578	48847846	-	101268	6471	ENSG00000114302.15	5576	20.2511	7.0313	5704.61	2192.96
KPNA3	protein_coding	1.37916	2.60117	5.67826e-17	1.37924e-15	1.35773	0.690943	19.5756	3915.44	chr13	49699306	49792921	-	93615	4474	ENSG00000102753.9	3839	29.0581	10.0931	5656.94	2173.95
MAPK1	protein_coding	1.37738	2.59796	6.88561e-19	2.29163e-17	1.35835	0.69092	9.68241	4863.21	chr22	21754499	21867680	-	113181	11228	ENSG00000100030.14	5594	14.3675	4.99731	7023.41	2703
PGRMC1	protein_coding	1.38258	2.60735	9.00687e-14	1.29753e-12	1.35544	0.690211	15.4041	1322.87	chrX	119236244	119244466	+	8222	1919	ENSG00000101856.9	10857	22.8919	7.91631	1911.75	733.985
PPP1R2	protein_coding	1.3762	2.59584	3.46698e-18	1.02216e-16	1.35643	0.6902	19.3411	2996.62	chr3	195514424	195543386	-	28962	3463	ENSG00000184203.7	5504	28.6948	9.98741	4326.77	1666.48
RPL5	protein_coding	1.38476	2.61128	5.83105e-13	7.2202e-12	1.35561	0.689295	57.7855	2803.6	chr1	92831982	92841924	+	9942	1085	ENSG00000122406.13	6125	85.9495	29.6216	4054.11	1553.09
SLC7A5	protein_coding	1.38011	2.60288	2.73908e-16	5.97427e-15	1.35765	0.689197	32.9388	6755.07	chr16	87830022	87869488	-	39466	4587	ENSG00000103257.8	8140	48.9277	16.9498	9760.42	3749.72
SLC10A3	protein_coding	1.4101	2.65756	1.5948e-10	1.34939e-09	1.3713	0.688572	4.01672	403.915	chrX	154487305	154490690	-	3385	2247	ENSG00000126903.15	8273	5.99937	2.03407	586.835	220.995
UBE2A	protein_coding	1.37922	2.60127	1.43776e-16	3.31344e-15	1.35721	0.688547	14.0205	1865.63	chrX	119574466	119591083	+	16617	2975	ENSG00000077721.15	7319	20.8161	7.22488	2695.25	1036
TCP1	protein_coding	1.36909	2.58307	1.5573e-14	2.54587e-13	1.34425	0.688346	48.1555	5385.59	chr6	159778497	159789749	-	11252	2499	ENSG00000120438.11	6950	71.4187	24.8924	7764.37	3006.82
NDFIP2	protein_coding	1.38085	2.60422	2.70375e-13	3.57296e-12	1.35278	0.687988	4.03824	840.173	chr13	79481123	79556075	+	74952	4653	ENSG00000102471.14	54602	5.9958	2.08068	1214.67	465.678
SMIM14	protein_coding	1.37831	2.59964	1.7263e-15	3.32804e-14	1.35468	0.687855	9.24065	2677.88	chr4	39546329	39639090	-	92761	6483	ENSG00000163683.11	201895	13.7182	4.76305	3868.39	1487.38
TP53	protein_coding	1.36712	2.57955	2.43257e-15	4.57613e-14	1.34382	0.687266	14.054	2195.42	chr17	7661778	7687550	-	25772	3493	ENSG00000141510.17	7157	20.8094	7.29861	3164.96	1225.87
APOBEC3B	protein_coding	1.52901	2.88588	3.2284e-05	0.000117835	1.41712	0.687171	1.77615	122.682	chr22	38982346	38992804	+	10458	1548	ENSG00000179750.15	9582	2.71319	0.839115	182.062	63.3028
TAX1BP1	protein_coding	1.36866	2.5823	4.80115e-18	1.38448e-16	1.34905	0.687029	34.3211	5738.32	chr7	27739372	27829765	+	90393	3738	ENSG00000106052.13	8887	50.8461	17.796	8273.49	3203.16
TCEA1	protein_coding	1.36934	2.58351	1.61484e-18	5.02069e-17	1.35024	0.686968	30.9086	4844.84	chr8	53966551	54022529	-	55978	3504	ENSG00000187735.13	6917	45.7982	16.019	6986.09	2703.6
ARL15	protein_coding	1.36348	2.57305	8.8461e-11	7.73355e-10	1.32934	0.686496	5.69633	870.102	chr5	53883944	54310582	-	426638	3418	ENSG00000185305.10	54622	8.42716	2.9655	1254.13	486.069
MAD2L2	protein_coding	1.44599	2.72449	6.09878e-07	2.8913e-06	1.37843	0.686015	2.78356	236.095	chr1	11674479	11691650	-	17171	1899	ENSG00000116670.14	10459	4.18516	1.38197	345.111	127.078
RBM42	protein_coding	1.38558	2.61277	1.3683e-10	1.16872e-09	1.34897	0.685784	8.36966	636.407	chr19	35629029	35637686	+	8657	1699	ENSG00000126254.11	79171	12.4426	4.29675	919.933	352.881
NUDT15	protein_coding	1.36953	2.58385	2.26058e-12	2.55661e-11	1.33986	0.685606	11.864	1112.39	chr13	48037566	48047222	+	9656	2098	ENSG00000136159.3	55270	17.5778	6.15024	1604.86	619.916
SPATS2L	protein_coding	1.38142	2.60524	2.53844e-12	2.85574e-11	1.35082	0.685381	19.6152	6322.45	chr2	200305892	200482263	+	176371	7211	ENSG00000196141.13	26010	29.1621	10.0683	9137.26	3507.65
SEC61A1	protein_coding	1.366	2.57755	9.1352e-19	2.9474e-17	1.34731	0.685378	37.0552	6599.34	chr3	128051640	128071682	+	20042	3981	ENSG00000058262.9	29927	54.8784	19.232	9509.66	3689.02
CD164	protein_coding	1.36377	2.57356	4.89415e-19	1.6839e-17	1.34545	0.685297	82.5069	13291.4	chr6	109366513	109382812	-	16299	3601	ENSG00000135535.16	8763	122.122	42.8916	19144.5	7438.25
NBL1	protein_coding	1.38561	2.61282	1.00197e-12	1.19398e-11	1.35581	0.68522	5.4095	710.97	chr1	19643231	19658456	+	61478	2938	ENSG00000158747.14	4681	8.04209	2.77691	1028.2	393.736
STK26	protein_coding	1.37055	2.5857	6.99771e-17	1.68774e-15	1.34939	0.685058	15.9778	2397.45	chrX	132023264	132075943	+	52679	3354	ENSG00000134602.15	51765	23.6862	8.26949	3457.72	1337.19
SRPRA	protein_coding	1.36876	2.58248	5.39578e-17	1.31811e-15	1.34783	0.684669	33.8229	4677.03	chr11	126262918	126268982	-	6064	3092	ENSG00000182934.11	6734	50.1287	17.5171	6743.2	2610.85
SUMO2	protein_coding	1.38342	2.60886	1.13217e-11	1.1395e-10	1.35078	0.684609	36.0476	5432.77	chr17	75165585	75182983	-	17398	3372	ENSG00000188612.11	6613	53.6178	18.4773	7854.47	3011.07
DCBLD2	protein_coding	1.36363	2.57332	9.07445e-19	2.93333e-17	1.34504	0.68422	20.4227	5632.73	chr3	98795940	98901689	-	105749	6164	ENSG00000057019.15	131566	30.2329	10.6126	8113.06	3152.39
IMPAD1	protein_coding	1.36225	2.57086	2.57932e-18	7.75157e-17	1.34322	0.683833	26.9177	8667.66	chr8	56957932	56993844	-	35912	7199	ENSG00000104331.8	54928	39.8347	14.0006	12481.1	4854.18
SRP72	protein_coding	1.37134	2.58711	7.55962e-15	1.31908e-13	1.34696	0.683823	13.7556	2616.52	chr4	56467335	56503681	+	36346	4253	ENSG00000174780.16	6731	20.4028	7.10844	3774.01	1459.03
EIF4A3	protein_coding	1.38231	2.60685	1.04677e-12	1.2439e-11	1.35267	0.68364	29.6168	2294.85	chr17	80135213	80147183	-	11970	1734	ENSG00000141543.10	9775	44.0198	15.2138	3317.24	1272.45
MFN2	protein_coding	1.36487	2.57554	1.64485e-17	4.38115e-16	1.34478	0.683406	19.4718	4073.47	chr1	11980180	12013514	+	33334	4676	ENSG00000116688.16	9927	28.8381	10.1054	5868.4	2278.53
WASF2	protein_coding	1.36558	2.5768	1.45302e-16	3.34411e-15	1.34421	0.683155	25.7739	6541.21	chr1	27404225	27490158	-	85933	5676	ENSG00000158195.10	10163	38.1743	13.3735	9425.28	3657.14
VAMP7	protein_coding	1.3666	2.57862	1.03977e-16	2.4323e-15	1.34538	0.683098	21.7734	2577.26	chrX	155881292	155943769	+	62477	2646	ENSG00000124333.15	6845	32.2574	11.2894	3714.2	1440.33
MCM2	protein_coding	1.36702	2.57937	3.2123e-16	6.9269e-15	1.34508	0.682884	13.3901	2169.72	chr3	127598222	127622436	+	24214	3622	ENSG00000073111.13	4171	19.8392	6.94099	3126.96	1212.48
PSMD1	protein_coding	1.36118	2.56894	3.61132e-18	1.06106e-16	1.34202	0.682388	39.5203	5908.74	chr2	231056863	231172827	+	115964	3342	ENSG00000173692.12	5707	58.4843	20.5562	8506.49	3311
CHRAC1	protein_coding	1.37363	2.59122	7.41342e-14	1.08257e-12	1.3472	0.682178	18.7258	2082.26	chr8	140511297	140517137	+	5840	2488	ENSG00000104472.9	54108	27.7829	9.66869	3005.2	1159.32
MLLT1	protein_coding	1.38713	2.61558	2.66753e-11	2.54974e-10	1.353	0.682165	3.92248	790.273	chr19	6210378	6279948	-	69570	4507	ENSG00000130382.8	4298	5.83657	2.0084	1143.28	437.262
KPNA2	protein_coding	1.37752	2.59821	7.12225e-13	8.68072e-12	1.34861	0.681881	50.3153	6246.08	chr17	68035518	68046842	+	11324	2778	ENSG00000182481.8	3838	74.7291	25.9016	9020.46	3471.71
GNB1	protein_coding	1.36017	2.56716	1.06633e-17	2.92685e-16	1.34051	0.681802	56.1595	8025.59	chr1	1785284	1891117	-	105833	3194	ENSG00000078369.17	2782	83.1138	29.2051	11551.4	4499.81
LAPTM4B	protein_coding	1.36509	2.57593	4.80992e-16	1.01417e-14	1.34299	0.681783	14.3305	2033.99	chr8	97775056	97853013	+	77957	3173	ENSG00000104341.16	55353	21.2242	7.43691	2930.66	1137.31
SETD7	protein_coding	1.35112	2.5511	1.09313e-14	1.83981e-13	1.32752	0.681734	5.41376	3369.95	chr4	139495940	139606699	-	110759	13914	ENSG00000145391.13	80854	7.99085	2.83665	4842.83	1897.07
DAD1	protein_coding	1.41554	2.6676	2.94451e-08	1.71671e-07	1.36375	0.681446	9.29292	303.615	chr14	22564904	22589269	-	24365	731	ENSG00000129562.10	1603	13.8915	4.69438	441.407	165.823
DDX24	protein_coding	1.36771	2.5806	1.28843e-14	2.13078e-13	1.3431	0.681258	8.05284	2021.61	chr14	94048290	94081245	-	32955	5612	ENSG00000089737.16	57062	11.9361	4.16962	2913.89	1129.32
EIF2AK1	protein_coding	1.36045	2.56765	3.49201e-17	8.84643e-16	1.34014	0.681143	22.4075	4480.13	chr7	6022243	6059230	-	36987	4469	ENSG00000086232.12	27102	33.1617	11.6534	6448.69	2511.58
PRPS1	protein_coding	1.3739	2.59171	2.78163e-13	3.65329e-12	1.3462	0.681123	40.5156	4495.9	chrX	107628423	107651026	+	22603	2483	ENSG00000147224.11	5631	60.1306	20.9007	6488.41	2503.39
OLA1	protein_coding	1.36277	2.57178	1.77598e-15	3.41227e-14	1.3399	0.681096	11.2297	2566.48	chr2	174072446	174248698	-	176252	5108	ENSG00000138430.15	29789	16.63	5.82941	3695.57	1437.39
DAG1	protein_coding	1.35804	2.56338	2.0455e-17	5.36473e-16	1.33813	0.680584	15.1544	4390.13	chr3	49468702	49535618	+	66916	6473	ENSG00000173402.11	1605	22.4195	7.8894	6316.02	2464.24
EIF4H	protein_coding	1.36051	2.56775	1.36828e-16	3.16611e-15	1.33941	0.680477	97.3064	11657.8	chr7	74174244	74197101	+	22857	2679	ENSG00000106682.14	7458	144.013	50.5999	16780.7	6534.9
SCD	protein_coding	1.35352	2.55535	1.04804e-15	2.09364e-14	1.33146	0.680444	229.672	55139.7	chr10	100347123	100364834	+	17711	5362	ENSG00000099194.5	6319	339.076	120.268	79262.1	31017.3
PPA1	protein_coding	1.36075	2.56818	2.64885e-10	2.17557e-09	1.32496	0.680312	23.7062	1409.1	chr10	70202829	70233434	-	30605	1328	ENSG00000180817.11	5464	35.1193	12.2932	2027.7	790.514
G3BP2	protein_coding	1.35561	2.55905	8.28864e-17	1.97403e-15	1.33503	0.680191	44.0033	9797.32	chr4	75642781	75673969	-	31188	4979	ENSG00000138757.14	9908	65.0393	22.9673	14089.7	5504.91
USP11	protein_coding	1.36714	2.57959	2.8342e-14	4.44722e-13	1.34192	0.679911	6.43433	1011.79	chrX	47232689	47248328	+	15639	3515	ENSG00000102226.9	8237	9.53322	3.33544	1458.26	565.317
SEH1L	protein_coding	1.35897	2.56502	1.26289e-16	2.92621e-15	1.33799	0.679781	30.2758	4731.21	chr18	12947994	12987536	+	39542	3494	ENSG00000085415.15	81929	44.7919	15.7598	6808.46	2653.96
MMADHC	protein_coding	1.36034	2.56746	1.2837e-13	1.79341e-12	1.33418	0.679773	30.5094	2714.44	chr2	149569633	149587816	-	18183	1991	ENSG00000168288.12	27249	45.133	15.8857	3907.92	1520.96
ARPC5	protein_coding	1.35478	2.55757	2.46362e-17	6.42195e-16	1.33491	0.679592	9.71922	3152.48	chr1	183620845	183635757	-	14912	7249	ENSG00000162704.15	10092	14.3609	5.07752	4533.14	1771.83
SF3B5	protein_coding	1.41573	2.66794	0.033518	0.0669342	1.12442	0.679419	8.3999	260.239	chr6	144094880	144095573	-	693	693	ENSG00000169976.6	83443	12.5846	4.21516	378.434	142.044
SCAMP1	protein_coding	1.35601	2.55976	5.08314e-17	1.25067e-15	1.33569	0.6794	12.4221	2506.42	chr5	78360582	78479071	+	118489	4509	ENSG00000085365.17	9522	18.3613	6.48294	3605.02	1407.82
BMPR2	protein_coding	1.34315	2.53705	1.08863e-14	1.83405e-13	1.31996	0.679094	30.1548	15477	chr2	202376935	202567751	+	190816	11468	ENSG00000204217.13	659	44.4303	15.8793	22203.6	8750.44
DARS	protein_coding	1.35827	2.56377	2.01341e-16	4.50645e-15	1.33703	0.679016	27.4615	2900.13	chr2	135906676	135985684	-	79008	2361	ENSG00000115866.10	1615	40.6214	14.3016	4172.9	1627.35
POP4	protein_coding	1.39081	2.62226	6.90798e-10	5.27115e-09	1.35082	0.678937	2.87218	618.96	chr19	29604016	29617237	+	13221	4822	ENSG00000105171.9	10775	4.27616	1.4682	896.032	341.887
IER3IP1	protein_coding	1.37505	2.59377	2.55816e-12	2.87226e-11	1.34485	0.678911	4.59669	789.819	chr18	47152833	47176374	-	23541	3842	ENSG00000134049.5	51124	6.82235	2.37102	1140.04	439.6
ACTB	protein_coding	1.36041	2.56759	5.2051e-12	5.55254e-11	1.33033	0.678558	401.024	35711.2	chr7	5527146	5530709	-	3563	1991	ENSG00000075624.14	60	594.083	207.965	51402.1	20020.3
CALCOCO2	protein_coding	1.35127	2.55137	2.5999e-17	6.74633e-16	1.33153	0.678556	24.2939	4150.54	chr17	48830987	48865245	+	34258	3817	ENSG00000136436.14	10241	35.8694	12.7184	5964.13	2336.95
CAV2	protein_coding	1.35727	2.56199	2.19958e-15	4.16993e-14	1.33452	0.678436	40.8947	7568.78	chr7	116499389	116508541	+	9152	4140	ENSG00000105971.14	858	60.4741	21.3153	10888.4	4249.15
KLHL4	protein_coding	1.35419	2.55654	1.13856e-14	1.90876e-13	1.33041	0.678246	5.48594	1428.3	chrX	87517748	87670050	+	152302	5818	ENSG00000102271.13	56062	8.10554	2.86633	2053.95	802.653
API5	protein_coding	1.34939	2.54805	2.76357e-17	7.12776e-16	1.3297	0.678021	32.4111	5886.78	chr11	43311962	43344529	+	32567	4060	ENSG00000166181.12	8539	47.8448	16.9774	8455.89	3317.67
ADIPOR1	protein_coding	1.36256	2.57141	1.76111e-14	2.84371e-13	1.33797	0.677829	13.3963	1304.66	chr1	202940822	202958389	-	17567	2177	ENSG00000159346.12	51094	19.8352	6.95749	1878.7	730.628
CCT5	protein_coding	1.35446	2.55701	8.16873e-14	1.18478e-12	1.32902	0.677484	43.0555	7767	chr5	10249920	10266412	+	16492	4032	ENSG00000150753.11	22948	63.6918	22.4191	11166.4	4367.6
SH3KBP1	protein_coding	1.36137	2.5693	2.06298e-14	3.29076e-13	1.33672	0.677434	5.90451	1448.38	chrX	19533974	19887601	-	353627	5483	ENSG00000147010.17	30011	8.74132	3.0677	2085.12	811.641
CDK2	protein_coding	1.36138	2.56931	2.71181e-12	3.0269e-11	1.33199	0.67739	18.2892	1996.19	chr12	55966768	55972784	+	6016	2440	ENSG00000123374.10	1017	27.09	9.48845	2873.43	1118.95
MARCKSL1	protein_coding	1.36101	2.56865	1.99648e-13	2.70627e-12	1.33438	0.677087	23.4639	1783.6	chr1	32333831	32336379	-	2548	1699	ENSG00000175130.6	65108	34.7431	12.1847	2567.35	999.846
GBE1	protein_coding	1.35812	2.56351	6.03552e-15	1.0762e-13	1.3346	0.676906	8.75513	1384.1	chr3	81489698	81762161	-	272463	3534	ENSG00000114480.12	2632	12.9518	4.55851	1991.66	776.548
C11orf58	protein_coding	1.35296	2.55435	8.07584e-17	1.92873e-15	1.33251	0.676792	23.6452	2329.15	chr11	16738400	16756223	+	17823	2201	ENSG00000110696.9	10944	34.9398	12.3506	3347.66	1310.64
RHOA	protein_coding	1.35702	2.56155	9.77681e-14	1.40255e-12	1.33128	0.676707	48.4582	4703.84	chr3	49359144	49412202	-	53058	2170	ENSG00000067560.10	387	71.7102	25.2061	6765.94	2641.74
JAM3	protein_coding	1.35794	2.5632	2.99121e-14	4.66537e-13	1.33318	0.676631	5.83854	1021.91	chr11	134068924	134152001	+	83077	3912	ENSG00000166086.12	83700	8.63356	3.04353	1470.52	573.29
GLE1	protein_coding	1.3614	2.56934	2.43039e-13	3.24179e-12	1.33455	0.67663	5.93401	929.45	chr9	128504699	128542288	+	37589	3500	ENSG00000119392.14	2733	8.78365	3.08438	1337.79	521.112
LIN7C	protein_coding	1.34752	2.54474	6.00774e-17	1.4572e-15	1.32748	0.676472	47.1597	9888.3	chr11	27494575	27506773	-	12198	4688	ENSG00000148943.11	55327	69.6024	24.717	14198.1	5578.48
RAD21	protein_coding	1.34913	2.54758	5.22732e-17	1.28062e-15	1.3291	0.6764	33.5497	8202.22	chr8	116845934	116874866	-	28932	5466	ENSG00000164754.14	5885	49.5358	17.5636	11780.8	4623.61
SNRPB	protein_coding	1.37061	2.58579	1.7211e-08	1.04513e-07	1.32501	0.67618	26.9759	1208.71	chr20	2461633	2470853	-	9220	1002	ENSG00000125835.18	6628	40.0526	13.8991	1742.7	674.714
POLR2C	protein_coding	1.37797	2.59903	5.35667e-11	4.88008e-10	1.34348	0.676176	7.94725	666.563	chr16	57462386	57472010	+	9624	1876	ENSG00000102978.12	5432	11.804	4.09054	962.841	370.285
RAB8A	protein_coding	1.36139	2.56933	7.89515e-12	8.17234e-11	1.33071	0.675818	11.2691	1320.79	chr19	16111628	16134027	+	22606	2620	ENSG00000167461.11	4218	16.689	5.84925	1901.09	740.483
ZDHHC20	protein_coding	1.34716	2.54411	8.4268e-17	2.00136e-15	1.32695	0.67564	13.0474	3190.27	chr13	21372572	21459370	-	86798	5465	ENSG00000180776.15	253832	19.2547	6.84009	4580.73	1799.81
VCL	protein_coding	1.34666	2.54323	3.07541e-17	7.83748e-16	1.32703	0.675357	75.0772	22475.4	chr10	73998113	74121363	+	123250	6693	ENSG00000035403.17	7414	110.805	39.3498	32264.9	12685.9
NSA2	protein_coding	1.36066	2.56802	3.49964e-13	4.50631e-12	1.3335	0.675299	5.80879	1166.68	chr5	74766990	74780113	+	13123	4490	ENSG00000164346.9	10412	8.59849	3.01909	1679.23	654.137
KIAA1143	protein_coding	1.34149	2.53413	2.33189e-13	3.12257e-12	1.31586	0.674583	6.6605	1526.07	chr3	44748743	44761662	-	12919	5122	ENSG00000163807.5	57456	9.81669	3.50431	2189.37	862.773
TRAM1	protein_coding	1.34464	2.53967	5.91474e-18	1.69134e-16	1.32593	0.674551	31.8847	5260.9	chr8	70573441	70608369	-	34928	3687	ENSG00000067167.7	23471	47.0396	16.7299	7549.52	2972.28
UBE2J1	protein_coding	1.33914	2.53	4.20488e-15	7.60079e-14	1.31684	0.674508	16.4394	3155.01	chr6	89326624	89352848	-	26224	4290	ENSG00000198833.6	51465	24.2169	8.66183	4523.34	1786.69
UBA2	protein_coding	1.34498	2.54026	2.09597e-17	5.48868e-16	1.32561	0.674397	44.0296	8720.79	chr19	34428362	34471251	+	42889	4426	ENSG00000126261.12	10054	64.9824	23.0767	12514.9	4926.72
ATP6V1A	protein_coding	1.34467	2.53972	5.19343e-18	1.48843e-16	1.32602	0.674383	21.2871	4374.12	chr3	113747018	113812056	+	65038	4591	ENSG00000114573.9	523	31.4045	11.1697	6276.92	2471.33
SCRN1	protein_coding	1.33936	2.5304	9.86999e-18	2.73544e-16	1.32062	0.674128	42.8375	11211.2	chr7	29920102	29990289	-	70187	5848	ENSG00000136193.16	9805	63.1105	22.5646	16071.8	6350.59
GIT1	protein_coding	1.36227	2.5709	1.92881e-12	2.20178e-11	1.33322	0.673967	6.32505	1087.02	chr17	29573468	29589627	-	16159	3842	ENSG00000108262.15	28964	9.36686	3.28325	1565.18	608.869
NUP37	protein_coding	1.36953	2.58387	2.13313e-11	2.05966e-10	1.33698	0.673856	6.23013	660.957	chr12	102073102	102120124	-	47022	2372	ENSG00000075188.8	79023	9.23788	3.2224	953.022	368.893
EI24	protein_coding	1.34732	2.5444	4.44721e-16	9.4118e-15	1.32611	0.673599	31.9015	3521.17	chr11	125569215	125584687	+	15472	2467	ENSG00000149547.14	9538	47.1014	16.7016	5055.51	1986.84
COTL1	protein_coding	1.34602	2.54211	1.476e-12	1.71697e-11	1.31826	0.673578	21.34	1760.77	chr16	84565593	84618077	-	52484	1843	ENSG00000103187.7	23406	31.5148	11.1652	2526.74	994.802
CD44	protein_coding	1.3459	2.54189	1.97416e-16	4.4244e-15	1.32525	0.67357	218.63	59668.1	chr11	35138869	35232402	+	93533	6102	ENSG00000026508.18	960	322.705	114.555	85643.7	33692.5
ATP6V1B2	protein_coding	1.34302	2.53681	2.74226e-13	3.60713e-12	1.31715	0.673557	9.55785	1229.58	chr8	20197366	20221701	+	24335	2875	ENSG00000147416.10	526	14.0946	5.02107	1764.58	694.581
NF2	protein_coding	1.34008	2.53165	4.3138e-18	1.25881e-16	1.32171	0.673398	27.2535	8744.4	chr22	29603555	29698598	+	95043	7170	ENSG00000186575.17	4771	40.1664	14.3407	12537.3	4951.53
NETO2	protein_coding	1.34584	2.54179	2.12304e-15	4.03378e-14	1.32369	0.673288	5.24065	1753.97	chr16	47077702	47143997	-	66295	7481	ENSG00000171208.9	81831	7.73238	2.74892	2517.99	989.956
AK4	protein_coding	1.34696	2.54376	4.84733e-16	1.0208e-14	1.32572	0.673221	6.11902	1994.3	chr1	65147548	65232145	+	84597	7284	ENSG00000162433.14	205	9.03195	3.20609	2863.28	1125.31
KARS	protein_coding	1.36035	2.56747	3.23047e-11	3.03689e-10	1.32787	0.673206	16.547	1802.02	chr16	75627473	75647679	-	20206	2435	ENSG00000065427.14	3735	24.506	8.58809	2593.48	1010.56
PRPS2	protein_coding	1.36629	2.57807	4.62527e-11	4.25913e-10	1.33286	0.673111	7.49628	919.832	chrX	12791369	12824222	+	32853	2743	ENSG00000101911.12	5634	11.1126	3.87998	1325.33	514.33
B4GALT1	protein_coding	1.34749	2.54469	1.85697e-15	3.56389e-14	1.32534	0.672894	15.1846	3329.47	chr9	33104081	33167356	-	63275	4901	ENSG00000086062.12	2683	22.4227	7.9466	4780.43	1878.51
PRKAR1B	protein_coding	1.37356	2.5911	1.34149e-09	9.65876e-09	1.33368	0.672802	3.17864	426.596	chr7	549196	727650	-	178454	2999	ENSG00000188191.14	5575	4.71457	1.64271	615.218	237.974
PRNP	protein_coding	1.3402	2.53186	6.12244e-17	1.48291e-15	1.32047	0.672496	27.3545	3252.63	chr20	4686235	4701590	+	15355	2657	ENSG00000171867.16	5621	40.315	14.394	4663.87	1841.4
MFSD6	protein_coding	1.36642	2.5783	8.7962e-09	5.58333e-08	1.32308	0.672463	1.78784	390.328	chr2	190408354	190502315	+	93961	4879	ENSG00000151690.14	54842	2.64671	0.92898	562.966	217.69
MAGED1	protein_coding	1.34761	2.54489	2.37085e-13	3.16731e-12	1.32158	0.671888	7.78088	1078.46	chrX	51803006	51902357	+	99351	3095	ENSG00000179222.17	9500	11.4903	4.07149	1547.96	608.96
MTHFD2	protein_coding	1.33762	2.52734	6.19489e-16	1.29502e-14	1.31666	0.671742	45.5411	9076.12	chr2	74198561	74217565	+	19004	4456	ENSG00000065911.11	10797	67.0859	23.9963	13006.9	5145.36
MREG	protein_coding	1.35973	2.56637	3.72051e-12	4.07303e-11	1.33009	0.671281	5.73346	674.247	chr2	215942804	216013623	-	70819	2628	ENSG00000118242.15	55686	8.48465	2.98228	970.468	378.026
ATMIN	protein_coding	1.34274	2.53633	2.70253e-15	5.03413e-14	1.32058	0.671241	6.74934	1812.77	chr16	81035846	81047358	+	11512	6004	ENSG00000166454.9	23300	9.95323	3.54544	2600.75	1024.78
CTNNAL1	protein_coding	1.34631	2.54261	2.57011e-13	3.40953e-12	1.32029	0.671036	14.0131	1730.1	chr9	108942568	109013529	-	70961	2759	ENSG00000119326.14	8727	20.6939	7.33221	2483.09	977.109
APOOL	protein_coding	1.33645	2.52529	1.26977e-15	2.48719e-14	1.31509	0.670843	10.1142	2965.16	chrX	85003825	85093316	+	89491	6548	ENSG00000155008.13	139322	14.8922	5.33628	4248.64	1681.69
STARD7	protein_coding	1.34333	2.53736	5.96253e-15	1.06429e-13	1.32057	0.670756	59.8044	9006.44	chr2	96184858	96208818	-	23960	3368	ENSG00000084090.13	56910	88.226	31.3828	12921.2	5091.68
GSPT1	protein_coding	1.34156	2.53425	1.05488e-15	2.10483e-14	1.32007	0.670748	32.7114	10467.6	chr16	11868127	11916082	-	47955	7153	ENSG00000103342.12	2935	48.2544	17.1684	15011.8	5923.49
HADHA	protein_coding	1.33991	2.53135	7.97989e-16	1.63421e-14	1.31867	0.670726	17.7145	2489.55	chr2	26190634	26244726	-	54092	3139	ENSG00000084754.11	3030	26.1227	9.30628	3568.79	1410.32
VDAC1	protein_coding	1.34526	2.54076	1.30638e-14	2.15838e-13	1.32182	0.670659	98.7102	9486.59	chr5	133971914	134005133	-	33219	2149	ENSG00000213585.10	7416	145.718	51.7025	13614.8	5358.37
FAM171B	protein_coding	1.33751	2.52714	2.71484e-13	3.58207e-12	1.31195	0.670344	8.43276	2200.25	chr2	186693970	186765965	+	71995	5826	ENSG00000144369.12	165215	12.4141	4.45144	3153.47	1247.02
AGAP1	protein_coding	1.33348	2.5201	1.21433e-15	2.38404e-14	1.31229	0.67026	4.46196	2560.48	chr2	235494088	236131800	+	637712	12823	ENSG00000157985.18	116987	6.56687	2.35704	3666.83	1454.14
VPS26A	protein_coding	1.33355	2.52023	1.1842e-17	3.22965e-16	1.31497	0.670045	36.6934	5303.65	chr10	69123511	69172861	+	49350	3229	ENSG00000122958.14	9559	54.01	19.3768	7594.51	3012.79
HNRNPUL1	protein_coding	1.33872	2.52926	4.72902e-16	9.98348e-15	1.31787	0.669829	26.085	4861.58	chr19	41262495	41307598	+	45103	4165	ENSG00000105323.16	11100	38.4577	13.7122	6968.12	2755.04
PTPN11	protein_coding	1.33247	2.51833	1.55723e-18	4.85925e-17	1.31488	0.669809	36.5546	10501.8	chr12	112418908	112509913	+	91005	6418	ENSG00000179295.17	5781	53.8009	19.3084	15034.2	5969.4
C1QBP	protein_coding	1.36568	2.57697	1.01737e-09	7.51814e-09	1.32704	0.669763	25.8647	1316.85	chr17	5432876	5439155	-	6379	1139	ENSG00000108561.8	708	38.3506	13.3787	1897.16	736.538
TRIP12	protein_coding	1.33011	2.51421	1.81274e-18	5.57514e-17	1.31254	0.669002	61.9167	28304.9	chr2	229763837	229922009	-	158172	10214	ENSG00000153827.13	9320	91.0868	32.7466	40501.5	16108.3
RPA1	protein_coding	1.33624	2.52493	8.29504e-15	1.42845e-13	1.3136	0.668891	14.6585	2848.1	chr17	1829983	1899554	+	69571	4340	ENSG00000132383.11	6117	21.6047	7.71227	4079.8	1616.4
ATP6V1G1	protein_coding	1.34603	2.54211	2.16658e-13	2.92181e-12	1.32019	0.668869	23.0768	1114.81	chr9	114587745	114598373	+	10628	1080	ENSG00000136888.6	9550	34.0648	12.0888	1600.48	629.136
SNRNP40	protein_coding	1.34869	2.54682	6.67451e-13	8.16995e-12	1.32161	0.668691	18.7432	1695.66	chr1	31259567	31296770	-	37203	2023	ENSG00000060688.12	9410	27.6881	9.7983	2435.32	956.001
WSB2	protein_coding	1.33482	2.52244	2.60271e-16	5.72061e-15	1.31451	0.668569	30.7575	4240.97	chr12	118032693	118062174	-	29481	3082	ENSG00000176871.8	55884	45.2971	16.2179	6074.38	2407.55
PA2G4	protein_coding	1.34352	2.5377	8.04574e-14	1.16821e-12	1.3187	0.668495	40.2836	3900.52	chr12	56104318	56113907	+	9589	2165	ENSG00000170515.13	5036	59.4525	21.1147	5596.01	2205.03
PRSS23	protein_coding	1.33992	2.53137	1.60617e-14	2.62076e-13	1.31659	0.668471	37.1884	9859.48	chr11	86800239	86952910	+	152671	5927	ENSG00000150687.11	11098	54.8502	19.5267	14135	5583.95
HSD17B12	protein_coding	1.33516	2.52303	5.87203e-16	1.23054e-14	1.31435	0.668218	18.0787	2222.34	chr11	43680557	43856610	+	176053	2745	ENSG00000149084.12	51144	26.6172	9.54026	3183.28	1261.39
RRM1	protein_coding	1.33255	2.51848	1.96976e-17	5.17403e-16	1.31375	0.668213	32.0965	4825.43	chr11	4094808	4138876	+	44068	3359	ENSG00000167325.14	6240	47.2518	16.9412	6908.11	2742.75
ATP6V1E1	protein_coding	1.34082	2.53296	1.54257e-14	2.52421e-13	1.31749	0.668094	23.791	1492.28	chr22	17592135	17628818	-	36683	1402	ENSG00000131100.12	529	35.0789	12.5032	2139.95	844.606
ABHD2	protein_coding	1.33	2.51403	8.27419e-18	2.32329e-16	1.31173	0.668036	16.2374	6712.43	chr15	89088149	89202360	+	114211	9236	ENSG00000140526.17	11057	23.8884	8.58642	9604.91	3819.96
RAB5B	protein_coding	1.33134	2.51637	7.18101e-16	1.48483e-14	1.31058	0.66803	12.8768	3127.27	chr12	55973912	55996683	+	22771	5428	ENSG00000111540.15	5869	18.9473	6.80618	4476.48	1778.06
NUDT11	protein_coding	1.37772	2.59857	4.27082e-09	2.83616e-08	1.33496	0.667884	4.76957	508.219	chrX	51490010	51496596	-	6586	2385	ENSG00000196368.4	55190	7.08462	2.45452	734.084	282.354
TPD52	protein_coding	1.33656	2.52549	1.13123e-15	2.24149e-14	1.31527	0.667862	9.69171	1748.39	chr8	80034744	80171659	-	136915	4031	ENSG00000076554.15	7163	14.2776	5.10583	2505.11	991.668
CUL4B	protein_coding	1.32958	2.5133	9.69024e-18	2.68998e-16	1.31126	0.667699	19.9641	4862.08	chrX	120524608	120575794	-	51186	5440	ENSG00000158290.16	8450	29.367	10.5612	6956.68	2767.47
MALL	protein_coding	1.3871	2.61552	3.1959e-08	1.8538e-07	1.33809	0.667499	4.25739	581.761	chr2	110083869	110116566	-	32697	3061	ENSG00000144063.3	7851	6.33631	2.17847	841.748	321.773
SARAF	protein_coding	1.35821	2.56366	8.9358e-10	6.67841e-09	1.32049	0.66729	4.41154	424.848	chr8	30063011	30083208	-	20197	2155	ENSG00000133872.13	51669	6.52523	2.29785	611.718	237.979
CCDC6	protein_coding	1.33175	2.51708	1.07012e-15	2.13027e-14	1.31072	0.667214	23.4693	6100.32	chr10	59788762	59906656	-	117894	5811	ENSG00000108091.10	8030	34.5434	12.3952	8732.27	3468.37
HNRNPK	protein_coding	1.3326	2.51857	1.00939e-15	2.02333e-14	1.31157	0.667165	138.646	18882	chr9	83968082	83980604	-	12522	3045	ENSG00000165119.20	3190	204.111	73.1803	27031.8	10732.2
BRI3BP	protein_coding	1.32932	2.51283	1.55634e-17	4.15186e-16	1.31077	0.667065	13.0821	3893.62	chr12	124993699	125031231	+	37532	6648	ENSG00000184992.10	140707	19.2427	6.9215	5570.71	2216.53
SDC1	protein_coding	1.34344	2.53756	3.54801e-11	3.31536e-10	1.31201	0.666576	10.6247	1578.03	chr2	20200796	20225433	-	24637	3319	ENSG00000115884.10	6382	15.6878	5.56156	2263.51	892.553
OAT	protein_coding	1.3305	2.51489	5.01441e-17	1.23554e-15	1.3113	0.666548	28.7962	2697.46	chr10	124397302	124418976	-	21674	2092	ENSG00000065154.11	4942	42.3742	15.2183	3860.05	1534.87
EFR3A	protein_coding	1.32487	2.50511	3.30018e-15	6.02918e-14	1.30344	0.666527	17.5258	4373.43	chr8	131904087	132013642	+	109555	5573	ENSG00000132294.14	23167	25.746	9.30565	6252.07	2494.79
PCDHGC3	protein_coding	1.35234	2.55326	1.75814e-11	1.72288e-10	1.32125	0.666225	4.15147	529.724	chr5	141475946	141478795	+	37033	2849	ENSG00000240184.6	5098	6.13105	2.17188	761.112	298.335
LARP1	protein_coding	1.32848	2.51138	4.54183e-17	1.12558e-15	1.30942	0.666121	60.527	17862.8	chr5	154712901	154817607	+	104706	6595	ENSG00000155506.16	23367	89.053	32.0009	25551.5	10174.1
GBA	protein_coding	1.36992	2.58457	4.51389e-09	2.98714e-08	1.32772	0.666113	3.51431	394.916	chr1	155234451	155244699	-	10248	2511	ENSG00000177628.15	2629	5.21347	1.81515	569.283	220.549
HAT1	protein_coding	1.33402	2.52104	3.072e-14	4.7799e-13	1.3105	0.66583	36.7276	2672.76	chr2	171922464	171983682	+	61218	1626	ENSG00000128708.12	8520	54.1118	19.3435	3827.15	1518.37
GJA1	protein_coding	1.44476	2.72217	0.0411365	0.0801908	1.11778	0.665407	2.03279	309.507	chr6	121435576	121449727	+	14151	3413	ENSG00000152661.8	2697	3.06061	1.00497	452.627	166.388
PRKCA	protein_coding	1.32726	2.50925	5.27175e-17	1.28966e-15	1.30817	0.665349	10.7792	4222.72	chr17	66302825	66810743	+	507918	8751	ENSG00000154229.11	5578	15.856	5.70235	6038.77	2406.66
HSPA4	protein_coding	1.32253	2.50105	5.19644e-18	1.48843e-16	1.30479	0.665331	51.7051	11231.4	chr5	133051961	133106449	+	54488	4852	ENSG00000170606.14	3308	75.9477	27.4626	16047.2	6415.53
PERP	protein_coding	1.32644	2.50783	1.16003e-15	2.2906e-14	1.3056	0.665261	59.9139	11506.1	chr6	138088504	138107511	-	19007	4290	ENSG00000112378.11	64065	88.1532	31.6745	16451.6	6560.56
TMCO1	protein_coding	1.33365	2.5204	1.57289e-14	2.56891e-13	1.31067	0.664779	6.38188	1526.49	chr1	165724292	165827755	-	103463	5345	ENSG00000143183.16	54499	9.39954	3.36422	2185.9	867.072
NECTIN2	protein_coding	1.34632	2.54263	1.69097e-10	1.42582e-09	1.31237	0.664766	5.11651	809.592	chr19	44846174	44889228	+	43054	3536	ENSG00000130202.9	5819	7.55497	2.67806	1161.76	457.428
WBP2	protein_coding	1.33052	2.51493	9.6057e-15	1.6344e-13	1.30806	0.664761	13.742	1417.87	chr17	75845698	75856507	-	10809	2305	ENSG00000132471.11	23558	20.2226	7.26133	2029.36	806.379
CSDE1	protein_coding	1.32306	2.50196	3.91668e-18	1.1488e-16	1.30542	0.664717	80.703	15580.2	chr1	114716912	114758050	-	41138	4313	ENSG00000009307.15	7812	118.593	42.8134	22262.7	8897.68
SEMA3D	protein_coding	1.33684	2.52598	3.41417e-13	4.40954e-12	1.31112	0.664557	3.17462	990.918	chr7	84995552	85186855	-	191303	6969	ENSG00000153993.13	223117	4.67507	1.67417	1419.95	561.889
DIMT1	protein_coding	1.33864	2.52913	5.60302e-09	3.65414e-08	1.29873	0.664423	6.08594	857.695	chr5	62387253	62403933	-	16680	3149	ENSG00000086189.9	27292	8.97885	3.19301	1228.73	486.658
ELOVL2	protein_coding	1.33466	2.52217	6.69443e-14	9.84306e-13	1.31048	0.664399	13.805	2468.29	chr6	10980758	11044314	-	63556	3997	ENSG00000197977.3	54898	20.3373	7.27281	3535.18	1401.4
CALM1	protein_coding	1.32184	2.49985	4.30554e-16	9.13458e-15	1.30183	0.664087	16.0167	3273.55	chr14	90396982	90408261	+	11279	4566	ENSG00000198668.10	801	23.5229	8.51061	4677.02	1870.07
MCRS1	protein_coding	1.35625	2.56018	4.92309e-10	3.84757e-09	1.31973	0.663988	6.1473	578.809	chr12	49558294	49568153	-	9859	2105	ENSG00000187778.13	10445	9.09344	3.20116	832.359	325.258
CDK4	protein_coding	1.33208	2.51766	1.1792e-13	1.66372e-12	1.30755	0.663922	16.9647	1576.62	chr12	57747726	57752521	-	4795	2076	ENSG00000135446.16	1019	24.9847	8.94472	2256.56	896.678
SNX12	protein_coding	1.32774	2.51009	3.0356e-15	5.59965e-14	1.30622	0.663751	22.5711	2618.67	chrX	71056331	71073426	-	17095	2593	ENSG00000147164.11	29934	33.2017	11.9406	3745.63	1491.71
GTF2F2	protein_coding	1.35356	2.55542	1.80727e-10	1.51939e-09	1.31898	0.66371	7.04471	705.504	chr13	45120514	45284909	+	164395	2239	ENSG00000188342.11	2963	10.418	3.67141	1014.31	396.696
PTBP3	protein_coding	1.32509	2.50548	6.99397e-16	1.44966e-14	1.30463	0.663415	37.4709	13810.4	chr9	112217715	112333667	-	115952	8236	ENSG00000119314.15	9991	55.107	19.8347	19741.4	7879.28
CCT2	protein_coding	1.32729	2.5093	6.59433e-15	1.16732e-13	1.30526	0.663364	87.5169	9335.67	chr12	69585333	69601570	+	16237	2385	ENSG00000166226.12	10576	128.727	46.307	13351.3	5320.03
ANXA2	protein_coding	1.32537	2.50597	1.57086e-12	1.82113e-11	1.2988	0.663198	165.46	13967.2	chr15	60347133	60398043	-	50910	1886	ENSG00000182718.16	302	243.52	87.4012	19966.2	7968.15
HIPK2	protein_coding	1.32344	2.50261	1.5623e-16	3.56205e-15	1.30392	0.663195	9.69493	6682.31	chr7	139561569	139777778	-	216209	15402	ENSG00000064393.15	28996	14.2498	5.14008	9549.29	3815.33
RPL4	protein_coding	1.324	2.50359	1.38641e-12	1.62048e-11	1.29764	0.662726	82.6252	12086.2	chr15	66498014	66524532	-	26518	3268	ENSG00000174444.14	6124	121.573	43.6779	17272.5	6899.8
GLUD1	protein_coding	1.3256	2.50637	8.46755e-15	1.45523e-13	1.30347	0.662551	27.2884	3711.64	chr10	87050485	87094866	-	44381	3039	ENSG00000148672.8	2746	40.1411	14.4356	5306.05	2117.23
STK39	protein_coding	1.33105	2.51586	5.46393e-14	8.16011e-13	1.30723	0.662507	5.92735	1013.65	chr2	167954019	168248141	-	294122	3820	ENSG00000198648.10	27347	8.72116	3.13354	1450.81	576.491
FAF1	protein_coding	1.33451	2.52189	9.57626e-12	9.72989e-11	1.30535	0.662471	5.55786	1695.63	chr1	50437027	50960263	-	523236	6817	ENSG00000185104.19	11124	8.1919	2.92381	2428.05	963.207
ARNT2	protein_coding	1.32741	2.50952	5.17644e-11	4.72343e-10	1.29662	0.662429	2.32372	717.133	chr15	80404350	80597937	+	193587	6894	ENSG00000172379.20	9915	3.41623	1.23121	1026.2	408.063
MLF2	protein_coding	1.33398	2.52097	8.45419e-10	6.349e-09	1.29826	0.662386	12.9779	1360.27	chr12	6747995	6767475	-	19480	2342	ENSG00000089693.10	8079	19.1323	6.82348	1947.32	773.211
MGAT5	protein_coding	1.31809	2.49336	1.21421e-13	1.7103e-12	1.29431	0.662113	4.53666	1676.72	chr2	134120181	134454621	+	334440	8255	ENSG00000152127.8	4249	6.65695	2.41637	2394.16	959.281
GNB2	protein_coding	1.34652	2.54298	3.17219e-08	1.84192e-07	1.30158	0.662054	7.01361	650.659	chr7	100673530	100679174	+	5644	2073	ENSG00000172354.9	2783	10.3649	3.6623	933.512	367.807
GRINA	protein_coding	1.34513	2.54053	1.40812e-09	1.01129e-08	1.30754	0.662033	8.70965	767.132	chr8	143990057	143993415	+	3358	1968	ENSG00000178719.16	2907	12.8641	4.55519	1100.54	433.719
SSR3	protein_coding	1.31977	2.49626	4.75607e-17	1.17539e-15	1.30105	0.661859	29.484	5293.77	chr3	156540139	156555184	-	15045	4011	ENSG00000114850.6	6747	43.3073	15.6607	7559.42	3028.13
PPP1CB	protein_coding	1.31636	2.49038	8.43063e-18	2.35947e-16	1.29864	0.661858	53.8285	12043.4	chr2	28751747	28802940	+	51193	4998	ENSG00000213639.9	5500	78.9903	28.6668	17186.3	6900.45
WIPI1	protein_coding	1.36033	2.56744	5.78845e-07	2.75487e-06	1.30428	0.661509	2.67471	226.176	chr17	68421281	68457479	-	36198	1890	ENSG00000070540.12	55062	3.95688	1.39255	326.053	126.299
ARF3	protein_coding	1.31845	2.49398	2.10527e-16	4.69975e-15	1.29899	0.661479	36.4066	5578.7	chr12	48935722	48957551	-	21829	3424	ENSG00000134287.9	377	53.4526	19.3607	7964.59	3192.82
AMFR	protein_coding	1.32652	2.50797	4.72e-13	5.93908e-12	1.30105	0.661362	9.41761	1517.79	chr16	56361451	56425538	-	64087	3600	ENSG00000159461.14	267	13.856	4.97922	2169.85	865.727
EMC3	protein_coding	1.35469	2.55742	9.01102e-10	6.72843e-09	1.31719	0.661327	3.37158	454.386	chr3	9962536	9987120	-	24584	3013	ENSG00000125037.12	55831	4.98618	1.75699	653.302	255.471
SLC1A5	protein_coding	1.33274	2.51881	1.16814e-12	1.3776e-11	1.30603	0.661192	12.907	1923.75	chr19	46774882	46788594	-	13712	3332	ENSG00000105281.12	6510	19.0109	6.803	2754.15	1093.36
DHCR7	protein_coding	1.32032	2.49721	8.90929e-16	1.81152e-14	1.29993	0.660587	25.4775	3040.05	chr11	71434413	71448435	-	14022	2666	ENSG00000172893.15	1717	37.4276	13.5275	4341.63	1738.46
PCLAF	protein_coding	1.32835	2.51116	1.22778e-13	1.72576e-12	1.30399	0.660544	11.558	994.723	chr15	64364310	64381510	-	17200	1922	ENSG00000166803.12	9768	17.0035	6.11255	1422.67	566.775
IMMT	protein_coding	1.31696	2.49141	1.41497e-16	3.26532e-15	1.29779	0.660086	24.3341	3357.52	chr2	86143931	86195770	-	51839	3082	ENSG00000132305.20	10989	35.7225	12.9457	4791.97	1923.07
TMEM19	protein_coding	1.32106	2.49849	2.12187e-15	4.03378e-14	1.30009	0.659961	6.13464	1599.32	chr12	71686086	71705046	+	18960	5820	ENSG00000139291.13	55266	9.01018	3.2591	2284.23	914.406
SSR1	protein_coding	1.31512	2.48823	3.01262e-17	7.71194e-16	1.29683	0.659902	12.6259	6150.32	chr6	7268305	7313220	-	44915	10880	ENSG00000124783.13	6745	18.5299	6.72194	8774.39	3526.25
VWA1	protein_coding	1.31932	2.49548	7.28062e-16	1.50361e-14	1.2991	0.659884	9.13999	1907.08	chr1	1435522	1442882	+	7360	4659	ENSG00000179403.11	64856	13.421	4.85901	2722.92	1091.24
DNAJC5	protein_coding	1.31688	2.49126	6.62422e-16	1.37971e-14	1.29683	0.659384	12.17	2839.77	chr20	63895181	63936031	+	40850	5213	ENSG00000101152.10	80331	17.8648	6.47529	4053.05	1626.49
TARS	protein_coding	1.31487	2.48779	2.97976e-15	5.50853e-14	1.29397	0.659313	44.1915	9006.88	chr5	33440695	33469539	+	28844	4556	ENSG00000113407.13	6897	64.8352	23.5478	12849.6	5164.12
H3F3B	protein_coding	1.32572	2.50658	3.36543e-13	4.35646e-12	1.30062	0.658893	87.0003	11394.7	chr17	75776433	75785486	-	9053	2929	ENSG00000132475.10	3021	127.968	46.0324	16290.7	6498.72
EXOC5	protein_coding	1.30899	2.47768	1.91829e-15	3.67744e-14	1.28865	0.658803	10.6226	5042.06	chr14	57200506	57269008	-	68502	10606	ENSG00000070367.15	10640	15.5635	5.68164	7185.25	2898.86
FAM171A1	protein_coding	1.327	2.5088	1.21427e-11	1.21506e-10	1.29807	0.658632	3.7775	667.983	chr10	15211642	15371059	-	159417	3952	ENSG00000148468.16	221061	5.55537	1.99962	955.653	380.312
MRPS27	protein_coding	1.32525	2.50576	3.88802e-13	4.96899e-12	1.30004	0.658605	14.1093	2238.06	chr5	72219408	72320261	-	100853	3546	ENSG00000113048.16	23107	20.7514	7.46725	3199.53	1276.6
SMARCA5	protein_coding	1.3036	2.46843	2.05458e-14	3.28043e-13	1.28193	0.658528	14.1866	5030.85	chr4	143513462	143557486	+	44024	7923	ENSG00000153147.5	8467	20.7601	7.61302	7161.72	2899.99
SPPL2A	protein_coding	1.31088	2.48092	5.53828e-17	1.34715e-15	1.29246	0.658509	14.4849	4782.72	chr15	50702265	50765808	-	63543	7372	ENSG00000138600.9	84888	21.2303	7.73946	6817.82	2747.63
MANEA	protein_coding	1.31218	2.48317	1.78304e-14	2.87642e-13	1.29019	0.658444	9.88563	2200.21	chr6	95577542	95609457	+	31915	4973	ENSG00000172469.15	79694	14.4954	5.2759	3137.79	1262.63
VOPP1	protein_coding	1.3164	2.49045	6.68421e-15	1.18079e-13	1.29489	0.658101	13.7624	2552.59	chr7	55470612	55572525	-	101913	4143	ENSG00000154978.12	81552	20.2081	7.3167	3642.42	1462.77
PAIP1	protein_coding	1.32069	2.49786	1.12535e-13	1.59432e-12	1.29683	0.658087	21.178	2985.81	chr5	43526266	43557695	-	31429	3152	ENSG00000172239.13	10605	31.1147	11.2413	4264.83	1706.79
ATG4A	protein_coding	1.34121	2.53364	3.41794e-09	2.30468e-08	1.30224	0.658024	3.4959	361.965	chrX	108091667	108154671	+	63004	2315	ENSG00000101844.17	115201	5.15782	1.83398	519.481	204.449
TSPAN13	protein_coding	1.33716	2.52653	8.93355e-09	5.66841e-08	1.29634	0.657755	13.5469	1268.6	chr7	16753534	16784536	+	31002	2093	ENSG00000106537.7	27075	19.9892	7.10463	1817.33	719.878
TMED5	protein_coding	1.31127	2.48159	1.38591e-16	3.20258e-15	1.29235	0.657438	13.7202	3911.68	chr1	93149741	93180728	-	30987	6368	ENSG00000117500.12	50999	20.1205	7.31996	5576.52	2246.85
MYORG	protein_coding	1.35919	2.56541	2.6345e-08	1.54705e-07	1.31365	0.657421	1.16941	335.097	chr9	34366669	34376853	-	10184	6398	ENSG00000164976.8	57462	1.72903	0.60979	482.335	187.86
VAT1	protein_coding	1.31567	2.48918	6.19278e-13	7.62944e-12	1.29059	0.657105	7.71608	990.089	chr17	43014604	43022418	-	7814	2865	ENSG00000108828.15	10493	11.3219	4.11022	1413.13	567.051
APH1A	protein_coding	1.31984	2.49639	4.12217e-11	3.81435e-10	1.28982	0.656663	15.6617	1654.47	chr1	150265398	150269303	-	3905	2360	ENSG00000117362.12	51107	23.0255	8.29785	2362.1	946.845
PRPF19	protein_coding	1.31916	2.4952	3.23861e-13	4.19866e-12	1.29445	0.656193	13.6666	1319.6	chr11	60890729	60906588	-	15859	2157	ENSG00000110107.8	27339	20.0775	7.25572	1884.02	755.186
RPN1	protein_coding	1.30905	2.47778	4.85967e-16	1.02214e-14	1.28953	0.656109	40.5823	4790.04	chr3	128619969	128681075	-	61106	2636	ENSG00000163902.11	6184	59.5029	21.6617	6825.32	2754.76
PRPF8	protein_coding	1.3052	2.47118	4.479e-18	1.30479e-16	1.2882	0.655995	26.9556	9045.36	chr17	1650628	1684882	-	34254	7492	ENSG00000174231.16	10594	39.4813	14.4299	12879	5211.68
CYB5B	protein_coding	1.30624	2.47297	7.38158e-14	1.07885e-12	1.28348	0.655714	77.6202	6725.24	chr16	69424524	69466266	+	41742	1937	ENSG00000103018.16	80777	113.682	41.5585	9578.46	3872.02
SHC1	protein_coding	1.31075	2.4807	3.65716e-15	6.66711e-14	1.28991	0.655658	36.9019	5962.77	chr1	154962297	154974376	-	12079	3610	ENSG00000160691.18	6464	54.1262	19.6776	8499.39	3426.14
GMFB	protein_coding	1.30369	2.4686	3.46169e-16	7.41791e-15	1.2846	0.655581	17.791	5529.51	chr14	54474483	54489196	-	14713	6943	ENSG00000197045.12	2764	26.0428	9.53911	7871.35	3187.67
ACTR3	protein_coding	1.30383	2.46883	9.96536e-17	2.34077e-15	1.2854	0.655558	36.9929	11491.8	chr2	113889959	113962596	+	72637	6940	ENSG00000115091.11	10096	54.1582	19.8276	16358.4	6625.14
GOT2	protein_coding	1.32249	2.50097	2.98934e-12	3.32797e-11	1.29541	0.655001	7.39364	814.667	chr16	58707130	58734357	-	27227	2462	ENSG00000125166.12	2806	10.864	3.92324	1163.98	465.349
CTNND1	protein_coding	1.30456	2.47008	3.51161e-17	8.88291e-16	1.28662	0.65499	47.5491	13993.3	chr11	57753242	57819546	+	66304	6573	ENSG00000198561.13	1500	69.6466	25.4516	19921.7	8065
ANO9	protein_coding	1.36751	2.58025	1.26195e-07	6.67264e-07	1.31619	0.654953	1.98037	225.281	chr11	418262	442011	-	23749	2542	ENSG00000185101.12	338440	2.93355	1.0272	324.469	126.093
PPP2R5D	protein_coding	1.32042	2.49739	2.69071e-11	2.56758e-10	1.2909	0.654928	6.29528	858.356	chr6	42984498	43012342	+	27844	3044	ENSG00000112640.14	5528	9.25125	3.33932	1225.44	491.269
CSRP1	protein_coding	1.31098	2.48111	4.82308e-12	5.18057e-11	1.28412	0.6549	7.77917	869.565	chr1	201483529	201509456	-	25927	2497	ENSG00000159176.13	1465	11.4025	4.1558	1240.11	499.02
CALM3	protein_coding	1.31904	2.49499	8.46785e-11	7.45241e-10	1.2881	0.654878	31.1446	3591.39	chr19	46601073	46610793	+	9720	2577	ENSG00000160014.16	808	45.7873	16.502	5127.25	2055.53
WIPI2	protein_coding	1.31318	2.48488	3.64032e-14	5.58792e-13	1.2906	0.654857	6.36775	1351.54	chr7	5190187	5233826	+	43639	4742	ENSG00000157954.14	26100	9.34041	3.39508	1927.61	775.467
HPCAL1	protein_coding	1.31283	2.48428	4.5632e-14	6.92376e-13	1.2901	0.654395	10.0327	1229.89	chr2	10302906	10427617	+	124711	2737	ENSG00000115756.12	3241	14.7174	5.34795	1753.64	706.135
CORO1C	protein_coding	1.30502	2.47087	9.45105e-16	1.90806e-14	1.28529	0.653794	37.8865	7522.01	chr12	108645108	108731596	-	86488	4436	ENSG00000110880.10	23603	55.4983	20.2747	10710	4334.03
ELOVL5	protein_coding	1.30432	2.46967	2.2706e-15	4.29031e-14	1.28408	0.653777	72.9533	11383	chr6	53267397	53349179	-	81782	3485	ENSG00000012660.13	60481	106.891	39.016	16204.4	6561.62
RPL6	protein_coding	1.28296	2.43337	9.47642e-09	5.984e-08	1.24671	0.65361	65.4063	3292.98	chr12	112405198	112409641	-	4443	1123	ENSG00000089009.15	6128	95.5694	35.2433	4666.77	1919.2
STK24	protein_coding	1.30989	2.47923	7.97424e-13	9.63671e-12	1.28488	0.653502	3.62323	1601.96	chr13	98445184	98577151	-	131967	9873	ENSG00000102572.14	8428	5.31484	1.93162	2282.65	921.262
NBN	protein_coding	1.30078	2.46363	9.49131e-16	1.91393e-14	1.28124	0.653113	19.97	4347.03	chr8	89933335	89984716	-	51381	4863	ENSG00000104320.13	4683	29.2216	10.7183	6184.55	2509.51
EPRS	protein_coding	1.30002	2.46232	1.21583e-17	3.30536e-16	1.28277	0.653098	27.7409	6232.5	chr1	219968600	220046658	-	78058	5014	ENSG00000136628.17	2058	40.5888	14.8929	8864.74	3600.26
ENDOD1	protein_coding	1.30885	2.47745	2.83478e-14	4.44722e-13	1.28669	0.653073	6.06432	1273.15	chr11	95089809	95132645	+	42836	4687	ENSG00000149218.4	23052	8.88682	3.24181	1814.19	732.103
PRR11	protein_coding	1.30968	2.47887	8.6075e-14	1.24314e-12	1.28661	0.652603	12.7933	1472.58	chr17	59155498	59203834	+	48336	2571	ENSG00000068489.12	55771	18.7603	6.82637	2098.59	846.563
PRKAR1A	protein_coding	1.29868	2.46004	3.87632e-17	9.71922e-16	1.28094	0.65247	32.1034	7554.16	chr17	68512031	68551319	+	39288	5255	ENSG00000108946.14	5573	46.9605	17.2463	10742.1	4366.17
GHITM	protein_coding	1.30123	2.46438	3.28199e-16	7.05052e-15	1.28227	0.652276	40.5918	3867.69	chr10	84139439	84153245	+	13806	2128	ENSG00000165678.20	27069	59.4175	21.7661	5502.72	2232.66
MAN1A2	protein_coding	1.29798	2.45884	2.67805e-16	5.86359e-15	1.27928	0.652253	10.8789	4177.66	chr1	117367448	117528872	+	161424	8576	ENSG00000198162.12	10905	15.9087	5.84909	5940.19	2415.13
CLPP	protein_coding	1.41859	2.67325	4.28985e-05	0.000153081	1.32556	0.652069	2.46918	134.948	chr19	6361451	6368910	+	7459	1222	ENSG00000125656.9	8192	3.69191	1.24646	196.138	73.7584
HCFC1	protein_coding	1.29769	2.45836	1.67205e-17	4.44665e-16	1.28039	0.652049	19.6645	7930.96	chrX	153947552	153971807	-	24255	9004	ENSG00000172534.13	3054	28.7653	10.5638	11275.3	4586.62
RTL8A	protein_coding	1.34244	2.5358	2.50106e-08	1.47222e-07	1.29855	0.651621	6.24171	347.766	chrX	135050931	135052175	-	1244	1244	ENSG00000203950.6	26071	9.20839	3.27503	498.543	196.988
BPNT1	protein_coding	1.36303	2.57226	2.53226e-07	1.26984e-06	1.3097	0.651493	2.30995	291.739	chr1	220057481	220090462	-	32981	2826	ENSG00000162813.17	10380	3.42134	1.19857	420.045	163.432
CCT8	protein_coding	1.30198	2.46567	1.2693e-13	1.77618e-12	1.279	0.651229	33.418	3196.48	chr21	29056321	29073797	-	17476	2136	ENSG00000156261.12	10694	48.9502	17.8859	4547.96	1845
POR	protein_coding	1.32092	2.49825	3.47238e-10	2.79586e-09	1.2877	0.651189	5.38662	677.753	chr7	75915078	75986855	+	71777	2812	ENSG00000127948.15	5447	7.9156	2.85764	967.715	387.79
DDX18	protein_coding	1.29852	2.45977	7.0831e-16	1.46636e-14	1.27925	0.650918	36.908	6271.67	chr2	117814649	117832379	+	17730	3796	ENSG00000088205.12	8886	53.9963	19.8196	8918.19	3625.15
MAP1LC3B	protein_coding	1.28945	2.44434	2.27853e-12	2.5752e-11	1.26461	0.650856	14.1413	1909.13	chr16	87391799	87404779	+	12980	3016	ENSG00000140941.12	81631	20.6418	7.64077	2710.64	1107.62
NAA50	protein_coding	1.30195	2.46562	1.6189e-14	2.63901e-13	1.28053	0.65072	58.248	16630.2	chr3	113716459	113746300	-	29841	6381	ENSG00000121579.12	80218	85.2821	31.2138	23663.6	9596.84
ABCG2	protein_coding	1.29826	2.45931	5.01273e-15	8.99452e-14	1.2778	0.650531	14.0287	3022.36	chr4	88090263	88231322	-	141059	4813	ENSG00000118777.11	9429	20.521	7.53637	4297.85	1746.86
RARS	protein_coding	1.29273	2.44992	3.43161e-14	5.29607e-13	1.27123	0.65038	43.7095	4428.73	chr5	168486444	168519299	+	32855	2264	ENSG00000113643.8	5917	63.8496	23.5694	6290.9	2566.56
KDM1A	protein_coding	1.29719	2.4575	2.26248e-14	3.59557e-13	1.27576	0.650228	25.0598	3511.27	chr1	23019442	23083689	+	64247	3128	ENSG00000004487.16	23028	36.6718	13.4477	4991.03	2031.52
SLC35B2	protein_coding	1.30988	2.47921	6.27418e-12	6.58615e-11	1.28276	0.649972	9.14178	934.982	chr6	44254095	44257890	-	3795	2283	ENSG00000157593.18	347734	13.4096	4.87394	1332.24	537.728
ALDH9A1	protein_coding	1.30991	2.47926	4.69409e-12	5.0579e-11	1.28312	0.649818	9.59329	1112.7	chr1	165662215	165698863	-	36648	2593	ENSG00000143149.12	223	14.0653	5.12129	1586.14	639.255
RAB32	protein_coding	1.31242	2.48357	1.46015e-08	8.96862e-08	1.27276	0.649761	7.44181	405.125	chr6	146543692	146554965	+	11273	1217	ENSG00000118508.4	10981	10.9231	3.96048	578.335	231.915
ME1	protein_coding	1.31249	2.4837	1.23801e-11	1.23584e-10	1.28447	0.649761	4.79924	724.973	chr6	83210388	83431071	-	220683	3371	ENSG00000065833.8	4199	7.03662	2.56187	1033.86	416.084
UBE2L3	protein_coding	1.30372	2.46865	9.81355e-13	1.17187e-11	1.27886	0.649508	16.3508	2365.55	chr22	21549446	21624034	+	74588	3232	ENSG00000185651.14	7332	23.957	8.74457	3366.94	1364.16
GLCE	protein_coding	1.28946	2.44436	8.03913e-13	9.70142e-12	1.2656	0.649477	8.23444	1864.05	chr15	69160633	69272217	+	111584	5055	ENSG00000138604.9	26035	12.0177	4.4512	2646.5	1081.6
ARPC1A	protein_coding	1.32483	2.50503	1.18026e-07	6.27954e-07	1.2782	0.649401	16.9148	347.356	chr7	99363542	99366257	+	40348	458	ENSG00000241685.9	10552	24.869	8.96067	495.93	198.783
ADGRL2	protein_coding	1.28829	2.44239	5.2066e-14	7.8099e-13	1.26671	0.649266	11.3139	3352.91	chr1	81306165	81992422	+	686257	6620	ENSG00000117114.19	23266	16.5106	6.11729	4758.69	1947.14
DIAPH1	protein_coding	1.29273	2.44991	4.26e-17	1.05881e-15	1.27518	0.649235	23.4925	6386.08	chr5	141515015	141619055	-	104040	6069	ENSG00000131504.16	1729	34.332	12.653	9070.08	3702.09
NRP1	protein_coding	1.30047	2.46309	3.84694e-14	5.88396e-13	1.2785	0.649228	21.1239	10227.3	chr10	33177491	33336262	-	158771	10819	ENSG00000099250.17	8829	30.9256	11.3223	14548.4	5906.24
CAT	protein_coding	1.30544	2.47159	8.51905e-13	1.02589e-11	1.28062	0.648819	11.1042	1144.38	chr11	34438924	34472062	+	33138	2302	ENSG00000121691.5	847	16.2717	5.93675	1629.46	659.299
EIF3M	protein_coding	1.30126	2.46444	4.47545e-13	5.64798e-12	1.27726	0.648569	15.839	3580.79	chr11	32583824	32606262	+	22438	5051	ENSG00000149100.12	10480	23.1963	8.48179	5094.31	2067.27
MAPRE3	protein_coding	1.40176	2.64224	1.34894e-05	5.21874e-05	1.32182	0.648509	1.26809	129.492	chr2	26970611	27027196	+	56585	2283	ENSG00000084764.11	22924	1.88765	0.64853	187.617	71.3678
FH	protein_coding	1.3131	2.48475	2.03271e-10	1.69972e-09	1.28129	0.648407	9.82368	790.397	chr1	241497602	241519761	-	22159	1797	ENSG00000091483.6	2271	14.4159	5.23144	1126.88	453.917
PM20D2	protein_coding	1.28734	2.44078	1.13101e-12	1.33673e-11	1.26329	0.648383	8.76354	1847.94	chr6	89146049	89165565	+	19516	4708	ENSG00000146281.5	135293	12.7853	4.74173	2622.51	1073.37
CTSO	protein_coding	1.3406	2.53257	2.6952e-07	1.34486e-06	1.28973	0.648095	1.74422	230.436	chr4	155924117	155953917	-	29800	2954	ENSG00000256043.2	1519	2.56969	0.91874	330.751	130.122
SELENOF	protein_coding	1.29695	2.45709	7.68508e-13	9.32681e-12	1.2727	0.648062	27.4961	2316.48	chr1	86862444	86914424	-	51980	1881	ENSG00000183291.16	9403	40.2397	14.7525	3292.44	1340.53
ATP11A	protein_coding	1.29141	2.44767	1.51e-16	3.4558e-15	1.27329	0.647886	8.37488	3323.44	chr13	112690328	112887168	+	196840	8858	ENSG00000068650.18	23250	12.2341	4.51568	4718.98	1927.9
AP3B1	protein_coding	1.28966	2.44471	3.91575e-16	8.34905e-15	1.27111	0.647655	13.5299	3545.93	chr5	78000524	78294755	-	294231	5850	ENSG00000132842.13	8546	19.7532	7.30656	5033.43	2058.43
SCOC	protein_coding	1.2983	2.45938	6.63031e-14	9.75717e-13	1.27602	0.64751	4.92829	1389.19	chr4	140257285	140385726	+	128441	6294	ENSG00000153130.17	60592	7.21082	2.64577	1975.37	803.011
REEP5	protein_coding	1.29365	2.45147	1.66266e-14	2.69749e-13	1.27261	0.647462	25.2244	3754.62	chr5	112876378	112922539	-	46161	3326	ENSG00000129625.12	7905	36.8691	13.5798	5334.09	2175.16
PRKACB	protein_coding	1.28324	2.43385	3.02863e-14	4.71672e-13	1.2623	0.647298	16.3015	4605.74	chr1	84078061	84238498	+	160437	6309	ENSG00000142875.19	5567	23.7618	8.84126	6529.75	2681.72
CHKA	protein_coding	1.28349	2.43427	1.22923e-13	1.72576e-12	1.2615	0.647291	28.3292	3512.8	chr11	68052858	68121444	-	68586	2770	ENSG00000110721.11	1119	41.3022	15.3563	4980.8	2044.8
ATP6V1D	protein_coding	1.29341	2.45107	5.3393e-12	5.68505e-11	1.26749	0.647251	11.788	973.515	chr14	67338070	67360249	-	22179	1845	ENSG00000100554.11	51382	17.2251	6.35086	1383.5	563.527
SERPINB1	protein_coding	1.30293	2.46729	2.03591e-11	1.97695e-10	1.27492	0.647237	6.29446	737.765	chr6	2832331	2842006	-	9675	2619	ENSG00000021355.12	1992	9.21671	3.37221	1050.47	425.055
SNU13	protein_coding	1.32005	2.49675	5.63473e-09	3.67202e-08	1.28175	0.64701	7.27514	813.136	chr22	41673929	41690504	-	16575	2498	ENSG00000100138.14	4809	10.6977	3.85257	1160.93	465.344
SMAP1	protein_coding	1.29156	2.44793	6.09563e-15	1.08465e-13	1.2713	0.646942	12.5725	2031.3	chr6	70667775	70862015	+	194240	3608	ENSG00000112305.14	60682	18.3669	6.77808	2884.72	1177.88
FAM129A	protein_coding	1.30634	2.47313	0.0253136	0.052335	1.08979	0.646923	2.03415	631.363	chr1	184791029	184974550	-	183521	6928	ENSG00000135842.16	116496	2.9706	1.0977	899.318	363.408
SLC25A3	protein_coding	1.29325	2.4508	6.21589e-12	6.53299e-11	1.26716	0.646819	11.0816	3402.94	chr12	98593590	98606379	+	12789	6856	ENSG00000075415.12	5250	16.2111	5.95209	4833.13	1972.76
NUCKS1	protein_coding	1.28926	2.44402	3.76293e-14	5.76061e-13	1.26786	0.646635	98.2459	28581.9	chr1	205712818	205750276	-	37458	6496	ENSG00000069275.12	64710	143.582	52.9102	40565.5	16598.3
DYM	protein_coding	1.29667	2.45661	1.3176e-10	1.12767e-09	1.26669	0.646565	2.77807	668.702	chr18	49041473	49460802	-	419329	5379	ENSG00000141627.13	54808	4.06269	1.49346	951.145	386.258
BASP1	protein_coding	1.29735	2.45777	2.33997e-13	3.12849e-12	1.27412	0.646432	58.2412	5112.91	chr5	17216822	17276843	+	60021	1962	ENSG00000176788.8	10409	85.2096	31.2728	7268.8	2957.02
SEC23A	protein_coding	1.28832	2.44244	3.58595e-16	7.67456e-15	1.26987	0.646424	11.5359	3039.74	chr14	39031918	39103528	-	71610	5882	ENSG00000100934.14	10484	16.8409	6.23086	4313.68	1765.8
BUD31	protein_coding	1.30872	2.47722	2.85793e-09	1.95371e-08	1.27273	0.646298	12.9277	798.722	chr7	99408640	99419616	+	10976	1380	ENSG00000106245.10	8896	18.9672	6.88816	1137.6	459.845
CNN2	protein_coding	1.31453	2.48722	3.59994e-10	2.88873e-09	1.28175	0.64627	19.9679	2002.26	chr19	1026580	1039068	+	12488	2242	ENSG00000064666.14	1265	29.324	10.6119	2856.15	1148.37
STYX	protein_coding	1.28861	2.44293	5.53103e-16	1.1605e-14	1.26992	0.646241	12.4073	2700.91	chr14	52730179	52774998	+	44819	4859	ENSG00000198252.11	6815	18.1139	6.70068	3833.07	1568.75
GNAO1	protein_coding	1.28416	2.43541	1.1017e-10	9.51949e-10	1.25527	0.646098	2.15769	977.635	chr16	56191346	56357457	+	166111	10120	ENSG00000087258.14	2775	3.1455	1.16989	1386.95	568.325
CSK	protein_coding	1.30701	2.47429	1.69382e-10	1.42681e-09	1.2759	0.645901	5.29697	743.175	chr15	74782056	74803198	+	21142	3134	ENSG00000103653.16	1445	7.76391	2.83001	1058.22	428.128
RNF187	protein_coding	1.30992	2.47928	7.27691e-11	6.481e-10	1.27982	0.645888	5.09502	687.879	chr1	228487060	228495766	+	8706	3017	ENSG00000168159.11	149603	7.47281	2.71721	980.493	395.264
ACTN4	protein_coding	1.28383	2.43484	2.73114e-13	3.59804e-12	1.26118	0.645808	150.808	33532	chr19	38647669	38731583	+	83914	4963	ENSG00000130402.11	81	220.22	81.3959	47538.8	19525.3
IQGAP1	protein_coding	1.28341	2.43414	9.20317e-18	2.55893e-16	1.26694	0.645665	61.7305	20005.9	chr15	90388217	90502243	+	114026	7233	ENSG00000140575.12	8826	90.0602	33.4007	28360.5	11651.3
SQSTM1	protein_coding	1.27636	2.42227	5.53353e-14	8.25371e-13	1.25532	0.645656	74.7728	11638.7	chr5	179820758	179838078	+	17320	3476	ENSG00000161011.19	8878	108.835	40.7102	16476.6	6800.76
NEDD1	protein_coding	1.29041	2.44597	1.34163e-14	2.21232e-13	1.26967	0.645295	11.2714	2185.69	chr12	96907222	96953777	+	46555	4331	ENSG00000139350.11	121441	16.4646	6.07822	3103.11	1268.28
CHP1	protein_coding	1.28625	2.43894	1.65099e-15	3.19004e-14	1.26703	0.64528	18.5038	2758.88	chr15	41231142	41281890	+	50748	3329	ENSG00000187446.11	11261	27.0041	10.0035	3913.68	1604.08
BNIP3L	protein_coding	1.29647	2.45628	3.49768e-13	4.50631e-12	1.27294	0.645256	6.10855	1062.94	chr8	26382897	26413129	+	30232	3885	ENSG00000104765.15	665	8.93366	3.28343	1510.71	615.165
SYAP1	protein_coding	1.28918	2.44389	3.63926e-13	4.66852e-12	1.26602	0.645199	4.6553	1277.91	chrX	16719631	16765336	+	45705	6129	ENSG00000169895.5	94056	6.79655	2.51405	1814.2	741.618
POLR2B	protein_coding	1.28444	2.43587	4.57342e-15	8.24083e-14	1.26468	0.645111	36.578	7034.08	chr4	56977741	57031168	+	53427	4296	ENSG00000047315.15	5431	53.359	19.7969	9974.34	4093.81
RTN4	protein_coding	1.28907	2.4437	2.28747e-14	3.63191e-13	1.26803	0.645	42.4022	10464.3	chr2	54972186	55050828	-	78642	5512	ENSG00000115310.17	57142	61.9535	22.851	14851.2	6077.41
HNRNPH2	protein_coding	1.28796	2.44182	5.6889e-15	1.01651e-13	1.2679	0.644689	49.7799	4147.46	chrX	101408294	101414133	+	5839	1861	ENSG00000126945.8	3188	72.6923	26.8676	5885.14	2409.78
SEMA3C	protein_coding	1.28054	2.4293	1.74645e-17	4.63013e-16	1.26389	0.644493	60.656	14317.9	chr7	80742537	80922359	-	179822	5269	ENSG00000075223.13	10512	88.4113	32.9008	20285.9	8350.02
GDE1	protein_coding	1.29115	2.44724	1.01413e-13	1.44755e-12	1.26891	0.644385	18.6456	2469.35	chr16	19501688	19522145	-	20457	2958	ENSG00000006007.11	51573	27.251	10.0401	3506.04	1432.66
TMED10	protein_coding	1.28222	2.43213	3.0127e-15	5.5634e-14	1.26282	0.644375	23.0089	4251.56	chr14	75131469	75176631	-	45162	4127	ENSG00000170348.8	10972	33.5495	12.4682	6026.26	2476.87
ANXA7	protein_coding	1.29079	2.44662	8.01893e-14	1.16602e-12	1.26875	0.644189	23.6799	2599.28	chr10	73375100	73414067	-	38967	2452	ENSG00000138279.15	310	34.601	12.7588	3690.37	1508.19
CCNY	protein_coding	1.285	2.43683	4.75624e-14	7.20387e-13	1.26365	0.643965	7.90777	1799.34	chr10	35247024	35572669	+	325645	5082	ENSG00000108100.17	219771	11.5365	4.27907	2552.16	1046.53
CHMP1A	protein_coding	1.319	2.49493	1.51252e-08	9.26461e-08	1.27858	0.643757	9.08653	1009.12	chr16	89644430	89657845	-	13415	2483	ENSG00000131165.14	5119	13.3595	4.81353	1440.55	577.685
COPS4	protein_coding	1.3077	2.47546	2.68109e-10	2.19993e-09	1.27588	0.643706	5.70477	671.675	chr4	83034446	83075818	+	41372	2631	ENSG00000138663.8	51138	8.36304	3.0465	957.135	386.214
EFEMP1	protein_coding	1.37982	2.60235	7.55724e-05	0.000259235	1.28837	0.643659	1.09631	150.464	chr2	55865966	55924139	-	58173	3065	ENSG00000115380.19	2202	1.63053	0.562095	217.025	83.9031
IPO7	protein_coding	1.28156	2.43102	1.78629e-16	4.02445e-15	1.26376	0.643641	115.26	32532.4	chr11	9384621	9448126	+	63505	6302	ENSG00000205339.9	10527	168.121	62.3984	46101.1	18963.7
MYL12B	protein_coding	1.28755	2.44114	1.77565e-12	2.03783e-11	1.26305	0.643301	31.1514	2695.65	chr18	3261478	3278431	+	16953	1932	ENSG00000118680.13	103910	45.5161	16.7868	3824.19	1567.1
SELENOT	protein_coding	1.28816	2.44216	2.73687e-13	3.6028e-12	1.26527	0.642993	10.0594	1818.63	chr3	150602874	150630445	+	27571	4036	ENSG00000198843.12	51714	14.6935	5.42527	2580.36	1056.91
RAB8B	protein_coding	1.27504	2.42006	9.43645e-13	1.13051e-11	1.25182	0.642713	8.98653	1988.94	chr15	63189468	63267782	+	78314	4943	ENSG00000166128.12	51762	13.0823	4.89074	2815.64	1162.23
PSMG2	protein_coding	1.293	2.45038	9.00302e-12	9.20764e-11	1.26654	0.64258	12.7383	1123.26	chr18	12658737	12725740	+	67003	1971	ENSG00000128789.20	56984	18.6176	6.859	1595.92	650.591
FCF1	protein_coding	1.293	2.45038	5.52371e-12	5.85383e-11	1.26705	0.64256	6.96118	1371.41	chr14	74713143	74738620	+	25477	4400	ENSG00000119616.11	51077	10.1799	3.74247	1947.71	795.104
OCLN	protein_coding	1.2775	2.42418	1.23052e-14	2.04489e-13	1.25743	0.642432	18.6747	5475.17	chr5	69492291	69558104	+	65813	6549	ENSG00000197822.10	100506658	27.2039	10.1455	7753.18	3197.17
COPB2	protein_coding	1.27624	2.42206	9.58969e-16	1.93149e-14	1.25777	0.642429	36.542	5500.59	chr3	139357405	139389732	-	32327	3360	ENSG00000184432.9	9276	53.2095	19.8744	7786.98	3214.2
PSMC4	protein_coding	1.29061	2.44632	5.54788e-10	4.30634e-09	1.25891	0.642198	230.871	16443.6	chr19	39971004	39981441	+	10437	1591	ENSG00000013275.7	5704	337.734	124.007	23344.1	9543.19
EIF3B	protein_coding	1.28167	2.43119	1.06423e-13	1.51275e-12	1.25987	0.642009	60.8398	8329.99	chr7	2354865	2380745	+	25880	3057	ENSG00000106263.17	8662	88.7839	32.8957	11804.2	4855.75
TFPI	protein_coding	1.27276	2.41623	3.1452e-15	5.7769e-14	1.25376	0.641959	45.8609	8571.54	chr2	187464229	187554492	-	90263	4173	ENSG00000003436.15	7035	66.7285	24.9933	12125.7	5017.33
HPF1	protein_coding	1.31833	2.49378	1.02911e-08	6.45079e-08	1.27891	0.641822	6.0196	331.073	chr4	169729464	169757953	-	28489	1230	ENSG00000056050.6	54969	8.84004	3.19916	472.841	189.304
ATP5F1B	protein_coding	1.28425	2.43555	6.32314e-12	6.63348e-11	1.25867	0.641506	121.961	10043.1	chr12	56638178	56646068	-	7890	1839	ENSG00000110955.8	506	178.121	65.8022	14239.3	5846.96
HS2ST1	protein_coding	1.27667	2.42279	2.45492e-16	5.43067e-15	1.25891	0.641492	26.6401	7817.38	chr1	86914647	87109998	+	195351	6552	ENSG00000153936.16	9653	38.8095	14.4707	11067.3	4567.43
ATP6V1C1	protein_coding	1.27201	2.41497	8.0024e-15	1.38503e-13	1.25247	0.641372	23.8257	6033.97	chr8	103021062	103073051	+	51989	5655	ENSG00000155097.11	528	34.6618	12.9897	8534.93	3533.01
HAX1	protein_coding	1.30536	2.47145	5.00391e-08	2.8147e-07	1.26314	0.641308	7.27355	407.542	chr1	154272510	154275875	+	3365	1251	ENSG00000143575.14	10456	10.653	3.89414	579.759	235.325
LMNB2	protein_coding	1.2785	2.42586	8.01055e-15	1.38504e-13	1.25866	0.641078	25.737	5385.21	chr19	2428165	2456996	-	28831	4671	ENSG00000176619.12	84823	37.5264	13.9476	7626.34	3144.09
SLC39A6	protein_coding	1.28423	2.43551	3.16883e-12	3.51179e-11	1.25934	0.641025	9.32719	1538.86	chr18	36108531	36129385	-	20854	3682	ENSG00000141424.12	25800	13.6183	5.0361	2181.44	896.284
YKT6	protein_coding	1.27772	2.42455	4.23197e-15	7.63362e-14	1.25832	0.640993	33.5993	4177.79	chr7	44200967	44214294	+	13327	2777	ENSG00000106636.7	10652	48.9573	18.2413	5916.19	2439.4
RAP2A	protein_coding	1.29246	2.44945	8.28175e-12	8.52483e-11	1.26611	0.640865	15.3657	3772.48	chr13	97434221	97469128	+	34907	5487	ENSG00000125249.6	5911	22.4678	8.26356	5357.78	2187.18
MMGT1	protein_coding	1.28394	2.43503	1.31559e-13	1.83496e-12	1.26187	0.640785	24.9951	4182	chrX	135962069	135974063	-	11994	3738	ENSG00000169446.5	93380	36.4759	13.5142	5929.4	2434.6
TMEM106B	protein_coding	1.27521	2.42034	2.98257e-16	6.48055e-15	1.25741	0.640356	16.7958	9476.55	chr7	12211240	12243367	+	32127	12598	ENSG00000106460.18	54664	24.4643	9.12735	13412.1	5541.02
HSPH1	protein_coding	1.27545	2.42074	3.23588e-16	6.9602e-15	1.25759	0.640352	17.8805	4545.23	chr13	31134973	31162388	-	27415	5673	ENSG00000120694.19	10808	26.0495	9.71163	6432.89	2657.57
CTNNB1	protein_coding	1.27765	2.42444	5.19828e-15	9.30792e-14	1.25813	0.640344	17.4481	6140.23	chr3	41194740	41240453	+	45713	7857	ENSG00000168036.17	1499	25.4354	9.46093	8694.27	3586.2
ARAF	protein_coding	1.29131	2.4475	4.04696e-09	2.70325e-08	1.25605	0.640262	4.90274	687.282	chrX	47561099	47571920	+	10821	3129	ENSG00000078061.12	369	7.16704	2.63843	975.308	399.257
CAPRIN1	protein_coding	1.27439	2.41897	1.68817e-16	3.81343e-15	1.25691	0.640179	54.1366	14115	chr11	34051682	34101156	+	49474	5821	ENSG00000135387.20	4076	78.8467	29.4265	19973.3	8256.65
DBN1	protein_coding	1.27456	2.41924	5.77919e-12	6.11536e-11	1.24963	0.640171	11.5851	2320.14	chr5	177456607	177473741	-	17134	4468	ENSG00000113758.13	1627	16.8846	6.2855	3282.47	1357.81
FBXO7	protein_coding	1.2862	2.43884	1.16068e-12	1.36975e-11	1.26217	0.63988	12.909	1362.3	chr22	32474675	32498829	+	24154	2357	ENSG00000100225.17	25793	18.848	6.96997	1932.49	792.096
EFCAB14	protein_coding	1.27295	2.41656	3.17894e-16	6.86363e-15	1.25521	0.639773	19.5136	5041.11	chr1	46675158	46719064	-	43906	5767	ENSG00000159658.10	9813	28.4046	10.6225	7131.63	2950.59
RTN3	protein_coding	1.2755	2.42082	1.01029e-15	2.02333e-14	1.25703	0.639749	18.0391	4024.13	chr11	63681445	63759891	+	78446	4980	ENSG00000133318.13	10313	26.2788	9.79952	5695.73	2352.53
ARCN1	protein_coding	1.27297	2.41658	1.83454e-13	2.50164e-12	1.2512	0.639729	79.9379	14941.8	chr11	118572389	118603033	+	30644	4177	ENSG00000095139.13	372	116.343	43.5328	21137.8	8745.71
LANCL1	protein_coding	1.27673	2.42289	1.75164e-14	2.83111e-13	1.25647	0.639608	8.43373	1819.73	chr2	210431248	210476775	-	45527	4817	ENSG00000115365.11	10314	12.285	4.58244	2576.58	1062.89
DDX5	protein_coding	1.26986	2.41138	3.27904e-15	6.00338e-14	1.25096	0.639596	114.376	14160.1	chr17	64499615	64506521	-	6906	2765	ENSG00000108654.14	1655	166.359	62.392	20019.3	8300.89
FAM49B	protein_coding	1.29016	2.44555	8.82895e-12	9.04043e-11	1.26388	0.639575	16.5832	3261.06	chr8	129839592	130016672	-	177080	4395	ENSG00000153310.19	51571	24.2363	8.93009	4629.4	1892.72
PDLIM5	protein_coding	1.27377	2.41792	6.08946e-15	1.08465e-13	1.25432	0.639415	6.75829	2800.74	chr4	94451856	94668227	+	216371	9253	ENSG00000163110.14	10611	9.83964	3.67693	3963.15	1638.33
PRMT5	protein_coding	1.28345	2.43421	1.21867e-12	1.4352e-11	1.25952	0.639263	16.0133	1875.71	chr14	22920510	22929585	-	9075	2616	ENSG00000100462.15	10419	23.3712	8.65548	2658.95	1092.47
IDH1	protein_coding	1.27401	2.41832	2.99293e-14	4.66537e-13	1.25351	0.639218	16.0621	2007.64	chr2	208236226	208255133	-	18907	2790	ENSG00000138413.13	3417	23.3778	8.74633	2841.13	1174.14
NFIX	protein_coding	1.27664	2.42273	3.60757e-14	5.5576e-13	1.25588	0.638878	11.9561	3275.73	chr19	12995607	13098796	+	103189	6117	ENSG00000008441.16	4784	17.4264	6.48584	4637.21	1914.25
MICU1	protein_coding	1.27532	2.42053	4.43003e-13	5.59893e-12	1.25273	0.638156	10.2997	1277.85	chr10	72367326	72626191	-	258865	2769	ENSG00000107745.18	10367	14.9957	5.60377	1809.01	746.697
STOM	protein_coding	1.27967	2.42783	3.48248e-13	4.49098e-12	1.25704	0.638024	18.2596	2614.68	chr9	121338987	121370304	-	31317	3198	ENSG00000148175.12	2040	26.6309	9.88839	3703.9	1525.45
JMJD8	protein_coding	1.34132	2.53383	5.7784e-07	2.75085e-06	1.28737	0.63798	2.24585	204.834	chr16	681670	684439	-	2769	2038	ENSG00000161999.11	339123	3.3121	1.17961	293.72	115.949
CKS1B	protein_coding	1.29733	2.45774	2.96501e-09	2.02321e-08	1.26221	0.637708	23.7227	1574.15	chr1	154974652	154979249	+	4597	1483	ENSG00000173207.12	1163	34.737	12.7084	2237.57	910.724
CANX	protein_coding	1.26697	2.40656	1.83644e-17	4.83871e-16	1.25082	0.637532	123.038	24518.5	chr5	179698416	179730925	+	32509	4447	ENSG00000127022.14	821	178.934	67.1427	34642.2	14394.8
PPP2R2C	protein_coding	1.27849	2.42585	7.92531e-10	5.98863e-09	1.24714	0.637497	2.66728	593.905	chr4	6320577	6563600	-	243023	4974	ENSG00000074211.13	5522	3.8866	1.44795	841.728	346.082
ARL6IP5	protein_coding	1.289	2.44359	1.28279e-09	9.2712e-09	1.25601	0.637386	8.83893	831.618	chr3	69084943	69106066	+	21123	2101	ENSG00000144746.6	10550	12.9188	4.75904	1179.84	483.392
CRISPLD2	protein_coding	1.28506	2.43691	2.30777e-09	1.60548e-08	1.25142	0.637125	2.13229	474.771	chr16	84819983	84909510	+	89527	4973	ENSG00000103196.11	83716	3.1112	1.15338	673.804	275.739
CCT3	protein_coding	1.27088	2.41309	1.45219e-11	1.43873e-10	1.24522	0.636964	42.384	4297.36	chr1	156308967	156338465	-	29498	2263	ENSG00000163468.14	7203	61.7466	23.0215	6075.99	2518.72
AP2B1	protein_coding	1.26656	2.40587	7.06852e-17	1.70095e-15	1.24982	0.636941	62.0135	16686.8	chr17	35587273	35726409	+	139136	6005	ENSG00000006125.17	163	90.1917	33.8352	23574.7	9798.87
M6PR	protein_coding	1.27062	2.41266	3.05486e-15	5.62744e-14	1.25173	0.636911	19.1209	2361.98	chr12	8940363	8949955	-	9592	2757	ENSG00000003056.7	4074	27.8223	10.4195	3339.92	1384.04
ALDH18A1	protein_coding	1.27603	2.42172	3.16903e-13	4.11156e-12	1.25366	0.636903	9.05687	1363.32	chr10	95605928	95656706	-	50778	3359	ENSG00000059573.8	5832	13.1965	4.9172	1929.5	797.144
PCDHA12	protein_coding	1.33967	2.53093	3.03129e-05	0.00011121	1.26405	0.63686	2.07962	241.138	chr5	140875301	140877889	+	137043	2588	ENSG00000251664.3	56137	3.0609	1.09833	346.047	136.23
MSH2	protein_coding	1.26741	2.40729	7.31137e-16	1.50735e-14	1.24946	0.636712	12.0904	5040.43	chr2	47402968	47567156	+	164188	9307	ENSG00000095002.14	4436	17.5815	6.59926	7122.65	2958.2
RAB3D	protein_coding	1.27087	2.41306	7.94769e-13	9.61733e-12	1.24802	0.636665	7.01546	1327.77	chr19	11322045	11339668	-	24225	4224	ENSG00000105514.7	9545	10.2053	3.82565	1878.04	777.499
RCN2	protein_coding	1.28627	2.43896	9.09502e-11	7.93899e-10	1.25744	0.636375	2.9584	848.112	chr15	76931618	76954392	+	22774	6401	ENSG00000117906.13	5955	4.32012	1.59669	1202.79	493.432
METAP1	protein_coding	1.27133	2.41384	4.4956e-13	5.66924e-12	1.24893	0.636297	21.4509	2711.69	chr4	98995619	99062813	+	67194	2824	ENSG00000164024.11	23173	31.2209	11.6808	3835.42	1587.97
PPT1	protein_coding	1.26888	2.40975	2.22045e-15	4.20019e-14	1.25025	0.635935	12.1904	2377.5	chr1	40071460	40097727	-	26267	4351	ENSG00000131238.17	5538	17.7345	6.64619	3360.42	1394.59
OTUB1	protein_coding	1.29272	2.44989	2.45554e-09	1.69862e-08	1.25831	0.635813	9.00479	926.442	chr11	63985852	64001811	+	15959	2298	ENSG00000167770.11	55611	13.1716	4.83797	1315.58	537.308
SPARC	protein_coding	1.2861	2.43867	1.28177e-10	1.09921e-09	1.25684	0.635536	9.34547	1546.91	chr5	151661095	151687165	-	26070	3701	ENSG00000113140.10	6678	13.644	5.04691	2194.61	899.214
TMEM259	protein_coding	1.27774	2.42459	6.41257e-11	5.77131e-10	1.24992	0.635369	9.04871	1203.84	chr19	1009647	1021179	-	11532	2970	ENSG00000182087.13	91304	13.1954	4.90207	1704.24	703.442
FZD6	protein_coding	1.26301	2.39996	3.27239e-15	5.99763e-14	1.24442	0.63513	20.6398	3630.37	chr8	103298432	103332859	+	34427	3926	ENSG00000164930.11	8323	29.9809	11.2987	5125.74	2135
CNOT7	protein_coding	1.27479	2.41963	3.03661e-12	3.3784e-11	1.2505	0.635128	5.83826	2040.25	chr8	17224963	17246878	-	21915	7809	ENSG00000198791.11	29883	8.50398	3.17253	2887.78	1192.72
LIMS1	protein_coding	1.26142	2.39732	6.84834e-15	1.2048e-13	1.24246	0.635128	24.0734	5992.25	chr2	108534354	108687246	+	152892	5558	ENSG00000169756.16	3987	34.9586	13.1881	8457.61	3526.89
CTDSPL	protein_coding	1.28552	2.43769	1.38697e-10	1.18172e-09	1.25621	0.635085	2.61167	546.73	chr3	37861959	37984469	+	122510	4673	ENSG00000144677.14	10217	3.8117	1.41165	775.588	317.872
MRPL47	protein_coding	1.28742	2.44091	1.81367e-10	1.52402e-09	1.25759	0.634904	10.9293	670.03	chr3	179588284	179604654	-	16370	1370	ENSG00000136522.13	57129	15.9596	5.89898	950.82	389.24
SLC16A1	protein_coding	1.26777	2.4079	1.62904e-14	2.653e-13	1.24798	0.634876	21.6256	4521.62	chr1	112911846	112956353	-	44507	4669	ENSG00000155380.11	6566	31.4593	11.7919	6389.97	2653.26
COPS3	protein_coding	1.27387	2.41809	5.02121e-13	6.27193e-12	1.25124	0.634774	14.9764	1248.51	chr17	17246819	17281293	-	34474	1861	ENSG00000141030.12	8533	21.8127	8.14002	1766.59	730.426
RAP1B	protein_coding	1.26437	2.40222	5.32453e-14	7.97979e-13	1.24394	0.63472	17.3671	11143.8	chr12	68610838	68671901	+	61063	14334	ENSG00000127314.17	5908	25.2395	9.4947	15737.5	6550.13
APIP	protein_coding	1.27527	2.42044	8.55881e-11	7.50927e-10	1.24727	0.63366	12.0458	736.501	chr11	34882294	34916499	-	34205	1366	ENSG00000149089.12	51074	17.5428	6.54884	1042.89	430.108
SRP9	protein_coding	1.2592	2.39362	2.34993e-15	4.43041e-14	1.24096	0.633528	57.0066	4413.6	chr1	225777812	225790466	+	12654	1728	ENSG00000143742.12	6726	82.7483	31.2648	6226.65	2600.55
TFRC	protein_coding	1.25735	2.39056	7.81097e-17	1.87069e-15	1.24092	0.633355	87.4122	20853	chr3	196049283	196082189	-	32906	5323	ENSG00000072274.12	7037	126.841	47.9832	29405.8	12300.2
PDCD6IP	protein_coding	1.25738	2.39062	1.7922e-14	2.88846e-13	1.23801	0.633159	13.3682	3702.14	chr3	33798351	33869707	+	71356	6181	ENSG00000170248.14	10015	19.396	7.34042	5221.21	2183.07
FNBP1	protein_coding	1.2619	2.39811	5.52874e-15	9.88927e-14	1.24304	0.633144	17.0102	4153.06	chr9	129887186	130043194	-	156008	5451	ENSG00000187239.16	23048	24.7136	9.30681	5862.22	2443.9
ACTL6A	protein_coding	1.27192	2.41483	4.77676e-12	5.14051e-11	1.24735	0.632743	32.0087	2793.01	chr3	179562879	179588408	+	25529	1949	ENSG00000136518.16	86	46.6205	17.397	3950.18	1635.84
SETD9	protein_coding	1.33039	2.51471	8.7127e-07	4.02559e-06	1.27604	0.632571	2.60484	212.012	chr5	56909259	56925532	+	16273	1819	ENSG00000155542.11	133383	3.835	1.37468	303.321	120.704
PPP1CC	protein_coding	1.26167	2.39772	7.89968e-15	1.36872e-13	1.2426	0.632566	56.7799	11996.1	chr12	110719679	110742939	-	23260	4718	ENSG00000186298.11	5501	82.4975	31.0623	16931.4	7060.87
BAG6	protein_coding	1.26452	2.40247	1.47774e-13	2.04279e-12	1.24333	0.632558	17.2471	3066.09	chr6	31639027	31652705	-	13678	3968	ENSG00000204463.12	7917	25.0829	9.41121	4329.73	1802.45
STRAP	protein_coding	1.263	2.39994	9.46971e-15	1.61448e-13	1.24376	0.632533	25.4658	2175.24	chr12	15882393	15903478	+	21085	1906	ENSG00000023734.10	11171	37.0102	13.9214	3070.83	1279.65
RTF2	protein_coding	1.26874	2.40951	5.07669e-12	5.4359e-11	1.24428	0.632511	11.725	1212.76	chr20	56468584	56519449	+	50865	2308	ENSG00000022277.12	51507	17.067	6.38303	1713.75	711.778
PFDN1	protein_coding	1.2861	2.43868	1.82611e-09	1.29142e-08	1.25273	0.632292	15.5029	942.833	chr5	140245038	140303121	-	58083	1359	ENSG00000113068.9	5201	22.6474	8.35831	1337.16	548.508
CYC1	protein_coding	1.29929	2.46108	3.95468e-07	1.92829e-06	1.25143	0.632267	10.7822	598.317	chr8	144095026	144097525	+	2499	1240	ENSG00000179091.4	1537	15.8017	5.76267	850.522	346.112
ARHGAP1	protein_coding	1.28203	2.43182	7.53283e-10	5.70214e-09	1.25047	0.632134	4.95177	747.578	chr11	46677079	46700599	-	23520	3375	ENSG00000175220.11	392	7.2233	2.68024	1059.96	435.2
CCT6A	protein_coding	1.25835	2.39222	8.98267e-16	1.82427e-14	1.24067	0.631986	130.268	15869.3	chr7	56051629	56063989	+	12360	2719	ENSG00000146731.10	908	189.184	71.3527	22382.4	9356.28
POLE3	protein_coding	1.27751	2.4242	4.72615e-11	4.34501e-10	1.25009	0.631956	19.4457	1906.57	chr9	113407234	113410672	-	3438	2191	ENSG00000148229.12	54107	28.354	10.5375	2699.77	1113.38
TMEM43	protein_coding	1.26947	2.41072	1.69215e-12	1.95117e-11	1.24601	0.631873	8.52775	1186.34	chr3	14124939	14143679	+	18740	3105	ENSG00000170876.7	79188	12.4106	4.64492	1676.99	695.679
CALU	protein_coding	1.25591	2.38819	1.81571e-16	4.08535e-15	1.23914	0.63174	42.0227	8321.03	chr7	128739291	128771477	+	32186	4419	ENSG00000128595.16	813	60.9734	23.0719	11730.6	4911.47
MRPL11	protein_coding	1.29125	2.44739	1.5001e-07	7.82782e-07	1.24732	0.631693	5.84619	444.968	chr11	66435074	66438848	-	3774	1699	ENSG00000174547.13	65003	8.54821	3.14418	631.347	258.588
SNAP29	protein_coding	1.26135	2.39719	5.70064e-11	5.16319e-10	1.23474	0.63164	5.73912	1101.13	chr22	20858982	20891218	+	32236	4287	ENSG00000099940.11	9342	8.33468	3.14357	1554.8	647.447
HSBP1	protein_coding	1.27621	2.42202	4.09041e-10	3.24726e-09	1.24597	0.631524	2.82865	1112.7	chr16	83807842	83819737	+	11895	8784	ENSG00000230989.6	3281	4.12361	1.53368	1574.81	650.581
XPOT	protein_coding	1.25342	2.38405	4.5388e-16	9.59377e-15	1.2363	0.631254	32.1519	9242.39	chr12	64404349	64451127	+	46778	6414	ENSG00000184575.11	11260	46.6164	17.6873	13023	5461.83
RAI14	protein_coding	1.27229	2.41545	8.60678e-12	8.8288e-11	1.2471	0.63125	2.94426	787.293	chr5	34656236	34832627	+	176391	5966	ENSG00000039560.13	26064	4.28721	1.60132	1113.49	461.093
SLC29A1	protein_coding	1.27066	2.41271	8.6735e-11	7.60209e-10	1.24292	0.631151	20.1031	2653.9	chr6	44219504	44234151	+	14647	2948	ENSG00000112759.17	2030	29.2842	10.922	3752.25	1555.55
CCNB2	protein_coding	1.27383	2.41802	4.209e-11	3.89048e-10	1.24677	0.630963	9.90926	1195.72	chr15	59105077	59125045	+	19968	2695	ENSG00000157456.7	9133	14.4364	5.38212	1691.78	699.663
JPT1	protein_coding	1.26466	2.40271	4.71397e-10	3.69427e-09	1.23503	0.630916	20.3869	2721.76	chr17	75135247	75154683	-	19436	2980	ENSG00000189159.15	51155	29.6717	11.1022	3843.25	1600.27
MMD	protein_coding	1.2845	2.43597	1.20117e-09	8.74785e-09	1.25198	0.630862	12.9777	1642.1	chr17	55392612	55421992	-	29380	2828	ENSG00000108960.8	23531	18.9529	7.00252	2328.38	955.821
C6orf89	protein_coding	1.25538	2.3873	9.41403e-16	1.90284e-14	1.2378	0.630687	11.44	3763.58	chr6	36871869	36928964	+	57095	7340	ENSG00000198663.16	221477	16.5973	6.2827	5305.27	2221.9
NDUFA5	protein_coding	1.27267	2.41608	5.39785e-11	4.90714e-10	1.24541	0.6304	2.32377	633.321	chr7	123536996	123558255	-	21259	6083	ENSG00000128609.14	4698	3.38374	1.26381	896.098	370.544
SLC25A6	protein_coding	1.28405	2.43521	3.92831e-09	2.63221e-08	1.24944	0.630354	10.5248	971.226	chrX	1386151	1392724	-	6573	2062	ENSG00000169100.13	293	15.3703	5.67927	1376.84	565.61
PMEPA1	protein_coding	1.25053	2.37929	1.27239e-13	1.77906e-12	1.23015	0.630344	14.279	3337.58	chr20	57648391	57711536	-	63145	5217	ENSG00000124225.15	56937	20.6871	7.87089	4700.61	1974.55
PUF60	protein_coding	1.2759	2.4215	1.74126e-09	1.23397e-08	1.24339	0.630279	9.8254	1085.99	chr8	143816343	143829859	-	13516	2468	ENSG00000179950.13	22827	14.3281	5.32274	1536.87	635.112
SENP3	protein_coding	1.29825	2.4593	2.53058e-07	1.26937e-06	1.25198	0.630234	6.06525	298.76	chr17	7561874	7571969	+	10095	1100	ENSG00000161956.12	26168	8.87265	3.25786	424.403	173.117
TGM2	protein_coding	1.24979	2.37806	1.55415e-07	8.07638e-07	1.20988	0.630152	5.87284	1334.63	chr20	38127386	38165372	-	37986	5070	ENSG00000198959.11	7052	8.49618	3.24951	1879.83	789.427
EDIL3	protein_coding	1.2692	2.41028	6.86889e-12	7.18837e-11	1.24442	0.630113	3.88676	823.795	chr5	83940553	84384793	-	444240	4727	ENSG00000164176.12	10085	5.65261	2.12091	1164.17	483.423
TAX1BP3	protein_coding	1.43374	2.70146	0.000183962	0.000591305	1.3208	0.630036	5.35194	86.4763	chr17	3662895	3668682	-	5787	362	ENSG00000213977.7	30851	8.03276	2.67113	126.292	46.6606
PSME3	protein_coding	1.25823	2.39201	1.36062e-13	1.89468e-12	1.23742	0.630017	17.5917	3543.76	chr17	42824425	42843758	+	19333	4499	ENSG00000131467.10	10197	25.5404	9.64309	4998.61	2088.92
CISD1	protein_coding	1.27931	2.42723	4.17312e-10	3.31139e-09	1.24884	0.629696	4.75182	527.678	chr10	58269057	58289586	+	20529	2479	ENSG00000122873.11	55847	6.92577	2.57787	747.376	307.981
F2R	protein_coding	1.27175	2.41455	1.02145e-09	7.54506e-09	1.24043	0.629497	9.00362	1639.17	chr5	76716042	76735781	+	19739	4066	ENSG00000181104.6	2149	13.1188	4.88847	2317.92	960.423
LYN	protein_coding	1.26509	2.40343	2.67823e-12	2.99724e-11	1.24146	0.629482	4.55042	1200.99	chr8	55879812	56014168	+	134356	5893	ENSG00000254087.7	4067	6.6172	2.48363	1696.39	705.583
AKAP12	protein_coding	1.24897	2.37672	2.16617e-16	4.81684e-15	1.23239	0.629322	81.1641	31802.9	chr6	151239998	151358557	+	118559	8741	ENSG00000131016.16	9590	117.573	44.7549	44769.7	18836.1
TUBA1C	protein_coding	1.27273	2.41618	1.19323e-10	1.02637e-09	1.24445	0.62927	42.4185	6572.38	chr12	49227925	49274603	+	46678	3462	ENSG00000167553.15	84790	61.8134	23.0237	9296.96	3847.79
WDTC1	protein_coding	1.28678	2.43982	4.03398e-09	2.69562e-08	1.25193	0.629266	1.77346	382.9	chr1	27234515	27308633	+	74118	4819	ENSG00000142784.15	23038	2.58836	0.95855	543.263	222.536
WDR1	protein_coding	1.25562	2.38769	5.25181e-13	6.54563e-12	1.2339	0.629264	25.788	3634.5	chr4	10074338	10116949	-	42611	3145	ENSG00000071127.16	9948	37.4467	14.1292	5122.89	2146.1
C3orf14	protein_coding	1.31707	2.49159	5.27077e-07	2.52749e-06	1.26626	0.629151	1.63317	262.799	chr3	62318972	62336213	+	17241	3595	ENSG00000114405.10	57415	2.40062	0.86572	375.175	150.424
EIF3D	protein_coding	1.25733	2.39053	1.97675e-13	2.68273e-12	1.23628	0.629072	22.6769	2297.92	chr22	36510849	36529436	-	18587	2261	ENSG00000100353.17	8664	32.9353	12.4185	3240.1	1355.73
CTDNEP1	protein_coding	1.27469	2.41947	2.15945e-10	1.79954e-09	1.24548	0.628902	10.1589	801.198	chr17	7243590	7252491	-	8901	1761	ENSG00000175826.11	23399	14.804	5.51391	1133.87	468.524
ATE1	protein_coding	1.25225	2.38212	4.97905e-13	6.23292e-12	1.23075	0.628809	15.1087	3729.67	chr10	121740420	121928801	-	188381	5514	ENSG00000107669.17	11101	21.9055	8.31194	5254.62	2204.71
MARCKS	protein_coding	1.25416	2.38528	9.89503e-15	1.68029e-13	1.23529	0.628806	13.0207	2494.11	chr6	113857361	113863471	+	6110	4275	ENSG00000277443.2	4082	18.8884	7.15301	3515	1473.22
KRT8	protein_coding	1.24303	2.36696	6.00741e-09	3.89854e-08	1.21086	0.628697	87.3246	17936.2	chr12	52897186	52949874	-	52688	4581	ENSG00000170421.12	3856	126.644	48.0057	25217.4	10655.1
PPP3R1	protein_coding	1.25581	2.388	2.10385e-13	2.84169e-12	1.23479	0.628335	46.078	5984.75	chr2	68178856	68256237	-	77381	2901	ENSG00000221823.10	5534	66.8717	25.2843	8437.15	3532.35
UGDH	protein_coding	1.25155	2.38098	3.29672e-14	5.10171e-13	1.23205	0.628318	110.935	16839	chr4	39498754	39527618	-	28864	3390	ENSG00000109814.11	7358	160.836	61.0332	23717.7	9960.34
GNG11	protein_coding	1.3481	2.54576	1.27816e-05	4.95724e-05	1.27729	0.628097	0.984383	134.522	chr7	93921698	93928610	+	6912	3055	ENSG00000127920.5	2791	1.45428	0.514485	193.298	75.7463
PKIG	protein_coding	1.29874	2.46013	1.78246e-07	9.16695e-07	1.25355	0.628	2.57477	265.123	chr20	44531784	44624247	+	92463	2295	ENSG00000168734.13	11142	3.76368	1.38586	376.609	153.638
LDLRAD3	protein_coding	1.25244	2.38244	1.75601e-12	2.01664e-11	1.22989	0.627946	12.3986	2227.04	chr11	35943980	36232136	+	288156	4012	ENSG00000179241.12	143458	17.9788	6.81839	3138.02	1316.06
PPP6C	protein_coding	1.25755	2.3909	1.83741e-12	2.10165e-11	1.23467	0.627427	10.2547	1998.43	chr9	125146572	125189939	-	43367	4350	ENSG00000119414.11	5537	14.8941	5.61537	2817.98	1178.87
HK1	protein_coding	1.25196	2.38164	3.93894e-14	6.00855e-13	1.23232	0.627398	10.5651	2210.21	chr10	69269983	69401884	+	131901	4669	ENSG00000156515.23	3098	15.3199	5.81019	3113.63	1306.79
UBQLN4	protein_coding	1.25846	2.3924	9.24378e-12	9.43157e-11	1.23399	0.627308	9.2092	1475.67	chr1	156035300	156053794	-	18494	3576	ENSG00000160803.7	56893	13.3793	5.03909	2081.06	870.294
TMBIM1	protein_coding	1.26799	2.40826	3.8802e-10	3.08898e-09	1.2384	0.627144	8.81094	1205.36	chr2	218274191	218292577	-	18386	3055	ENSG00000135926.14	64114	12.8245	4.79739	1703.21	707.509
CLINT1	protein_coding	1.24607	2.37194	1.46671e-14	2.40698e-13	1.22733	0.626948	31.9571	5783.35	chr5	157785742	157859175	-	73433	4040	ENSG00000113282.13	9685	46.2766	17.6377	8137.12	3429.58
CABLES2	protein_coding	1.32782	2.51022	3.14944e-06	1.33802e-05	1.26788	0.626712	1.38851	234.93	chr20	62388631	62407285	-	18654	3785	ENSG00000149679.11	81928	2.04471	0.732305	336.026	133.834
FHL1	protein_coding	1.27162	2.41432	3.17701e-10	2.5833e-09	1.24208	0.626598	2.72539	531.981	chrX	136146701	136211359	+	64658	4356	ENSG00000022267.16	2273	3.96706	1.48372	752.359	311.602
EMD	protein_coding	1.27272	2.41616	3.96366e-08	2.26155e-07	1.23412	0.626535	10.9849	678.525	chrX	154379196	154381523	+	2327	1379	ENSG00000102119.10	2010	16.0104	5.95944	959.374	397.676
PSMC1	protein_coding	1.2552	2.387	1.26311e-12	1.4855e-11	1.23277	0.626484	9.89006	1970.94	chr14	90256494	90275429	+	18935	4448	ENSG00000100764.13	5700	14.3584	5.42171	2777.9	1163.98
CFL1	protein_coding	1.25106	2.38016	3.14796e-09	2.13357e-08	1.21941	0.626432	59.1627	6439.84	chr11	65854674	65861421	-	6747	2429	ENSG00000172757.12	1072	85.915	32.4103	9068.68	3811
KIAA0930	protein_coding	1.2757	2.42116	1.89851e-09	1.33599e-08	1.24308	0.626409	1.18645	463.519	chr22	45190337	45240769	-	50432	8723	ENSG00000100364.18	23313	1.72904	0.64385	656.273	270.765
SGTA	protein_coding	1.26863	2.40932	1.19179e-09	8.68694e-09	1.23728	0.626208	9.42658	983.753	chr19	2754713	2783371	-	28658	2330	ENSG00000104969.9	6449	13.7255	5.12769	1390.18	577.322
NEU1	protein_coding	1.25166	2.38115	2.51443e-09	1.73444e-08	1.22039	0.626019	7.56444	693.293	chr6	31859051	31862906	-	3855	2045	ENSG00000204386.10	4758	10.962	4.16688	977.131	409.455
STT3B	protein_coding	1.24552	2.37104	2.8794e-15	5.33453e-14	1.22774	0.625823	24.8774	4737.82	chr3	31532789	31637622	+	104833	4248	ENSG00000163527.9	201595	36.0397	13.7152	6664.47	2811.18
SERP1	protein_coding	1.2474	2.37412	2.92826e-14	4.58127e-13	1.22816	0.625742	15.1183	2874.52	chr3	150541993	150603174	-	61181	4244	ENSG00000120742.10	27230	21.9023	8.33433	4045.65	1703.39
SLC6A8	protein_coding	1.2536	2.38435	1.31493e-12	1.5422e-11	1.23123	0.625549	6.44658	1125.94	chrX	153688098	153696593	+	8495	3896	ENSG00000130821.15	6535	9.34828	3.54488	1586.71	665.166
LCLAT1	protein_coding	1.24627	2.37227	1.16755e-14	1.95353e-13	1.22766	0.625511	12.8503	3978.53	chr2	30447235	30644225	+	196990	6911	ENSG00000172954.13	253558	18.613	7.08763	5597.96	2359.11
GPD2	protein_coding	1.24786	2.37489	1.87671e-14	3.0133e-13	1.22888	0.625496	8.37026	2372.77	chr2	156435440	156586403	+	150963	6326	ENSG00000115159.15	2820	12.1282	4.61235	3339.69	1405.85
UMAD1	protein_coding	1.26936	2.41054	6.61134e-10	5.06968e-09	1.23888	0.625463	5.4062	565.389	chr7	7676101	7968020	+	327269	2334	ENSG00000219545.11	729852	7.8677	2.9447	799.036	331.742
EFTUD2	protein_coding	1.2512	2.38039	1.88109e-13	2.55696e-12	1.2305	0.62543	8.70439	1927.03	chr17	44849942	44899662	-	49720	4942	ENSG00000108883.12	9343	12.6227	4.78611	2714.19	1139.86
GAPDH	protein_coding	1.23222	2.34928	0.00581593	0.0139877	1.10394	0.625247	64.583	6441.26	chr12	6533926	6538374	+	4448	2224	ENSG00000111640.14	2597	93.5131	35.6528	9035.93	3846.59
DIAPH3	protein_coding	1.24691	2.37332	8.40774e-15	1.4464e-13	1.22846	0.625159	10.2604	2414.23	chr13	59665582	60163987	-	498405	5248	ENSG00000139734.18	81624	14.8656	5.65512	3396.94	1431.52
FUBP3	protein_coding	1.24186	2.36504	1.20791e-13	1.70283e-12	1.22193	0.625138	20.125	2817.02	chr9	130579605	130638352	+	58747	3124	ENSG00000107164.15	8939	29.1148	11.1352	3960.47	1673.57
PSMA4	protein_coding	1.24607	2.37195	1.7881e-13	2.44613e-12	1.22565	0.62498	13.8802	2902.65	chr15	78540404	78552419	+	12015	4665	ENSG00000041357.15	5685	20.116	7.64445	4083.25	1722.05
KPNA6	protein_coding	1.24119	2.36393	6.26491e-16	1.30806e-14	1.2244	0.624964	37.3912	11244.9	chr1	32108037	32176375	+	68531	6711	ENSG00000025800.13	23633	54.0964	20.6859	15804.7	6685.08
GPR176	protein_coding	1.27645	2.42242	4.25934e-08	2.41895e-07	1.23744	0.624952	1.56148	323.996	chr15	39799031	39920892	-	121861	4635	ENSG00000166073.10	11245	2.27615	0.84681	459.039	188.954
NPTN	protein_coding	1.24833	2.37567	3.19143e-14	4.94325e-13	1.229	0.624923	13.4762	1911.78	chr15	73560013	73634134	-	74121	3165	ENSG00000156642.16	27020	19.5306	7.42187	2690.91	1132.66
LYPLA1	protein_coding	1.25325	2.38377	5.39358e-12	5.73214e-11	1.22961	0.624918	16.1667	2020.73	chr8	54046366	54102017	-	55651	2790	ENSG00000120992.17	10434	23.4627	8.87078	2846.88	1194.57
IDH3A	protein_coding	1.24876	2.37637	5.6136e-14	8.33992e-13	1.22903	0.624894	10.6913	2070.92	chr15	78149320	78171949	+	22629	4323	ENSG00000166411.13	3419	15.4963	5.88624	2915.25	1226.59
NIPSNAP2	protein_coding	1.24741	2.37416	3.34671e-14	5.1744e-13	1.22809	0.624873	25.6739	2299.69	chr7	55964580	56000181	+	35601	1999	ENSG00000146729.9	2631	37.1995	14.1483	3236.53	1362.85
PGM1	protein_coding	1.25455	2.38593	6.80195e-11	6.09929e-10	1.22812	0.624838	5.29758	854.854	chr1	63593275	63660245	+	66970	3598	ENSG00000079739.16	5236	7.6856	2.90956	1204.19	505.521
STIP1	protein_coding	1.24692	2.37334	1.02511e-13	1.46078e-12	1.22685	0.624697	42.1591	5595.41	chr11	64185271	64204543	+	19272	2962	ENSG00000168439.16	10963	61.1076	23.2107	7873.24	3317.59
CBX3	protein_coding	1.25251	2.38256	1.15291e-12	1.36152e-11	1.23031	0.624472	126.494	12810.8	chr7	26201161	26213356	+	12195	2262	ENSG00000122565.18	11335	183.529	69.4598	18047.2	7574.31
REEP3	protein_coding	1.23858	2.35966	2.43744e-15	4.58024e-14	1.22119	0.62447	46.3938	10823.5	chr10	63521362	63625123	+	103761	5205	ENSG00000165476.13	221035	67.0683	25.7193	15204.4	6442.6
SLC35A4	protein_coding	1.25495	2.38659	4.14286e-11	3.83142e-10	1.22908	0.624455	7.95737	1434.36	chr5	140564455	140569103	+	4648	4023	ENSG00000176087.14	113829	11.5534	4.36134	2021.35	847.368
GOLGA7	protein_coding	1.28245	2.43251	2.40775e-08	1.42318e-07	1.24421	0.62444	4.55666	459.487	chr8	41490395	41510980	+	20585	2254	ENSG00000147533.16	51125	6.64775	2.46557	651.532	267.441
COX15	protein_coding	1.24765	2.37454	6.23171e-14	9.20227e-13	1.22789	0.624297	14.1666	1855.49	chr10	99711843	99727154	-	20257	2923	ENSG00000014919.12	1355	20.5285	7.80474	2611.42	1099.56
HEG1	protein_coding	1.236	2.35545	1.16026e-13	1.63836e-12	1.21637	0.624154	30.5117	12513.3	chr3	124965709	125055958	-	90249	9156	ENSG00000173706.13	57493	44.0848	16.9385	17569.1	7457.55
RPL10	protein_coding	1.24312	2.36711	7.7391e-08	4.22133e-07	1.20558	0.623913	59.2015	7368.61	chrX	154397153	154402339	+	5186	2777	ENSG00000147403.16	6134	85.8798	32.5233	10359.7	4377.53
SLC2A13	protein_coding	1.24541	2.37086	1.69022e-11	1.66012e-10	1.22111	0.623866	3.3841	1365.6	chr12	39755020	40106089	-	351069	9000	ENSG00000151229.12	114134	4.89808	1.87013	1921.49	809.707
TM9SF2	protein_coding	1.24429	2.36903	1.84093e-14	2.96142e-13	1.22549	0.62367	15.4364	2843.77	chr13	99498955	99564006	+	65051	4110	ENSG00000125304.9	9375	22.3573	8.51563	3999.28	1688.25
NXN	protein_coding	1.24905	2.37685	1.69984e-12	1.95871e-11	1.2267	0.623635	18.6642	2724.99	chr17	799312	979770	-	180458	3261	ENSG00000167693.16	64359	27.055	10.2735	3836.58	1613.41
RAPGEF1	protein_coding	1.24488	2.36998	1.72554e-14	2.7942e-13	1.22609	0.623625	6.91756	2013.74	chr9	131576769	131740074	-	163305	6492	ENSG00000107263.18	2889	10.0168	3.81835	2832.36	1195.11
PPP2R5E	protein_coding	1.23904	2.36041	9.97927e-14	1.42561e-12	1.21938	0.623523	13.434	4076.08	chr14	63371356	63543374	-	172018	6773	ENSG00000154001.13	5529	19.4269	7.44106	5726.99	2425.17
ALCAM	protein_coding	1.24598	2.3718	4.6904e-14	7.11045e-13	1.2265	0.62345	8.33133	1770.42	chr3	105366908	105576900	+	209992	4739	ENSG00000170017.12	214	12.0661	4.59657	2490.57	1050.27
CD99L2	protein_coding	1.24429	2.36901	1.90915e-14	3.06252e-13	1.22546	0.623429	13.9394	2339.39	chrX	150766336	150898816	-	132480	3744	ENSG00000102181.20	83692	20.1851	7.69381	3290.04	1388.75
U2AF2	protein_coding	1.24498	2.37015	6.39668e-14	9.42959e-13	1.22533	0.623412	38.8854	5290.95	chr19	55654145	55674715	+	20570	3037	ENSG00000063244.12	11338	56.333	21.4377	7442.03	3139.86
UNG	protein_coding	1.2505	2.37924	3.36186e-12	3.70889e-11	1.22746	0.6234	18.7214	1998.98	chr12	109097573	109110992	+	13419	2385	ENSG00000076248.10	7374	27.1449	10.2979	2815.32	1182.65
NLN	protein_coding	1.24012	2.36219	5.66742e-14	8.41257e-13	1.22079	0.623333	9.13304	3543.65	chr5	65722195	65829283	+	107088	8661	ENSG00000123213.22	57486	13.2118	5.0543	4980.02	2107.28
MLEC	protein_coding	1.24083	2.36335	1.94324e-15	3.72109e-14	1.22347	0.623243	28.5726	8484.19	chr12	120686868	120701864	+	14996	6626	ENSG00000110917.7	9761	41.3519	15.7934	11923.4	5044.94
CLCN3	protein_coding	1.23458	2.35313	7.06676e-12	7.3639e-11	1.21174	0.623222	13.9977	4558.01	chr4	169620520	169723673	+	103153	7264	ENSG00000109572.13	1182	20.2082	7.78719	6398.14	2717.88
EFHD1	protein_coding	1.2513	2.38055	7.32104e-11	6.51691e-10	1.22502	0.623102	5.89398	736.571	chr2	232606056	232682781	+	76725	2789	ENSG00000115468.11	80303	8.54458	3.24336	1037.82	435.322
DHX40	protein_coding	1.24508	2.37032	2.62077e-11	2.50645e-10	1.22033	0.622807	6.13901	1006.44	chr17	59565524	59608345	+	42821	3660	ENSG00000108406.9	79665	8.88887	3.38914	1416.29	596.583
GPN3	protein_coding	1.26948	2.41075	5.84148e-09	3.79807e-08	1.23528	0.622379	7.20061	563.387	chr12	110452483	110468721	-	16238	1748	ENSG00000111231.8	51184	10.4792	3.92204	796.287	330.486
PFN2	protein_coding	1.24047	2.36276	7.02247e-13	8.56521e-12	1.21929	0.622329	19.8811	2989.47	chr3	149964903	150050788	-	85885	3354	ENSG00000070087.14	5217	28.7839	10.9784	4200.48	1778.45
MYCBP	protein_coding	1.33882	2.52944	7.24484e-05	0.00024947	1.25543	0.622219	2.38962	220.769	chr1	38862963	38874105	-	11142	2065	ENSG00000214114.8	26292	3.52949	1.24975	316.177	125.362
SSBP3	protein_coding	1.26016	2.39522	3.24288e-07	1.59808e-06	1.21717	0.622042	2.34766	350.281	chr1	54225432	54406419	-	180987	3332	ENSG00000157216.15	23648	3.40592	1.2894	494.746	205.816
CCNI	protein_coding	1.2404	2.36265	1.09488e-14	1.84094e-13	1.22209	0.621991	23.477	2916.89	chr4	77047157	77076005	-	28848	2772	ENSG00000118816.9	10983	33.9724	12.9816	4098.95	1734.82
NPM1	protein_coding	1.24428	2.36901	3.51389e-13	4.51785e-12	1.22345	0.621954	224.301	26181.5	chr5	171387115	171411137	+	24022	2606	ENSG00000181163.13	4869	324.952	123.651	36820.5	15542.5
SZRD1	protein_coding	1.24518	2.37049	4.9471e-13	6.19747e-12	1.22404	0.621948	38.4192	6260.82	chr1	16367082	16398145	+	31063	3639	ENSG00000055070.16	26099	55.6563	21.1822	8806.91	3714.74
RDX	protein_coding	1.23372	2.35173	1.46343e-15	2.84694e-14	1.21681	0.621894	51.7273	12888.3	chr11	110174879	110296722	-	121843	5558	ENSG00000137710.15	5962	74.7131	28.7415	18086.6	7690
MET	protein_coding	1.23772	2.35826	3.10414e-15	5.70762e-14	1.22024	0.6218	25.1058	7527.41	chr7	116672391	116798386	+	125995	6689	ENSG00000105976.14	4233	36.3162	13.8953	10571.8	4483
AK3	protein_coding	1.25478	2.38631	1.2147e-09	8.83136e-09	1.22444	0.621772	3.28594	659.328	chr9	4709558	4742043	-	32485	4483	ENSG00000147853.16	50808	4.76856	1.80332	929.832	388.824
PIP4K2B	protein_coding	1.23984	2.36172	5.10085e-14	7.65799e-13	1.22059	0.62171	10.118	2599.16	chr17	38765688	38799905	-	34217	5734	ENSG00000276293.4	8396	14.6372	5.59884	3652.43	1545.9
MRPL13	protein_coding	1.29534	2.45435	6.462e-07	3.04073e-06	1.24616	0.621497	5.63591	273.823	chr8	120395846	120445386	-	49540	1086	ENSG00000172172.7	28998	8.24418	3.02765	388.956	158.691
TOMM22	protein_coding	1.25415	2.38527	1.29369e-09	9.34601e-09	1.22372	0.621489	16.3255	1491.99	chr22	38681947	38685421	+	3474	2040	ENSG00000100216.5	56993	23.7113	8.9396	2102.18	881.787
DCAF13	protein_coding	1.25092	2.37992	3.34849e-11	3.13749e-10	1.22553	0.621376	14.5676	2679.48	chr8	103414713	103443453	+	28740	4107	ENSG00000164934.13	25879	21.135	8.00009	3773.39	1585.57
DCK	protein_coding	1.23903	2.36041	2.77532e-11	2.64096e-10	1.21457	0.621373	14.6591	1845.92	chr4	70993438	71030914	+	37476	2813	ENSG00000156136.9	1633	21.2014	8.11675	2594.07	1097.77
NUS1	protein_coding	1.23759	2.35805	1.32343e-14	2.18442e-13	1.21929	0.621299	29.7973	6242.26	chr6	117675501	117710640	+	35139	4676	ENSG00000153989.7	116150	43.0907	16.504	8767.18	3717.34
PAQR3	protein_coding	1.252	2.38172	2.15861e-11	2.08191e-10	1.22704	0.621241	1.75193	770.327	chr4	78911877	78939438	-	27561	9811	ENSG00000163291.14	152559	2.54103	0.962835	1085.13	455.528
WBP11	protein_coding	1.2463	2.37233	4.46106e-12	4.822e-11	1.22323	0.621176	12.469	2593.6	chr12	14784578	14803540	-	18962	4646	ENSG00000084463.7	51729	18.0664	6.87158	3649.5	1537.7
RAB11A	protein_coding	1.23999	2.36197	6.97328e-13	8.51128e-12	1.21884	0.620987	16.154	3570.75	chr15	65869455	65891991	+	22536	4932	ENSG00000103769.9	8766	23.3854	8.92263	5017.01	2124.49
ZMPSTE24	protein_coding	1.24042	2.36267	1.03871e-13	1.47769e-12	1.22066	0.620882	35.5489	4949.08	chr1	40258106	40294184	+	36078	3108	ENSG00000084073.8	10269	51.4476	19.6502	6954.92	2943.24
ACTR1A	protein_coding	1.24515	2.37042	6.82543e-12	7.14727e-11	1.22173	0.620713	24.826	3146.4	chr10	102479228	102502711	-	23483	2829	ENSG00000138107.12	10121	35.9794	13.6726	4425.62	1867.18
PTP4A2	protein_coding	1.23594	2.35536	1.04305e-14	1.76491e-13	1.21785	0.6205	89.2692	17920.7	chr1	31906420	31938379	-	31959	4481	ENSG00000184007.20	8073	129.06	49.4788	25160	10681.4
DGCR2	protein_coding	1.24484	2.36992	1.15477e-11	1.1602e-10	1.22094	0.620478	4.86596	979.173	chr22	19036281	19122454	-	86173	4493	ENSG00000070413.19	9993	7.04579	2.68614	1377.65	580.694
SEPT7	protein_coding	1.23466	2.35327	2.15704e-15	4.09383e-14	1.2175	0.620434	40.3103	7968.85	chr7	35800931	35907105	+	106174	4410	ENSG00000122545.19	989	58.2748	22.3457	11184.8	4752.93
DPYSL2	protein_coding	1.23597	2.35539	6.1056e-15	1.0853e-13	1.21818	0.6204	16.7392	4043.47	chr8	26514021	26658178	+	144157	5390	ENSG00000092964.17	1808	24.2005	9.27797	5677.03	2409.91
TIMP2	protein_coding	1.26521	2.40362	1.37068e-06	6.15832e-06	1.21669	0.620297	4.31686	789.164	chr17	78852976	78925387	-	72411	4075	ENSG00000035862.12	7077	6.26363	2.37009	1115.06	463.266
FNTB	protein_coding	1.35305	2.55451	3.32283e-05	0.000120997	1.27427	0.620202	1.61529	116.688	chr14	64986719	65062598	+	75879	1615	ENSG00000257365.7	2342	2.38708	0.8435	167.734	65.6409
MED14	protein_coding	1.23761	2.35808	3.99121e-14	6.08287e-13	1.21862	0.620133	8.75424	3131.91	chrX	40648305	40735531	-	87226	7984	ENSG00000180182.10	9282	12.6618	4.84663	4398.77	1865.05
EPB41	protein_coding	1.24558	2.37114	0.00966503	0.0222289	1.09755	0.620107	2.80819	1385.23	chr1	28887090	29120046	+	232956	10997	ENSG00000159023.21	2035	4.05704	1.55933	1948.82	821.634
SLCO3A1	protein_coding	1.23877	2.35997	1.44066e-08	8.86162e-08	1.20532	0.620095	2.41803	624.459	chr15	91853694	92172435	+	318741	5771	ENSG00000176463.13	28232	3.49818	1.33787	878.059	370.86
UBAC2	protein_coding	1.2547	2.38618	3.55903e-10	2.85993e-09	1.22616	0.619772	6.12887	793.115	chr13	99200773	99386427	+	185654	2890	ENSG00000134882.15	337867	8.89425	3.3635	1118.08	468.147
ZC3H15	protein_coding	1.23942	2.36104	5.11784e-13	6.38796e-12	1.21855	0.619536	39.4311	3775.88	chr2	186486155	186509363	+	23208	2138	ENSG00000065548.17	55854	57.0553	21.8068	5305.31	2246.44
SLC39A10	protein_coding	1.23419	2.3525	4.7017e-15	8.45416e-14	1.21663	0.619498	12.4222	3111.04	chr2	195656746	195737702	+	80956	5586	ENSG00000196950.13	57181	17.9521	6.89244	4366.08	1856.01
MDFIC	protein_coding	1.25636	2.38892	7.27244e-10	5.51668e-09	1.22668	0.619323	2.52978	552.94	chr7	114922153	115019202	+	97049	4878	ENSG00000135272.10	29969	3.67362	1.38594	779.754	326.125
IFIH1	protein_coding	1.24958	2.37772	2.77274e-10	2.26644e-09	1.22174	0.619262	3.37947	638.455	chr2	162267078	162318703	-	51625	4213	ENSG00000115267.6	64135	4.89684	1.86211	899.125	377.786
PDLIM1	protein_coding	1.24832	2.37564	2.42501e-09	1.67818e-08	1.21729	0.619247	18.1595	1181.62	chr10	95237571	95291024	-	53453	1452	ENSG00000107438.8	9124	26.3447	9.97425	1662.74	700.495
DLAT	protein_coding	1.23665	2.3565	8.65062e-14	1.24832e-12	1.21719	0.619245	23.7404	4741.45	chr11	112024813	112064390	+	39577	4458	ENSG00000150768.15	1737	34.3329	13.148	6657.96	2824.94
RACK1	protein_coding	1.23008	2.3458	7.41665e-08	4.05503e-07	1.19377	0.619135	50.68	4255.87	chr5	181236927	181244209	-	7282	1873	ENSG00000204628.11	10399	73.3263	28.0336	5966.98	2544.76
CBX5	protein_coding	1.23017	2.34595	3.13233e-16	6.7887e-15	1.21415	0.619129	62.3453	32895.3	chr12	54230939	54280102	-	49163	11771	ENSG00000094916.15	23468	90.0314	34.6593	46128.1	19662.6
RAB1A	protein_coding	1.23319	2.35087	1.14346e-13	1.61731e-12	1.21371	0.619046	54.8969	6017.05	chr2	65086854	65130106	-	43252	2447	ENSG00000138069.17	5861	79.3148	30.479	8443.41	3590.69
IPO5	protein_coding	1.23604	2.3555	8.43326e-13	1.01627e-11	1.21494	0.619008	23.4309	6418.01	chr13	97953674	98024297	+	70623	6112	ENSG00000065150.18	3843	33.8971	12.9647	9010.41	3825.61
VCP	protein_coding	1.23119	2.34761	1.9668e-15	3.7536e-14	1.21422	0.618991	55.878	10946.8	chr9	35056063	35073249	-	17186	4370	ENSG00000165280.15	7415	80.7285	31.0274	15353.4	6540.14
TPX2	protein_coding	1.23919	2.36065	5.01696e-12	5.37611e-11	1.2164	0.618972	89.1949	14406.1	chr20	31739270	31801805	+	62535	3605	ENSG00000088325.15	22974	129.136	49.2542	20238.6	8573.58
GALNT2	protein_coding	1.22868	2.34353	2.81104e-11	2.66901e-10	1.20479	0.618969	13.0981	2617.11	chr1	230067208	230282124	+	214916	4454	ENSG00000143641.9	2590	18.9265	7.26975	3667.96	1566.26
C1orf198	protein_coding	1.23805	2.35879	2.37377e-12	2.67578e-11	1.21599	0.618914	10.6452	2144.19	chr1	230837118	230869589	-	32471	4498	ENSG00000119280.16	84886	15.3964	5.89401	3012.19	1276.19
HSP90AA1	protein_coding	1.22761	2.34179	1.11211e-14	1.86792e-13	1.20984	0.618491	84.2553	15216.8	chr14	102080737	102139686	-	58949	4027	ENSG00000080824.18	3320	121.674	46.837	21326.1	9107.5
DGAT2	protein_coding	1.3269	2.50863	1.4269e-05	5.50294e-05	1.25836	0.618491	1.34756	148.225	chr11	75768731	75801535	+	32804	2454	ENSG00000062282.14	84649	1.98407	0.711045	211.802	84.6475
CD47	protein_coding	1.23657	2.35637	5.19136e-13	6.475e-12	1.21582	0.618489	14.0825	3334.14	chr3	108043093	108091025	-	47932	5283	ENSG00000196776.15	961	20.3719	7.79315	4681.44	1986.85
SCARB2	protein_coding	1.23078	2.34694	2.95267e-14	4.61523e-13	1.21229	0.618488	9.35402	2725.25	chr4	76158732	76234536	-	75804	6499	ENSG00000138760.9	950	13.505	5.20304	3822.46	1628.05
BROX	protein_coding	1.23149	2.34809	3.68677e-15	6.71393e-14	1.21417	0.618427	17.6818	3345.33	chr1	222712552	222735196	+	22644	4220	ENSG00000162819.11	148362	25.5392	9.82436	4692.43	1998.24
C12orf49	protein_coding	1.21688	2.32444	2.77368e-11	2.64086e-10	1.19369	0.618314	12.0365	4668.02	chr12	116710184	116738061	-	27877	8655	ENSG00000111412.5	79794	17.3188	6.75427	6528.77	2807.26
CREG1	protein_coding	1.26985	2.41136	1.70861e-05	6.50718e-05	1.20835	0.618076	1.45135	214.137	chr1	167529116	167553805	-	24689	3286	ENSG00000143162.8	8804	2.11253	0.790165	302.103	126.172
POFUT1	protein_coding	1.23235	2.34949	2.43858e-14	3.85394e-13	1.2139	0.617991	19.1232	5226.37	chr20	32207879	32238667	+	30788	6098	ENSG00000101346.13	23509	27.6349	10.6116	7332.1	3120.64
NID1	protein_coding	1.23087	2.34708	4.77991e-14	7.22715e-13	1.21207	0.617846	13.0512	3432.53	chr1	235975829	236065162	-	89333	5864	ENSG00000116962.14	4811	18.8392	7.26316	4814.26	2050.81
EHD4	protein_coding	1.23198	2.3489	6.0114e-14	8.90771e-13	1.21299	0.617785	9.16183	2634.25	chr15	41895938	41972578	-	76640	6416	ENSG00000103966.10	30844	13.2354	5.08826	3695.69	1572.81
MAP2K1	protein_coding	1.23247	2.34968	8.27523e-14	1.19819e-12	1.21324	0.617723	11.7448	1842.69	chr15	66386816	66492312	+	105496	3500	ENSG00000169032.9	5604	16.9634	6.52619	2585.44	1099.93
SORD	protein_coding	1.25105	2.38014	1.8928e-09	1.33417e-08	1.22027	0.617708	2.22879	500.968	chr15	45023103	45077185	+	54082	5018	ENSG00000140263.13	6652	3.23137	1.22621	705.909	296.028
XPNPEP3	protein_coding	1.23202	2.34895	3.09363e-14	4.80918e-13	1.21344	0.617544	6.22806	2258.82	chr22	40857097	40932815	+	75718	8092	ENSG00000196236.12	63929	8.99643	3.45968	3168.83	1348.81
KIF1A	protein_coding	1.2498	2.37809	4.6687e-09	3.08123e-08	1.21758	0.617528	5.89363	2552.69	chr2	240713760	240821036	-	107276	9651	ENSG00000130294.16	547	8.53073	3.25653	3594.34	1511.04
FOXN3	protein_coding	1.23115	2.34754	2.13372e-08	1.27308e-07	1.19754	0.617378	2.04592	726.089	chr14	89156171	89619149	-	462978	7916	ENSG00000053254.15	1112	2.9525	1.13935	1019.05	433.125
RNF167	protein_coding	1.25396	2.38495	1.57183e-09	1.12133e-08	1.22323	0.617124	6.38872	612.752	chr17	4940007	4945222	+	5215	2141	ENSG00000108523.15	26001	9.27281	3.50463	863.407	362.098
CACNG6	protein_coding	1.37719	2.59762	0.000149303	0.000487881	1.27884	0.617044	1.56974	129.707	chr19	53992287	54012669	+	20382	1853	ENSG00000130433.7	59285	2.33291	0.80657	187.263	72.1516
PLOD2	protein_coding	1.22799	2.3424	2.96869e-15	5.49401e-14	1.21093	0.617019	42.1091	8380.25	chr3	146069439	146161167	-	91728	4440	ENSG00000152952.11	5352	60.7887	23.4295	11746.2	5014.33
TRIP13	protein_coding	1.23979	2.36164	4.93539e-09	3.25097e-08	1.20819	0.616985	10.4685	1254.02	chr5	892642	918120	+	25478	2672	ENSG00000071539.13	9319	15.1652	5.7718	1761.45	746.599
ISCU	protein_coding	1.26165	2.3977	1.62065e-08	9.88652e-08	1.22603	0.616952	4.72894	501.846	chr12	108562600	108569384	+	6784	2369	ENSG00000136003.15	23479	6.8735	2.58439	708.168	295.524
COPB1	protein_coding	1.22315	2.33457	7.66587e-14	1.11848e-12	1.2044	0.616901	36.8738	5151.12	chr11	14457505	14499895	-	42390	3117	ENSG00000129083.12	1315	53.1495	20.5981	7213.49	3088.75
CAST	protein_coding	1.2264	2.33983	1.06275e-15	2.11806e-14	1.20994	0.61666	20.8788	5210.12	chr5	96662072	96774683	+	112611	5564	ENSG00000153113.23	831	30.1246	11.6329	7300.31	3119.93
TK1	protein_coding	1.25888	2.3931	6.54878e-08	3.61589e-07	1.2203	0.616645	8.89285	687.801	chr17	78174074	78187233	-	13159	1727	ENSG00000167900.11	7083	12.9264	4.85926	969.886	405.715
PEX19	protein_coding	1.24038	2.36261	2.13277e-11	2.05966e-10	1.21611	0.616581	7.75746	1033.26	chr1	160276811	160285146	-	8335	2974	ENSG00000162735.18	5824	11.226	4.2889	1452.23	614.289
ATP6V1H	protein_coding	1.23484	2.35356	2.69879e-12	3.01629e-11	1.21285	0.616496	8.67836	1135.26	chr8	53715556	53843558	-	128002	2919	ENSG00000047249.17	51606	12.5431	4.81366	1593.81	676.717
CD276	protein_coding	1.24075	2.36322	2.911e-11	2.75474e-10	1.21612	0.61613	4.18558	835.307	chr15	73684212	73714518	+	30306	4453	ENSG00000103855.17	80381	6.05715	2.31401	1173.75	496.865
KAT2A	protein_coding	1.23702	2.35711	7.15695e-07	3.34382e-06	1.19369	0.615829	4.24607	515.102	chr17	42113107	42121358	-	8251	2704	ENSG00000108773.10	2648	6.14597	2.34617	722.647	307.556
CCDC85C	protein_coding	1.23054	2.34654	5.8213e-13	7.21335e-12	1.21001	0.615709	1.84878	1405.18	chr14	99500179	99604026	-	103847	16957	ENSG00000205476.8	317762	2.66993	1.02762	1970.91	839.449
PSMC6	protein_coding	1.23347	2.35132	1.01133e-12	1.20347e-11	1.21236	0.615639	12.5141	1227.48	chr14	52707171	52728587	+	21416	2188	ENSG00000100519.11	5706	18.0813	6.94684	1722.48	732.48
CFL2	protein_coding	1.23074	2.34687	4.50899e-13	5.68193e-12	1.21039	0.615609	12.0278	3796.47	chr14	34706768	34714690	-	7922	7046	ENSG00000165410.14	1073	17.3741	6.68154	5324.66	2268.27
CYP51A1	protein_coding	1.22268	2.33379	1.45159e-14	2.38675e-13	1.20496	0.615306	57.9832	8441.8	chr7	92112150	92134803	-	22653	3249	ENSG00000001630.16	1595	83.5926	32.3737	11819.8	5063.76
NLGN2	protein_coding	1.24241	2.36593	1.64337e-10	1.38773e-09	1.2157	0.615225	2.45871	611.641	chr17	7404873	7419860	+	14987	5550	ENSG00000169992.9	57555	3.55918	1.35825	860.005	363.276
GTF3C1	protein_coding	1.22392	2.33581	3.77173e-15	6.84678e-14	1.20691	0.615126	13.562	4312.27	chr16	27460612	27549913	-	89301	7090	ENSG00000077235.17	2975	19.5627	7.56124	6038.89	2585.64
SGCB	protein_coding	1.22662	2.34018	2.17313e-12	2.46913e-11	1.20524	0.615119	7.76562	1543.08	chr4	52020705	52038482	-	17777	4431	ENSG00000163069.12	6443	11.2018	4.32947	2162.7	923.466
ABCC1	protein_coding	1.22171	2.33223	2.58808e-16	5.69578e-15	1.2061	0.615095	43.0289	12725.3	chr16	15949576	16143074	+	193498	6594	ENSG00000103222.18	4363	62.0338	24.024	17812.9	7637.79
NDC1	protein_coding	1.23101	2.3473	1.95626e-11	1.9061e-10	1.20736	0.614857	19.4731	4480.53	chr1	53765459	53838860	-	73401	5134	ENSG00000058804.11	55706	28.1502	10.7961	6283.68	2677.38
KRT80	protein_coding	1.22887	2.34383	9.44073e-13	1.13051e-11	1.20805	0.614843	8.81049	1537.69	chr12	52168995	52192000	-	23005	3894	ENSG00000167767.13	144501	12.7209	4.90006	2156.08	919.302
CAVIN1	protein_coding	1.23293	2.35044	5.43795e-12	5.77571e-11	1.21041	0.614789	56.5834	9702.73	chr17	42402451	42423517	-	21066	3828	ENSG00000177469.12	284119	81.8074	31.3595	13613.6	5791.9
DTWD2	protein_coding	1.22463	2.33695	6.66884e-10	5.11148e-09	1.19725	0.614675	4.0137	830.298	chr5	118837321	118988545	-	151224	4617	ENSG00000169570.9	285605	5.78671	2.2407	1163.7	496.901
RAB7A	protein_coding	1.21979	2.32914	6.41028e-15	1.13709e-13	1.20267	0.614527	64.917	6534.23	chr3	128726121	128814796	+	88675	2245	ENSG00000075785.12	7879	93.5147	36.3192	9143.5	3924.96
SUMO1	protein_coding	1.22627	2.33962	6.20335e-14	9.16831e-13	1.20751	0.614516	36.6718	2899.84	chr2	202206179	202238608	-	32429	1764	ENSG00000116030.16	7341	52.9249	20.4187	4063.06	1736.61
XAB2	protein_coding	1.26435	2.40219	6.21e-08	3.44329e-07	1.22543	0.614072	3.32106	396.685	chr19	7619524	7629565	-	10041	2667	ENSG00000076924.11	56949	4.83235	1.80977	560.203	233.167
NOP10	protein_coding	1.23907	2.36047	1.23921e-09	8.99428e-09	1.20977	0.614025	26.0922	648.168	chr15	34341712	34343177	-	1465	554	ENSG00000182117.5	55505	37.7563	14.4281	910.114	386.223
ROCK1	protein_coding	1.21634	2.32356	9.85853e-14	1.41072e-12	1.19773	0.614016	15.9957	6800.91	chr18	20946905	21111851	-	164946	9484	ENSG00000067900.7	6093	23.0208	8.97069	9510.03	4091.8
ATL3	protein_coding	1.21662	2.32401	1.05143e-14	1.77663e-13	1.19935	0.614014	42.3228	14058	chr11	63624086	63671909	-	47823	7409	ENSG00000184743.12	25923	60.9208	23.7248	19658.2	8457.77
ARPIN	protein_coding	1.25044	2.37915	6.5731e-08	3.62815e-07	1.21271	0.613959	1.26199	425.022	chr15	89895005	89912956	-	17951	7508	ENSG00000242498.7	348110	1.82813	0.695845	598.812	251.233
SEC23B	protein_coding	1.23012	2.34586	2.63822e-12	2.95827e-11	1.20838	0.613831	9.55438	1630.63	chr20	18507481	18561415	+	53934	3809	ENSG00000101310.16	10483	13.7989	5.30986	2286.84	974.417
EXOC4	protein_coding	1.22379	2.3356	4.20314e-13	5.33187e-12	1.20384	0.613571	11.3919	2216.89	chr7	133253072	134065759	+	812687	4343	ENSG00000131558.14	60412	16.4282	6.35569	3105.08	1328.7
MSN	protein_coding	1.21651	2.32385	2.04667e-11	1.98401e-10	1.19364	0.612783	28.3832	5021.63	chrX	65667669	65741931	+	74262	3944	ENSG00000147065.16	4478	40.9212	15.8453	7020.99	3022.27
PEA15	protein_coding	1.22573	2.33874	6.91483e-13	8.45201e-12	1.2053	0.612782	14.4957	1804.54	chr1	160205336	160215376	+	10040	2778	ENSG00000162734.12	8682	20.9163	8.07509	2528.37	1080.71
IFT57	protein_coding	1.24396	2.36848	1.51213e-09	1.08009e-08	1.21402	0.612671	4.31545	619.39	chr3	108160811	108222570	-	61759	3203	ENSG00000114446.4	55081	6.25336	2.37754	870.995	367.785
TBC1D5	protein_coding	1.22552	2.3384	8.70582e-13	1.0469e-11	1.20492	0.612601	4.3623	1750.68	chr3	17157161	17742498	-	585337	8952	ENSG00000131374.14	9779	6.29609	2.42851	2452.43	1048.93
ATP5PB	protein_coding	1.2286	2.3434	3.53846e-10	2.84475e-09	1.20177	0.612492	9.07743	1284.2	chr1	111448935	111462773	+	13838	3156	ENSG00000116459.10	515	13.1138	5.04104	1799.74	768.662
UBE2E3	protein_coding	1.23874	2.35992	2.36627e-09	1.64351e-08	1.20845	0.612457	8.66819	901.123	chr2	180980372	181063441	+	83069	2320	ENSG00000170035.15	10477	12.5479	4.78845	1265.57	536.673
CLPTM1	protein_coding	1.23213	2.34914	1.20315e-07	6.38938e-07	1.19442	0.612362	4.18543	581.741	chr19	44954590	44993341	+	38751	3099	ENSG00000104853.15	1209	6.04892	2.32193	815.452	348.03
PIGU	protein_coding	1.24427	2.36898	1.70845e-09	1.21272e-08	1.21412	0.612243	9.06233	506.736	chr20	34560865	34677085	-	116220	1248	ENSG00000101464.10	128869	13.1276	4.99702	712.61	300.862
NCOA4	protein_coding	1.2132	2.31851	1.68169e-13	2.30793e-12	1.19438	0.612194	38.3555	7011.42	chr10	46005087	46030714	-	25627	4079	ENSG00000266412.5	8031	55.1793	21.5316	9798.05	4224.78
SPTBN1	protein_coding	1.21511	2.32158	1.02547e-15	2.05094e-14	1.19911	0.612164	23.467	13757.2	chr2	54456284	54671445	+	215161	13067	ENSG00000115306.15	6711	33.7964	13.1376	19230.4	8283.87
ERGIC1	protein_coding	1.22271	2.33384	6.23166e-10	4.80006e-09	1.19551	0.612121	5.82657	1977.85	chr5	172834274	172952685	+	118411	7571	ENSG00000113719.15	57222	8.41076	3.24238	2768.59	1187.11
SYNGR2	protein_coding	1.23977	2.36162	2.0167e-09	1.41857e-08	1.20967	0.612013	6.06419	675.825	chr17	78168557	78173527	+	4970	2486	ENSG00000108639.7	9144	8.77735	3.35102	949.324	402.326
SMC2	protein_coding	1.22109	2.33122	8.04765e-14	1.16821e-12	1.20239	0.611968	13.1577	3700.4	chr9	104094259	104141417	+	47158	6275	ENSG00000136824.18	10592	18.9711	7.34432	5179.35	2221.45
SLC7A1	protein_coding	1.22021	2.3298	1.64747e-13	2.26279e-12	1.20108	0.611751	15.9612	5254.24	chr13	29509409	29595688	-	86279	7347	ENSG00000139514.12	6541	23.0063	8.91616	7353.08	3155.41
CPT1A	protein_coding	1.21642	2.3237	2.04953e-15	3.90714e-14	1.20003	0.61162	18.9602	4921.14	chr11	68754619	68841931	-	87312	5787	ENSG00000110090.12	1374	27.3054	10.615	6881.06	2961.21
ADD1	protein_coding	1.21984	2.32921	5.73615e-14	8.50721e-13	1.20142	0.61156	11.3698	2559.74	chr4	2843856	2930076	+	86220	5021	ENSG00000087274.16	118	16.3884	6.35131	3581.66	1537.81
CHST14	protein_coding	1.24293	2.36679	1.92755e-08	1.15897e-07	1.20854	0.611248	2.98281	477.315	chr15	40470997	40474571	+	3574	3574	ENSG00000169105.7	113189	4.32022	1.64541	671.584	283.046
ALAS1	protein_coding	1.23394	2.35208	2.28508e-10	1.90053e-09	1.20733	0.611087	11.2083	1229.67	chr3	52198085	52214327	+	16242	2449	ENSG00000023330.14	211	16.2105	6.20613	1725.66	733.679
GRB2	protein_coding	1.21537	2.32201	8.43604e-14	1.21941e-12	1.19691	0.610835	34.5239	6263.62	chr17	75318075	75405709	-	87634	4049	ENSG00000177885.14	2885	49.7044	19.3434	8756.89	3770.36
PRCP	protein_coding	1.23197	2.34888	1.16211e-10	1.0001e-09	1.20632	0.610609	6.18313	873.654	chr11	82823501	82900597	-	77096	3153	ENSG00000137509.10	5547	8.9355	3.43075	1225.65	521.655
TRIM28	protein_coding	1.21756	2.32553	5.00694e-13	6.25867e-12	1.19777	0.610583	39.907	5295.75	chr19	58544468	58550716	+	6248	2960	ENSG00000130726.11	10155	57.5201	22.2938	7406.34	3185.16
MARCH8	protein_coding	1.2204	2.33012	1.61397e-12	1.86857e-11	1.19958	0.61049	9.49181	2683.32	chr10	45454584	45594906	-	140322	6310	ENSG00000165406.15	220972	13.6825	5.30114	3755.59	1611.04
CASC4	protein_coding	1.21435	2.32036	7.76514e-15	1.3508e-13	1.19734	0.610436	20.5074	3779.45	chr15	44288730	44415758	+	127028	4109	ENSG00000166734.19	113201	29.5166	11.4981	5282.6	2276.3
MRPL37	protein_coding	1.23973	2.36154	3.35238e-08	1.93537e-07	1.20439	0.610401	13.1403	1073.12	chr1	54200166	54225464	+	25298	1823	ENSG00000116221.15	51253	19.0351	7.24544	1507.45	638.799
ALYREF	protein_coding	1.21886	2.32762	8.43086e-11	7.42367e-10	1.19436	0.610351	44.5452	2173.39	chr17	81887843	81891586	-	3743	1088	ENSG00000183684.7	10189	64.2431	24.8473	3039.99	1306.79
PALLD	protein_coding	1.26695	2.40651	4.6196e-07	2.23339e-06	1.222	0.610302	1.20463	374.991	chr4	168497065	168928457	+	431392	6960	ENSG00000129116.18	23022	1.75262	0.65664	529.757	220.225
RNH1	protein_coding	1.23226	2.34935	4.15648e-08	2.36368e-07	1.19707	0.609994	7.00606	1113.89	chr11	494511	507300	-	12789	3547	ENSG00000023191.16	6050	10.1359	3.87625	1562.18	665.599
CSTF2	protein_coding	1.22889	2.34387	9.14761e-11	7.98082e-10	1.20372	0.609909	7.50158	697.354	chrX	100820358	100840932	+	20574	2074	ENSG00000101811.13	1478	10.8288	4.17431	977.814	416.894
PXN	protein_coding	1.22239	2.33333	8.52383e-11	7.49396e-10	1.19768	0.609823	40.3253	11148.1	chr12	120210438	120265771	-	55333	6169	ENSG00000089159.16	5829	58.206	22.4445	15607	6689.13
SLC25A15	protein_coding	1.2601	2.39512	6.30812e-07	2.97816e-06	1.21481	0.609784	5.49271	390.154	chr13	40789496	40810111	+	20615	1586	ENSG00000102743.14	10166	7.98222	3.00319	550.236	230.071
PCYT1A	protein_coding	1.20742	2.30925	2.17024e-13	2.92444e-12	1.18871	0.609764	23.675	5984.93	chr3	196229841	196287845	-	58004	5639	ENSG00000161217.11	5130	34.0162	13.3338	8353.58	3616.29
OSTM1	protein_coding	1.21202	2.31661	1.87795e-13	2.55473e-12	1.19318	0.609519	29.6635	5944.67	chr6	108041408	108074737	-	33329	4467	ENSG00000081087.14	28962	42.6537	16.6733	8304.96	3584.38
TSEN34	protein_coding	1.23468	2.3533	4.13855e-09	2.75581e-08	1.20377	0.60947	9.32581	1132.08	chr19	54190267	54194536	+	4269	2709	ENSG00000170892.10	79042	13.494	5.15761	1588.73	675.424
SAMD1	protein_coding	1.25693	2.38986	5.68053e-07	2.7103e-06	1.21231	0.609357	3.58302	347.63	chr19	14087839	14090708	-	2869	2164	ENSG00000141858.11	90378	5.20589	1.96015	489.87	205.39
SKA2	protein_coding	1.22941	2.34471	1.83857e-10	1.54418e-09	1.20337	0.609123	8.11952	1088.37	chr17	59109950	59155269	-	45319	2993	ENSG00000182628.12	348235	11.7288	4.5102	1526.22	650.521
ENPP4	protein_coding	1.24428	2.369	1.04999e-08	6.57686e-08	1.21097	0.609119	1.90285	396.555	chr6	46129992	46146699	+	16707	4651	ENSG00000001561.6	22875	2.75529	1.05041	557.755	235.356
NTN1	protein_coding	1.2508	2.37973	1.19491e-07	6.35156e-07	1.2115	0.609106	1.10917	296.207	chr17	9021541	9244000	+	222459	5954	ENSG00000065320.8	9423	1.60758	0.610765	417.362	175.053
DYNLT1	protein_coding	1.22966	2.34512	7.27479e-10	5.51668e-09	1.20178	0.608865	24.0507	782.834	chr6	158636473	158644739	-	8266	726	ENSG00000146425.10	6993	34.7489	13.3525	1097.38	468.291
HADHB	protein_coding	1.22106	2.33118	1.5495e-11	1.5307e-10	1.1982	0.608777	11.6163	1163.67	chr2	26244747	26290468	+	45721	2234	ENSG00000138029.13	3032	16.7535	6.47914	1628.42	698.919
RSL24D1	protein_coding	1.21512	2.3216	3.36647e-12	3.71158e-11	1.19396	0.608746	33.7127	3043.15	chr15	55180805	55197067	-	16262	2015	ENSG00000137876.9	51187	48.5391	18.8864	4254.63	1831.66
ANO6	protein_coding	1.20491	2.30523	1.40481e-13	1.95144e-12	1.18659	0.608397	30.8459	9849.17	chr12	45216019	45440404	+	224385	7120	ENSG00000177119.15	196527	44.2915	17.4003	13739.3	5959.04
HIGD2A	protein_coding	1.25041	2.37909	5.42734e-07	2.59965e-06	1.20663	0.608246	18.9482	567.103	chr5	176388746	176389771	+	1025	668	ENSG00000146066.2	192286	27.5087	10.3877	798.252	335.954
ACTR2	protein_coding	1.20737	2.30917	9.38496e-16	1.89921e-14	1.19172	0.608125	127.145	23642.9	chr2	65227752	65271253	+	43501	4147	ENSG00000138071.13	10097	182.774	71.516	32996.8	14289
SSRP1	protein_coding	1.21152	2.31581	4.18924e-10	3.32109e-09	1.18557	0.608035	22.0545	2788.51	chr11	57325984	57335877	-	9893	2819	ENSG00000149136.8	6749	31.7683	12.3407	3894.45	1682.57
TMEM184B	protein_coding	1.2305	2.34649	3.9434e-10	3.13638e-09	1.20343	0.607941	3.40847	577.661	chr22	38219290	38273034	-	53744	3777	ENSG00000198792.12	25829	4.92249	1.89445	810.042	345.28
TYMS	protein_coding	1.21382	2.3195	7.20452e-11	6.42321e-10	1.18979	0.607738	28.992	2161	chr18	657603	673578	+	15975	1662	ENSG00000176890.15	7298	41.768	16.216	3019.5	1302.5
TMX1	protein_coding	1.21509	2.32156	7.15294e-13	8.71192e-12	1.19516	0.607705	14.0036	2507.57	chr14	51240167	51257546	+	17379	3995	ENSG00000139921.12	81542	20.1694	7.83781	3505.39	1509.75
ARNTL2	protein_coding	1.21104	2.31504	9.82513e-14	1.40712e-12	1.19267	0.607637	7.77742	2414.64	chr12	27332853	27425289	+	92436	6920	ENSG00000029153.14	56938	11.1919	4.36296	3372.19	1457.09
TMEM50A	protein_coding	1.21287	2.31799	5.69168e-13	7.0681e-12	1.19321	0.607282	15.4363	1857.66	chr1	25337916	25362361	+	24445	2683	ENSG00000183726.10	23585	22.2208	8.65191	2595.34	1119.99
XXYLT1	protein_coding	1.22945	2.34478	5.08414e-10	3.96257e-09	1.20209	0.607276	3.57671	569.151	chr3	195068278	195271167	-	202889	3548	ENSG00000173950.15	152002	5.1674	1.98601	797.898	340.403
HSPA4L	protein_coding	1.2093	2.31225	4.78006e-14	7.22715e-13	1.19146	0.607274	5.4051	2705.64	chr4	127781820	127840733	+	58913	11163	ENSG00000164070.11	22824	7.77302	3.03719	3777.89	1633.38
P3H2	protein_coding	1.211	2.31498	1.24048e-13	1.74014e-12	1.19248	0.607256	14.1713	2379.57	chr3	189956727	190122437	-	165710	3744	ENSG00000090530.9	55214	20.3914	7.95122	3323.29	1435.86
GTF2A2	protein_coding	1.22141	2.33174	6.48751e-11	5.82955e-10	1.19705	0.607188	9.57323	894.051	chr15	59638061	59657538	-	19477	2083	ENSG00000140307.10	2958	13.8031	5.3434	1251.18	536.918
SH3GLB1	protein_coding	1.20606	2.30707	2.07114e-14	3.3007e-13	1.18886	0.607127	17.1166	4979.14	chr1	86704569	86748184	+	43615	6488	ENSG00000097033.14	51100	24.5963	9.63691	6947.61	3010.68
UBE2E1	protein_coding	1.21594	2.32292	2.75693e-12	3.07524e-11	1.1949	0.607083	31.8525	2517.89	chr3	23805902	23891316	+	85414	1764	ENSG00000170142.11	7324	45.8874	17.8176	3520.54	1515.24
ERLEC1	protein_coding	1.21247	2.31735	8.28553e-12	8.52483e-11	1.19067	0.607014	16.1559	1761.01	chr2	53787079	53818819	+	31740	2433	ENSG00000068912.13	27248	23.2515	9.06025	2460.96	1061.07
NOLC1	protein_coding	1.20995	2.31329	7.07522e-14	1.03673e-12	1.19184	0.606995	63.032	11217.3	chr10	102152175	102163871	+	11696	3970	ENSG00000166197.16	9221	90.6972	35.3669	15663.7	6771.03
SERPINE1	protein_coding	1.21447	2.32056	2.24637e-12	2.54222e-11	1.19368	0.606892	99.2124	14176.9	chr7	101127088	101139266	+	12178	3190	ENSG00000106366.8	5054	142.866	55.5588	19815.4	8538.35
PAIP2	protein_coding	1.20902	2.3118	2.22507e-13	2.98656e-12	1.19021	0.606771	18.9043	2073.39	chr5	139341831	139369720	+	27889	2446	ENSG00000120727.12	51247	27.1838	10.6248	2895.07	1251.71
TUBA1A	protein_coding	1.20261	2.30156	1.04083e-09	7.67529e-09	1.17607	0.606535	8.9814	1038.75	chr12	49184795	49189324	-	4529	2581	ENSG00000167552.13	7846	12.8953	5.0675	1449.1	628.402
CNOT1	protein_coding	1.20519	2.30568	1.7526e-15	3.37114e-14	1.18932	0.606529	28.633	11238	chr16	58519950	58629886	-	109936	8751	ENSG00000125107.17	23019	41.1519	16.1141	15676.8	6799.19
CNIH1	protein_coding	1.21344	2.31889	1.6406e-12	1.89556e-11	1.19294	0.606291	8.69346	1926.77	chr14	54423559	54441431	-	17872	4944	ENSG00000100528.11	10175	12.5165	4.8704	2692.54	1160.99
PEPD	protein_coding	1.23228	2.34939	9.73002e-09	6.12605e-08	1.20007	0.606055	5.12841	438.585	chr19	33386949	33521794	-	134845	1910	ENSG00000124299.13	5184	7.41045	2.84636	615.604	261.566
PSMD2	protein_coding	1.20738	2.30918	1.11808e-11	1.12598e-10	1.18557	0.605955	34.6336	5520.02	chr3	184298708	184309054	+	10346	3554	ENSG00000175166.16	5708	49.8346	19.4327	7703.39	3336.65
FAM114A1	protein_coding	1.2118	2.31627	8.67535e-10	6.49511e-09	1.18491	0.605841	4.65777	859.492	chr4	38867750	38945739	+	77989	4115	ENSG00000197712.11	92689	6.69774	2.61781	1201.19	517.799
DLD	protein_coding	1.21211	2.31676	1.48855e-12	1.7304e-11	1.19176	0.60583	15.3429	2586.06	chr7	107890969	107921203	+	30234	3760	ENSG00000091140.13	1738	22.0875	8.59828	3612.82	1559.29
NTSR1	protein_coding	1.23413	2.3524	8.13765e-09	5.20018e-08	1.20207	0.605825	3.45988	640.321	chr20	62708836	62762771	+	53935	4132	ENSG00000101188.4	4923	5.00161	1.91816	898.604	382.037
ACTR6	protein_coding	1.23582	2.35515	9.58879e-09	6.04826e-08	1.20334	0.605808	4.2435	495.586	chr12	100200086	100224424	+	24338	2606	ENSG00000075089.9	64431	6.13905	2.34795	695.861	295.31
OCRL	protein_coding	1.20474	2.30496	2.80806e-14	4.41747e-13	1.18742	0.605712	16.2164	3756.35	chrX	129540274	129592561	+	52287	5162	ENSG00000122126.16	4952	23.3085	9.12429	5239.17	2273.54
MRPL16	protein_coding	1.27977	2.42801	8.14231e-06	3.24705e-05	1.22121	0.605668	4.75744	251.753	chr11	59806134	59810872	-	4738	1182	ENSG00000166902.4	54948	6.94852	2.56636	356.514	146.991
PJA2	protein_coding	1.20216	2.30084	1.76289e-13	2.41549e-12	1.18382	0.605333	21.7259	4760.69	chr5	109334708	109409994	-	75286	4889	ENSG00000198961.9	9867	31.1932	12.2586	6637.56	2883.82
AP3D1	protein_coding	1.20573	2.30653	1.8083e-13	2.4698e-12	1.1872	0.605301	11.1199	2526.88	chr19	2100987	2151566	-	50579	5065	ENSG00000065000.17	8943	15.9849	6.25493	3524.95	1528.81
ATP6V0E1	protein_coding	1.2156	2.32238	2.04524e-11	1.98375e-10	1.19277	0.605229	27.985	2035.26	chr5	172983756	173035445	+	51689	1623	ENSG00000113732.8	8992	40.3206	15.6494	2845.42	1225.1
AIMP1	protein_coding	1.21103	2.31503	3.98858e-12	4.34425e-11	1.18994	0.605142	9.96487	1456.78	chr4	106315609	106349226	+	33617	3262	ENSG00000164022.16	9255	14.3371	5.59267	2035.04	878.53
MTMR6	protein_coding	1.21275	2.31778	1.58203e-11	1.55834e-10	1.19033	0.605086	5.77254	1463.6	chr13	25246200	25288009	-	41809	5659	ENSG00000139505.11	9107	8.30884	3.23623	2045.38	881.827
C8orf88	protein_coding	1.23373	2.35175	2.09414e-08	1.25078e-07	1.19992	0.604998	9.58985	383.951	chr8	90958636	90985257	-	26621	894	ENSG00000253250.2	100127983	13.8612	5.31851	539.069	228.833
APOBEC3C	protein_coding	1.26962	2.41099	2.38919e-05	8.87962e-05	1.20609	0.604917	1.37031	172.538	chr22	39014082	39020352	+	6270	2801	ENSG00000244509.3	27350	1.9951	0.74551	243.463	101.614
RB1CC1	protein_coding	1.1987	2.29533	5.42959e-13	6.75735e-12	1.17976	0.604915	15.7873	4697.4	chr8	52622455	52714432	-	91977	6635	ENSG00000023287.12	9821	22.6432	8.93131	6544.58	2850.23
CD70	protein_coding	1.27944	2.42745	0.000148451	0.000485653	1.19975	0.604815	2.94522	159.636	chr19	6583182	6591152	-	7970	1209	ENSG00000125726.10	970	4.29876	1.59167	225.71	93.5618
DNAJC3	protein_coding	1.19599	2.29102	1.79135e-12	2.05308e-11	1.1763	0.604791	20.2658	5079.45	chr13	95677138	95794989	+	117851	5591	ENSG00000102580.14	5611	29.0511	11.4805	7072.95	3085.95
TPM3	protein_coding	1.20222	2.30093	9.02767e-15	1.54528e-13	1.18563	0.604689	48.6397	10447.2	chr1	154155303	154192211	-	36908	4789	ENSG00000143549.19	7170	69.8779	27.4015	14564.5	6329.97
YAP1	protein_coding	1.19979	2.29706	9.258e-15	1.57996e-13	1.18329	0.604688	76.5102	19311.7	chr11	102110460	102233423	+	122963	5630	ENSG00000137693.13	10413	109.805	43.2155	26909.5	11713.9
MFSD14B	protein_coding	1.20477	2.305	7.37044e-14	1.07814e-12	1.18686	0.604655	16.3567	2514.39	chr9	94374550	94461042	+	86492	3428	ENSG00000148110.15	84641	23.5023	9.21102	3507.48	1521.3
UBE3C	protein_coding	1.20213	2.3008	6.9246e-15	1.21696e-13	1.18569	0.60443	28.9767	7246.91	chr7	157138912	157269372	+	130460	5577	ENSG00000009335.17	9690	41.6208	16.3326	10103	4390.87
ZDHHC12	protein_coding	1.34141	2.53398	0.000135921	0.000447918	1.25139	0.604308	1.95105	103.776	chr9	128720868	128724123	-	3255	1188	ENSG00000160446.18	84885	2.88131	1.0208	148.868	58.6837
RPS7	protein_coding	1.20773	2.30974	8.58903e-08	4.6567e-07	1.173	0.60427	40.4213	2253.02	chr2	3575204	3580920	+	5716	1243	ENSG00000171863.14	6201	58.2157	22.6269	3143.95	1362.09
DLGAP5	protein_coding	1.20761	2.30955	4.21964e-12	4.58715e-11	1.18664	0.604209	12.5375	1736.69	chr14	55148111	55191678	-	43567	3088	ENSG00000126787.12	9787	18.0353	7.03976	2423.56	1049.82
ATF6	protein_coding	1.19915	2.29605	5.9126e-13	7.31059e-12	1.18013	0.603856	9.37015	3150.24	chr1	161766293	161964070	+	197777	7496	ENSG00000118217.5	22926	13.4407	5.2996	4389.53	1910.94
ITGA6	protein_coding	1.20128	2.29943	2.70099e-14	4.25685e-13	1.18412	0.603838	14.3008	3747.23	chr2	172427417	172506282	+	78865	5840	ENSG00000091409.14	3655	20.5391	8.06252	5222.71	2271.74
OSTC	protein_coding	1.21869	2.32734	8.41352e-10	6.32123e-09	1.19136	0.60382	13.9799	720.795	chr4	108650583	108667820	+	17237	1151	ENSG00000198856.12	58505	20.148	7.81173	1008.75	432.835
GPR137B	protein_coding	1.22807	2.34254	1.91126e-07	9.7764e-07	1.18966	0.603761	4.36036	399.087	chr1	236142531	236208909	+	66378	2042	ENSG00000077585.13	7107	6.28977	2.43094	559.761	238.413
EIF3L	protein_coding	1.21801	2.32626	4.11827e-09	2.74388e-08	1.18831	0.603673	8.37103	822.49	chr22	37848867	37876011	+	40540	2191	ENSG00000100129.17	51386	12.0701	4.67197	1150.05	494.929
RUVBL1	protein_coding	1.21364	2.31922	1.49623e-08	9.17372e-08	1.18202	0.603672	9.26466	1208.29	chr3	128064784	128153914	-	89130	2909	ENSG00000175792.11	8607	13.3516	5.17774	1688.02	728.565
CEP55	protein_coding	1.2104	2.31401	1.46305e-11	1.44781e-10	1.18818	0.603412	50.3076	5946.93	chr10	93496631	93529092	+	32461	2638	ENSG00000138180.15	55165	72.4178	28.1973	8304.93	3588.92
HAUS1	protein_coding	1.25229	2.38219	4.17469e-07	2.02862e-06	1.2092	0.603364	4.99765	252.159	chr18	46104331	46128333	+	24002	1125	ENSG00000152240.12	115106	7.24927	2.74603	355.15	149.168
KIDINS220	protein_coding	1.1979	2.29405	1.71842e-12	1.97745e-11	1.17815	0.602864	12.7622	4565.96	chr2	8728856	8837630	-	108774	7974	ENSG00000134313.15	57498	18.2987	7.22564	6360.19	2771.72
CCDC47	protein_coding	1.20042	2.29807	3.44784e-13	4.44966e-12	1.1817	0.602827	22.2607	3560.11	chr17	63745249	63773775	-	28526	3565	ENSG00000108588.13	57003	31.9743	12.5472	4960.98	2159.25
GTF2I	protein_coding	1.19714	2.29284	1.00089e-14	1.69794e-13	1.1807	0.602481	28.0319	5863.12	chr7	74657684	74760692	+	103008	4664	ENSG00000263001.5	2969	40.214	15.8499	8165.49	3560.75
ANXA5	protein_coding	1.20141	2.29964	1.22073e-13	1.71807e-12	1.18333	0.602394	28.3412	2240.25	chr4	121667954	121697113	-	29159	1762	ENSG00000164111.14	308	40.7044	15.978	3122.56	1357.94
DCTPP1	protein_coding	1.2327	2.35007	1.83719e-07	9.43139e-07	1.19387	0.602385	16.0769	1138.49	chr16	30423618	30430075	-	6457	1581	ENSG00000179958.8	79077	23.2622	8.89159	1597.04	679.947
TROVE2	protein_coding	1.19243	2.28537	5.32815e-13	6.63593e-12	1.17379	0.602283	28.0145	11077	chr1	193059421	193091777	+	32356	8815	ENSG00000116747.12	6738	40.1241	15.905	15411.5	6742.54
NTN4	protein_coding	1.22472	2.3371	1.26922e-08	7.86078e-08	1.19255	0.602145	4.01697	659.93	chr12	95657806	95791152	-	133346	3666	ENSG00000074527.11	59277	5.79829	2.23565	924.18	395.68
PPP2R5A	protein_coding	1.20135	2.29954	2.80667e-13	3.68053e-12	1.18273	0.602077	13.1336	2011.32	chr1	212285536	212361863	+	76327	3415	ENSG00000066027.11	5525	18.8595	7.40766	2803.71	1218.93
SPPL3	protein_coding	1.20381	2.30348	2.8082e-11	2.66779e-10	1.18134	0.601981	8.5482	1588.57	chr12	120762509	120904371	-	141862	4148	ENSG00000157837.15	121665	12.2804	4.81606	2216.01	961.129
CHCHD3	protein_coding	1.20589	2.30679	1.07339e-10	9.2984e-10	1.18189	0.601757	15.1955	1099.25	chr7	132784867	133082082	-	297215	1613	ENSG00000106554.12	54927	21.8482	8.54271	1533.21	665.293
GOT1	protein_coding	1.20165	2.30002	2.49093e-11	2.38627e-10	1.17941	0.601719	9.18029	1202.74	chr10	99396869	99431569	-	34700	2923	ENSG00000120053.11	2805	13.1832	5.17734	1677.14	728.338
RXYLT1	protein_coding	1.21636	2.32359	1.13542e-09	8.30794e-09	1.18877	0.601715	5.5065	564.96	chr12	63779802	63809558	+	29756	2289	ENSG00000118600.11	10329	7.93112	3.08189	790.217	339.702
MAP4	protein_coding	1.19571	2.29057	3.79088e-15	6.87424e-14	1.17983	0.601706	9.8762	6213.17	chr3	47850695	48089272	-	238577	14022	ENSG00000047849.21	4134	14.1639	5.58853	8650.09	3776.26
WDR45B	protein_coding	1.20381	2.30347	8.89501e-12	9.10261e-11	1.1824	0.601705	45.6559	5291.01	chr17	82614561	82648535	-	33974	2587	ENSG00000141580.15	56270	65.5998	25.7121	7379.33	3202.69
SRPRB	protein_coding	1.2169	2.32447	2.53888e-09	1.74919e-08	1.18806	0.601526	11.4985	1398.79	chr3	133805675	133821492	+	37460	2715	ENSG00000144867.11	58477	16.5788	6.4181	1955.92	841.668
DERA	protein_coding	1.24177	2.36488	4.10167e-07	1.99427e-06	1.19975	0.601474	4.22269	352.679	chr12	15911171	16037282	+	126111	1864	ENSG00000023697.12	51071	6.11824	2.32715	495.563	209.795
HDGF	protein_coding	1.2028	2.30187	1.35199e-09	9.73022e-09	1.17586	0.601369	38.8108	4856.9	chr1	156742106	156752448	-	10342	2791	ENSG00000143321.18	3068	55.8224	21.7992	6771.4	2942.4
KPNB1	protein_coding	1.19332	2.28679	2.39974e-15	4.51933e-14	1.17776	0.601172	101.664	30465	chr17	47649475	47685505	+	36030	6682	ENSG00000108424.9	3837	145.741	57.5873	42392.6	18537.5
SNX3	protein_coding	1.1976	2.29357	7.75722e-11	6.87298e-10	1.17443	0.601145	24.7941	1952.47	chr6	108211221	108261260	-	50039	1755	ENSG00000112335.14	8724	35.6057	13.9824	2718.7	1186.24
ACTN1	protein_coding	1.19697	2.29257	2.88186e-14	4.51694e-13	1.17996	0.601137	16.153	3016.41	chr14	68874142	68979440	-	105298	4163	ENSG00000072110.13	87	23.1749	9.1311	4200.62	1832.21
MAP7D1	protein_coding	1.20309	2.30232	8.53086e-10	6.40095e-09	1.17674	0.601111	6.89222	1103.95	chr1	36155964	36180849	+	24885	3570	ENSG00000116871.15	55700	9.90743	3.87701	1538.74	669.167
SMIM20	protein_coding	1.28544	2.43756	7.4153e-05	0.000254673	1.21142	0.600969	2.5444	135.699	chr4	25913905	25929874	+	15969	1190	ENSG00000250317.8	389203	3.71943	1.36938	192.827	78.5704
EHD2	protein_coding	1.21676	2.32425	1.57251e-09	1.12135e-08	1.18865	0.600879	3.92086	630.307	chr19	47713342	47743134	+	29792	3585	ENSG00000024422.11	30846	5.65023	2.19149	881.265	379.349
NBR1	protein_coding	1.19668	2.29212	8.10621e-12	8.36549e-11	1.17574	0.600797	6.63467	1504.82	chr17	43170480	43211689	+	41209	5058	ENSG00000188554.13	4077	9.51376	3.75557	2096	913.645
OSMR	protein_coding	1.19394	2.28776	1.06871e-14	1.80404e-13	1.1776	0.60073	22.0353	6074.6	chr5	38845857	38935641	+	89784	6147	ENSG00000145623.12	9180	31.594	12.4765	8454.25	3694.95
NT5DC1	protein_coding	1.19623	2.2914	3.41014e-12	3.75731e-11	1.17603	0.600517	5.47854	1700.31	chr6	116100848	116249497	+	148649	6923	ENSG00000178425.13	221294	7.8567	3.10038	2368.03	1032.59
PPP2R5C	protein_coding	1.19726	2.29304	4.43618e-13	5.60256e-12	1.17852	0.600321	7.31301	2519.22	chr14	101761797	101927989	+	166192	7684	ENSG00000078304.19	5527	10.4935	4.13253	3508.79	1529.65
COA3	protein_coding	1.31718	2.49178	0.000464281	0.00139113	1.21655	0.600313	3.45429	119.436	chr17	42797633	42798704	-	1071	771	ENSG00000183978.7	28958	5.08306	1.82552	170.167	68.7057
B4GALT6	protein_coding	1.19701	2.29263	1.1014e-12	1.3061e-11	1.17763	0.600197	10.6426	1856.54	chr18	31623168	31684723	-	61555	3891	ENSG00000118276.11	9331	15.2679	6.01731	2585.84	1127.25
CDCP1	protein_coding	1.20957	2.31268	1.24867e-09	9.05137e-09	1.18228	0.599894	8.47628	2379.11	chr3	45082277	45146422	-	64145	6263	ENSG00000163814.7	64866	12.2047	4.74785	3321.65	1436.56
EML1	protein_coding	1.20133	2.29952	1.39852e-11	1.38958e-10	1.17964	0.599599	4.00019	1099.13	chr14	99772948	99942060	+	169112	6121	ENSG00000066629.17	2009	5.74494	2.25543	1531.61	666.646
TSN	protein_coding	1.19703	2.29266	5.88438e-13	7.28096e-12	1.1781	0.599594	26.2457	4636.44	chr2	121755532	121767853	+	12321	3941	ENSG00000211460.11	7247	37.6651	14.8264	6456.95	2815.92
TMED2	protein_coding	1.1951	2.28961	2.06455e-13	2.79082e-12	1.17697	0.599363	48.204	8092.62	chr12	123584530	123598577	+	14047	3745	ENSG00000086598.10	10959	69.1517	27.2564	11265.4	4919.82
UBE2D2	protein_coding	1.1983	2.29469	1.74786e-12	2.00863e-11	1.17851	0.599348	25.4538	3750.05	chr5	139526430	139628433	+	102003	3287	ENSG00000131508.15	7322	36.5422	14.3654	5223.96	2276.15
RAB34	protein_coding	1.20648	2.30773	1.0076e-10	8.74619e-10	1.18252	0.599286	10.1529	938.975	chr17	28714280	28718415	-	4135	2063	ENSG00000109113.19	83871	14.5998	5.70598	1310.26	567.694
SND1	protein_coding	1.19695	2.29254	3.57696e-12	3.92845e-11	1.17666	0.599283	13.9115	2169	chr7	127652179	128092607	+	440428	3476	ENSG00000197157.10	27044	19.9678	7.85514	3020.21	1317.78
CRY1	protein_coding	1.19425	2.28826	2.9702e-13	3.86828e-12	1.17592	0.599126	13.6763	2004.38	chr12	106991363	107093829	-	102466	3267	ENSG00000008405.11	1407	19.607	7.74555	2789.9	1218.87
USP14	protein_coding	1.19039	2.28214	3.62557e-14	5.57292e-13	1.17352	0.59906	17.6651	4077.79	chr18	158382	214629	+	56247	5146	ENSG00000101557.14	9097	25.3034	10.0268	5671.12	2484.45
TCF3	protein_coding	1.19663	2.29203	3.41949e-10	2.75818e-09	1.17185	0.599	4.57981	1164.22	chr19	1609289	1652604	-	43315	5663	ENSG00000071564.14	6929	6.57393	2.58569	1620.52	707.925
USP9X	protein_coding	1.18852	2.27918	9.23347e-14	1.32794e-12	1.17119	0.598916	13.8511	7706.91	chrX	41085634	41236579	+	150945	12401	ENSG00000124486.12	8239	19.8275	7.87474	10713.8	4700.03
PARVB	protein_coding	1.22875	2.34363	1.28453e-07	6.77531e-07	1.19125	0.598463	1.19085	309.422	chr22	43999210	44172949	+	173739	5794	ENSG00000188677.14	29780	1.71966	0.66204	433.971	184.874
UBE2B	protein_coding	1.19991	2.29725	1.56719e-11	1.54461e-10	1.17819	0.598397	11.9641	1349.01	chr5	134371178	134391992	+	20814	2515	ENSG00000119048.7	7320	17.1811	6.74711	1880.01	818.007
FAM3C	protein_coding	1.19338	2.28688	6.30419e-13	7.75551e-12	1.17458	0.597749	28.3005	3182.46	chr7	121348850	121396334	-	47484	2508	ENSG00000196937.10	10447	40.5879	16.0131	4428.59	1936.33
MPV17L	protein_coding	1.21537	2.32201	7.19862e-08	3.94573e-07	1.18037	0.597603	2.74728	693.856	chr16	15395753	15413268	+	17515	5633	ENSG00000156968.8	255027	3.96041	1.53415	969.664	418.049
LHFPL6	protein_coding	1.20196	2.30051	1.05948e-08	6.63386e-08	1.1719	0.597581	6.87906	650.94	chr13	39342891	39603171	-	260280	2110	ENSG00000183722.8	10186	9.87205	3.88607	907.882	393.999
ATP13A3	protein_coding	1.18364	2.27149	2.25894e-14	3.59329e-13	1.16732	0.597505	50.3397	22345.2	chr3	194402671	194494280	-	95693	9895	ENSG00000133657.15	79572	71.9963	28.6832	31030.4	13659.9
AIDA	protein_coding	1.19638	2.29165	6.91706e-12	7.22552e-11	1.17558	0.59747	16.1932	2184.02	chr1	222668012	222712524	-	44512	3008	ENSG00000186063.12	64853	23.2401	9.1463	3041.07	1326.97
MAGOH	protein_coding	1.21435	2.32036	5.97272e-09	3.8775e-08	1.18432	0.597421	15.7237	532.783	chr1	53226891	53238610	-	11719	756	ENSG00000162385.10	4116	22.6525	8.79495	744.804	320.761
MYD88	protein_coding	1.21652	2.32385	1.30011e-08	8.03176e-08	1.18496	0.59739	3.92584	505.335	chr3	38138477	38143022	+	4545	2874	ENSG00000172936.13	4615	5.6555	2.19618	706.849	303.821
UHMK1	protein_coding	1.18317	2.27075	3.92136e-14	5.98707e-13	1.16657	0.597264	49.0401	18871.1	chr1	162497250	162529629	+	32379	8581	ENSG00000152332.15	127933	70.1379	27.9423	26203.6	11538.6
SAP18	protein_coding	1.19515	2.28968	2.90631e-12	3.23976e-11	1.17511	0.597261	13.3134	1373.73	chr13	21140513	21149084	+	8571	2300	ENSG00000150459.12	10284	19.0985	7.5283	1912.3	835.149
SLC46A3	protein_coding	1.23564	2.35486	4.612e-07	2.23035e-06	1.19396	0.597253	1.74669	258.803	chr13	28700079	28718970	-	18891	3302	ENSG00000139508.14	283537	2.52473	0.96865	363.411	154.194
UBE2T	protein_coding	1.21986	2.32924	1.16071e-06	5.26475e-06	1.1767	0.596961	12.5048	509.068	chr1	202331656	202341966	-	10310	908	ENSG00000077152.10	29089	18.0372	6.97232	711.903	306.233
ADIPOR2	protein_coding	1.18698	2.27675	4.89537e-14	7.3819e-13	1.17008	0.596848	34.0868	6141.63	chr12	1691026	1788678	+	97652	4018	ENSG00000006831.9	79602	48.8072	19.3664	8535.06	3748.19
FAT1	protein_coding	1.18831	2.27886	7.49012e-13	9.10961e-12	1.16962	0.59681	51.5413	34200.8	chr4	186587782	186723855	-	136073	14795	ENSG00000083857.13	2195	73.8727	29.21	47539.9	20861.6
ARL8B	protein_coding	1.18101	2.26735	1.45069e-11	1.43873e-10	1.16037	0.596488	26.4835	3568.08	chr3	5122219	5180912	+	58693	3006	ENSG00000134108.12	55207	37.8583	15.1087	4953.03	2183.13
SUPT16H	protein_coding	1.18582	2.27492	1.7035e-14	2.76113e-13	1.16956	0.596439	36.0519	8860.62	chr14	21351471	21384266	-	32795	5479	ENSG00000092201.9	11198	51.6233	20.4804	12310	5411.22
TGFB1	protein_coding	1.2203	2.32995	4.35603e-08	2.47058e-07	1.18601	0.596269	3.07093	381.454	chr19	41330322	41353911	-	23589	2769	ENSG00000105329.9	7040	4.42779	1.71408	533.687	229.222
CDIPT	protein_coding	1.23449	2.35298	4.79945e-07	2.31576e-06	1.19276	0.596268	3.03826	379.098	chr16	29858356	29863736	-	5380	2788	ENSG00000103502.13	10423	4.39652	1.68001	532.349	225.847
UBE2N	protein_coding	1.19843	2.2949	5.32299e-11	4.85198e-10	1.17562	0.596113	16.6663	4668.95	chr12	93405689	93442262	-	36573	6252	ENSG00000177889.9	7334	23.9332	9.39944	6504.1	2833.81
CKAP5	protein_coding	1.18256	2.26979	8.80261e-15	1.50978e-13	1.16678	0.595927	36.3213	11737.1	chr11	46743047	46846308	-	103261	7200	ENSG00000175216.14	9793	51.9786	20.664	16294.7	7179.45
NECAB1	protein_coding	1.21032	2.3139	1.62116e-08	9.88652e-08	1.17886	0.595785	1.61532	416.565	chr8	90791549	90959408	+	167859	5749	ENSG00000123119.11	64168	2.32392	0.90671	582.008	251.123
SEPT10	protein_coding	1.18535	2.27418	4.87226e-14	7.36003e-13	1.16853	0.595771	21.5494	3456.69	chr2	109542981	109614206	-	71225	3576	ENSG00000186522.14	151011	30.8445	12.2543	4802.16	2111.23
B4GAT1	protein_coding	1.26983	2.41133	2.01732e-05	7.59829e-05	1.20754	0.595513	1.60548	149.146	chr11	66345371	66347692	-	2321	2072	ENSG00000174684.6	11041	2.33676	0.8742	210.996	87.2965
CUL2	protein_coding	1.18988	2.28134	3.05318e-11	2.87973e-10	1.16809	0.595367	8.39912	1798.73	chr10	35008550	35090642	-	82092	4779	ENSG00000108094.14	8453	12.0348	4.76346	2501.75	1095.71
TBC1D1	protein_coding	1.19804	2.29428	1.49337e-10	1.26733e-09	1.17415	0.595339	2.85012	868.135	chr4	37891086	38139173	+	248087	6794	ENSG00000065882.15	23216	4.09096	1.60929	1209.44	526.831
NCEH1	protein_coding	1.19603	2.29109	4.0619e-11	3.76265e-10	1.17362	0.595272	29.2094	6165.86	chr3	172630248	172711218	-	80970	4711	ENSG00000144959.9	57552	41.9228	16.4959	8584.97	3746.75
KDELC2	protein_coding	1.185	2.27363	6.08453e-14	9.00827e-13	1.16806	0.595255	17.9088	3734.69	chr11	108472104	108498432	-	26328	4649	ENSG00000178202.12	143888	25.6362	10.1815	5187.87	2281.52
ATF5	protein_coding	1.19737	2.29322	1.69378e-10	1.42681e-09	1.17337	0.595211	15.3619	1722.48	chr19	49928701	49933935	+	5234	2501	ENSG00000169136.10	22809	22.0595	8.66428	2398.85	1046.12
MPZL1	protein_coding	1.18547	2.27437	1.08747e-12	1.29047e-11	1.16665	0.595209	10.2814	2309.77	chr1	167721949	167791919	+	69970	5010	ENSG00000197965.11	9019	14.7176	5.84523	3209.24	1410.3
SENP2	protein_coding	1.18565	2.27467	1.53981e-12	1.78877e-11	1.16658	0.595131	9.50177	2435.6	chr3	185586173	185633551	+	47378	5717	ENSG00000163904.12	59343	13.6018	5.40172	3384.2	1486.99
SDHAF3	protein_coding	1.2577	2.39114	2.02981e-05	7.64195e-05	1.19691	0.595047	2.01148	193.03	chr7	97116589	97181763	+	65174	2140	ENSG00000196636.7	57001	2.92346	1.09951	271.963	114.097
SMU1	protein_coding	1.18171	2.26846	1.39318e-12	1.62728e-11	1.1629	0.595017	15.7766	5036.74	chr9	33041763	33076659	-	34896	7122	ENSG00000122692.8	55234	22.5613	8.99197	6992.24	3081.25
SPAST	protein_coding	1.18272	2.27004	4.78883e-13	6.0124e-12	1.1646	0.59484	12.9232	3057.87	chr2	32063546	32157637	+	94091	5277	ENSG00000021574.12	6683	18.4865	7.35991	4246.08	1869.65
SSR2	protein_coding	1.19987	2.29718	3.76962e-08	2.15803e-07	1.16754	0.594718	26.9543	1543.19	chr1	156009047	156020959	-	11912	1277	ENSG00000163479.13	6746	38.7478	15.1609	2149.89	936.481
KHDRBS1	protein_coding	1.185	2.27363	1.71531e-11	1.68225e-10	1.16399	0.59466	38.7086	4787.6	chr1	32013828	32043882	+	30054	2757	ENSG00000121774.17	10657	55.4536	21.9636	6649.83	2925.37
DNM2	protein_coding	1.18961	2.28091	2.20593e-11	2.12395e-10	1.16813	0.594595	6.96594	1179.29	chr19	10718078	10831903	+	113825	3772	ENSG00000079805.16	1785	9.98068	3.95121	1639.21	719.357
FAM129B	protein_coding	1.19285	2.28604	8.33632e-11	7.35178e-10	1.16988	0.594571	11.6046	2096.29	chr9	127505338	127578989	-	73651	4029	ENSG00000136830.11	64855	16.6468	6.5625	2916.55	1276.03
AP1S3	protein_coding	1.19375	2.28746	5.59589e-11	5.07369e-10	1.17114	0.594295	13.2373	1376.79	chr2	223751685	223837602	-	85917	2320	ENSG00000152056.16	130340	18.9899	7.48471	1916.02	837.565
GPC6	protein_coding	1.20297	2.30213	3.27387e-07	1.61242e-06	1.16542	0.594184	1.31718	382.14	chr13	93226841	94407401	+	1180560	6468	ENSG00000183098.10	10082	1.89221	0.742155	533.31	230.97
PTRHD1	protein_coding	1.24262	2.36628	3.73471e-06	1.57067e-05	1.19247	0.594142	5.37966	266.33	chr2	24789733	24793382	-	3649	1105	ENSG00000184924.5	391356	7.79026	2.96907	374.28	158.38
GJB2	protein_coding	1.19173	2.28427	1.53215e-07	7.98287e-07	1.15707	0.594097	8.49902	970.952	chr13	20187462	20193010	-	5548	2546	ENSG00000165474.6	2706	12.1631	4.83491	1351.18	590.725
LRP10	protein_coding	1.18577	2.27484	1.55026e-10	1.313e-09	1.16257	0.593698	3.14529	971.325	chr14	22871612	22881580	+	9968	6886	ENSG00000197324.8	26020	4.50216	1.78842	1350.01	592.638
TOMM40	protein_coding	1.19545	2.29016	1.90598e-08	1.14721e-07	1.16477	0.593642	7.83552	1237.34	chr19	44891219	44903689	+	12470	3521	ENSG00000130204.12	10452	11.2508	4.42027	1722.1	752.584
CNP	protein_coding	1.19213	2.28489	6.49957e-11	5.83733e-10	1.16947	0.59358	5.15542	1205.79	chr17	41966740	41977731	+	10991	5217	ENSG00000173786.16	1267	7.39168	2.91916	1677.72	733.859
PBX3	protein_coding	1.19291	2.28613	8.05157e-11	7.10799e-10	1.16998	0.593269	6.02939	854.593	chr9	125747344	125967377	+	220033	3161	ENSG00000167081.16	5090	8.64339	3.41539	1189.12	520.062
TEAD1	protein_coding	1.18225	2.26931	2.97969e-13	3.87768e-12	1.16447	0.59321	34.8106	14467.8	chr11	12674590	12944483	+	269893	9270	ENSG00000187079.16	7003	49.8097	19.8115	20085.3	8850.32
ALG5	protein_coding	1.2377	2.35822	2.0713e-06	9.07021e-06	1.1906	0.593146	4.60259	248.911	chr13	36949774	36999367	-	49593	1209	ENSG00000120697.8	29880	6.66232	2.54286	349.788	148.034
CFAP97	protein_coding	1.18079	2.267	4.75446e-13	5.97803e-12	1.16276	0.593009	13.2739	3753.86	chr4	185159664	185204028	-	44364	6307	ENSG00000164323.13	57587	18.9828	7.565	5210.16	2297.55
CAB39L	protein_coding	1.20897	2.31173	2.53458e-06	1.0942e-05	1.16436	0.592956	1.61389	310.911	chr13	49308649	49444126	-	135477	4295	ENSG00000102547.18	81617	2.31922	0.908565	434.502	187.321
CCNK	protein_coding	1.17932	2.2647	1.52794e-10	1.29537e-09	1.15651	0.59292	7.71755	1350.85	chr14	99481408	99535044	+	53636	3905	ENSG00000090061.17	8812	11.0318	4.40327	1874.94	826.756
GLRX5	protein_coding	1.22008	2.3296	2.19233e-07	1.11078e-06	1.18193	0.592849	6.96571	488.215	chr14	95534592	95544718	+	10126	1564	ENSG00000182512.4	51218	10.0514	3.88003	683.121	293.309
HMGN2	protein_coding	1.18185	2.26868	1.10811e-10	9.57e-10	1.15922	0.592843	67.8606	3638.09	chr1	26472514	26475972	+	3458	1195	ENSG00000198830.10	3151	97.1674	38.5537	5049.66	2226.51
NUP205	protein_coding	1.18104	2.26741	1.07644e-11	1.08789e-10	1.16065	0.59269	26.4008	7420.77	chr7	135557918	135648757	+	90839	6266	ENSG00000155561.14	23165	37.7909	15.0108	10298.9	4542.66
XPO7	protein_coding	1.18874	2.27953	2.90482e-11	2.75041e-10	1.16705	0.592527	5.54521	1227.79	chr8	21919670	22006585	+	86915	4937	ENSG00000130227.16	23039	7.94641	3.14402	1706.97	748.61
NUB1	protein_coding	1.18292	2.27036	1.17271e-12	1.38204e-11	1.16417	0.592471	10.626	1592.78	chr7	151341698	151378449	+	36751	3341	ENSG00000013374.16	51667	15.201	6.05104	2211.61	973.944
SHISA5	protein_coding	1.1981	2.29438	2.73277e-08	1.60091e-07	1.16653	0.592311	4.07479	628.761	chr3	48467797	48504826	-	37029	3440	ENSG00000164054.15	51246	5.8514	2.29819	875.394	382.129
PSMA3	protein_coding	1.19686	2.29239	1.46149e-07	7.64032e-07	1.16178	0.592145	15.0691	659.068	chr14	58244830	58272012	+	27182	975	ENSG00000100567.12	5684	21.645	8.49334	917.285	400.851
CYS1	protein_coding	1.2275	2.34161	5.90895e-06	2.40751e-05	1.1773	0.592092	1.65193	202.679	chr2	10056779	10080411	-	23632	2738	ENSG00000205795.4	192668	2.38537	0.91848	284.409	120.949
PSMF1	protein_coding	1.18952	2.28077	1.20559e-10	1.03648e-09	1.16635	0.59206	6.87473	1367.91	chr20	1113262	1168378	+	55116	4437	ENSG00000125818.17	9491	9.8547	3.89476	1901.84	833.984
ITPR1	protein_coding	1.19158	2.28402	1.97632e-10	1.65418e-09	1.16775	0.591922	1.63634	905.133	chr3	4493344	4847840	+	354496	12334	ENSG00000150995.19	3708	2.34617	0.926525	1259	551.266
ITGA5	protein_coding	1.1862	2.27553	1.30836e-09	9.44405e-09	1.16038	0.591648	5.82468	1161.47	chr12	54395260	54419460	-	24200	4444	ENSG00000161638.10	3678	8.34572	3.30364	1613.3	709.641
LPGAT1	protein_coding	1.17238	2.25383	5.58644e-14	8.31402e-13	1.15602	0.591386	22.1492	8517.13	chr1	211743456	211830772	-	87316	8571	ENSG00000123684.12	9926	31.6106	12.6879	11799.7	5234.59
GLMP	protein_coding	1.2307	2.34681	1.99357e-06	8.75676e-06	1.18446	0.591348	2.77428	230.424	chr1	156292686	156295689	-	3003	1851	ENSG00000198715.12	112770	4.00885	1.53971	322.88	137.968
LDHA	protein_coding	1.17904	2.26426	1.24226e-11	1.23936e-10	1.15862	0.591305	100.384	13368.5	chr11	18394387	18408425	+	14038	2969	ENSG00000134333.13	3939	143.642	57.1267	18545.9	8191.15
LITAF	protein_coding	1.179	2.26419	5.22503e-12	5.57032e-11	1.15931	0.591216	10.2194	1708.4	chr16	11547721	11629210	-	81489	3728	ENSG00000189067.12	9516	14.6093	5.82939	2370.56	1046.25
OTUD5	protein_coding	1.18433	2.27258	2.65957e-10	2.18332e-09	1.16061	0.59121	5.78472	866.604	chrX	48922027	48958386	-	36359	3341	ENSG00000068308.13	55593	8.27923	3.2902	1204.1	529.103
CSGALNACT1	protein_coding	1.25407	2.38513	2.97712e-05	0.000109387	1.19142	0.59109	2.00791	404.137	chr8	19404160	19682583	-	278423	4495	ENSG00000147408.14	55790	2.91802	1.0978	569.302	238.973
PTMA	protein_coding	1.16723	2.24579	1.25917e-11	1.2555e-10	1.1474	0.591031	214.048	17416.7	chr2	231707683	231713541	+	5858	1812	ENSG00000187514.16	5757	305.603	122.493	24100.7	10732.7
ECI2	protein_coding	1.2235	2.33513	7.08641e-07	3.31267e-06	1.18161	0.591012	3.85429	277.282	chr6	4115688	4135597	-	19909	1606	ENSG00000198721.12	10455	5.5566	2.15198	388.133	166.432
BCAP29	protein_coding	1.17957	2.2651	1.13005e-12	1.33673e-11	1.161	0.590951	9.91814	2767.54	chr7	107579976	107623317	+	43341	6221	ENSG00000075790.10	55973	14.1858	5.65048	3839.92	1695.15
EPHB4	protein_coding	1.18188	2.26872	8.62849e-10	6.46853e-09	1.15688	0.590767	19.6561	3836.15	chr7	100802564	100827521	-	24957	4351	ENSG00000196411.9	2050	28.1523	11.1599	5324.69	2347.61
STOML2	protein_coding	1.18632	2.27572	9.50323e-08	5.11666e-07	1.15313	0.590745	18.8034	1207.25	chr9	35099775	35103195	-	3420	1431	ENSG00000165283.15	30968	26.9632	10.6436	1676.85	737.641
TOR1AIP1	protein_coding	1.16841	2.24765	1.56214e-11	1.54052e-10	1.14836	0.590657	10.8638	4394.06	chr1	179882041	179925000	+	42959	9022	ENSG00000143337.18	26092	15.4911	6.23663	6083.09	2705.04
SAP30L	protein_coding	1.18255	2.26978	5.32628e-10	4.13997e-09	1.15813	0.590541	2.83558	791.636	chr5	154445956	154461054	+	15098	6226	ENSG00000164576.11	79685	4.05584	1.61532	1099.57	483.699
FYTTD1	protein_coding	1.16946	2.24928	4.88935e-13	6.12961e-12	1.15193	0.590488	18.7378	6355.23	chr3	197749552	197787596	+	38044	7562	ENSG00000122068.12	84248	26.7244	10.7512	8799.44	3911.02
PFDN4	protein_coding	1.21175	2.31619	1.28229e-07	6.76553e-07	1.17574	0.590487	6.38735	418.163	chr20	54207846	54219953	+	12107	1462	ENSG00000101132.9	5203	9.19706	3.57765	584.38	251.946
UBE2I	protein_coding	1.18111	2.26752	6.14677e-12	6.47626e-11	1.16118	0.590396	8.87698	2407.92	chr16	1308879	1327018	+	18139	6049	ENSG00000103275.19	7329	12.701	5.053	3342.17	1473.66
DDX21	protein_coding	1.17757	2.26195	2.12365e-12	2.41773e-11	1.15864	0.590101	145.095	32647.6	chr10	68956127	68985073	+	28946	5020	ENSG00000165732.12	9188	207.405	82.7842	45278.6	20016.7
APEX1	protein_coding	1.17655	2.26035	8.53242e-11	7.49765e-10	1.15447	0.590072	22.4288	1503.53	chr14	20455190	20457772	+	2582	1493	ENSG00000100823.11	328	32.0692	12.7885	2084.15	922.909
ECSIT	protein_coding	1.24495	2.37011	1.71663e-05	6.53337e-05	1.18709	0.589937	1.97818	172.89	chr19	11505923	11529174	-	23259	1953	ENSG00000130159.13	51295	2.8687	1.08765	243.475	102.306
PUDP	protein_coding	1.21372	2.31935	1.77346e-07	9.12616e-07	1.17672	0.589928	2.91402	319.488	chrX	7048919	7148190	-	99271	2447	ENSG00000130021.13	8226	4.19383	1.6342	446.471	192.505
GABPB2	protein_coding	1.18452	2.27288	5.89001e-11	5.32061e-10	1.16238	0.589845	2.5441	1026.62	chr1	151070603	151125542	+	54939	8996	ENSG00000143458.11	126626	3.64244	1.44576	1425.92	627.324
PCBP1	protein_coding	1.18403	2.27211	4.83709e-11	4.44223e-10	1.16211	0.589759	50.3647	3950.32	chr2	70087453	70089203	+	1750	1750	ENSG00000169564.6	5093	72.1113	28.618	5486.43	2414.22
SPG21	protein_coding	1.1671	2.2456	1.37289e-10	1.17148e-09	1.14509	0.589755	18.6242	2082.57	chr15	64963020	64989936	-	26916	2493	ENSG00000090487.10	51324	26.5427	10.7057	2882.65	1282.5
IFNGR2	protein_coding	1.19622	2.29139	8.07994e-09	5.16705e-08	1.16699	0.589728	9.40286	960.04	chr21	33402895	33437521	+	34626	2278	ENSG00000159128.14	3460	13.5014	5.30436	1336.64	583.443
CYCS	protein_coding	1.17394	2.25627	2.18828e-13	2.9441e-12	1.15671	0.589602	38.8553	7768.6	chr7	25120090	25125361	-	5271	4457	ENSG00000172115.8	54205	55.5147	22.196	10765.7	4771.49
SETD3	protein_coding	1.17884	2.26395	6.226e-12	6.53959e-11	1.15901	0.589544	9.03549	2015.06	chr14	99397745	99480889	-	83144	4972	ENSG00000183576.12	84193	12.9228	5.14816	2795.34	1234.77
TJP1	protein_coding	1.16737	2.24601	3.0044e-13	3.90389e-12	1.15023	0.589485	22.9014	9964.5	chr15	29699366	29822503	-	123137	9697	ENSG00000104067.16	7082	32.645	13.1578	13790.1	6138.88
PTPA	protein_coding	1.18732	2.27729	9.23437e-10	6.88351e-09	1.16188	0.589458	3.93451	842.635	chr9	129110949	129148946	+	37997	4775	ENSG00000119383.19	5524	5.63603	2.23299	1170.79	514.479
SEPT11	protein_coding	1.16741	2.24608	3.67162e-12	4.02466e-11	1.14855	0.589355	18.8871	6477.85	chr4	76949702	77040384	+	90682	7643	ENSG00000138758.11	55752	26.9165	10.8577	8965.18	3990.52
MRPS22	protein_coding	1.20403	2.30382	3.3571e-08	1.93744e-07	1.17161	0.589353	8.83006	673.053	chr3	139005805	139357046	+	351241	1701	ENSG00000175110.11	56945	12.6964	4.96377	938.793	407.314
COMMD7	protein_coding	1.29425	2.4525	0.000134631	0.000444097	1.21308	0.589298	1.95291	108.861	chr20	32702690	32743997	-	41307	1242	ENSG00000149600.11	149951	2.85401	1.05182	154.432	63.2897
HACD3	protein_coding	1.17211	2.25341	7.81122e-14	1.13775e-12	1.15557	0.589133	26.1121	4521.84	chr15	65530417	65578352	+	47935	3860	ENSG00000074696.12	51495	37.2839	14.9404	6264.12	2779.55
DSP	protein_coding	1.17299	2.25479	2.77009e-13	3.64094e-12	1.15566	0.588858	5.58066	2453.91	chr6	7541574	7586717	+	45143	9796	ENSG00000096696.13	1832	7.9693	3.19202	3399.7	1508.12
HECTD1	protein_coding	1.16772	2.24657	2.30439e-14	3.65538e-13	1.15204	0.588692	23.0647	9833.89	chr14	31100117	31207804	-	107687	9503	ENSG00000092148.12	25831	32.8915	13.2379	13610.2	6057.56
TGOLN2	protein_coding	1.16982	2.24983	5.08966e-14	7.65463e-13	1.15362	0.588453	34.0648	10822.6	chr2	85318019	85328425	-	10406	7081	ENSG00000152291.13	10618	48.6271	19.5024	14984.7	6660.43
SLC35B4	protein_coding	1.17584	2.25924	4.28378e-12	4.65096e-11	1.15646	0.588362	6.62043	2081.7	chr7	134289331	134317051	-	27720	7011	ENSG00000205060.10	84912	9.46222	3.77863	2886.24	1277.16
CBLN2	protein_coding	1.22246	2.33344	2.14462e-05	8.03529e-05	1.16645	0.588216	1.29912	184.25	chr18	72536679	72638517	-	101838	3162	ENSG00000141668.9	147381	1.87549	0.722755	258.317	110.183
AHNAK2	protein_coding	1.17169	2.25275	8.62877e-12	8.84604e-11	1.15195	0.587865	20.1656	16588.2	chr14	104937252	104978357	-	41105	18318	ENSG00000185567.6	113146	28.7622	11.5689	22977.2	10199.2
SEC24C	protein_coding	1.16754	2.24628	4.88175e-14	7.36786e-13	1.15146	0.587695	23.6272	4791.87	chr10	73744383	73772161	+	27778	4520	ENSG00000176986.15	9632	33.6947	13.5597	6631.85	2951.89
CKAP4	protein_coding	1.17416	2.25662	8.72924e-11	7.64703e-10	1.1522	0.587653	9.3798	1302.23	chr12	106237876	106247988	-	10112	3093	ENSG00000136026.13	10970	13.403	5.35658	1804.22	800.248
ARV1	protein_coding	1.19743	2.29331	2.18205e-07	1.10623e-06	1.1614	0.587543	6.61506	395.551	chr1	230979048	231000595	+	21547	1335	ENSG00000173409.13	64801	9.49621	3.73391	551.392	239.709
RAD23B	protein_coding	1.16717	2.24571	2.55522e-13	3.39504e-12	1.15015	0.587519	37.1063	7079.08	chr9	107283278	107332194	+	48916	4254	ENSG00000119318.12	5887	52.9167	21.2958	9796.65	4361.52
EPS8	protein_coding	1.17461	2.25732	5.89074e-12	6.22185e-11	1.15504	0.587498	9.1318	3032.54	chr12	15620157	15882324	-	262167	7405	ENSG00000151491.13	2059	13.0499	5.21368	4203.18	1861.9
MUT	protein_coding	1.19523	2.28981	2.57465e-07	1.28921e-06	1.15889	0.587401	2.34165	394.062	chr6	49430359	49463191	-	32832	3749	ENSG00000146085.7	4594	3.35833	1.32496	548.069	240.054
KCNK3	protein_coding	1.19258	2.28562	1.97849e-07	1.00901e-06	1.15724	0.587376	2.34584	655.564	chr2	26692689	26733420	+	40731	6223	ENSG00000171303.6	3777	3.35974	1.33194	912.4	398.728
ADRM1	protein_coding	1.17141	2.25232	3.82404e-07	1.86725e-06	1.13618	0.587292	11.7263	805.237	chr20	62302092	62308862	+	6770	1530	ENSG00000130706.12	11047	16.758	6.69463	1114.59	495.883
CXADR	protein_coding	1.16397	2.24073	7.50573e-12	7.80231e-11	1.14474	0.587173	9.09838	2727.02	chr21	17512381	17593579	+	81198	6682	ENSG00000154639.18	1525	12.9621	5.23466	3771.85	1682.2
SGPL1	protein_coding	1.1647	2.24187	8.34769e-14	1.20766e-12	1.14844	0.587152	24.3937	6288.4	chr10	70815969	70881173	+	65204	5745	ENSG00000166224.16	8879	34.7635	14.024	8697.82	3878.99
ERO1A	protein_coding	1.16582	2.24361	6.78503e-14	9.9677e-13	1.14963	0.587146	20.9496	5003.27	chr14	52639915	52695705	-	55790	5322	ENSG00000197930.12	30001	29.863	12.0363	6921.92	3084.63
IFITM10	protein_coding	1.19467	2.28893	8.32205e-05	0.000283819	1.13407	0.587124	1.5734	186.53	chr11	1732409	1750591	-	18182	2644	ENSG00000244242.1	402778	2.25915	0.887665	260.228	112.832
NAA20	protein_coding	1.18268	2.26998	9.88057e-10	7.3237e-09	1.15745	0.586931	15.5434	1308.86	chr20	20017115	20033655	+	16540	1878	ENSG00000173418.11	51126	22.2509	8.83582	1817.07	800.642
SNAPIN	protein_coding	1.22035	2.33004	1.45256e-06	6.50059e-06	1.1764	0.586843	6.12005	282.595	chr1	153658653	153661830	+	3177	1030	ENSG00000143553.10	23557	8.82679	3.4133	395.448	169.742
SMPD4	protein_coding	1.1807	2.26687	7.26581e-10	5.51668e-09	1.15599	0.586812	6.69422	1475.02	chr2	130151391	130182750	-	31359	4913	ENSG00000136699.19	55627	9.58113	3.80731	2046.86	903.175
CPD	protein_coding	1.16602	2.24392	3.91301e-14	5.97967e-13	1.15012	0.586625	11.8876	5230.48	chr17	30378904	30469989	+	91085	9801	ENSG00000108582.11	1362	16.9469	6.82827	7236.23	3224.73
CDC123	protein_coding	1.17982	2.26549	4.81923e-10	3.7733e-09	1.15566	0.586477	19.5487	1351.98	chr10	12195965	12250588	+	54623	1542	ENSG00000151465.13	8872	27.9767	11.1207	1875.79	828.16
SET	protein_coding	1.16462	2.24174	1.44036e-12	1.67895e-11	1.14657	0.586356	93.5733	14492.6	chr9	128683654	128696400	+	12746	3451	ENSG00000119335.16	6418	133.492	53.6548	20043.5	8941.64
COL7A1	protein_coding	1.16777	2.24664	2.30721e-09	1.60548e-08	1.14236	0.586312	2.70443	1122.36	chr3	48564072	48595267	-	31195	9240	ENSG00000114270.17	1294	3.85981	1.54906	1552.56	692.158
LYSMD2	protein_coding	1.25339	2.38401	2.9268e-05	0.0001077	1.1911	0.586151	1.53484	142.747	chr15	51723010	51751585	-	28575	2074	ENSG00000140280.13	256586	2.22659	0.84309	201.197	84.2973
ISOC1	protein_coding	1.18288	2.2703	1.83155e-09	1.29449e-08	1.15683	0.586124	10.2202	888.679	chr5	129094750	129114028	+	19278	1940	ENSG00000066583.11	51015	14.6288	5.81174	1234.27	543.083
LACTB2	protein_coding	1.19236	2.28526	1.76345e-08	1.06857e-07	1.16208	0.586024	6.08611	434.854	chr8	70635317	70669174	-	33857	1593	ENSG00000147592.8	51110	8.72539	3.44683	605.104	264.604
CLN5	protein_coding	1.17586	2.25927	1.14475e-08	7.13124e-08	1.14756	0.586016	1.99745	581.667	chr13	76990659	77005117	+	14458	6495	ENSG00000102805.14	1203	2.85212	1.14278	806.958	356.376
NCK2	protein_coding	1.17603	2.25954	6.9413e-11	6.21447e-10	1.15419	0.585879	8.84145	1110.2	chr2	105744896	105894274	+	149378	2799	ENSG00000071051.13	8440	12.6383	5.0446	1539.32	681.077
LSR	protein_coding	1.2034	2.30282	1.56369e-07	8.11753e-07	1.16764	0.58577	2.78486	317.37	chr19	35248391	35267964	+	19573	2542	ENSG00000105699.16	51599	4.00101	1.56871	442.559	192.181
PRKACA	protein_coding	1.18243	2.26959	1.26798e-09	9.17191e-09	1.15691	0.585759	5.32808	652.907	chr19	14091687	14117744	-	26057	2732	ENSG00000072062.13	5566	7.62498	3.03117	906.618	399.196
TIMM50	protein_coding	1.16814	2.24722	1.52681e-09	1.09013e-08	1.14327	0.585575	76.7339	8854.65	chr19	39480411	39490888	+	10477	2572	ENSG00000105197.10	92609	109.614	43.8543	12255.1	5454.2
FKBP14	protein_coding	1.16149	2.23689	4.89488e-11	4.48566e-10	1.14079	0.585534	8.3935	1867.69	chr7	30010586	30026684	-	16098	4960	ENSG00000106080.10	55033	11.952	4.83503	2582.11	1153.26
DENR	protein_coding	1.16273	2.23881	6.42965e-13	7.89849e-12	1.14532	0.585433	25.4827	3166.09	chr12	122752773	122771064	+	18291	2769	ENSG00000139726.10	8562	36.3049	14.6605	4377.62	1954.56
SLC2A1	protein_coding	1.17999	2.26575	1.08755e-08	6.79719e-08	1.15147	0.58531	2.96148	526.454	chr1	42925374	42959157	-	33802	3966	ENSG00000117394.21	6513	4.23461	1.68834	730.968	321.939
AMN1	protein_coding	1.20622	2.30733	3.72804e-07	1.82402e-06	1.16795	0.585302	2.58584	300.994	chr12	31671136	31729174	-	58038	2597	ENSG00000151743.10	196394	3.7168	1.45487	420.1	181.887
OIP5	protein_coding	1.20213	2.3008	6.676e-07	3.13367e-06	1.16252	0.585256	6.21453	344.211	chr15	41309267	41332621	-	23354	1236	ENSG00000104147.8	11339	8.92597	3.50309	479.559	208.863
PARN	protein_coding	1.16474	2.24192	4.14597e-13	5.26717e-12	1.14751	0.58524	18.2949	2534.06	chr16	14435700	14630276	-	194576	3087	ENSG00000140694.16	5073	26.077	10.5129	3505.12	1563
AAGAB	protein_coding	1.16954	2.2494	5.47448e-12	5.8109e-11	1.15028	0.585149	28.9812	3957.29	chr15	67201032	67255195	-	54163	3045	ENSG00000103591.12	79719	41.3693	16.5932	5479.13	2435.44
SMIM10	protein_coding	1.21403	2.31985	1.22558e-06	5.54284e-06	1.17132	0.584959	4.01771	276.414	chrX	134990937	134992473	+	1536	1536	ENSG00000184785.5	644538	5.78384	2.25157	386.247	166.58
CCNB1	protein_coding	1.17819	2.26293	4.75872e-10	3.72763e-09	1.15415	0.58493	61.126	5942.67	chr5	69167009	69178245	+	11236	2169	ENSG00000134057.14	891	87.4505	34.8014	8242.83	3642.5
SVBP	protein_coding	1.29995	2.46221	0.000251014	0.000786575	1.21103	0.584906	3.14787	100.417	chr1	42807051	42817252	-	10201	713	ENSG00000177868.11	374969	4.60541	1.69032	142.771	58.0619
LYNX1	protein_coding	1.18467	2.27311	1.5375e-08	9.4065e-08	1.15523	0.584888	2.34967	471.682	chr8	142771196	142777328	-	6614	4476	ENSG00000180155.19	66004	3.36181	1.33753	655.401	287.963
YWHAG	protein_coding	1.16187	2.23747	2.44705e-13	3.25892e-12	1.14509	0.584876	113.528	19092.7	chr7	76326793	76359031	-	32238	3750	ENSG00000170027.6	7532	161.736	65.3199	26391.2	11794.3
RAVER1	protein_coding	1.185	2.27363	7.58126e-09	4.85905e-08	1.15669	0.584715	6.59237	588.353	chr19	10316211	10333640	-	17429	1991	ENSG00000161847.13	125950	9.43908	3.74566	817.536	359.169
TGFBR1	protein_coding	1.16337	2.2398	8.77542e-13	1.05379e-11	1.14572	0.584671	9.2059	2731.86	chr9	99105088	99154192	+	49104	6615	ENSG00000106799.12	7046	13.1189	5.29293	3777.74	1685.98
CD46	protein_coding	1.16441	2.24141	3.85682e-13	4.9365e-12	1.14724	0.58456	26.1413	3953.32	chr1	207752056	207795513	+	43457	3371	ENSG00000117335.19	4179	37.2728	15.0099	5467.5	2439.14
COASY	protein_coding	1.18111	2.26751	4.96466e-09	3.26773e-08	1.15372	0.584205	6.12461	680.969	chr17	42562146	42566275	+	4129	2478	ENSG00000068120.14	80347	8.76466	3.48456	944.913	417.025
NOTCH2	protein_coding	1.15815	2.23171	2.4298e-14	3.84363e-13	1.14281	0.584013	22.891	16516.4	chr1	119911552	120069626	-	158074	16074	ENSG00000134250.19	4853	32.5781	13.204	22811.6	10221.1
CDS1	protein_coding	1.16654	2.24473	1.43368e-11	1.42369e-10	1.14665	0.583979	8.65354	1731.3	chr4	84582978	84651338	+	68360	4461	ENSG00000163624.5	1040	12.3422	4.96483	2395.89	1066.7
ATG13	protein_coding	1.15905	2.2331	6.73516e-10	5.15769e-09	1.13577	0.583897	6.00699	1259.68	chr11	46617540	46674818	+	57278	4674	ENSG00000175224.16	9776	8.55006	3.46392	1740.87	778.489
KLHL5	protein_coding	1.16603	2.24394	4.37272e-12	4.73486e-11	1.14711	0.583696	21.3911	4560.43	chr4	39045038	39122209	+	77171	4754	ENSG00000109790.16	51088	30.5139	12.2682	6309.45	2811.4
MRPL9	protein_coding	1.19515	2.28969	3.49379e-07	1.71579e-06	1.15803	0.583564	8.4897	448.543	chr1	151759642	151763564	-	3922	1178	ENSG00000143436.10	65005	12.1851	4.79427	624.15	272.936
GAS2L1	protein_coding	1.20437	2.30436	3.63751e-06	1.5313e-05	1.15869	0.583341	1.58404	306.911	chr22	29306581	29312785	+	6204	4321	ENSG00000185340.15	10634	2.27728	0.890795	427.722	186.099
JPT2	protein_coding	1.16207	2.23778	5.98961e-13	7.39512e-12	1.14473	0.583244	36.554	6256.09	chr16	1678255	1702086	+	23831	3815	ENSG00000206053.12	90861	52.1011	21.007	8647.88	3864.3
MCTP1	protein_coding	1.157	2.22993	9.70712e-12	9.8453e-11	1.1379	0.583173	9.40499	2501.66	chr5	94705099	95284575	-	579476	5930	ENSG00000175471.19	79772	13.382	5.42796	3455.01	1548.31
ACOT2	protein_coding	1.217	2.32462	2.8228e-06	1.20796e-05	1.17097	0.582858	3.35037	267.109	chr14	73569058	73575658	+	6600	1779	ENSG00000119673.14	10965	4.8305	1.87023	373.675	160.543
MYADM	protein_coding	1.23956	2.36126	2.15033e-09	1.50507e-08	1.20939	0.582835	102.1	15829.7	chr19	53866356	53876437	+	10081	3465	ENSG00000179820.15	91663	147.814	56.3847	22240.8	9418.54
HSPA1A	protein_coding	1.17472	2.2575	9.58291e-10	7.12469e-09	1.15003	0.582684	6.98229	777.671	chr6	31815463	31817946	+	2483	2483	ENSG00000204389.9	3303	9.97729	3.98727	1077.77	477.574
VDAC3	protein_coding	1.19214	2.28491	1.27043e-07	6.71086e-07	1.15781	0.582654	11.6568	729.779	chr8	42391863	42405897	+	14034	1397	ENSG00000078668.13	7419	16.7275	6.5861	1015.15	444.407
CACYBP	protein_coding	1.17524	2.2583	1.64481e-09	1.16998e-08	1.14981	0.58263	8.00627	1322.79	chr1	174999162	175011715	+	12553	3685	ENSG00000116161.17	27101	11.4471	4.56544	1833.57	812.017
CREBL2	protein_coding	1.17904	2.26427	3.08748e-09	2.09674e-08	1.15251	0.582604	3.30722	556.903	chr12	12611891	12645108	+	33217	3754	ENSG00000111269.2	1389	4.72698	1.88746	772.633	341.174
TXNDC5	protein_coding	1.30565	2.47195	0.000352435	0.00107619	1.2115	0.582449	3.56264	90.8709	chr6	7881516	7910814	-	29298	571	ENSG00000239264.8	81567	5.20845	1.91684	129.381	52.3612
ATXN10	protein_coding	1.16517	2.24259	1.45153e-11	1.43873e-10	1.14533	0.582333	12.4057	1760.39	chr22	45689711	45845307	+	173510	3163	ENSG00000130638.16	25814	17.6933	7.11803	2435.08	1085.7
REEP4	protein_coding	1.3075	2.47512	0.000527994	0.00156504	1.2073	0.582285	1.20435	92.1288	chr8	22138019	22141951	-	3932	1710	ENSG00000168476.11	80346	1.76441	0.644285	131.086	53.1712
MTFR1	protein_coding	1.16526	2.24274	1.80974e-11	1.76737e-10	1.14523	0.582263	14.7782	1753.76	chr8	65644738	65710561	+	65823	2645	ENSG00000066855.15	9650	21.0796	8.47687	2425.89	1081.62
TMTC3	protein_coding	1.15715	2.23017	1.93456e-13	2.62756e-12	1.14072	0.581677	9.76108	3155.75	chr12	88142295	88199887	+	57592	7203	ENSG00000139324.11	160418	13.894	5.62821	4357.77	1953.74
BRD4	protein_coding	1.15575	2.22801	2.46854e-13	3.28243e-12	1.13924	0.581526	7.7001	3621.97	chr19	15235518	15332545	-	97027	10479	ENSG00000141867.17	23476	10.9546	4.44561	5000.15	2243.8
CRIM1	protein_coding	1.1576	2.23085	3.71216e-12	4.06649e-11	1.1392	0.581461	62.5969	16606	chr2	36355925	36551135	+	195210	5912	ENSG00000150938.9	51232	89.1752	36.0186	22932.1	10279.9
ABCD3	protein_coding	1.15711	2.23011	1.13114e-12	1.33673e-11	1.13958	0.581443	14.2687	2393.11	chr1	94418454	94518663	+	100209	3738	ENSG00000117528.12	5825	20.3063	8.23111	3304.86	1481.35
ELMOD2	protein_coding	1.15545	2.22753	7.07402e-11	6.32005e-10	1.13472	0.581376	7.04227	1537.92	chr4	140524157	140553770	+	29613	4867	ENSG00000179387.9	255520	10.0162	4.06832	2123.49	952.337
ZNRF1	protein_coding	1.17843	2.2633	9.06119e-09	5.74513e-08	1.1503	0.581355	3.66527	803.133	chr16	74999029	75110994	+	111965	4889	ENSG00000186187.11	84937	5.24311	2.08743	1114.41	491.856
NCS1	protein_coding	1.16866	2.24803	4.95602e-09	3.2633e-08	1.14215	0.581312	2.86042	663.157	chr9	130172577	130237304	+	64727	5171	ENSG00000107130.9	23413	4.08197	1.63887	918.509	407.804
AIMP2	protein_coding	1.16902	2.24858	3.84482e-10	3.06368e-09	1.14577	0.581242	18.6798	1152.68	chr7	6009244	6023834	+	14590	1376	ENSG00000106305.9	7965	26.6645	10.695	1596.03	709.34
ACSL1	protein_coding	1.175	2.25793	2.08169e-09	1.45949e-08	1.14929	0.581182	2.67561	639.9	chr4	184755594	184826818	-	71224	5328	ENSG00000151726.13	2180	3.81935	1.53186	886.927	392.874
RNF5	protein_coding	1.18386	2.27183	1.05504e-07	5.64845e-07	1.15064	0.580634	9.6039	503.327	chr6	32178353	32180793	+	2440	1168	ENSG00000204308.7	6048	13.7533	5.45451	698.769	307.884
PHLDA2	protein_coding	1.18707	2.27691	1.97836e-06	8.6944e-06	1.14548	0.580593	8.68653	372.154	chr11	2928272	2929455	-	1183	955	ENSG00000181649.6	7262	12.4452	4.92788	516.736	227.571
DHX33	protein_coding	1.16271	2.23877	9.60256e-11	8.35218e-10	1.14128	0.580502	12.0738	3042.72	chr17	5440911	5469060	-	28149	5618	ENSG00000005100.12	56919	17.2199	6.92768	4206.39	1879.05
RNF141	protein_coding	1.15896	2.23296	1.78214e-11	1.74439e-10	1.13927	0.580444	9.76506	2097.8	chr11	10511677	10541217	-	29540	4790	ENSG00000110315.6	50862	13.9076	5.62251	2898.34	1297.26
MRFAP1	protein_coding	1.16032	2.23507	1.19546e-11	1.19826e-10	1.14089	0.5804	56.2719	5512.15	chr4	6640090	6642745	+	2655	2184	ENSG00000179010.14	93621	80.1942	32.3495	7616.63	3407.66
PDE3B	protein_coding	1.15408	2.22542	1.70074e-13	2.33221e-12	1.13785	0.58038	14.2169	3876.58	chr11	14643722	14872044	+	228322	6076	ENSG00000152270.8	5140	20.2254	8.20846	5349.64	2403.53
PLPP1	protein_coding	1.17639	2.2601	6.61587e-09	4.27718e-08	1.14889	0.580365	6.61227	528.896	chr5	55424853	55535050	-	110197	1783	ENSG00000067113.16	8611	9.44995	3.77459	733.384	324.409
LAMC1	protein_coding	1.15335	2.2243	6.19642e-14	9.16599e-13	1.13772	0.580343	14.8056	5244.76	chr1	183023459	183145592	+	122133	7889	ENSG00000135862.5	3915	21.0558	8.55551	7236.25	3253.28
SMS	protein_coding	1.15878	2.23269	1.08284e-10	9.36601e-10	1.13745	0.580151	39.7497	3276.55	chrX	21940572	21994835	+	54263	1837	ENSG00000102172.15	6611	56.6448	22.8546	4525.65	2027.45
PIMREG	protein_coding	1.21555	2.32229	6.27731e-06	2.54727e-05	1.16633	0.580019	3.07658	321.04	chr17	6444414	6451469	+	7055	2329	ENSG00000129195.15	54478	4.43602	1.71715	448.738	193.341
ARSK	protein_coding	1.17522	2.25828	9.37518e-09	5.92883e-08	1.14725	0.579989	5.20651	981.59	chr5	95555073	95605064	+	49991	4204	ENSG00000164291.16	153642	7.44538	2.96763	1360.61	602.572
TPMT	protein_coding	1.16974	2.24971	1.59389e-09	1.13565e-08	1.14473	0.579987	4.34478	619.872	chr6	18128310	18155074	-	26764	3181	ENSG00000137364.4	7172	6.19886	2.49069	858.433	381.31
SAR1A	protein_coding	1.14902	2.21763	6.15968e-13	7.59412e-12	1.13223	0.579949	36.5205	10390.1	chr10	70147288	70170523	-	23235	6342	ENSG00000079332.14	56681	51.8822	21.1588	14322.8	6457.49
TTC1	protein_coding	1.16548	2.24308	2.54345e-10	2.09807e-09	1.1429	0.579775	21.1012	1388.14	chr5	160009112	160065543	+	56431	1467	ENSG00000113312.10	7265	30.1022	12.1001	1920.44	855.845
BCCIP	protein_coding	1.16569	2.2434	2.45832e-10	2.03374e-09	1.14313	0.579765	18.38	2767.29	chr10	125823545	125853695	+	30150	3358	ENSG00000107949.16	56647	26.2244	10.5357	3828.31	1706.27
ATP1B3	protein_coding	1.15978	2.23423	8.54581e-11	7.50171e-10	1.13863	0.579665	27.9333	2269.88	chr3	141876613	141926484	+	49871	1811	ENSG00000069849.10	483	39.8107	16.0558	3135.9	1403.86
DNAJA2	protein_coding	1.15609	2.22853	8.13274e-12	8.3878e-11	1.13718	0.579242	18.9054	2647.11	chr16	46955361	46973788	-	18427	3122	ENSG00000069345.11	10294	26.9111	10.8997	3654.83	1639.4
SNRPA	protein_coding	1.17474	2.25752	1.02395e-08	6.4208e-08	1.14666	0.579126	8.47856	616.293	chr19	40750858	40765389	+	14531	1621	ENSG00000077312.8	6626	12.1198	4.83726	854.209	378.377
TCF12	protein_coding	1.14868	2.2171	1.58308e-11	1.55848e-10	1.12959	0.579102	17.7444	5062.03	chr15	56918622	57289853	+	371231	6362	ENSG00000140262.17	6938	25.2067	10.2821	6977.98	3146.08
STAT1	protein_coding	1.15074	2.22029	1.31229e-12	1.54017e-11	1.13339	0.579045	16.1751	3591.68	chr2	190969033	191014250	-	45217	4945	ENSG00000115415.18	6772	23.0043	9.34585	4952.25	2231.1
PPP1CA	protein_coding	1.15993	2.23447	5.7667e-09	3.75231e-08	1.13375	0.578961	18.0634	1238.02	chr11	67398182	67401931	-	3749	1527	ENSG00000172531.14	5499	25.7505	10.3763	1710.03	766
TMEM64	protein_coding	1.15013	2.21934	2.18218e-12	2.47735e-11	1.13246	0.578691	24.2571	6007.87	chr8	90621994	90791631	-	169637	5522	ENSG00000180694.13	169200	34.4761	14.0381	8284.04	3731.7
VPS4A	protein_coding	1.18436	2.27263	1.47711e-07	7.7149e-07	1.15035	0.578573	2.76099	360.292	chr16	69311355	69326939	+	15584	2909	ENSG00000132612.15	27183	3.95145	1.57054	500.211	220.373
SUB1	protein_coding	1.15402	2.22533	1.92396e-11	1.87677e-10	1.1345	0.578572	10.2438	1843.45	chr5	32531632	32604079	+	72447	4008	ENSG00000113387.11	10923	14.5794	5.90827	2543.4	1143.49
PSMB5	protein_coding	1.16607	2.24399	2.193e-06	9.56397e-06	1.12627	0.578469	10.715	704.054	chr14	23025850	23035230	-	9380	1464	ENSG00000100804.18	5693	15.3043	6.12572	973.474	434.634
RPS6KA3	protein_coding	1.14803	2.21612	1.51412e-13	2.08633e-12	1.13212	0.578319	13.4704	5493.24	chrX	20149910	20267519	-	117609	9087	ENSG00000177189.13	6197	19.1354	7.80538	7570.84	3415.64
MTMR2	protein_coding	1.15948	2.23377	7.39399e-11	6.57159e-10	1.13848	0.578165	13.8006	2986.16	chr11	95832881	95924295	-	91414	4825	ENSG00000087053.18	8898	19.6637	7.93746	4125.68	1846.65
PDIA4	protein_coding	1.14594	2.2129	7.14591e-10	5.43331e-09	1.12334	0.578055	24.4013	3181.23	chr7	149003061	149028641	-	25580	2903	ENSG00000155660.10	9601	34.6917	14.1109	4381.45	1981.01
PLEKHB2	protein_coding	1.15358	2.22465	4.53815e-12	4.89914e-11	1.13522	0.578003	20.2488	5776.18	chr2	131104846	131353709	+	248863	6360	ENSG00000115762.16	55041	28.8103	11.6872	7970.19	3582.17
UBE2Z	protein_coding	1.15059	2.22005	9.82617e-13	1.17256e-11	1.13344	0.577687	59.6168	8349.22	chr17	48908368	48929056	+	20688	3122	ENSG00000159202.17	65264	84.7659	34.4677	11513	5185.43
SNX7	protein_coding	1.17464	2.25737	3.87538e-08	2.21561e-07	1.14422	0.577499	6.50994	512.758	chr1	98661700	98760500	+	98800	1756	ENSG00000162627.16	51375	9.3018	3.71807	710.538	314.977
UBE2E2	protein_coding	1.17088	2.2515	1.31993e-08	8.15125e-08	1.14267	0.577347	4.89503	665.658	chr3	23203019	23591793	+	388774	3033	ENSG00000182247.9	7325	6.9897	2.80036	922.164	409.153
USP7	protein_coding	1.15215	2.22245	7.04829e-12	7.34913e-11	1.13353	0.577274	33.1069	8256.76	chr16	8892093	8963484	-	71391	5559	ENSG00000187555.14	7874	47.1069	19.1069	11389	5124.53
SLC35A5	protein_coding	1.14571	2.21255	8.03781e-11	7.09951e-10	1.12538	0.577267	8.36173	1740.12	chr3	112562009	112585577	+	23568	4638	ENSG00000138459.8	55032	11.8692	4.85423	2397.63	1082.61
CPSF3	protein_coding	1.15253	2.22304	7.15381e-12	7.44554e-11	1.13388	0.577114	10.6824	1640.19	chr2	9423567	9473101	+	49534	3422	ENSG00000119203.13	51692	15.1927	6.17209	2262.76	1017.62
ZDHHC18	protein_coding	1.15944	2.23371	2.86746e-10	2.3405e-09	1.13708	0.5771	3.95156	889.971	chr1	26826709	26857601	+	30892	5020	ENSG00000204160.11	84243	5.62991	2.27321	1229.7	550.242
CMTM4	protein_coding	1.15253	2.22304	1.53511e-11	1.51824e-10	1.13329	0.577044	7.79506	1328.24	chr16	66614749	66696707	-	81958	3796	ENSG00000183723.12	146223	11.0839	4.50622	1832.52	823.967
PTTG1	protein_coding	1.16213	2.23788	9.03311e-07	4.16575e-06	1.12542	0.577037	12.2368	632.204	chr5	160421821	160428744	+	6923	1151	ENSG00000164611.12	9232	17.4518	7.02173	873.326	391.082
SNAP23	protein_coding	1.15307	2.22387	1.62785e-11	1.60071e-10	1.13374	0.576712	9.70847	1423.65	chr15	42495259	42533061	+	37802	3268	ENSG00000092531.9	8773	13.8098	5.60715	1964.27	883.027
MSRB3	protein_coding	1.1423	2.20732	1.20384e-11	1.20595e-10	1.12375	0.576561	13.2442	3322.07	chr12	65278642	65466907	+	188265	5589	ENSG00000174099.11	253827	18.7835	7.70498	4573.27	2070.87
NDUFS1	protein_coding	1.14567	2.21249	1.4446e-13	2.00021e-12	1.12988	0.57634	8.55533	4427.54	chr2	206114816	206159603	-	44787	11527	ENSG00000023228.13	4719	12.1517	4.95896	6098.56	2756.53
BANF1	protein_coding	1.16248	2.23842	1.26716e-07	6.69605e-07	1.13063	0.576256	31.9448	2357.2	chr11	66002078	66004149	+	2071	1645	ENSG00000175334.7	8815	45.5939	18.2957	3258.22	1456.18
DPP9	protein_coding	1.14854	2.2169	1.61257e-12	1.86823e-11	1.13115	0.576084	8.99846	1954.84	chr19	4675223	4723863	-	48640	4839	ENSG00000142002.17	91039	12.7853	5.21164	2694.32	1215.36
ITGB1	protein_coding	1.14587	2.21279	2.89983e-13	3.79396e-12	1.12967	0.576082	137.095	24175.1	chr10	32900318	32958209	-	57891	3930	ENSG00000150093.18	3688	194.758	79.4321	33301.1	15049.1
MAPRE1	protein_coding	1.14544	2.21213	7.71859e-13	9.36084e-12	1.12866	0.57606	75.4477	8877.97	chr20	32819892	32850405	+	30513	2623	ENSG00000101367.8	22919	107.145	43.7505	12228.7	5527.26
PPM1L	protein_coding	1.14379	2.20961	3.10313e-12	3.45017e-11	1.12617	0.576058	5.3259	2874.41	chr3	160755601	161078907	+	323306	12028	ENSG00000163590.13	151742	7.55846	3.09334	3958.29	1790.53
ERGIC2	protein_coding	1.14467	2.21096	7.84741e-12	8.12993e-11	1.12634	0.576057	11.1321	2503.99	chr12	29337351	29381153	-	43802	5014	ENSG00000087502.17	51290	15.8033	6.46092	3448.97	1559.01
QKI	protein_coding	1.14444	2.21061	1.8718e-13	2.54839e-12	1.12856	0.57598	23.5186	16687.6	chr6	163414642	163578596	+	163954	15814	ENSG00000112531.16	9444	33.3936	13.6435	22980.3	10394.9
F11R	protein_coding	1.15091	2.22054	7.93361e-11	7.01473e-10	1.13031	0.575834	9.41375	1259.22	chr1	160995210	161021348	-	26138	2982	ENSG00000158769.17	50848	13.3815	5.44598	1736.9	781.536
AP1G1	protein_coding	1.14385	2.20969	1.35184e-12	1.58441e-11	1.12678	0.575789	21.7726	8055.75	chr16	71728999	71809201	-	80202	8248	ENSG00000166747.12	164	30.9059	12.6392	11092.5	5019
UBXN2B	protein_coding	1.14461	2.21086	3.5157e-12	3.86614e-11	1.12686	0.575586	10.3566	2382.22	chr8	58411263	58451501	+	40238	5126	ENSG00000215114.8	137886	14.7035	6.00966	3281.1	1483.34
TMEM9	protein_coding	1.18162	2.26831	2.47109e-07	1.24099e-06	1.14663	0.575567	3.47686	329.336	chr1	201134771	201171574	-	36803	2111	ENSG00000116857.16	252839	4.97386	1.97985	457.156	201.516
MBTPS2	protein_coding	1.15451	2.22609	1.2927e-10	1.10692e-09	1.13324	0.575539	2.87183	996.681	chrX	21839635	21885424	+	45789	7732	ENSG00000012174.11	51360	4.08688	1.65678	1375.33	618.028
ZNF106	protein_coding	1.14183	2.20661	7.88972e-14	1.14821e-12	1.12653	0.575448	16.4326	7943.94	chr15	42412822	42491141	-	78319	10770	ENSG00000103994.17	64397	23.3152	9.55001	10933.5	4954.36
RPL26L1	protein_coding	1.19547	2.29019	1.64847e-06	7.32941e-06	1.15367	0.575387	9.04664	387.368	chr5	172958728	172969771	+	11043	956	ENSG00000037241.7	51121	12.9915	5.10177	539.353	235.383
MCUB	protein_coding	1.22191	2.33255	3.11326e-05	0.000113924	1.16355	0.575343	1.79215	183.02	chr4	109560204	109688726	+	128522	2278	ENSG00000005059.15	55013	2.58514	0.99916	256.076	109.963
GPRC5B	protein_coding	1.18751	2.27759	2.03256e-06	8.90741e-06	1.14579	0.575342	1.42345	381.609	chr16	19856690	19886167	-	29477	5980	ENSG00000167191.11	51704	2.04036	0.806535	530.148	233.071
CREB3L1	protein_coding	1.21605	2.3231	5.00522e-05	0.000176655	1.15575	0.575198	1.8986	228.815	chr11	46277660	46321422	+	43762	2687	ENSG00000157613.10	90993	2.73021	1.06699	320.092	137.539
SNRPC	protein_coding	1.16736	2.24601	1.54331e-06	6.87793e-06	1.12858	0.575146	16.4919	887.767	chr6	34757405	34773794	+	16389	1200	ENSG00000124562.9	6631	23.5619	9.42186	1228.1	547.435
PARP14	protein_coding	1.13577	2.19735	2.85717e-09	1.95371e-08	1.11212	0.57508	14.4273	5126.54	chr3	122680617	122730840	+	50223	7915	ENSG00000173193.14	54625	20.4203	8.43427	7047.13	3205.95
MRPL1	protein_coding	1.20462	2.30476	5.17898e-06	2.12835e-05	1.15753	0.575059	4.1801	278.797	chr4	77862519	77952790	+	90271	1490	ENSG00000169288.17	65008	6.00655	2.35364	388.973	168.621
TULP4	protein_coding	1.13994	2.20372	1.41552e-13	1.96472e-12	1.1244	0.574937	16.9386	8589.02	chr6	158312487	158511828	+	199341	11295	ENSG00000130338.12	56995	24.0192	9.8581	11816.6	5361.47
HSPA14	protein_coding	1.15954	2.23387	9.56925e-09	6.03816e-08	1.13265	0.574854	10.7738	697.56	chr10	14848608	14871741	+	33578	1444	ENSG00000187522.15	51182	15.3489	6.19861	964.203	430.918
PRXL2C	protein_coding	1.15646	2.2291	1.88889e-09	1.33196e-08	1.13206	0.574817	5.40142	693.528	chr9	96639576	96655281	-	15705	2863	ENSG00000158122.11	195827	7.68776	3.11507	957.855	429.201
STAG2	protein_coding	1.13637	2.19828	1.43428e-12	1.673e-11	1.1196	0.574684	46.5355	13859.1	chrX	123960518	124102656	+	142138	6637	ENSG00000101972.18	10735	65.9275	27.1434	19052.4	8665.81
GNG5	protein_coding	1.15144	2.22136	4.20343e-07	2.04085e-06	1.11772	0.574658	30.7187	799.944	chr1	84498324	84506565	-	8241	580	ENSG00000174021.10	2787	43.7414	17.696	1102.61	497.276
SRP54	protein_coding	1.14345	2.20909	9.47118e-12	9.62885e-11	1.12503	0.574593	21.9884	2299.52	chr14	34981956	35029567	+	47611	2331	ENSG00000100883.11	6729	31.2103	12.7665	3166.49	1432.56
GRSF1	protein_coding	1.14615	2.21323	5.01771e-12	5.37611e-11	1.12807	0.57452	9.05753	2762.81	chr4	70815781	70839945	-	24164	6799	ENSG00000132463.13	2926	12.8661	5.24895	3806.26	1719.37
ITFG1	protein_coding	1.15838	2.23207	1.89683e-09	1.33535e-08	1.13384	0.574196	5.59488	853.397	chr16	47154386	47461274	-	306888	3400	ENSG00000129636.12	81533	7.97196	3.21781	1178.8	527.991
FKBP1A	protein_coding	1.1382	2.20106	6.90832e-12	7.2208e-11	1.12026	0.574173	57.8308	5242.21	chr20	1368977	1393172	-	24195	2019	ENSG00000088832.16	2280	81.9479	33.7138	7209.7	3274.72
POLR2G	protein_coding	1.18819	2.27867	1.79109e-06	7.91207e-06	1.14684	0.574163	8.72478	323.476	chr11	62761543	62766710	+	5167	827	ENSG00000168002.11	5436	12.5077	4.94191	449.504	197.448
UBE2F	protein_coding	1.18426	2.27247	7.3285e-07	3.41837e-06	1.14611	0.57416	4.2362	337.48	chr2	237966954	238042782	+	75828	1777	ENSG00000184182.18	140739	6.06491	2.40751	468.677	206.284
AFAP1L2	protein_coding	1.13957	2.20315	2.56944e-13	3.40953e-12	1.12371	0.574118	27.2248	4859.57	chr10	114294823	114404756	-	109933	3976	ENSG00000169129.14	84632	38.6055	15.8441	6685.28	3033.86
MYO1C	protein_coding	1.143	2.20839	1.09171e-11	1.10267e-10	1.12448	0.573797	12.1905	3257.07	chr17	1464185	1492812	-	28627	5952	ENSG00000197879.16	4641	17.3122	7.06886	4483.51	2030.64
VPS39	protein_coding	1.14447	2.21066	6.69228e-12	7.01213e-11	1.12626	0.573673	7.41083	1622.22	chr15	42158700	42208316	-	49616	4877	ENSG00000166887.15	23339	10.5205	4.30119	2234.13	1010.3
USP39	protein_coding	1.15292	2.22364	1.84535e-09	1.30287e-08	1.12875	0.573637	11.4787	1288.66	chr2	85612102	85649282	+	37180	2502	ENSG00000168883.19	10713	16.3396	6.61767	1777.58	799.736
STK11	protein_coding	1.15833	2.23199	1.36694e-08	8.42331e-08	1.13093	0.573619	6.70921	939.465	chr19	1205804	1228435	+	22631	3121	ENSG00000118046.14	6794	9.55987	3.85855	1297.34	581.591
GART	protein_coding	1.14098	2.20531	4.86167e-13	6.09937e-12	1.12468	0.573617	15.9701	3137.07	chr21	33503930	33542861	-	38931	4376	ENSG00000159131.16	2618	22.6579	9.28236	4316.94	1957.21
DNAAF5	protein_coding	1.1497	2.21868	4.18086e-10	3.31599e-09	1.12748	0.57353	6.3925	1188.29	chr7	726700	786475	+	59775	4141	ENSG00000164818.15	54919	9.09079	3.69422	1637.94	738.648
POLR2A	protein_coding	1.1385	2.20151	6.17344e-12	6.50036e-11	1.12063	0.573452	27.5729	2577.53	chr17	7484619	7499758	+	15139	2083	ENSG00000181222.15	5430	39.0883	16.0575	3545.46	1609.6
RIC8A	protein_coding	1.14738	2.21511	4.26637e-10	3.37286e-09	1.12526	0.573174	11.8621	2097.5	chr11	207510	215113	+	7603	3940	ENSG00000177963.14	60626	16.8652	6.85887	2889.95	1305.06
MTMR1	protein_coding	1.1399	2.20366	4.48532e-12	4.84516e-11	1.12219	0.573068	10.5735	2177.7	chrX	150693373	150765103	+	71730	4589	ENSG00000063601.16	8776	14.9951	6.15203	2996.34	1359.06
FAM172A	protein_coding	1.14576	2.21263	1.78835e-11	1.74948e-10	1.12672	0.573062	6.87875	1315.36	chr5	93618068	94111676	-	493608	4260	ENSG00000113391.18	83989	9.77089	3.98659	1811.87	818.844
PANX1	protein_coding	1.14226	2.20726	6.88275e-11	6.16527e-10	1.12224	0.572883	25.1895	3127.82	chr11	94128927	94181972	+	53045	2769	ENSG00000110218.8	24145	35.748	14.631	4305.89	1949.76
HSPD1	protein_coding	1.13955	2.20312	6.12718e-13	7.5595e-12	1.12317	0.572863	168.764	19465.3	chr2	197486580	197500274	-	13694	2570	ENSG00000144381.16	3329	239.476	98.0521	26776.7	12153.9
AKAP11	protein_coding	1.13645	2.19839	4.13648e-13	5.26293e-12	1.12044	0.57284	11.3245	5042.52	chr13	42272152	42323267	+	51115	9920	ENSG00000023516.8	11215	16.0475	6.60156	6932.36	3152.69
MRPL19	protein_coding	1.14101	2.20535	4.82637e-12	5.18085e-11	1.1232	0.572773	15.1591	2624.02	chr2	75646782	75690759	+	43977	3858	ENSG00000115364.13	9801	21.508	8.8102	3611.19	1636.84
TM9SF4	protein_coding	1.13889	2.20211	9.36363e-13	1.12285e-11	1.12228	0.572544	35.275	6745.73	chr20	32109505	32167258	+	57753	4262	ENSG00000101337.15	9777	50.0315	20.5186	9278.57	4212.88
SLC35E2B	protein_coding	1.13521	2.19651	9.35324e-12	9.53161e-11	1.11719	0.572283	8.80547	2746.86	chr1	1659528	1692728	-	33200	6950	ENSG00000189339.11	728661	12.4723	5.13864	3775.68	1718.03
CBFB	protein_coding	1.14361	2.20933	1.95865e-11	1.90734e-10	1.1246	0.572118	29.819	4236.41	chr16	67029115	67101058	+	71943	3167	ENSG00000067955.13	865	42.3479	17.29	5833.03	2639.8
COPS8	protein_coding	1.15094	2.22058	1.48504e-09	1.06252e-08	1.12716	0.572016	5.66459	1035.04	chr2	237085311	237100466	+	15155	4072	ENSG00000198612.10	10920	8.05893	3.27025	1427.17	642.911
HMGB3	protein_coding	1.13469	2.19572	3.82787e-13	4.90312e-12	1.1188	0.571981	52.3973	8808.08	chrX	150983285	150990775	+	7490	3746	ENSG00000029993.14	3149	74.2318	30.5627	12104.3	5511.86
EIF5A	protein_coding	1.13515	2.19641	1.09508e-07	5.84453e-07	1.10574	0.571858	40.4725	3807.72	chr17	7306998	7312463	+	5465	2095	ENSG00000132507.17	1984	57.4595	23.4854	5232.25	2383.2
CHMP2B	protein_coding	1.1301	2.18875	5.18831e-09	3.39924e-08	1.10604	0.571808	12.0917	1420.82	chr3	87227270	87255548	+	28278	2620	ENSG00000083937.8	25978	17.1076	7.07578	1951.46	890.186
SERINC1	protein_coding	1.13116	2.19034	1.40802e-12	1.6435e-11	1.11462	0.571807	73.4816	10345.1	chr6	122443353	122471822	-	28469	3137	ENSG00000111897.6	57515	103.994	42.9694	14205.6	6484.49
PACSIN2	protein_coding	1.14142	2.20598	2.79835e-11	2.65991e-10	1.12223	0.571642	10.1862	1607.12	chr22	42869767	43015145	-	145378	3516	ENSG00000100266.18	11252	14.456	5.91643	2212.04	1002.19
PDGFC	protein_coding	1.13478	2.19585	1.19549e-08	7.4176e-08	1.10923	0.571612	5.12662	958.348	chr4	156760453	156971394	-	210941	4165	ENSG00000145431.10	56034	7.26147	2.99178	1317.69	599.005
HIGD1A	protein_coding	1.14689	2.21436	1.19116e-09	8.68604e-09	1.12363	0.571354	18.6453	1253.63	chr3	42784297	42804531	-	20234	1498	ENSG00000181061.13	25994	26.5053	10.7854	1727	780.269
SYDE1	protein_coding	1.16669	2.24496	1.22685e-07	6.49912e-07	1.13456	0.570826	2.1343	379.751	chr19	15107402	15114988	+	7586	3965	ENSG00000105137.12	85360	3.04483	1.22376	525.388	234.113
NPC1	protein_coding	1.13234	2.19213	3.91758e-12	4.27236e-11	1.11507	0.57066	16.4249	3803.26	chr18	23531436	23586898	-	55462	5157	ENSG00000141458.12	4864	23.2511	9.59868	5224.13	2382.4
BCLAF1	protein_coding	1.13462	2.19561	5.79276e-13	7.1832e-12	1.11849	0.570543	35.7313	11709.5	chr6	136256862	136289851	-	32989	7303	ENSG00000029363.16	9774	50.638	20.8245	16090.9	7328.16
TPI1	protein_coding	1.13816	2.201	2.31131e-08	1.37043e-07	1.11131	0.570418	16.7682	1635.96	chr12	6867118	6870948	+	3830	2173	ENSG00000111669.14	7167	23.8063	9.73006	2249.17	1022.75
SMG5	protein_coding	1.1359	2.19756	1.73038e-12	1.98988e-11	1.11902	0.570347	20.2636	4146.41	chr1	156249223	156282825	-	33602	4559	ENSG00000198952.8	23381	28.7309	11.7964	5699.4	2593.42
KIF4A	protein_coding	1.13497	2.19614	3.87855e-12	4.2352e-11	1.11759	0.570223	24.2807	4739.44	chrX	70290089	70420832	+	130743	4348	ENSG00000090889.11	24137	34.4254	14.136	6512.95	2965.93
SDC3	protein_coding	1.15398	2.22527	6.92827e-08	3.80821e-07	1.12407	0.570188	1.49503	449.825	chr1	30869466	30908761	-	39295	6705	ENSG00000162512.15	9672	2.12621	0.86384	621.034	278.615
TCF7L1	protein_coding	1.15202	2.22224	4.99212e-09	3.28328e-08	1.12658	0.570113	4.76773	634.976	chr2	85133409	85310388	+	176979	2968	ENSG00000152284.4	83439	6.78221	2.75324	875.958	393.995
CCDC86	protein_coding	1.1748	2.25761	9.18813e-06	3.63445e-05	1.12866	0.569961	5.48799	503.147	chr11	60842070	60851081	+	9011	2044	ENSG00000110104.12	79080	7.85302	3.12296	697.049	309.246
TBL1X	protein_coding	1.1358	2.1974	6.97476e-10	5.30789e-09	1.11383	0.569959	3.10633	1150.5	chrX	9463294	9741037	+	277743	8257	ENSG00000101849.16	6907	4.40144	1.81122	1582.04	718.964
COQ7	protein_coding	1.13671	2.1988	4.55629e-10	3.5789e-09	1.11515	0.569829	7.76655	1260.77	chr16	19067598	19080095	+	12497	3619	ENSG00000167186.10	10229	11.0085	4.52463	1733.92	787.617
GDI1	protein_coding	1.14684	2.21428	3.18557e-09	2.15736e-08	1.12235	0.569815	30.3581	3454.65	chrX	154436912	154443467	+	6555	2537	ENSG00000203879.11	2664	43.1689	17.5472	4759.6	2149.71
LBR	protein_coding	1.13556	2.19703	3.62363e-12	3.97715e-11	1.1182	0.569795	27.9294	4882.34	chr1	225401501	225428855	-	27354	3895	ENSG00000143815.14	3930	39.6003	16.2584	6710.43	3054.25
TMEM50B	protein_coding	1.13792	2.20063	2.13379e-10	1.77989e-09	1.11707	0.569682	9.97477	1063.3	chr21	33449134	33480011	-	30877	2375	ENSG00000142188.16	757	14.141	5.80858	1462.59	664.006
LIX1L	protein_coding	1.14139	2.20594	1.02166e-10	8.86372e-10	1.12106	0.569653	12.5224	2233.01	chr1	145933422	145958001	-	24579	3975	ENSG00000271601.3	128077	17.7782	7.26664	3073.17	1392.85
PAK1	protein_coding	1.14422	2.21027	3.99684e-10	3.17647e-09	1.12237	0.569595	5.20412	952.145	chr11	77321706	77474062	-	152356	4077	ENSG00000149269.9	5058	7.39088	3.01736	1311.13	593.159
EMC8	protein_coding	1.16361	2.24017	3.00172e-07	1.48695e-06	1.12967	0.569425	4.51667	411.282	chr16	85778623	85799608	-	20985	2030	ENSG00000131148.8	10328	6.43758	2.59577	568.473	254.091
TM9SF3	protein_coding	1.12996	2.18852	6.87215e-14	1.0087e-12	1.11519	0.569321	43.1151	11888.4	chr10	96518108	96587052	-	68944	6141	ENSG00000077147.15	56889	61.046	25.1841	16319.9	7457.02
ABCF2	protein_coding	1.16284	2.23897	1.14217e-07	6.08444e-07	1.13117	0.569285	6.85543	501.514	chr7	151212489	151227230	-	14741	1632	ENSG00000033050.8	10061	9.77646	3.9344	693.479	309.548
NAMPT	protein_coding	1.14967	2.21863	2.17289e-09	1.51845e-08	1.1255	0.569173	20.7944	4351.89	chr7	106248284	106285192	-	36908	4669	ENSG00000105835.11	10135	29.5744	12.0143	5999.91	2703.86
SF3A1	protein_coding	1.13812	2.20094	5.09703e-11	4.66198e-10	1.11858	0.569095	10.0294	2314.7	chr22	30331987	30356947	-	24960	5143	ENSG00000099995.18	10291	14.2295	5.82937	3183.12	1446.27
MCU	protein_coding	1.13223	2.19197	1.64756e-10	1.39059e-09	1.11194	0.568935	8.66064	1358.41	chr10	72692130	72887694	+	195564	3495	ENSG00000156026.14	90550	12.2641	5.05718	1866.29	850.544
GALNT10	protein_coding	1.13481	2.1959	8.47983e-12	8.70902e-11	1.11688	0.568926	4.39043	1795.75	chr5	154190729	154420984	+	230255	9112	ENSG00000164574.15	55568	6.22175	2.55911	2467.94	1123.56
TXNL1	protein_coding	1.13628	2.19814	8.46406e-09	5.39454e-08	1.11113	0.568924	5.08259	1615.93	chr18	56597207	56651128	-	53921	7093	ENSG00000091164.12	9352	7.20504	2.96014	2222.19	1009.66
UFC1	protein_coding	1.14664	2.21397	6.45398e-08	3.567e-07	1.11736	0.56887	12.0032	600.566	chr1	161153751	161158856	+	5105	1114	ENSG00000143222.11	51506	17.0597	6.94665	826.907	374.226
TSNAX	protein_coding	1.13724	2.1996	4.9179e-10	3.84527e-09	1.11556	0.568825	14.6823	1315.19	chr1	231564527	231566524	+	37872	1997	ENSG00000116918.13	7257	20.8165	8.54806	1808.88	821.497
PSEN1	protein_coding	1.12985	2.18836	1.55532e-11	1.53468e-10	1.1117	0.56882	6.02254	2328.27	chr14	73136446	73223691	+	87245	8615	ENSG00000080815.18	5663	8.5241	3.52098	3196.68	1459.85
IGF1R	protein_coding	1.12681	2.18375	2.66983e-13	3.5336e-12	1.11145	0.568802	21.5336	11827.2	chr15	98648538	98964530	+	315992	12235	ENSG00000140443.14	3480	30.454	12.6132	16225.2	7429.16
EMC7	protein_coding	1.14446	2.21064	2.85858e-09	1.95371e-08	1.12025	0.56866	19.6558	1019.11	chr15	34084016	34101948	-	17932	1155	ENSG00000134153.9	56851	27.9318	11.3798	1403.2	635.021
HIP1	protein_coding	1.13249	2.19237	3.41404e-11	3.19191e-10	1.11358	0.56865	5.23913	1893.93	chr7	75533299	75738947	-	205648	8050	ENSG00000127946.16	3092	7.4166	3.06166	2601.69	1186.17
DPY19L1	protein_coding	1.12909	2.18721	1.59372e-13	2.19072e-12	1.11392	0.568502	29.8977	7316.46	chr7	34928875	35038041	-	109166	5450	ENSG00000173852.14	23333	42.3257	17.4696	10041.8	4591.14
STIMATE	protein_coding	1.15441	2.22593	2.70362e-08	1.58546e-07	1.12615	0.568362	2.77368	470.238	chr3	52836755	52897596	-	60841	3778	ENSG00000213533.11	375346	3.94733	1.60003	648.962	291.514
SEC11A	protein_coding	1.14033	2.20432	2.53054e-10	2.08843e-09	1.11917	0.56825	25.3602	2088.7	chr15	84669537	84716716	-	47179	1836	ENSG00000140612.13	23478	35.9979	14.7224	2873.89	1303.51
SLC41A1	protein_coding	1.13387	2.19446	2.31719e-11	2.22732e-10	1.1152	0.568005	8.82706	1979.25	chr1	205789092	205813176	-	24084	4997	ENSG00000133065.10	254428	12.5088	5.14532	2719.68	1238.82
SHCBP1	protein_coding	1.14012	2.204	2.34417e-09	1.63015e-08	1.11644	0.56792	10.6161	1648.81	chr16	46580553	46621626	-	41073	3461	ENSG00000171241.8	79801	15.0727	6.15937	2268.15	1029.47
LSM2	protein_coding	1.19295	2.28619	1.17515e-05	4.5879e-05	1.14358	0.567718	8.89154	348.822	chr6	31797395	31806984	-	9589	876	ENSG00000204392.10	57819	12.7694	5.01365	485.323	212.322
ASNA1	protein_coding	1.16366	2.24026	7.18012e-07	3.35373e-06	1.12747	0.567646	7.3786	452.892	chr19	12737138	12748323	+	11185	1368	ENSG00000198356.11	439	10.5264	4.23079	626.053	279.731
AL135905.2	protein_coding	1.19382	2.28758	2.10623e-05	7.90181e-05	1.14156	0.567605	4.20976	173.439	chr6	63572011	63583587	+	11576	918	ENSG00000285976.1	NA	6.04134	2.37818	241.559	105.318
MTREX	protein_coding	1.12669	2.18358	4.05059e-13	5.15749e-12	1.1111	0.567523	35.4475	6670.03	chr5	55307759	55425581	+	117822	4192	ENSG00000039123.15	23517	50.1452	20.7499	9150.21	4189.85
ARHGEF12	protein_coding	1.12554	2.18183	3.70074e-14	5.67558e-13	1.11126	0.567516	49.777	22389.8	chr11	120336913	120489936	+	153023	10017	ENSG00000196914.8	23365	70.4065	29.1475	30706.2	14073.4
TUBB2B	protein_coding	1.25814	2.39188	0.000317855	0.000977225	1.17468	0.567325	1.1237	101.907	chr6	3224260	3227735	-	3475	2020	ENSG00000137285.9	347733	1.63159	0.6158	143.537	60.2774
PHTF2	protein_coding	1.12682	2.18376	4.40596e-13	5.57263e-12	1.11117	0.567247	18.3453	5615.36	chr7	77798791	77957503	+	158712	6819	ENSG00000006576.16	57157	25.9532	10.7374	7703.56	3527.15
SSB	protein_coding	1.12885	2.18685	1.46158e-12	1.70252e-11	1.11239	0.567161	41.0534	3588.31	chr2	169798811	169812064	+	13253	1947	ENSG00000138385.15	6741	58.1178	23.989	4924.67	2251.95
TMEM9B	protein_coding	1.13786	2.20055	2.9195e-10	2.38071e-09	1.11669	0.567128	20.373	2482.61	chr11	8947293	8965011	-	17718	2716	ENSG00000175348.10	56674	28.907	11.8389	3413.92	1551.29
SLC25A22	protein_coding	1.17595	2.25942	1.14622e-06	5.2018e-06	1.13727	0.567113	5.82231	859.979	chr11	790474	798333	-	7859	3297	ENSG00000177542.10	79751	8.32904	3.31559	1192.39	527.57
RPSA	protein_coding	1.12419	2.17979	1.54187e-07	8.02373e-07	1.09494	0.567017	39.5048	2104.74	chr3	39406688	39412542	+	5854	1186	ENSG00000168028.13	3921	55.9453	23.0643	2884.93	1324.56
KLC2	protein_coding	1.14525	2.21185	1.74591e-08	1.05869e-07	1.11836	0.567015	4.88276	963.631	chr11	66257293	66267860	+	10567	4398	ENSG00000174996.11	64837	6.94151	2.82402	1327.02	600.247
HDGFL3	protein_coding	1.13011	2.18876	5.87494e-11	5.31261e-10	1.11087	0.566839	2.40253	1373.28	chr15	83127752	83208018	-	80266	12733	ENSG00000166503.8	50810	3.40028	1.40478	1885.66	860.903
CDC25B	protein_coding	1.13394	2.19457	5.56681e-11	5.05268e-10	1.11453	0.566814	14.1639	2521.91	chr20	3786771	3806121	+	19350	3968	ENSG00000101224.17	994	20.0779	8.24981	3465.08	1578.73
PSMA6	protein_coding	1.20077	2.29863	2.44062e-05	9.06485e-05	1.14673	0.566811	8.00627	186.633	chr14	35292316	35317493	+	38861	520	ENSG00000100902.10	5687	11.5093	4.50328	260.168	113.098
SCAMP4	protein_coding	1.13873	2.20186	5.80024e-10	4.49e-09	1.11678	0.566683	7.58779	901.778	chr19	1905213	1926013	+	20800	2648	ENSG00000227500.9	113178	10.765	4.41061	1240.29	563.263
TM4SF1	protein_coding	1.15807	2.23158	3.14803e-08	1.82851e-07	1.12929	0.566682	194.334	31933.4	chr3	149369021	149377865	-	8844	3668	ENSG00000169908.11	4071	276.926	111.742	44103.8	19763
EXT2	protein_coding	1.13557	2.19706	1.36928e-10	1.16898e-09	1.11527	0.566648	5.71915	988.894	chr11	44095548	44245429	+	149881	3851	ENSG00000151348.13	2132	8.10468	3.33363	1359.2	618.584
PLSCR1	protein_coding	1.14469	2.21099	5.38181e-09	3.51793e-08	1.11962	0.566599	8.85985	887.523	chr3	146515179	146544864	-	29685	2233	ENSG00000188313.12	5359	12.5898	5.1299	1222.39	552.659
TMOD3	protein_coding	1.12064	2.17443	3.87572e-12	4.23482e-11	1.10391	0.566568	20.6532	7652.87	chr15	51829629	51915725	+	86096	8255	ENSG00000138594.13	29766	29.1663	12.1402	10484.9	4820.81
DARS2	protein_coding	1.13753	2.20004	4.64234e-10	3.64147e-09	1.11589	0.56635	4.50799	889.543	chr1	173824567	173858546	+	33979	4396	ENSG00000117593.10	55157	6.39201	2.62397	1223.09	555.995
HDAC2	protein_coding	1.12496	2.18095	2.01454e-13	2.72753e-12	1.10982	0.566347	11.0173	5020.47	chr6	113933027	113971285	-	38258	10147	ENSG00000196591.11	3066	15.5815	6.45302	6884.37	3156.58
BIRC5	protein_coding	1.13381	2.19438	2.17574e-09	1.51982e-08	1.11062	0.566298	47.5769	6802.55	chr17	78214185	78225636	+	11451	3186	ENSG00000089685.14	332	67.4855	27.6682	9345.72	4259.38
AIP	protein_coding	1.15912	2.23322	7.88974e-06	3.15516e-05	1.11536	0.566246	5.83157	319.574	chr11	67483040	67491103	+	8063	1221	ENSG00000110711.9	9049	8.30663	3.35651	441	198.148
PIGK	protein_coding	1.14343	2.20906	5.81105e-07	2.76486e-06	1.1096	0.565985	2.62087	648.759	chr1	77088989	77219430	-	130441	5513	ENSG00000142892.14	10026	3.72423	1.51751	892.709	404.809
RAP1A	protein_coding	1.13519	2.19647	2.29834e-10	1.90857e-09	1.1144	0.56598	4.12531	984.671	chr1	111542217	111716691	+	174474	5316	ENSG00000116473.14	5906	5.8472	2.40341	1353.26	616.084
TIPRL	protein_coding	1.1277	2.1851	1.62714e-11	1.60071e-10	1.10961	0.56589	15.397	2224.86	chr1	168178932	168202114	+	23182	3220	ENSG00000143155.12	261726	21.7872	9.00693	3053.13	1396.6
AGPS	protein_coding	1.12147	2.17569	2.17261e-12	2.46913e-11	1.10508	0.565588	15.0388	5240.54	chr2	177392643	177543836	+	151193	7764	ENSG00000018510.14	8540	21.2478	8.82981	7181.3	3299.78
NCKAP1	protein_coding	1.12135	2.1755	1.0691e-13	1.5184e-12	1.10669	0.565564	12.407	11561.6	chr2	182909114	183038858	-	129744	20751	ENSG00000061676.14	10787	17.5296	7.28449	15841.7	7281.42
HOOK3	protein_coding	1.12511	2.18117	1.56378e-12	1.81539e-11	1.10877	0.565469	4.34223	2793.21	chr8	42896931	43030539	+	133608	14327	ENSG00000168172.8	84376	6.14145	2.54303	3830.54	1755.88
TMEM165	protein_coding	1.12757	2.1849	1.33261e-10	1.13995e-09	1.10772	0.565442	16.265	1407.29	chr4	55395956	55426172	+	30216	1928	ENSG00000134851.12	55858	23.0145	9.51548	1931.4	883.18
TAF9	protein_coding	1.13648	2.19844	8.27902e-09	5.28251e-08	1.11132	0.565153	22.9768	1379.78	chr5	69364742	69369642	-	5271	1338	ENSG00000273841.4	6880	32.6013	13.3524	1896.5	863.065
STXBP1	protein_coding	1.12182	2.17621	4.48124e-10	3.52642e-09	1.1011	0.564951	5.7626	1644.69	chr9	127579369	127696027	+	116658	6356	ENSG00000136854.20	6812	8.13874	3.38646	2254.38	1035
CARMIL1	protein_coding	1.14739	2.21512	7.31589e-07	3.41342e-06	1.1126	0.564729	1.36876	378.127	chr6	25279077	25620530	+	341453	6147	ENSG00000079691.17	55604	1.94423	0.79329	520.469	235.785
MINK1	protein_coding	1.13211	2.19179	3.3439e-09	2.25832e-08	1.10846	0.564588	5.1833	1160.39	chr17	4833387	4898054	+	64667	4986	ENSG00000141503.15	50488	7.34741	3.01919	1593.31	727.475
RAB6B	protein_coding	1.1338	2.19435	3.31608e-07	1.63133e-06	1.10221	0.564573	2.44976	622.187	chr3	133824238	133895816	-	71578	5657	ENSG00000154917.10	51560	3.4673	1.43222	855.318	389.056
TMEM241	protein_coding	1.13833	2.20126	3.05382e-09	2.07718e-08	1.11443	0.564424	4.74252	649.132	chr18	23296016	23437905	-	141889	3049	ENSG00000134490.13	85019	6.7253	2.75974	892.707	405.558
TRIQK	protein_coding	1.11326	2.16334	4.08416e-08	2.32487e-07	1.08725	0.564315	6.60346	1238.46	chr8	92883529	93017673	-	134144	4179	ENSG00000205133.11	286144	9.30745	3.89947	1694.77	782.154
CPSF2	protein_coding	1.11965	2.17295	1.36483e-12	1.59744e-11	1.10363	0.56422	8.77239	5133.23	chr14	92121936	92172145	+	50209	13035	ENSG00000165934.12	53981	12.391	5.15379	7031.38	3235.09
VASP	protein_coding	1.1485	2.21683	3.99976e-08	2.27986e-07	1.11998	0.564186	12.4392	1285.34	chr19	45507415	45526983	+	19568	2305	ENSG00000125753.13	7408	17.6928	7.18562	1771.72	798.97
PEX10	protein_coding	1.17652	2.26031	1.47676e-05	5.67984e-05	1.12803	0.564142	2.26727	296.038	chr1	2403963	2412571	-	8608	2912	ENSG00000157911.10	5192	3.24221	1.29234	410.259	181.817
IFNAR1	protein_coding	1.12338	2.17856	2.07573e-11	2.01105e-10	1.10531	0.564112	6.31061	1739.12	chr21	33324903	33359862	+	34959	6139	ENSG00000142166.12	3454	8.92122	3.7	2384.38	1093.87
EIF5A2	protein_coding	1.11773	2.17006	7.84942e-12	8.12993e-11	1.10065	0.563934	16.8342	4225.85	chr3	170888414	170908693	-	20279	5593	ENSG00000163577.7	56648	23.7651	9.90335	5786.3	2665.39
PYCR1	protein_coding	1.14442	2.21058	9.99899e-06	3.93335e-05	1.10135	0.563913	6.78519	700.494	chr17	81932383	81937328	-	4945	2300	ENSG00000183010.16	5831	9.65091	3.91946	964.125	436.863
TXN2	protein_coding	1.16902	2.24858	4.88918e-06	2.01749e-05	1.12607	0.563862	3.56029	308.885	chr22	36467035	36482030	-	14995	1934	ENSG00000100348.9	25828	5.08579	2.03478	427.428	190.342
PHF2	protein_coding	1.13071	2.18967	1.09063e-09	8.00417e-09	1.10854	0.563844	3.32987	832.955	chr9	93576406	93679587	+	103181	5569	ENSG00000197724.10	5253	4.71344	1.9463	1143.89	522.023
ABLIM1	protein_coding	1.11403	2.16449	3.33886e-12	3.68589e-11	1.09768	0.563791	58.7585	23299.3	chr10	114431112	114685003	-	253891	8834	ENSG00000099204.19	3983	82.8647	34.6523	31873.9	14724.6
MRPS16	protein_coding	1.12254	2.17729	1.80802e-11	1.76669e-10	1.10461	0.563768	43.0372	5047.43	chr10	73248862	73252693	-	3851	2614	ENSG00000182180.13	51021	60.8358	25.2387	6918.28	3176.59
EXOC2	protein_coding	1.11905	2.17203	4.33527e-11	4.00287e-10	1.1006	0.56371	10.6572	2128.22	chr6	485132	693111	-	207979	4449	ENSG00000112685.13	55770	15.05	6.26442	2915.24	1341.21
SPTSSA	protein_coding	1.12375	2.17913	7.09991e-11	6.33987e-10	1.10466	0.563704	12.3874	1543.96	chr14	34432788	34462356	-	29568	2777	ENSG00000165389.6	171546	17.514	7.26093	2117.1	970.814
SEPT2	protein_coding	1.11865	2.17143	2.91611e-13	3.81235e-12	1.10357	0.563635	60.0043	11540.1	chr2	241315099	241354027	+	38928	4284	ENSG00000168385.17	4735	84.7484	35.2602	15803	7277.13
ATP5F1A	protein_coding	1.12539	2.1816	4.48602e-10	3.52694e-09	1.10446	0.56363	10.8957	3057.91	chr18	46080247	46104233	-	23986	6251	ENSG00000152234.15	498	15.4245	6.36681	4193.25	1922.58
SPAG9	protein_coding	1.11864	2.17142	6.40018e-13	7.86794e-12	1.10312	0.563583	29.4514	11535.3	chr17	50962173	51120865	-	158692	8718	ENSG00000008294.20	9043	41.5787	17.3242	15796.3	7274.3
SF3B2	protein_coding	1.12425	2.17989	2.04447e-11	1.98375e-10	1.10615	0.563368	35.5884	5279.28	chr11	66052330	66069308	+	16978	3305	ENSG00000087365.15	10992	50.3501	20.8267	7238.17	3320.38
PITPNC1	protein_coding	1.15163	2.22165	2.07243e-07	1.05284e-06	1.11959	0.563267	1.50747	430.506	chr17	67377280	67697261	+	319981	6367	ENSG00000154217.14	26207	2.14466	0.87029	593.855	267.157
FGFR1	protein_coding	1.13517	2.19644	5.03064e-08	2.82787e-07	1.10719	0.563099	1.96713	576.018	chr8	38411137	38468834	-	57697	6518	ENSG00000077782.20	2260	2.78944	1.14481	791.116	360.92
RTL8B	protein_coding	1.15943	2.23369	1.32528e-06	5.97004e-06	1.12187	0.563098	4.21131	382.738	chrX	135020503	135022529	-	2026	2026	ENSG00000212747.4	441518	6.00237	2.42026	528.635	236.841
DIRAS1	protein_coding	1.15947	2.23375	1.13966e-06	5.17477e-06	1.12242	0.562967	1.84778	277.595	chr19	2714566	2721418	-	6852	3347	ENSG00000176490.4	148252	2.63146	1.0641	383.596	171.594
ESRP1	protein_coding	1.20073	2.29857	7.43896e-05	0.000255434	1.13972	0.562804	0.890097	154.186	chr8	94641073	94707466	+	66393	3868	ENSG00000104413.16	54845	1.27855	0.501645	214.701	93.6714
AGPAT3	protein_coding	1.12572	2.1821	2.15638e-09	1.50814e-08	1.10304	0.562776	2.96251	932.504	chr21	43865185	43986536	+	121351	7008	ENSG00000160216.18	56894	4.18883	1.73619	1279.31	585.694
ARSB	protein_coding	1.12596	2.18247	5.61002e-08	3.12786e-07	1.09846	0.562684	1.82788	724.87	chr5	78777208	78986087	-	208879	8824	ENSG00000113273.16	411	2.5871	1.06866	993.515	456.224
PRR13	protein_coding	1.1256	2.18192	2.52919e-10	2.08832e-09	1.10523	0.562665	34.4894	1768.28	chr12	53441604	53446645	+	5041	1142	ENSG00000205352.10	54458	48.816	20.1628	2424.92	1111.65
ABRACL	protein_coding	1.2219	2.33254	0.000150892	0.000492191	1.15218	0.562657	2.30238	124.043	chr6	139028681	139043302	+	14621	1200	ENSG00000146386.7	58527	3.3137	1.29106	173.407	74.6779
PPP1R11	protein_coding	1.13783	2.20049	1.01113e-08	6.34743e-08	1.11229	0.562544	9.57759	1090.38	chr6	30066708	30070333	+	3625	2538	ENSG00000204619.7	6992	13.5885	5.56667	1499.48	681.292
DDX1	protein_coding	1.11985	2.17325	3.16629e-12	3.51126e-11	1.10328	0.562517	28.0605	3610.46	chr2	15591177	15631111	+	39934	2866	ENSG00000079785.14	1653	39.651	16.47	4945.59	2275.32
HMCES	protein_coding	1.1288	2.18677	6.36299e-10	4.89021e-09	1.10731	0.562511	15.2315	1894.16	chr3	129278839	129306186	+	27347	2771	ENSG00000183624.13	56941	21.5749	8.88808	2599.53	1188.79
DNAJA1	protein_coding	1.11719	2.16924	8.15513e-13	9.83447e-12	1.10158	0.562434	69.7516	7455.08	chr9	33025210	33039907	+	14697	2381	ENSG00000086061.15	3301	98.4894	41.0137	10205.9	4704.27
PPP2CA	protein_coding	1.12854	2.18637	3.58735e-10	2.87998e-09	1.10767	0.562408	27.6395	5155.57	chr5	134194333	134226142	-	31809	4159	ENSG00000113575.9	5515	39.1346	16.1444	7075.54	3235.6
UBE2D1	protein_coding	1.12841	2.18618	5.90226e-10	4.56485e-09	1.10703	0.562358	8.77428	1047.06	chr10	58334974	58370753	+	35779	2659	ENSG00000072401.14	7321	12.421	5.1276	1437.12	656.992
USP22	protein_coding	1.11827	2.17087	2.75148e-11	2.62119e-10	1.10023	0.562233	48.6072	11676.5	chr17	20999592	21043760	-	44168	5355	ENSG00000124422.11	23326	68.641	28.5735	15988.9	7364.11
BTBD2	protein_coding	1.20447	2.30453	7.4978e-05	0.000257351	1.14287	0.562021	1.37237	162.783	chr19	1985437	2015724	-	30287	2649	ENSG00000133243.8	55643	1.9749	0.76984	227.004	98.5621
LEPROTL1	protein_coding	1.13766	2.20025	1.9093e-08	1.1484e-07	1.11118	0.561997	2.80952	580.374	chr8	30095397	30138348	+	42951	4605	ENSG00000104660.18	23484	3.98389	1.63515	798.242	362.505
PRDX6	protein_coding	1.13743	2.19988	1.27075e-07	6.71086e-07	1.10754	0.561875	12.9031	1013.68	chr1	173477265	173488807	+	11542	1751	ENSG00000117592.8	9588	18.3148	7.49139	1393.5	633.856
EZR	protein_coding	1.11825	2.17083	3.11697e-12	3.4633e-11	1.10176	0.561711	94.1343	13420.1	chr6	158765740	158819412	-	53672	3176	ENSG00000092820.17	7430	132.995	55.274	18375.7	8464.61
IMPACT	protein_coding	1.12347	2.1787	1.35325e-10	1.15703e-09	1.10381	0.561625	6.50737	1107.85	chr18	24426615	24453535	+	26920	3792	ENSG00000154059.10	55364	9.20086	3.81388	1518.86	696.831
MICAL2	protein_coding	1.11292	2.16283	6.19845e-12	6.51866e-11	1.09621	0.561333	10.6503	3673.46	chr11	12110590	12359144	+	248554	7682	ENSG00000133816.15	9645	15.0186	6.28191	5024.61	2322.31
RAD50	protein_coding	1.1347	2.19573	2.23962e-07	1.13273e-06	1.1039	0.561311	12.6967	445.255	chr5	132556937	132646344	+	89407	781	ENSG00000113522.13	10111	17.9908	7.40264	612.232	278.278
WIZ	protein_coding	1.13612	2.19789	2.68116e-08	1.57282e-07	1.10917	0.561211	2.08091	861.665	chr19	15419979	15449951	-	29972	9230	ENSG00000011451.19	58525	2.95148	1.21033	1184.34	538.985
RPLP0	protein_coding	1.11504	2.16601	2.55511e-07	1.28017e-06	1.08548	0.561168	96.4632	7863.18	chr12	120196685	120201211	-	4526	1815	ENSG00000089157.15	6175	136.413	56.5131	10758.5	4967.91
RTL5	protein_coding	1.16368	2.24029	7.2095e-06	2.89736e-05	1.11995	0.561046	1.40739	259.5	chrX	72127723	72131828	-	4105	4105	ENSG00000242732.4	340526	2.00402	0.810765	358.983	160.017
PPP2R1A	protein_coding	1.1243	2.17996	5.22289e-09	3.42058e-08	1.10056	0.560974	3.7452	1073.27	chr19	52190038	52229533	+	39495	6381	ENSG00000105568.17	5518	5.30011	2.19029	1471.11	675.437
COLGALT1	protein_coding	1.11787	2.17027	2.37377e-09	1.64805e-08	1.09551	0.56088	8.37489	1393.83	chr19	17555593	17583159	+	27566	3704	ENSG00000130309.10	79709	11.8352	4.9146	1907.76	879.908
UBE2Q2	protein_coding	1.11687	2.16876	8.49992e-12	8.72441e-11	1.09976	0.560668	12.5461	2012.28	chr15	75843284	75901078	+	57794	3572	ENSG00000140367.11	92912	17.7136	7.37861	2754.72	1269.84
EIF4B	protein_coding	1.11481	2.16566	2.49121e-12	2.8063e-11	1.09862	0.56063	111.96	20918.2	chr12	53006157	53042209	+	36052	4163	ENSG00000063046.17	1975	158.025	65.8947	28621.2	13215.2
MAP3K20	protein_coding	1.1118	2.16115	4.7031e-13	5.92217e-12	1.09673	0.560438	25.7008	11761.1	chr2	173075434	173268010	+	192576	10193	ENSG00000091436.16	51776	36.2455	15.156	16081.7	7440.6
LSM4	protein_coding	1.10812	2.15565	0.000143221	0.000470342	1.05584	0.560118	5.55115	476.094	chr19	18306229	18323274	-	17045	1908	ENSG00000130520.10	25804	7.83661	3.26569	649.755	302.433
XRCC4	protein_coding	1.14994	2.21905	8.22091e-07	3.81382e-06	1.11463	0.560112	6.65457	516.779	chr5	83077497	83353787	+	276290	1731	ENSG00000152422.15	7518	9.46736	3.84178	712.394	321.164
HLTF	protein_coding	1.11147	2.16066	2.60607e-13	3.45188e-12	1.09674	0.560102	31.7849	7626.41	chr3	149030126	149086554	-	56428	5341	ENSG00000071794.15	6596	44.8178	18.7521	10427.1	4825.7
MAGT1	protein_coding	1.11443	2.1651	4.15886e-12	4.52607e-11	1.09792	0.559894	12.236	2521.31	chrX	77826363	77895593	-	69230	4589	ENSG00000102158.19	84061	17.2674	7.20468	3449.64	1592.98
TTC27	protein_coding	1.11934	2.17247	7.67448e-10	5.80679e-09	1.09818	0.559878	9.88189	1276.75	chr2	32628061	32821051	+	192990	2876	ENSG00000018699.12	55622	13.9699	5.7939	1748.21	805.288
COPG1	protein_coding	1.11419	2.16474	7.82209e-12	8.11145e-11	1.09726	0.559845	17.1176	2367.22	chr3	129249605	129277773	+	28168	3078	ENSG00000181789.14	22820	24.1608	10.0745	3238.11	1496.33
TFE3	protein_coding	1.12062	2.1744	3.28444e-09	2.21904e-08	1.09772	0.559828	5.95001	911.719	chrX	49028730	49043486	-	14756	3415	ENSG00000068323.16	7030	8.40828	3.49174	1249.59	573.846
EIF2A	protein_coding	1.11595	2.16738	5.25201e-10	4.0841e-09	1.09539	0.559765	36.6609	3629.09	chr3	150546684	150584242	+	37558	2207	ENSG00000144895.11	83939	51.7507	21.5711	4967.44	2290.74
KRT19	protein_coding	1.11657	2.16832	1.25786e-06	5.68282e-06	1.08312	0.559702	105.967	6614.02	chr17	41523616	41528308	-	4692	1390	ENSG00000171345.13	3880	149.938	61.9961	9052.32	4175.72
STEAP1	protein_coding	1.2644	2.40227	0.0008809	0.00250889	1.16639	0.55942	1.40878	82.7729	chr7	90154374	90164827	+	10453	1313	ENSG00000164647.8	26872	2.0541	0.76346	116.994	48.5521
HPRT1	protein_coding	1.12752	2.18483	7.90789e-09	5.06271e-08	1.10301	0.559271	14.9394	943.739	chrX	134460152	134500668	+	40516	1407	ENSG00000165704.14	3251	21.156	8.72269	1294.71	592.765
AP1AR	protein_coding	1.1269	2.18389	3.95517e-09	2.6471e-08	1.10336	0.559229	9.30738	1212.07	chr4	112231736	112270047	+	38311	2902	ENSG00000138660.11	55435	13.1774	5.43741	1662.8	761.346
UAP1	protein_coding	1.11008	2.15857	9.28334e-12	9.46602e-11	1.09322	0.55918	39.8044	4246.6	chr1	162561505	162599842	+	38337	2377	ENSG00000117143.13	6675	56.111	23.4979	5804.9	2688.3
AP2M1	protein_coding	1.11067	2.15947	3.26307e-08	1.88828e-07	1.08516	0.559161	19.2364	2029.39	chr3	184174688	184184091	+	9403	2348	ENSG00000161203.13	1173	27.1627	11.31	2773.46	1285.32
C8orf82	protein_coding	1.21921	2.32819	0.000227316	0.000717839	1.14616	0.559135	1.05587	124.949	chr8	144525732	144529132	-	3400	2639	ENSG00000213563.6	414919	1.52279	0.588945	174.747	75.1508
EIF2S2	protein_coding	1.1122	2.16175	4.33521e-12	4.70381e-11	1.09576	0.558889	32.1266	3830.66	chr20	34088297	34112332	-	24035	2656	ENSG00000125977.6	8894	45.3212	18.932	5238.51	2422.82
FAM120A	protein_coding	1.11251	2.16221	5.67433e-12	6.00811e-11	1.09588	0.55872	10.0847	3144.67	chr9	93451721	93566107	+	114386	6944	ENSG00000048828.16	23196	14.2298	5.93961	4300.4	1988.94
LMNA	protein_coding	1.10272	2.1476	3.57599e-08	2.05337e-07	1.07761	0.558556	15.2909	2891.44	chr1	156082577	156140089	+	57512	4207	ENSG00000160789.19	4000	21.5569	9.02491	3944.83	1838.05
SUSD5	protein_coding	1.12907	2.18718	9.8206e-09	6.17398e-08	1.10417	0.558399	2.6261	590.916	chr3	33150041	33219215	-	69174	5008	ENSG00000173705.8	26032	3.71611	1.53608	810.925	370.907
MCM4	protein_coding	1.11229	2.16188	3.81112e-11	3.54957e-10	1.09427	0.558172	17.8896	3490.02	chr8	47960897	47978160	+	17263	4344	ENSG00000104738.17	4173	25.2501	10.5291	4772.27	2207.76
HDLBP	protein_coding	1.10662	2.15341	3.55841e-13	4.56823e-12	1.09191	0.55812	31.1733	9760.76	chr2	241227263	241315842	-	88579	6967	ENSG00000115677.16	3069	43.93	18.4167	13330.5	6191
WASF3	protein_coding	1.12011	2.17364	6.83464e-10	5.2196e-09	1.09904	0.558022	4.05302	910.566	chr13	26557702	26688948	+	131246	5004	ENSG00000132970.12	10810	5.727	2.37905	1247.26	573.868
SLC2A4RG	protein_coding	1.16275	2.23883	0.000962543	0.00272058	1.08417	0.557612	1.83397	140.994	chr20	63739860	63743505	+	3645	1709	ENSG00000125520.13	56731	2.61834	1.0496	194.424	87.5634
KRT18	protein_coding	1.0945	2.13539	0.0134278	0.0298682	0.982431	0.557505	127.955	11553.5	chr12	52948870	52952901	+	4031	2009	ENSG00000111057.10	3875	180.281	75.6288	15737	7369.94
PCMT1	protein_coding	1.11726	2.16935	3.48495e-10	2.80436e-09	1.09703	0.557487	16.0857	1515.87	chr6	149749442	149811420	+	61978	2099	ENSG00000120265.17	5110	22.7266	9.44482	2075.25	956.487
LAPTM4A	protein_coding	1.11397	2.16441	1.14845e-09	8.3997e-09	1.09268	0.557425	25.537	2024.08	chr2	20032649	20052028	-	19379	1765	ENSG00000068697.6	9741	36.0654	15.0086	2768.53	1279.62
GIPC1	protein_coding	1.12632	2.18301	1.22572e-07	6.49514e-07	1.09734	0.557418	6.43306	562.152	chr19	14477759	14496149	-	18390	1945	ENSG00000123159.15	10755	9.10758	3.75854	770.666	353.639
TEX2	protein_coding	1.1164	2.16806	3.02361e-10	2.46091e-09	1.09636	0.557309	5.20275	1274.08	chr17	64147226	64263301	-	116075	5454	ENSG00000136478.7	55852	7.34825	3.05725	1743.82	804.347
SLC30A5	protein_coding	1.10709	2.15411	2.07696e-11	2.0111e-10	1.08979	0.557299	11.1876	2537.92	chr5	69093645	69131069	+	37424	5053	ENSG00000145740.18	64924	15.7612	6.61407	3467.13	1608.71
RCC1L	protein_coding	1.12349	2.17874	5.18301e-09	3.39707e-08	1.09982	0.557249	6.9573	1109.82	chr7	75027121	75073881	-	46760	3554	ENSG00000274523.4	81554	9.84242	4.07219	1521.42	698.219
NELFB	protein_coding	1.13115	2.19034	1.53124e-07	7.98057e-07	1.10137	0.557142	5.07251	614.196	chr9	137255172	137273546	+	18374	2698	ENSG00000188986.6	25920	7.1882	2.95682	843.141	385.251
RALB	protein_coding	1.10826	2.15586	2.24068e-10	1.86451e-09	1.08894	0.557138	15.6949	1672.52	chr2	120252757	120294713	+	41956	2374	ENSG00000144118.13	5899	22.1192	9.27061	2285.74	1059.29
PDS5A	protein_coding	1.10472	2.15057	2.99169e-13	3.89034e-12	1.09018	0.557016	25.4652	8637.95	chr4	39822862	39977956	-	155094	7551	ENSG00000121892.14	23244	35.8564	15.074	11792.7	5483.19
MYO9B	protein_coding	1.11142	2.16059	4.43504e-11	4.09021e-10	1.09332	0.55698	6.26901	2148.16	chr19	17075780	17213295	+	137515	7631	ENSG00000099331.13	4650	8.84511	3.69291	2936.87	1359.45
EGLN1	protein_coding	1.10601	2.1525	6.6816e-11	5.99451e-10	1.08785	0.556908	8.73843	2783.48	chr1	231363750	231425044	-	61294	7097	ENSG00000135766.8	54583	12.3091	5.16775	3801.79	1765.17
LRRC20	protein_coding	1.13135	2.19064	9.55167e-08	5.13951e-07	1.10251	0.556904	3.02218	491.417	chr10	70298969	70382650	-	83681	3625	ENSG00000172731.13	55222	4.28184	1.76252	675.067	307.766
ITGA2	protein_coding	1.11172	2.16103	4.49916e-09	2.97853e-08	1.08895	0.556836	20.8778	7376.9	chr5	52989325	53094779	+	105454	7869	ENSG00000164171.10	3673	29.4846	12.2709	10086	4667.82
CENPF	protein_coding	1.10545	2.15167	1.28057e-12	1.50499e-11	1.09007	0.556506	57.1358	26529.8	chr1	214603194	214664588	+	61394	10343	ENSG00000117724.12	1063	80.4892	33.7825	36224.6	16835
DMWD	protein_coding	1.12406	2.1796	1.11191e-08	6.93931e-08	1.0993	0.556402	4.57503	613.798	chr19	45782946	45792802	-	9856	2987	ENSG00000185800.11	1762	6.47096	2.67911	841.479	386.118
AP3M1	protein_coding	1.10107	2.14514	3.00209e-11	2.8378e-10	1.08377	0.556384	18.5985	4383.03	chr10	74120254	74151063	-	30809	5250	ENSG00000185009.12	26985	26.1627	11.0343	5979.67	2786.38
ABHD12	protein_coding	1.1189	2.17181	5.51746e-08	3.08127e-07	1.09194	0.556307	6.76902	733.516	chr20	25294742	25390983	-	96241	2412	ENSG00000100997.18	26090	9.56749	3.97055	1004.05	462.98
YWHAE	protein_coding	1.10591	2.15235	4.91457e-12	5.27222e-11	1.08967	0.556079	105.585	10639.9	chr17	1344271	1400378	-	56107	2244	ENSG00000108953.16	7531	148.815	62.3545	14529.3	6750.53
XPO1	protein_coding	1.10403	2.14954	7.7274e-13	9.36488e-12	1.08899	0.556036	86.5238	20651.8	chr2	61477848	61538283	-	60435	5316	ENSG00000082898.16	7514	121.853	51.1946	28189.8	13113.8
COPS5	protein_coding	1.11816	2.17069	9.67163e-09	6.09152e-08	1.09396	0.555991	9.98106	934.606	chr8	67043078	67064943	-	21865	2085	ENSG00000121022.13	10987	14.1081	5.85407	1279.41	589.805
FAM168A	protein_coding	1.10333	2.1485	3.68667e-11	3.43741e-10	1.08577	0.555946	11.3476	3719.3	chr11	73400486	73598189	-	197703	7296	ENSG00000054965.10	23201	15.9667	6.72855	5076.48	2362.11
BOD1	protein_coding	1.11878	2.17163	2.99533e-09	2.04146e-08	1.09609	0.555823	13.1067	918.768	chr5	173607513	173616660	-	9147	1562	ENSG00000145919.10	91272	18.5211	7.69229	1258.32	579.218
SLC25A1	protein_coding	1.13084	2.18987	5.00615e-06	2.06128e-05	1.09179	0.555758	4.73937	379.612	chr22	19175574	19178830	-	3256	1783	ENSG00000100075.9	6576	6.71694	2.76179	520.724	238.5
RECQL	protein_coding	1.10727	2.15438	1.99581e-11	1.94242e-10	1.08999	0.555638	11.2714	1874.99	chr12	21468910	21501593	-	32683	3702	ENSG00000004700.15	5965	15.8862	6.65655	2560.88	1189.1
PLPBP	protein_coding	1.13701	2.19924	5.48012e-06	2.24294e-05	1.09713	0.555599	2.34917	269.323	chr8	37762592	37779767	+	17175	2558	ENSG00000147471.11	11212	3.33105	1.3673	370.738	167.907
EXOC6B	protein_coding	1.0979	2.14042	4.26051e-09	2.83041e-08	1.07604	0.555517	5.39126	2327.45	chr2	72175983	72826041	-	650058	9614	ENSG00000144036.15	23233	7.57419	3.20832	3173.42	1481.49
ATRN	protein_coding	1.10645	2.15316	9.05116e-12	9.25134e-11	1.08977	0.555459	6.93468	2725.97	chr20	3471039	3651122	+	180083	8753	ENSG00000088812.17	8455	9.77267	4.0967	3722.96	1728.98
SH3BGRL	protein_coding	1.11424	2.16481	7.32783e-09	4.70368e-08	1.09067	0.55541	9.37724	810.182	chrX	81201942	81298547	+	96605	1923	ENSG00000131171.12	6451	13.2355	5.51901	1107.9	512.465
TOR3A	protein_coding	1.12518	2.18128	2.49977e-08	1.47197e-07	1.09911	0.555383	7.40287	969.647	chr1	179081376	179098023	+	16647	2920	ENSG00000186283.13	64222	10.4799	4.32587	1329.83	609.464
SMIM30	protein_coding	1.24725	2.37389	0.00134537	0.00368625	1.14605	0.555249	1.58296	82.3777	chr7	113116717	113118613	-	1896	1158	ENSG00000214194.8	401397	2.29127	0.87465	115.691	49.0643
IL13RA1	protein_coding	1.10166	2.14602	4.9901e-13	6.24218e-12	1.08696	0.555112	41.3498	7924.45	chrX	118727571	118794539	+	66968	4267	ENSG00000131724.10	3597	58.2012	24.4984	10811.4	5037.52
EPDR1	protein_coding	1.11617	2.16771	3.34958e-09	2.26037e-08	1.0935	0.554971	12.7797	1583.19	chr7	37683842	37951941	+	268099	2760	ENSG00000086289.11	54749	18.0563	7.50323	2166.75	999.619
UBE2D4	protein_coding	1.11956	2.1728	7.61552e-09	4.87918e-08	1.09561	0.554958	3.49739	696.455	chr7	43926443	43956136	+	29693	4436	ENSG00000078967.12	51619	4.94314	2.05164	953.985	438.926
SRI	protein_coding	1.12515	2.18124	2.93946e-07	1.45779e-06	1.09445	0.554915	3.59474	472.524	chr7	88205117	88226993	-	21876	2926	ENSG00000075142.13	6717	5.08603	2.10345	647.58	297.468
MRPL18	protein_coding	1.12923	2.18742	5.46081e-07	2.61275e-06	1.09678	0.55443	15.9812	701.409	chr6	159790465	159798436	+	7971	978	ENSG00000112110.9	29074	22.6469	9.3155	962.479	440.339
PGD	protein_coding	1.10775	2.15509	1.95925e-10	1.6415e-09	1.08856	0.554368	22.7908	1929.32	chr1	10399079	10420144	+	21065	1885	ENSG00000142657.20	5226	32.1375	13.4442	2635.5	1223.14
CSTB	protein_coding	1.11308	2.16307	1.73217e-09	1.22803e-08	1.09137	0.55435	7.58657	849.003	chr21	43772510	43776445	-	3935	2491	ENSG00000160213.7	1476	10.7059	4.46727	1160.94	537.067
CASTOR2	protein_coding	1.14534	2.21198	6.95594e-06	2.8027e-05	1.10369	0.554343	4.42813	249.42	chr7	74964817	75024798	+	59981	1257	ENSG00000274070.1	729438	6.28914	2.56712	343.876	154.965
FAM177A1	protein_coding	1.10749	2.15471	2.28718e-10	1.90135e-09	1.08819	0.55433	7.71952	1298.5	chr14	35044906	35083383	+	38477	3747	ENSG00000151327.12	283635	10.8811	4.55792	1774.16	822.846
PSMD11	protein_coding	1.10384	2.14926	8.82426e-12	9.04043e-11	1.08729	0.554329	56.9977	10794.4	chr17	32444260	32483318	+	39058	4219	ENSG00000108671.10	5717	80.2812	33.7142	14733.9	6854.86
MDH2	protein_coding	1.11482	2.16569	5.05622e-08	2.84038e-07	1.08831	0.55428	13.9015	1683.23	chr7	76048050	76067508	+	19458	2697	ENSG00000146701.11	4191	19.6419	8.16098	2302.7	1063.77
DDR1	protein_coding	1.11541	2.16656	2.45311e-08	1.44799e-07	1.09002	0.554273	3.95634	947.402	chr6	30880848	30900156	+	19308	5333	ENSG00000204580.13	780	5.58851	2.32417	1296.11	598.693
TOMM34	protein_coding	1.13755	2.20008	9.98202e-07	4.57866e-06	1.10283	0.554182	4.85466	449.187	chr20	44942129	44960486	-	18357	2062	ENSG00000025772.7	10953	6.89018	2.81914	617.561	280.813
RANBP9	protein_coding	1.10592	2.15237	1.04088e-09	7.67529e-09	1.0852	0.554105	16.3491	2283.17	chr6	13621497	13711564	-	90067	3113	ENSG00000010017.12	10048	23.0325	9.66576	3118.52	1447.81
ZFR	protein_coding	1.09865	2.14154	5.63939e-13	7.00825e-12	1.084	0.553837	32.2295	6859.16	chr5	32354349	32444761	-	90412	4738	ENSG00000056097.15	51663	45.3297	19.1293	9351.85	4366.47
HES6	protein_coding	1.18367	2.27153	0.000182085	0.000585713	1.11866	0.553806	1.70364	134.972	chr2	238238266	238240124	-	1858	1766	ENSG00000144485.10	55502	2.44055	0.96672	187.726	82.2176
TACC1	protein_coding	1.1026	2.14742	2.25067e-11	2.16459e-10	1.08545	0.553722	4.49532	1868.08	chr8	38728185	38853028	+	124843	9252	ENSG00000147526.19	6867	6.32733	2.66332	2549.4	1186.76
ZC3H7B	protein_coding	1.10759	2.15486	6.76182e-10	5.17579e-09	1.08721	0.553606	6.43154	1706.83	chr22	41301521	41360147	+	58626	5909	ENSG00000100403.11	23264	9.06916	3.79393	2331.41	1082.24
MAP3K11	protein_coding	1.1131	2.1631	1.7848e-08	1.08074e-07	1.08835	0.553587	6.73508	1293.47	chr11	65597754	65614242	-	16488	4278	ENSG00000173327.7	4296	9.51075	3.95942	1768.81	818.134
LPCAT2	protein_coding	1.09595	2.13753	3.27147e-11	3.07206e-10	1.07882	0.553514	15.1498	3667.83	chr16	55508997	55586670	+	77673	5391	ENSG00000087253.12	54947	21.2875	9.01208	4998.29	2337.36
GNAI2	protein_coding	1.10562	2.15191	9.09516e-08	4.90622e-07	1.07874	0.553502	6.6898	1225.34	chr3	50226291	50259355	+	33064	4076	ENSG00000114353.16	2771	9.43633	3.94327	1672.58	778.102
NRIP3	protein_coding	1.10516	2.15122	2.0942e-09	1.46766e-08	1.08371	0.553428	5.61331	1035.11	chr11	8980575	9004049	-	23474	4105	ENSG00000175352.10	56675	7.90226	3.32436	1413.68	656.537
OVCA2	protein_coding	1.77124	3.41347	0.0182247	0.0391573	1.3359	0.553248	1.62891	21.1811	chr17	2041935	2042231	+	1495	296	ENSG00000262664.2	124641	2.57028	0.687535	32.8786	9.48362
RTCB	protein_coding	1.11435	2.16498	2.64146e-08	1.5506e-07	1.08892	0.553092	11.2523	1024.12	chr22	32387581	32412255	-	24674	2027	ENSG00000100220.11	51493	15.8944	6.61017	1400.84	647.407
PAK4	protein_coding	1.10861	2.15638	4.0983e-09	2.7322e-08	1.08615	0.552877	10.7864	3140.69	chr19	39125781	39182816	+	57035	6486	ENSG00000130669.17	10298	15.2193	6.35345	4291.11	1990.27
ATAD2	protein_coding	1.09616	2.13785	7.55729e-13	9.18477e-12	1.08145	0.552634	34.1145	9347.34	chr8	123319849	123416350	-	96501	6101	ENSG00000156802.12	29028	47.9574	20.2715	12737.3	5957.42
XPO6	protein_coding	1.10157	2.14588	1.26312e-09	9.14064e-09	1.08087	0.552532	12.5656	2581.82	chr16	28097978	28211869	-	113891	4574	ENSG00000169180.11	23214	17.7004	7.4308	3521.83	1641.82
SLC20A2	protein_coding	1.12106	2.17507	1.03449e-06	4.72988e-06	1.08776	0.552436	2.30143	428.134	chr8	42416474	42541926	-	125452	4148	ENSG00000168575.9	6575	3.25388	1.34897	587.162	269.105
SRRM2	protein_coding	1.09578	2.13729	5.5252e-12	5.85383e-11	1.0799	0.552372	63.5814	27704.7	chr16	2752328	2771412	+	19084	9699	ENSG00000167978.16	23524	89.4398	37.723	37747.5	17661.8
PSMB3	protein_coding	1.10964	2.15792	4.64646e-05	0.000164878	1.06361	0.55237	12.2031	423.961	chr17	38752735	38764231	+	11496	773	ENSG00000277791.4	5691	17.228	7.17822	578.8	269.122
LARP7	protein_coding	1.10211	2.14668	3.2042e-09	2.16825e-08	1.08035	0.552306	7.98184	948.772	chr4	112636963	112657592	+	20629	2648	ENSG00000174720.15	51574	11.2344	4.72926	1295.1	602.446
PDCL3	protein_coding	1.11897	2.17192	3.90538e-08	2.23128e-07	1.09261	0.552262	11.4901	689.411	chr2	100562689	100576735	+	14046	1337	ENSG00000115539.13	79031	16.2392	6.74098	944.341	434.482
DRAM1	protein_coding	1.10559	2.15186	5.43589e-09	3.54921e-08	1.08297	0.552259	5.03003	795.082	chr12	101877350	101923623	+	46273	3519	ENSG00000136048.13	55332	7.08324	2.97682	1086.05	504.112
ETV5	protein_coding	1.09398	2.13462	5.72868e-11	5.18309e-10	1.07652	0.55193	16.1782	3144.86	chr3	186046307	186109112	-	62805	4330	ENSG00000244405.7	2119	22.7271	9.62935	4283.92	2005.8
ELAVL1	protein_coding	1.10784	2.15522	1.06269e-09	7.82263e-09	1.08698	0.551839	7.17687	2024.04	chr19	7958578	8005659	-	47081	6285	ENSG00000066044.14	1994	10.1193	4.23444	2765.3	1282.77
AP3S1	protein_coding	1.10746	2.15466	2.21236e-08	1.31633e-07	1.08276	0.551831	8.97715	712.865	chr5	115841480	115914081	+	72601	1766	ENSG00000177879.15	1176	12.6578	5.29653	973.205	452.525
HSDL2	protein_coding	1.10119	2.14531	1.09263e-10	9.44589e-10	1.08284	0.551747	9.58591	1443.14	chr9	112379936	112472410	+	92474	3350	ENSG00000119471.14	84263	13.4918	5.67998	1968.28	917.996
UBE4A	protein_coding	1.09302	2.1332	2.70055e-12	3.01629e-11	1.0777	0.551651	22.3202	6592.17	chr11	118359584	118399211	+	39627	6576	ENSG00000110344.9	9354	31.35	13.2903	8976.94	4207.41
MELK	protein_coding	1.09902	2.14209	1.67439e-11	1.64552e-10	1.08224	0.551612	61.2783	6838.91	chr9	36572861	36677683	+	104822	2486	ENSG00000165304.7	9833	86.2241	36.3325	9325.03	4352.79
ITGB5	protein_coding	1.09842	2.1412	2.10183e-11	2.03173e-10	1.0815	0.551505	17.1537	3368.27	chr3	124761947	124887297	-	125350	4372	ENSG00000082781.11	3693	24.1386	10.1688	4591.88	2144.67
RPS13	protein_coding	1.09731	2.13955	5.04113e-07	2.42212e-06	1.06767	0.551387	108.21	3140.34	chr11	17074388	17077787	-	3399	646	ENSG00000110700.6	6207	152.446	63.9733	4279.54	2001.14
ADGRG6	protein_coding	1.09643	2.13825	5.2376e-12	5.58025e-11	1.08055	0.551383	67.3074	21237.4	chr6	142301853	142446266	+	144413	7026	ENSG00000112414.14	57211	94.6771	39.9377	28940.2	13534.5
C6orf226	protein_coding	1.36557	2.57678	0.00480375	0.0117651	1.20153	0.551312	2.2143	54.4559	chr6	42890264	42890816	-	552	552	ENSG00000221821.3	441150	3.27862	1.14999	78.5432	30.3686
CMAS	protein_coding	1.11203	2.1615	2.16542e-08	1.2902e-07	1.08708	0.551236	8.52833	684.047	chr12	22046173	22065663	+	19490	1787	ENSG00000111726.12	55907	12.0325	5.0242	935.719	432.376
TMEM26	protein_coding	1.09936	2.1426	2.73155e-09	1.87363e-08	1.07794	0.550993	5.92289	1368.62	chr10	61406646	61453450	-	46804	5151	ENSG00000196932.11	219623	8.33202	3.51375	1866.93	870.308
TUBB4B	protein_coding	1.11826	2.17085	1.33472e-07	7.02703e-07	1.08975	0.550848	29.8738	2193.87	chr9	137241212	137243707	+	2495	1637	ENSG00000188229.5	10383	42.2468	17.5009	3003.83	1383.91
CNOT11	protein_coding	1.09855	2.14139	7.00383e-11	6.26061e-10	1.0807	0.55084	17.97	2096.67	chr2	101252801	101270316	+	17515	2599	ENSG00000158435.7	55571	25.2791	10.6608	2858.84	1334.49
PYGB	protein_coding	1.10444	2.15016	3.2481e-09	2.1971e-08	1.08251	0.550782	29.3039	5437.99	chr20	25248068	25298014	+	49946	4134	ENSG00000100994.11	5834	41.3118	17.296	7423.29	3452.68
CLASP2	protein_coding	1.09461	2.13555	1.43678e-11	1.42594e-10	1.07814	0.550245	6.86283	2746.75	chr3	33496244	33718356	-	222112	8906	ENSG00000163539.16	23122	9.64225	4.08341	3741.69	1751.82
RMC1	protein_coding	1.10248	2.14723	2.41347e-09	1.67275e-08	1.08102	0.55013	9.23582	922.648	chr18	23503469	23531807	+	28338	2226	ENSG00000141452.9	29919	13.0011	5.47056	1259.37	585.922
HSF1	protein_coding	1.11679	2.16863	8.51194e-07	3.93985e-06	1.08428	0.550045	4.56301	457.635	chr8	144291590	144314722	+	23132	2233	ENSG00000185122.10	3297	6.44822	2.67779	626.016	289.254
ARFIP2	protein_coding	1.10708	2.15409	4.00464e-09	2.67706e-08	1.08473	0.549992	7.54268	1327.32	chr11	6474682	6481479	-	6797	3920	ENSG00000132254.12	23647	10.6352	4.45015	1813.16	841.484
OLFML2A	protein_coding	1.10429	2.14994	1.67503e-09	1.19048e-08	1.08314	0.549832	2.79055	831.572	chr9	124777270	124814885	+	37615	6633	ENSG00000185585.19	169611	3.93136	1.64973	1135.17	527.978
UBXN6	protein_coding	1.15716	2.23017	4.97801e-05	0.00017584	1.10476	0.549631	2.37673	215.397	chr19	4445005	4457822	-	12817	2021	ENSG00000167671.11	80700	3.38799	1.36547	297.245	133.55
NR2F6	protein_coding	1.10899	2.15695	2.46229e-08	1.4524e-07	1.08405	0.549521	8.20694	803.957	chr19	17231882	17245940	-	14058	2183	ENSG00000160113.5	2063	11.5736	4.84027	1098.99	508.919
FERMT2	protein_coding	1.09814	2.14079	3.44095e-10	2.77417e-09	1.07894	0.549412	10.1327	1609	chr14	52857267	52951097	-	93830	3537	ENSG00000073712.14	10979	14.2562	6.00929	2193.81	1024.19
C1GALT1C1	protein_coding	1.11025	2.15883	1.88798e-07	9.67467e-07	1.08169	0.54924	6.46377	517.27	chrX	120625792	120630150	-	4358	1785	ENSG00000171155.7	29071	9.11576	3.81178	707.534	327.005
CLCN7	protein_coding	1.10594	2.15239	1.1679e-08	7.26219e-08	1.08229	0.549043	3.42204	726.291	chr16	1444934	1475580	-	30646	4724	ENSG00000103249.17	1186	4.81761	2.02645	991.904	460.678
CBX6	protein_coding	1.09314	2.13337	2.08136e-11	2.01422e-10	1.07647	0.548844	22.5239	6190.73	chr22	38861449	38872314	-	10865	6122	ENSG00000183741.11	23466	31.6529	13.395	8430.34	3951.11
PSMD12	protein_coding	1.09128	2.13062	3.85971e-11	3.59092e-10	1.07424	0.548793	19.1512	3788.02	chr17	67337915	67366627	-	28712	4406	ENSG00000197170.9	5718	26.8981	11.4044	5156.64	2419.39
PSMA2	protein_coding	1.14068	2.20485	8.0418e-06	3.20921e-05	1.09889	0.548666	8.52277	269.876	chr7	42916856	42932223	-	15367	706	ENSG00000106588.10	5683	12.0961	4.94939	371.267	168.485
CHN1	protein_coding	1.11928	2.17238	3.13466e-07	1.54921e-06	1.08893	0.548444	3.02122	443.652	chr2	174799362	175005369	-	206007	3273	ENSG00000128656.13	1123	4.26954	1.77289	607.637	279.666
RDH11	protein_coding	1.10091	2.14491	1.3611e-09	9.7917e-09	1.08018	0.548421	8.70533	877.136	chr14	67676800	67695814	-	19014	2242	ENSG00000072042.12	51109	12.2496	5.16104	1196.42	557.847
PPARA	protein_coding	1.09022	2.12907	2.63345e-07	1.31634e-06	1.06254	0.548301	1.4738	665.423	chr22	46150595	46243756	+	93161	10058	ENSG00000186951.16	5465	2.0688	0.87879	906.234	424.613
RTRAF	protein_coding	1.10771	2.15504	2.94541e-07	1.46032e-06	1.07839	0.548244	2.1026	668.366	chr14	51989474	52010691	+	21217	7075	ENSG00000087302.8	51637	2.96521	1.23999	912.672	424.061
PSMB4	protein_coding	1.09779	2.14027	1.09106e-06	4.96731e-06	1.0663	0.5481	32.1362	1391.7	chr1	151399533	151401944	+	2411	964	ENSG00000159377.10	5692	45.2665	19.0058	1896.48	886.913
TUBB6	protein_coding	1.10476	2.15062	2.1619e-07	1.09666e-06	1.07631	0.548073	7.47606	1046.09	chr18	12308058	12337225	+	29167	3116	ENSG00000176014.12	84617	10.5423	4.40978	1427.75	664.426
C6orf106	protein_coding	1.0895	2.12801	7.55862e-12	7.85252e-11	1.07369	0.548058	18.3776	3756.11	chr6	34587287	34696859	-	109572	4551	ENSG00000196821.9	64771	25.8023	10.9529	5110.97	2401.26
FOXK2	protein_coding	1.08815	2.12602	7.40098e-11	6.57437e-10	1.07076	0.54796	26.8761	6351.18	chr17	82519714	82604607	+	84893	5265	ENSG00000141568.20	3607	37.7167	16.0355	8639.68	4062.68
NUTF2	protein_coding	1.09739	2.13967	3.7944e-06	1.59421e-05	1.06249	0.547955	4.79084	587.105	chr16	67846731	67872567	+	25836	2727	ENSG00000102898.11	10204	6.74248	2.83921	799.569	374.641
EID1	protein_coding	1.08971	2.12831	3.82255e-09	2.56235e-08	1.06844	0.547906	21.2728	2197.11	chr15	48877885	48880183	+	2298	2298	ENSG00000255302.4	23741	29.8965	12.6491	2988.98	1405.23
EIF4E2	protein_coding	1.09153	2.13099	1.25784e-10	1.07977e-09	1.07354	0.547797	14.3601	3371.08	chr2	232550051	232583644	+	33593	5230	ENSG00000135930.13	9470	20.1719	8.54833	4589.38	2152.79
CCDC25	protein_coding	1.11541	2.16656	2.1985e-07	1.11324e-06	1.08613	0.547723	2.55578	416.131	chr8	27733310	27772634	-	39324	3626	ENSG00000147419.17	55246	3.60888	1.50268	569.549	262.713
LETM1	protein_coding	1.09139	2.1308	2.67915e-11	2.55812e-10	1.07462	0.547699	9.77839	2398.85	chr4	1811478	1856247	-	44769	5462	ENSG00000168924.14	3954	13.7378	5.81902	3265.3	1532.4
TMED8	protein_coding	1.09139	2.13079	5.3613e-11	4.8817e-10	1.0741	0.547678	5.74694	2008.83	chr14	77335020	77377109	-	42089	7784	ENSG00000100580.7	283578	8.07241	3.42148	2734.71	1282.94
AARS	protein_coding	1.08581	2.12257	3.90715e-11	3.63111e-10	1.06902	0.547612	18.7372	2926.73	chr16	70252294	70289543	-	37249	3477	ENSG00000090861.15	16	26.2765	11.198	3979.48	1873.99
TMPO	protein_coding	1.09503	2.13618	3.35028e-10	2.70874e-09	1.07601	0.547564	31.0063	10015.4	chr12	98515511	98550379	+	34868	7195	ENSG00000120802.13	7112	43.6134	18.3992	13643.7	6386.97
RRM2	protein_coding	1.10157	2.14588	6.86228e-09	4.42219e-08	1.07888	0.547527	62.9904	7864.97	chr2	10120697	10131419	+	10722	2782	ENSG00000171848.14	6241	88.7491	37.2317	10729.7	5000.23
LTA4H	protein_coding	1.1046	2.1504	3.01879e-08	1.75762e-07	1.07962	0.547423	6.17319	657.268	chr12	96000827	96043520	-	42693	2371	ENSG00000111144.9	4048	8.69764	3.64874	897.038	417.498
NXPE3	protein_coding	1.0837	2.11947	8.2745e-11	7.30103e-10	1.06644	0.547172	7.75068	2984.28	chr3	101779229	101827392	+	48163	8573	ENSG00000144815.15	91775	10.8637	4.63769	4055.91	1912.64
SRD5A3	protein_coding	1.10119	2.14531	7.98062e-06	3.18831e-05	1.06363	0.546777	1.70416	320.444	chr4	55346108	55373096	+	26988	4190	ENSG00000128039.10	79644	2.39806	1.01025	437.761	203.127
MMP2	protein_coding	1.08865	2.12674	2.92782e-10	2.38636e-09	1.07007	0.546748	8.56986	1758.07	chr16	55389699	55506691	+	116992	4564	ENSG00000087245.12	4313	12.0359	5.1038	2391.11	1125.02
DPM1	protein_coding	1.09916	2.14229	1.6867e-08	1.02497e-07	1.07541	0.546686	19.1618	998.156	chr20	50934866	50958555	-	23689	1161	ENSG00000000419.12	8813	26.9634	11.3603	1361.55	634.759
TMEM127	protein_coding	1.088	2.12579	5.70989e-11	5.16883e-10	1.07082	0.546559	13.435	3840.28	chr2	96248515	96265994	-	17479	6367	ENSG00000135956.8	55654	18.8575	8.01242	5223.93	2456.62
TMEM14C	protein_coding	1.09838	2.14115	9.52992e-08	5.12942e-07	1.07193	0.546552	13.7555	733.613	chr6	10722914	10731129	+	8215	1187	ENSG00000111843.13	51522	19.3657	8.14532	999.653	467.573
ADAM10	protein_coding	1.08284	2.11821	1.63084e-12	1.88555e-11	1.06824	0.546528	15.3097	9026.78	chr15	58588806	58749978	-	161172	13123	ENSG00000137845.14	102	21.4575	9.16187	12264.2	5789.32
FECH	protein_coding	1.09993	2.14344	6.86344e-09	4.42219e-08	1.07734	0.546413	4.25111	739.042	chr18	57548282	57586772	-	38490	3871	ENSG00000066926.10	2235	5.98377	2.51845	1008.02	470.065
EDC4	protein_coding	1.10038	2.14411	3.45107e-08	1.98698e-07	1.07547	0.546219	5.30439	845.225	chr16	67873022	67882460	+	11481	3547	ENSG00000038358.14	23644	7.47002	3.13876	1152.53	537.916
MTA2	protein_coding	1.09676	2.13874	1.48796e-09	1.06416e-08	1.07616	0.546203	30.5422	4674.7	chr11	62593213	62601840	-	8627	3411	ENSG00000149480.6	9219	42.9677	18.1167	6371.09	2978.31
MIEN1	protein_coding	1.12585	2.1823	3.60902e-06	1.5208e-05	1.08842	0.546152	5.74012	279.807	chr17	39729155	39730787	-	1632	1085	ENSG00000141741.11	84299	8.12374	3.35649	383.524	176.09
BCR	protein_coding	1.09408	2.13477	8.67427e-10	6.49511e-09	1.07419	0.546098	2.9783	947.411	chr22	23180209	23318037	+	137828	7082	ENSG00000186716.20	613	4.18471	1.77188	1290.49	604.333
CLTA	protein_coding	1.08448	2.12062	7.11982e-12	7.41467e-11	1.06892	0.546085	70.8822	3937.62	chr9	36190855	36212061	+	21206	1236	ENSG00000122705.16	1211	99.4512	42.3132	5351.31	2523.93
CREB3L2	protein_coding	1.08213	2.11716	7.27815e-10	5.51668e-09	1.06306	0.545992	5.15997	1960.42	chr7	137874978	138002067	-	127089	8458	ENSG00000182158.14	64764	7.22982	3.09011	2663.68	1257.16
ACOX1	protein_coding	1.08406	2.11999	7.03143e-12	7.33603e-11	1.06852	0.545866	10.9291	3769.63	chr17	75941506	75979363	-	37857	7675	ENSG00000161533.11	51	15.3218	6.53646	5123.07	2416.19
ADGRE5	protein_coding	1.10294	2.14792	6.35798e-08	3.5205e-07	1.07687	0.545853	8.11241	1267.24	chr19	14381155	14408725	+	27570	3480	ENSG00000123146.19	976	11.4327	4.79216	1729.2	805.288
SQLE	protein_coding	1.08995	2.12867	3.23874e-10	2.6285e-09	1.07122	0.545775	34.1889	4559.91	chr8	124998496	125022283	+	23787	2970	ENSG00000104549.11	6713	48.0396	20.3382	6204.81	2915.02
TMEM245	protein_coding	1.08347	2.11912	1.82797e-12	2.09366e-11	1.06877	0.545751	18.9203	6782.58	chr9	109015151	109119945	-	104794	7980	ENSG00000106771.12	23731	26.5329	11.3077	9216.35	4348.82
RHBDD1	protein_coding	1.09864	2.14153	1.57708e-08	9.64521e-08	1.07502	0.545661	4.35971	1062.45	chr2	226835935	226999215	+	163280	5432	ENSG00000144468.16	84236	6.13598	2.58344	1448.99	675.907
SPTLC1	protein_coding	1.08723	2.12466	6.98101e-11	6.24535e-10	1.06993	0.545511	16.2269	1754.53	chr9	92031998	92115383	-	83385	2407	ENSG00000090054.14	10558	22.7707	9.6831	2386.32	1122.74
MCCC2	protein_coding	1.08438	2.12046	1.55385e-11	1.53411e-10	1.06831	0.545499	14.8399	2496.34	chr5	71587287	71658704	+	71417	3744	ENSG00000131844.15	64087	20.8101	8.8698	3393.01	1599.68
IFT52	protein_coding	1.12567	2.18203	7.28868e-06	2.92711e-05	1.08582	0.545378	3.45737	272.94	chr20	43590930	43647296	+	56366	1757	ENSG00000101052.12	51098	4.89457	2.02018	374.045	171.834
GLOD4	protein_coding	1.09373	2.13425	1.26018e-09	9.12713e-09	1.07347	0.545369	11.2628	1429.73	chr17	759096	783390	-	24294	2827	ENSG00000167699.13	51031	15.833	6.69253	1947.28	912.178
GJA3	protein_coding	1.09472	2.13572	1.00161e-08	6.29227e-08	1.07198	0.545351	3.00036	702.234	chr13	20138254	20161049	-	22795	5211	ENSG00000121743.3	2700	4.21685	1.78388	956.935	447.534
PEBP1	protein_coding	1.09092	2.13009	1.29336e-08	8.00163e-08	1.06804	0.545192	14.6426	1116.58	chr12	118135857	118145584	+	9727	1697	ENSG00000089220.4	5037	20.5804	8.70468	1519.26	713.897
UTP20	protein_coding	1.08174	2.11659	1.64858e-12	1.90349e-11	1.06717	0.544973	16.7585	6796.22	chr12	101280108	101386616	+	106508	9025	ENSG00000120800.4	27340	23.4951	10.0219	9231.07	4361.37
WNT7B	protein_coding	1.10327	2.14841	4.21118e-08	2.39319e-07	1.07787	0.544897	4.78769	1084.84	chr22	45920361	45977129	-	56768	5051	ENSG00000188064.9	7477	6.74484	2.83054	1480.91	688.779
RHBDD2	protein_coding	1.09753	2.13989	1.88038e-06	8.28725e-06	1.06464	0.544806	6.02414	522.365	chr7	75878947	75888926	+	9979	1929	ENSG00000005486.16	57414	8.4754	3.57287	711.438	333.292
RNFT2	protein_coding	1.12152	2.17576	3.26314e-05	0.000119052	1.07601	0.544766	1.05758	273.116	chr12	116738290	116853631	+	115341	5751	ENSG00000135119.14	84900	1.49295	0.62221	374.555	171.677
NQO1	protein_coding	1.10121	2.14534	2.49538e-08	1.46989e-07	1.07675	0.544749	4.04721	568.115	chr16	69706995	69726951	-	19956	3124	ENSG00000181019.12	1728	5.69352	2.4009	774.781	361.45
BMI1	protein_coding	1.08963	2.1282	3.71659e-10	2.97119e-09	1.07079	0.544706	20.0129	2181.59	chr10	22321210	22331484	+	10274	2428	ENSG00000168283.13	648	28.1093	11.9165	2968.64	1394.55
NEIL2	protein_coding	1.13218	2.1919	1.7868e-05	6.77947e-05	1.08812	0.544676	1.96732	244.606	chr8	11769638	11787346	+	17708	2776	ENSG00000154328.15	252969	2.78706	1.14758	336.3	152.911
ARSD	protein_coding	1.13385	2.19443	3.72279e-05	0.000134218	1.08601	0.544478	0.878343	203.765	chrX	2903969	2929351	-	25382	5159	ENSG00000006756.15	414	1.24298	0.513705	279.506	128.024
RAF1	protein_coding	1.08818	2.12606	3.35521e-10	2.71016e-09	1.06951	0.544457	17.6125	2656.81	chr3	12583600	12664226	-	80626	3360	ENSG00000132155.11	5894	24.7301	10.4948	3614.25	1699.37
AZIN1	protein_coding	1.08436	2.12043	3.30449e-11	3.09966e-10	1.06775	0.544407	43.3988	9483.33	chr8	102826356	102864737	-	38381	4867	ENSG00000155096.13	51582	60.8793	25.9182	12888.8	6077.82
B3GALNT1	protein_coding	1.08514	2.12158	9.01046e-10	6.72843e-09	1.0657	0.544366	6.87171	1211.9	chr3	161083882	161105370	-	21488	3927	ENSG00000169255.14	8706	9.63911	4.10431	1647.84	775.958
JKAMP	protein_coding	1.10066	2.14452	2.3042e-08	1.36669e-07	1.07635	0.544283	10.3339	1399.97	chr14	59484442	59505404	+	20962	3019	ENSG00000050130.17	51528	14.5521	6.11571	1909.74	890.198
PSMA1	protein_coding	1.10059	2.14443	3.97816e-08	2.26831e-07	1.07545	0.544142	8.35293	542.184	chr11	14504875	14643617	-	138742	1445	ENSG00000129084.17	5682	11.7544	4.95144	739.359	345.009
SPTAN1	protein_coding	1.07912	2.11274	9.68343e-13	1.15795e-11	1.06495	0.544126	22.7499	8146.98	chr9	128552557	128633662	+	81105	7967	ENSG00000197694.15	6709	31.8764	13.6234	11059.2	5234.79
TXNDC9	protein_coding	1.09278	2.13285	6.81545e-09	4.39458e-08	1.07064	0.544093	10.9977	1064.42	chr2	99318981	99336462	-	17481	2157	ENSG00000115514.11	10190	15.4569	6.53854	1449.75	679.081
PLRG1	protein_coding	1.08632	2.12332	1.4197e-09	1.01833e-08	1.06635	0.543919	7.4834	1125.88	chr4	154535005	154550435	-	15430	3351	ENSG00000171566.11	5356	10.499	4.46776	1531.29	720.474
PES1	protein_coding	1.09371	2.13421	8.16861e-09	5.21595e-08	1.07127	0.543871	13.1574	1737.49	chr22	30576624	30607083	-	30459	2941	ENSG00000100029.17	23481	18.5053	7.80936	2366.19	1108.8
SLC15A4	protein_coding	1.0919	2.13155	2.71571e-09	1.865e-08	1.0709	0.543758	7.37674	920.702	chr12	128793190	128823983	-	30793	2779	ENSG00000139370.11	121260	10.3657	4.38781	1253.49	587.918
ANLN	protein_coding	1.08822	2.12611	2.9689e-09	2.02506e-08	1.06733	0.543619	80.1177	17221.4	chr7	36389805	36453791	+	63986	4787	ENSG00000011426.10	54443	112.575	47.6605	23424.8	11018
BNIP3	protein_coding	1.09426	2.13504	6.44166e-08	3.5625e-07	1.06876	0.543298	4.66992	600.678	chr10	131966454	131982013	-	15559	2861	ENSG00000176171.11	664	6.56546	2.77438	817.672	383.683
CEBPZOS	protein_coding	1.08309	2.11856	7.92112e-11	7.0073e-10	1.06588	0.543262	10.012	1740.46	chr2	37196487	37213725	+	17238	3870	ENSG00000218739.9	100505876	14.0392	5.98479	2364.95	1115.97
TEX261	protein_coding	1.09001	2.12875	1.09695e-08	6.85342e-08	1.06741	0.542926	6.77378	845.417	chr2	70985937	70988715	-	9008	2778	ENSG00000144043.11	113419	9.51544	4.03213	1150.08	540.754
FDX1	protein_coding	1.09454	2.13545	1.50426e-08	9.21967e-08	1.07124	0.54292	5.0222	723.057	chr11	110429882	110464881	+	34999	3206	ENSG00000137714.2	2230	7.05994	2.98447	985.061	461.054
IKBIP	protein_coding	1.08603	2.12289	8.66033e-10	6.48955e-09	1.06656	0.54291	6.00079	1122.97	chr12	98613404	98645113	-	31709	4163	ENSG00000166130.14	121457	8.42167	3.57992	1526.47	719.467
ADSS	protein_coding	1.0836	2.11932	1.84954e-10	1.55263e-09	1.06568	0.542882	19.7693	2329.39	chr1	244408493	244452134	-	43641	2623	ENSG00000035687.9	159	27.737	11.8016	3165.19	1493.58
MAT2B	protein_coding	1.08957	2.12811	3.07812e-09	2.09288e-08	1.06857	0.542865	14.1384	2407.53	chr5	163503113	163519336	+	16223	3795	ENSG00000038274.16	27430	19.857	8.41982	3276.27	1538.79
CSNK1G2	protein_coding	1.09779	2.14027	3.32522e-07	1.63535e-06	1.06899	0.542729	4.73889	621.053	chr19	1941148	1981338	+	40190	2918	ENSG00000133275.15	1455	6.66991	2.80787	846.226	395.881
PPIA	protein_coding	1.07472	2.10632	4.9596e-08	2.79253e-07	1.05097	0.542713	114.981	13100.8	chr7	44796679	44803117	+	6438	2535	ENSG00000196262.13	5478	161.198	68.7651	17766	8435.63
GNAZ	protein_coding	1.14199	2.20685	3.5301e-05	0.000127756	1.09349	0.542445	1.23521	184.474	chr22	23070360	23125037	+	54677	3333	ENSG00000128266.8	2781	1.75354	0.71688	253.959	114.99
UHRF1	protein_coding	1.08318	2.1187	3.96094e-08	2.26075e-07	1.05921	0.542368	9.04059	2089.66	chr19	4903079	4962154	+	59075	5145	ENSG00000276043.4	29128	12.6911	5.39004	2838.75	1340.56
EIF3H	protein_coding	1.07824	2.11146	1.32745e-07	6.9909e-07	1.05263	0.542255	6.0014	1288.04	chr8	116642129	116766255	-	124126	4773	ENSG00000147677.10	8667	8.41797	3.58483	1747.47	828.611
ARMT1	protein_coding	1.07611	2.10834	5.29395e-09	3.46579e-08	1.05526	0.542173	11.2576	1316.59	chr6	151452257	151470101	+	17844	2605	ENSG00000146476.10	79624	15.7568	6.75851	1786.82	846.358
ROCK2	protein_coding	1.07352	2.10456	3.27474e-12	3.61978e-11	1.05889	0.542101	26.5249	10451.8	chr2	11179760	11344585	-	164825	8771	ENSG00000134318.13	9475	37.1056	15.9443	14170.9	6732.65
SNRNP200	protein_coding	1.07494	2.10663	8.71929e-13	1.04779e-11	1.06098	0.542031	27.7171	8926.37	chr2	96274335	96305515	-	31180	7165	ENSG00000144028.14	23020	38.8007	16.6335	12106	5746.72
KRT10	protein_coding	1.12564	2.18199	1.77945e-05	6.75589e-05	1.08237	0.541757	2.20703	210.367	chr17	40818116	40822595	-	4479	2124	ENSG00000186395.7	3858	3.12099	1.29308	288.695	132.039
RPTOR	protein_coding	1.0825	2.1177	6.52481e-10	5.00557e-09	1.06349	0.541735	5.9784	1932.85	chr17	80544876	80966368	+	421492	7196	ENSG00000141564.14	57521	8.38595	3.57084	2625.62	1240.08
SSX2IP	protein_coding	1.07628	2.10859	8.36689e-12	8.60336e-11	1.06097	0.541688	20.7005	6307.59	chr1	84643706	84690545	-	46839	6784	ENSG00000117155.16	117178	28.9857	12.4152	8557.38	4057.81
RABL3	protein_coding	1.07981	2.11376	2.0699e-09	1.4536e-08	1.0598	0.54148	6.33748	1105.23	chr3	120686680	120742537	-	55857	3883	ENSG00000144840.9	285282	8.87982	3.79513	1501.09	709.371
SMARCB1	protein_coding	1.10306	2.1481	2.55447e-07	1.28017e-06	1.07442	0.541227	2.97247	704.116	chr22	23786930	23838008	+	51078	5279	ENSG00000099956.19	6598	4.18914	1.75579	961.067	447.166
TDRD7	protein_coding	1.09518	2.1364	1.42181e-07	7.45108e-07	1.06829	0.541103	2.83093	487.84	chr9	97411949	97496125	+	84176	3834	ENSG00000196116.7	23424	3.97838	1.68348	664.779	310.901
CD9	protein_coding	1.10539	2.15156	1.78667e-06	7.89687e-06	1.07195	0.540936	6.56741	680.849	chr12	6199714	6238271	+	38557	2310	ENSG00000010278.13	928	9.26289	3.87194	929.423	432.274
CLDN1	protein_coding	1.07518	2.10699	2.04812e-10	1.71093e-09	1.05759	0.540843	21.8598	3416.45	chr3	190305700	190322475	-	16775	3481	ENSG00000163347.5	9076	30.5988	13.1207	4634.37	2198.52
SLC12A6	protein_coding	1.07442	2.10588	2.71393e-08	1.59095e-07	1.05159	0.540658	3.89724	1460.77	chr15	34229995	34338060	-	108065	8340	ENSG00000140199.11	9990	5.45	2.34449	1981.48	940.06
LRP5	protein_coding	1.07969	2.11357	6.14598e-10	4.74203e-09	1.06088	0.540516	7.66517	1776.58	chr11	68312608	68449275	+	136667	5159	ENSG00000162337.11	4041	10.7448	4.58551	2411.8	1141.37
FMR1	protein_coding	1.07305	2.10388	3.20056e-12	3.54466e-11	1.05845	0.540454	15.0415	4340.33	chrX	147911950	147951125	+	39175	6420	ENSG00000102081.14	2332	21.0448	9.03827	5884.02	2796.64
MCUR1	protein_coding	1.07291	2.10367	2.13223e-09	1.49309e-08	1.05325	0.540299	6.37775	1566.87	chr6	13786556	13814568	-	28012	5471	ENSG00000050393.11	63933	8.922	3.83351	2124.8	1008.94
TTLL12	protein_coding	1.10065	2.14451	1.36635e-06	6.14048e-06	1.06833	0.540043	2.9945	471.994	chr22	43166621	43187133	-	20512	3508	ENSG00000100304.12	23170	4.21608	1.77291	643.52	300.467
DHX15	protein_coding	1.08016	2.11427	6.81556e-10	5.20993e-09	1.06124	0.5399	59.7449	8028.24	chr4	24527474	24584550	-	57076	2994	ENSG00000109606.12	1665	83.7436	35.7462	10901.2	5155.26
SNX17	protein_coding	1.09091	2.13009	3.70322e-07	1.81239e-06	1.06243	0.539889	7.56509	841.206	chr2	27370495	27377533	+	7038	2475	ENSG00000115234.10	9784	10.6376	4.49257	1144.59	537.82
HSPA13	protein_coding	1.07188	2.10217	1.5989e-10	1.35219e-09	1.05465	0.539884	15.5622	2785.63	chr21	14371114	14383187	-	12073	3986	ENSG00000155304.5	6782	21.7664	9.35804	3775.99	1795.26
PPIL1	protein_coding	1.09596	2.13756	1.58726e-07	8.2324e-07	1.06878	0.539759	10.532	821.853	chr6	36854826	36875024	-	20198	1739	ENSG00000137168.7	51645	14.8202	6.24377	1120.23	523.481
CCAR2	protein_coding	1.08258	2.11781	3.34603e-09	2.25887e-08	1.06187	0.539737	5.4448	1354.97	chr8	22604631	22621514	+	16883	5540	ENSG00000158941.16	57805	7.63884	3.25075	1840.69	869.256
SKA1	protein_coding	1.08966	2.12824	2.06199e-08	1.23287e-07	1.06623	0.539732	9.5905	1269.73	chr18	50374994	50394173	+	19179	2950	ENSG00000154839.9	220134	13.4734	5.70757	1727.87	811.589
YBX3	protein_coding	1.08294	2.11835	2.64607e-09	1.81937e-08	1.06248	0.539638	9.88747	853.342	chr12	10699088	10723312	-	24224	1920	ENSG00000060138.12	8531	13.8659	5.90902	1159.21	547.47
SLC35A1	protein_coding	1.09537	2.13667	1.41998e-07	7.4438e-07	1.06844	0.539626	5.7246	443.593	chr6	87472924	87512336	+	39412	1725	ENSG00000164414.17	10559	8.04713	3.40207	604.386	282.801
PRC1	protein_coding	1.10587	2.15229	1.47211e-06	6.58463e-06	1.07292	0.539597	6.4271	418.782	chr15	90966037	90995629	-	29592	1452	ENSG00000198901.13	9055	9.06006	3.79413	571.788	265.777
ARHGEF11	protein_coding	1.06899	2.09796	1.14033e-11	1.14704e-10	1.05378	0.539588	17.3368	5366.42	chr1	156934839	157045370	-	110531	6889	ENSG00000132694.18	9826	24.2269	10.4467	7268.85	3463.98
PPME1	protein_coding	1.07503	2.10677	6.44586e-11	5.79822e-10	1.05836	0.539486	16.6985	2039.97	chr11	74171098	74254703	+	83605	2719	ENSG00000214517.9	51400	23.3779	10.0191	2766.87	1313.08
PRRC2B	protein_coding	1.06981	2.09916	1.30474e-12	1.53236e-11	1.05584	0.539404	19.1104	9656.93	chr9	131394092	131500197	+	106105	11240	ENSG00000130723.19	84726	26.7176	11.5031	13081.9	6231.97
ABCA7	protein_coding	1.09853	2.14136	1.32603e-06	5.97187e-06	1.06648	0.539235	1.19003	371.266	chr19	1040102	1065572	+	25470	6940	ENSG00000064687.12	10347	1.67288	0.707175	505.666	236.867
RAB27B	protein_coding	1.12927	2.18749	1.11368e-05	4.35488e-05	1.08745	0.539158	1.7108	558.148	chr18	54828198	54895516	+	67318	7281	ENSG00000041353.9	5874	2.42469	0.996905	766.222	350.075
CHUK	protein_coding	1.0721	2.10248	4.57939e-11	4.21915e-10	1.05581	0.539094	18.8041	3030.46	chr10	100188334	100229619	-	41322	3588	ENSG00000213341.10	1147	26.3049	11.3034	4107.78	1953.13
CLIP1	protein_coding	1.06658	2.09446	1.7157e-11	1.68225e-10	1.05122	0.539028	34.589	9295.38	chr12	122271431	122422632	-	151201	5980	ENSG00000130779.20	6249	48.3029	20.8751	12583.6	6007.19
YME1L1	protein_coding	1.06724	2.09542	1.21576e-11	1.21576e-10	1.05207	0.538973	19.6652	6325.41	chr10	27110111	27155266	-	45155	7159	ENSG00000136758.18	10730	27.4727	11.8577	8564.46	4086.36
MCM3	protein_coding	1.07023	2.09977	2.6625e-09	1.82994e-08	1.05046	0.538954	20.3714	2942.14	chr6	52264008	52284881	-	20873	3213	ENSG00000112118.18	4172	28.513	12.2298	3985.42	1898.87
DNAJC8	protein_coding	1.0701	2.09958	4.4417e-09	2.94392e-08	1.04978	0.538946	24.428	1932.09	chr1	28200277	28233025	-	32748	1759	ENSG00000126698.10	22826	34.1832	14.6727	2616.86	1247.33
TOR1B	protein_coding	1.08631	2.12331	7.41137e-08	4.05503e-07	1.06113	0.538849	6.73344	837.427	chr9	129803152	129811281	+	8129	2769	ENSG00000136816.15	27348	9.45443	4.01246	1138.36	536.498
CUL5	protein_coding	1.06429	2.09115	8.76215e-11	7.668e-10	1.04789	0.538806	23.8856	6813.65	chr11	108008732	108107776	+	99044	6351	ENSG00000166266.13	8065	33.3404	14.4309	9219.63	4407.68
ACO1	protein_coding	1.07537	2.10727	1.96703e-10	1.64722e-09	1.05781	0.538769	4.09187	1389.44	chr9	32384602	32454769	+	70167	7555	ENSG00000122729.18	48	5.72792	2.45582	1884.63	894.24
EIF4G3	protein_coding	1.06931	2.09842	4.69729e-12	5.05817e-11	1.05463	0.538691	17.4001	5438.09	chr1	20806291	21176888	-	370597	6952	ENSG00000075151.20	8672	24.3208	10.4794	7366.06	3510.12
SPINT1	protein_coding	1.17593	2.25938	0.000337839	0.00103439	1.10672	0.538652	0.873645	119.776	chr15	40844017	40858207	+	14190	3056	ENSG00000166145.14	6692	1.24534	0.501955	166.008	73.544
POLR3G	protein_coding	1.07632	2.10864	2.95032e-09	2.01399e-08	1.05611	0.538639	8.42795	1344.14	chr5	90474863	90514553	+	39690	3552	ENSG00000113356.11	10622	11.8033	5.05262	1824.07	864.213
ATP1A1	protein_coding	1.07052	2.1002	5.19669e-08	2.9126e-07	1.04697	0.538374	12.1662	2304.08	chr1	116373259	116404774	+	31515	4213	ENSG00000163399.15	476	17.0366	7.29586	3121.15	1487.01
PPID	protein_coding	1.08215	2.11719	6.3768e-09	4.132e-08	1.06072	0.538351	9.60815	786.782	chr4	158709133	158723396	-	14263	1823	ENSG00000171497.4	5481	13.4717	5.74456	1068.85	504.715
RAD23A	protein_coding	1.08474	2.12099	2.15375e-07	1.09285e-06	1.05779	0.538311	10.8436	856.48	chr19	12945875	12953642	+	7767	1758	ENSG00000179262.9	5886	15.223	6.46422	1163.75	549.208
PLPP2	protein_coding	1.10592	2.15236	6.84517e-06	2.76132e-05	1.0683	0.538194	4.26368	309.772	chr19	281039	291504	-	10465	1617	ENSG00000141934.9	8612	6.00529	2.52208	422.705	196.839
YY1	protein_coding	1.07252	2.10311	4.59193e-10	3.60523e-09	1.05436	0.538109	12.8266	3856.34	chr14	100238984	100282792	+	43808	6697	ENSG00000100811.12	7528	17.9472	7.70603	5227.84	2484.83
SLC39A7	protein_coding	1.0746	2.10614	3.31359e-10	2.68669e-09	1.05662	0.538053	18.7731	2071.46	chr6	33200825	33204439	+	3614	2456	ENSG00000112473.17	7922	26.2861	11.2601	2809.13	1333.78
ARFGAP3	protein_coding	1.07674	2.10926	2.1511e-09	1.50507e-08	1.05685	0.537863	8.04501	1032.39	chr22	42796501	42857402	-	60901	2857	ENSG00000242247.10	26286	11.2672	4.82283	1401.03	663.761
EIF4G1	protein_coding	1.06651	2.09436	6.03327e-12	6.36452e-11	1.0518	0.537784	62.9362	18285	chr3	184314494	184335358	+	20864	6464	ENSG00000114867.20	1981	87.983	37.8894	24751.5	11818.5
LMAN1	protein_coding	1.06897	2.09794	1.31816e-11	1.31356e-10	1.05368	0.537672	16.2914	4041.92	chr18	59327822	59359962	-	32140	5521	ENSG00000074695.5	3998	22.7817	9.80122	5474.52	2609.32
SMN1	protein_coding	1.08649	2.12356	7.82148e-08	4.26354e-07	1.06123	0.537663	8.49466	785.104	chr5	70925029	70953040	+	28011	2059	ENSG00000172062.16	6606	11.9262	5.06316	1067.94	502.272
WIPF1	protein_coding	1.11271	2.16252	1.80249e-05	6.83424e-05	1.07084	0.53766	1.1474	342.536	chr2	174559571	174682899	-	123328	6635	ENSG00000115935.17	7456	1.6178	0.677005	468.625	216.446
TMEM38B	protein_coding	1.08245	2.11763	1.84558e-08	1.11439e-07	1.05962	0.537562	3.89259	732.134	chr9	105694543	105776612	+	82069	4185	ENSG00000095209.11	55151	5.45861	2.32656	994.435	469.833
PGK1	protein_coding	1.06797	2.09648	9.32103e-10	6.94205e-09	1.04938	0.537425	20.6704	4540.54	chrX	78104173	78129296	+	218558	4887	ENSG00000102144.14	5230	28.9184	12.4224	6147.92	2933.16
C16orf45	protein_coding	1.07682	2.10938	1.74138e-08	1.05669e-07	1.05444	0.537389	7.47463	771.228	chr16	15434294	15588259	+	153965	2297	ENSG00000166780.10	89927	10.468	4.48124	1046.87	495.587
RETREG2	protein_coding	1.07743	2.11027	2.07302e-09	1.4552e-08	1.05754	0.537348	7.8329	1624.25	chr2	219178216	219185479	+	7263	4618	ENSG00000144567.10	79137	10.9747	4.69111	2204.26	1044.23
MAEA	protein_coding	1.09573	2.13721	9.9912e-07	4.58165e-06	1.06463	0.537296	5.14005	649.982	chr4	1289850	1340137	+	50287	2816	ENSG00000090316.15	10296	7.23477	3.04534	885.44	414.525
SF3B1	protein_coding	1.06367	2.09024	2.02656e-11	1.96968e-10	1.04832	0.537263	49.5415	18152.4	chr2	197389783	197435091	-	45308	8158	ENSG00000115524.15	23451	69.1627	29.9203	24557.3	11747.4
RNF130	protein_coding	1.07657	2.10902	1.67644e-07	8.65816e-07	1.05067	0.537261	1.33338	662.15	chr5	179911650	180072118	-	160468	11039	ENSG00000113269.13	55819	1.8677	0.79905	897.686	426.613
CWC27	protein_coding	1.07515	2.10695	4.9539e-08	2.79024e-07	1.05136	0.537209	7.5083	1026.46	chr5	64768929	65018763	+	249834	3042	ENSG00000153015.15	10283	10.5191	4.49744	1391.69	661.238
WLS	protein_coding	1.09046	2.12942	9.79949e-07	4.49735e-06	1.0599	0.537138	2.6435	371.12	chr1	68098472	68232553	-	134081	3126	ENSG00000116729.13	79971	3.71287	1.57413	505.368	236.871
GPN1	protein_coding	1.08701	2.12433	6.46825e-08	3.57373e-07	1.06201	0.537133	6.0587	731.826	chr2	27628246	27651508	+	23262	2690	ENSG00000198522.13	11321	8.50682	3.61059	995.291	468.362
CPSF1	protein_coding	1.07317	2.10406	3.99685e-07	1.94829e-06	1.04588	0.53712	4.6906	976.613	chr8	144393228	144409349	-	16121	4631	ENSG00000071894.16	29894	6.57059	2.8106	1323.39	629.841
CAMK2D	protein_coding	1.06529	2.0926	1.15804e-10	9.97108e-10	1.04863	0.536946	8.07971	2470.5	chr4	113451031	113761927	-	310896	6806	ENSG00000145349.16	817	11.2825	4.87693	3343.87	1597.13
IFRD2	protein_coding	1.10857	2.15631	4.55001e-05	0.000161791	1.06277	0.536796	3.35724	353.382	chr3	50287731	50292830	-	5187	2344	ENSG00000214706.10	7866	4.73977	1.9747	482.504	224.261
GXYLT2	protein_coding	1.12703	2.18409	0.00027185	0.000845821	1.06769	0.536657	1.01595	148.741	chr3	72888072	72976926	+	88854	3260	ENSG00000172986.12	727936	1.4378	0.594095	204.374	93.1068
KANK2	protein_coding	1.06757	2.0959	2.79218e-11	2.65552e-10	1.05184	0.536617	9.3785	2335.36	chr19	11164266	11197547	-	33281	5540	ENSG00000197256.10	25959	13.1082	5.64883	3162.17	1508.54
RGP1	protein_coding	1.06724	2.09542	5.91932e-11	5.34426e-10	1.05099	0.536496	9.3201	2938.37	chr9	35749286	35758575	+	9289	7018	ENSG00000107185.9	9827	13.0265	5.61367	3978.62	1898.12
TMEM81	protein_coding	1.13649	2.19846	6.74439e-05	0.000233318	1.08514	0.536449	2.70426	161.806	chr1	205083128	205084460	-	1332	1332	ENSG00000174529.7	388730	3.8367	1.57182	222.374	101.237
RPS3A	protein_coding	1.06178	2.08751	7.38009e-07	3.43774e-06	1.03411	0.53633	53.3142	2670.42	chr4	151099572	151104652	+	5080	1114	ENSG00000145425.9	6189	74.5561	32.0723	3610.31	1730.53
GLTP	protein_coding	1.07537	2.10727	2.41011e-08	1.42408e-07	1.05264	0.536263	5.92616	717.354	chr12	109850942	109880488	-	29546	2695	ENSG00000139433.9	51228	8.29626	3.55606	973.435	461.273
TARBP2	protein_coding	1.09462	2.13557	4.33817e-05	0.000154741	1.05071	0.536216	3.21364	282.827	chr12	53500925	53506431	+	5506	1957	ENSG00000139546.10	6895	4.51985	1.90743	384.742	180.911
DEGS1	protein_coding	1.06861	2.09741	9.28051e-11	8.0844e-10	1.05196	0.536156	25.0279	2362.78	chr1	224183170	224193441	+	10271	2101	ENSG00000143753.12	8560	34.9961	15.0598	3199.99	1525.57
GSTCD	protein_coding	1.0805	2.11476	2.98564e-08	1.7401e-07	1.05712	0.536074	3.3137	790.401	chr4	105708783	105847728	+	138945	5314	ENSG00000138780.14	79807	4.64536	1.98204	1073.6	507.202
YARS	protein_coding	1.06893	2.09788	1.5746e-10	1.33295e-09	1.05185	0.536052	15.6669	2278.99	chr1	32775238	32818153	-	42915	3238	ENSG00000134684.10	8565	21.9079	9.42586	3086.93	1471.05
OAZ2	protein_coding	1.07291	2.10368	1.30781e-09	9.44405e-09	1.05374	0.535748	26.5045	2302.16	chr15	64687572	64703281	-	15709	1934	ENSG00000180304.14	4947	37.1067	15.9024	3120.94	1483.38
PWP1	protein_coding	1.07229	2.10276	1.31745e-09	9.49361e-09	1.05313	0.535643	15.7564	1922.77	chr12	107685731	107713167	+	27436	2717	ENSG00000136045.11	11137	22.0556	9.4573	2606.18	1239.35
TMEM30A	protein_coding	1.06254	2.0886	2.64806e-12	2.96736e-11	1.04846	0.535623	27.1481	6140.09	chr6	75252923	75284968	-	32045	5031	ENSG00000112697.15	55754	37.8995	16.3968	8304.3	3975.88
CMSS1	protein_coding	1.0803	2.11448	1.9529e-07	9.9715e-07	1.05385	0.535621	3.15535	623.765	chr3	99817833	100181732	+	363899	4399	ENSG00000184220.11	84319	4.42425	1.88644	846.596	400.934
KDELR1	protein_coding	1.07779	2.11081	1.25785e-07	6.65509e-07	1.05231	0.535552	11.0545	938.103	chr19	48382569	48391553	-	8984	1888	ENSG00000105438.8	10945	15.4994	6.60965	1272.75	603.461
B3GLCT	protein_coding	1.06906	2.09806	9.68535e-10	7.18835e-09	1.05038	0.535452	6.29765	1203.61	chr13	31199935	31332276	+	132341	4254	ENSG00000187676.7	145173	8.80457	3.79074	1630.57	776.658
YDJC	protein_coding	1.16753	2.24626	0.000677148	0.00196859	1.09232	0.535421	2.13752	129.436	chr22	21628088	21630064	-	1976	1351	ENSG00000161179.13	150223	3.05336	1.22168	178.953	79.9188
HERC5	protein_coding	1.08194	2.11688	7.36742e-05	0.000253232	1.03711	0.535411	1.92008	310.156	chr4	88457116	88506163	+	49047	3594	ENSG00000138646.8	51191	2.68837	1.15179	421.804	198.508
RNF13	protein_coding	1.06517	2.09241	1.13081e-10	9.75624e-10	1.04853	0.535324	20.3496	2701.03	chr3	149812707	149962139	+	149432	2955	ENSG00000082996.19	11342	28.4286	12.2707	3655.65	1746.42
GINM1	protein_coding	1.07461	2.10616	4.3191e-09	2.86711e-08	1.05407	0.535309	9.33394	848.771	chr6	149566293	149591748	+	25455	2024	ENSG00000055211.13	116254	13.0669	5.601	1151.06	546.485
MAPK8IP2	protein_coding	1.08398	2.11987	1.71513e-06	7.60403e-06	1.05259	0.5352	2.50873	381.152	chr22	50600684	50611551	+	10867	3381	ENSG00000008735.13	23542	3.51846	1.49899	518.339	243.965
THSD4	protein_coding	1.06273	2.08888	2.78276e-09	1.90799e-08	1.04334	0.534987	6.90287	2931.4	chr15	71096951	71783383	+	686432	9446	ENSG00000187720.14	79875	9.62846	4.17727	3965.25	1897.54
SH3GL1	protein_coding	1.09935	2.14258	1.76083e-06	7.79251e-06	1.06651	0.53484	4.56065	514.763	chr19	4360369	4400547	-	40178	2516	ENSG00000141985.9	6455	6.42295	2.69835	702.104	327.421
HIPK1	protein_coding	1.06129	2.0868	7.40998e-11	6.5761e-10	1.04514	0.534772	11.8335	4736.13	chr1	113929191	113977869	+	48678	8911	ENSG00000163349.21	204851	16.5147	7.15225	6404.27	3068
MRPL39	protein_coding	1.10324	2.14836	3.74028e-06	1.57263e-05	1.06788	0.534727	7.22026	388.188	chr21	25585655	25607517	-	21862	1199	ENSG00000154719.13	54148	10.1768	4.26371	529.942	246.434
PLAC8	protein_coding	1.05118	2.07222	1.44902e-08	8.90664e-08	1.03056	0.534602	16.0187	2771.4	chr4	83090047	83137075	-	47028	3853	ENSG00000145287.10	51316	22.2934	9.74396	3739.65	1803.14
ZDHHC14	protein_coding	1.08368	2.11943	1.63474e-07	8.46067e-07	1.05735	0.534207	1.40656	466.5	chr6	157381132	157678146	+	297014	7380	ENSG00000175048.16	79683	1.97219	0.840935	633.921	299.08
HACD2	protein_coding	1.06314	2.08947	4.69552e-11	4.31917e-10	1.04724	0.534147	25.4131	4860.75	chr3	123491553	123585185	-	93632	4257	ENSG00000206527.9	201562	35.4976	15.3285	6574.91	3146.59
RCN1	protein_coding	1.06331	2.08972	2.47587e-09	1.7106e-08	1.04399	0.534106	19.1297	1408.65	chr11	32090903	32105755	+	14852	1637	ENSG00000049449.9	5954	26.7223	11.5371	1904.86	912.44
OGDH	protein_coding	1.06187	2.08763	3.04369e-11	2.87267e-10	1.04632	0.534043	12.5748	2729.41	chr7	44606571	44709066	+	102495	4830	ENSG00000105953.14	4967	17.5534	7.59621	3691.1	1767.73
VMA21	protein_coding	1.05903	2.08354	2.36424e-12	2.66679e-11	1.04516	0.534036	39.229	8918.33	chrX	151396565	151409364	+	12799	5058	ENSG00000160131.13	203547	54.7307	23.7273	12052.3	5784.33
PICALM	protein_coding	1.06014	2.08513	2.16271e-11	2.08469e-10	1.0449	0.534011	52.1592	8961.9	chr11	85957683	86069882	-	112199	3825	ENSG00000073921.17	8301	72.7823	31.5361	12114.6	5809.22
E2F4	protein_coding	1.08555	2.12219	2.77548e-07	1.38258e-06	1.05806	0.533846	6.16894	580.452	chr16	67192168	67198918	+	6750	2096	ENSG00000205250.8	1874	8.65939	3.67849	789.187	371.717
MAP9	protein_coding	1.05746	2.08126	1.48345e-08	9.09862e-08	1.03645	0.533801	3.59524	1251.96	chr4	155342657	155376970	-	34313	7753	ENSG00000164114.18	79884	5.01179	2.17869	1692.06	811.856
NUP93	protein_coding	1.07306	2.10389	4.87761e-08	2.74999e-07	1.04943	0.533731	2.42229	1017.82	chr16	56730104	56850286	+	120182	9350	ENSG00000102900.12	9688	3.39263	1.45193	1379.53	656.107
MORF4L1	protein_coding	1.05863	2.08296	4.1052e-11	3.8007e-10	1.04302	0.533666	75.1384	10937.8	chr15	78810486	78898133	+	87647	3241	ENSG00000185787.14	10933	104.804	45.4733	14780.6	7095.02
ITGB8	protein_coding	1.06866	2.09749	1.83534e-08	1.10898e-07	1.04671	0.533496	1.90261	787.615	chr7	20330701	20415754	+	85053	9219	ENSG00000105855.9	3696	2.65998	1.14524	1067.15	508.083
RELL1	protein_coding	1.06699	2.09505	3.04026e-09	2.0696e-08	1.04727	0.53343	12.362	982.232	chr4	37590799	37686376	-	95577	1768	ENSG00000181826.9	768211	17.2668	7.45723	1329.99	634.474
MAF1	protein_coding	1.08306	2.11853	1.39741e-06	6.27348e-06	1.05219	0.53341	4.81452	420.523	chr8	144104498	144107611	+	3113	1942	ENSG00000179632.9	84232	6.75622	2.87282	570.948	270.099
MCMBP	protein_coding	1.06569	2.09317	6.93404e-10	5.28714e-09	1.0475	0.533354	25.0791	4801.18	chr10	119829403	119872849	-	43446	4264	ENSG00000197771.12	79892	35.0465	15.1117	6498.47	3103.9
CSE1L	protein_coding	1.05765	2.08153	6.47211e-11	5.81877e-10	1.04176	0.533337	42.599	6946.6	chr20	49046245	49096960	+	50715	3627	ENSG00000124207.16	1434	59.4515	25.7465	9384.25	4508.95
PTPRJ	protein_coding	1.05323	2.07517	3.81806e-10	3.04377e-09	1.03618	0.533267	16.2855	6648.97	chr11	47980557	48170841	+	190284	9084	ENSG00000149177.12	5795	22.673	9.89798	8974.36	4323.58
USP16	protein_coding	1.05994	2.08484	6.9831e-11	6.24535e-10	1.0439	0.533251	20.9918	2853.92	chr21	29024628	29054488	+	29860	3026	ENSG00000156256.14	10600	29.2896	12.694	3857.99	1849.84
MYH9	protein_coding	1.05456	2.07708	7.95346e-12	8.22772e-11	1.04017	0.533073	67.3505	23360	chr22	36281276	36388067	-	106791	7712	ENSG00000100345.21	4627	93.9197	40.7813	31536.3	15183.8
TRAK2	protein_coding	1.05653	2.07992	9.39832e-11	8.17869e-10	1.04043	0.532974	10.4121	3133.16	chr2	201377206	201451579	-	74373	6696	ENSG00000115993.12	66008	14.5118	6.31238	4232.27	2034.05
SLC9A1	protein_coding	1.06865	2.09748	6.71017e-08	3.69545e-07	1.04486	0.532943	2.95316	656.68	chr1	27098814	27154910	-	56096	4950	ENSG00000090020.10	6548	4.1274	1.77892	889.75	423.61
SFT2D2	protein_coding	1.05956	2.0843	3.06515e-11	2.88942e-10	1.04411	0.532893	23.9163	11926.8	chr1	168225949	168253025	+	27076	11098	ENSG00000213064.9	375035	33.3849	14.4477	16119.8	7733.88
TBC1D16	protein_coding	1.05501	2.07774	1.67375e-08	1.01782e-07	1.034	0.532708	3.32158	1685.37	chr17	79932342	80035848	-	103506	11290	ENSG00000167291.15	125058	4.62576	2.01741	2276.21	1094.53
PARD3	protein_coding	1.06446	2.09139	6.93619e-10	5.28714e-09	1.04633	0.532632	4.08507	1181.69	chr10	34109559	34815325	-	705766	6436	ENSG00000148498.15	56288	5.70667	2.46347	1598.98	764.403
KCNAB2	protein_coding	1.09182	2.13143	2.8365e-05	0.000104512	1.05035	0.532378	0.881452	274.03	chr1	5991465	6101193	+	109728	6916	ENSG00000069424.14	8514	1.23798	0.52493	373.37	174.69
COPG2	protein_coding	1.06943	2.0986	2.34012e-08	1.38464e-07	1.04708	0.532374	4.92178	867.261	chr7	130506237	130668647	-	162511	3920	ENSG00000158623.14	26958	6.88678	2.95678	1174.48	560.045
UBE2D3	protein_coding	1.05692	2.08048	2.40033e-10	1.98961e-09	1.04007	0.532316	24.9043	6000.26	chr4	102794382	102868896	-	74514	5365	ENSG00000109332.19	7323	34.7241	15.0846	8105.58	3894.93
MFHAS1	protein_coding	1.06542	2.09278	2.798e-09	1.91767e-08	1.04587	0.53221	4.36969	1258.84	chr8	8783353	8893645	-	110292	6414	ENSG00000147324.10	9258	6.10618	2.6332	1703.98	813.699
DIRC2	protein_coding	1.07362	2.10471	4.08888e-08	2.32678e-07	1.05024	0.532158	3.59536	580.989	chr3	122794794	122881139	+	86345	3596	ENSG00000138463.8	84925	5.03054	2.16018	787.773	374.204
LAP3	protein_coding	1.06926	2.09836	2.97175e-06	1.26694e-05	1.03761	0.532005	5.18163	515.645	chr4	17577191	17607968	+	30777	2213	ENSG00000002549.12	51056	7.25061	3.11266	697.837	333.454
CDK2AP1	protein_coding	1.07312	2.10398	8.60431e-08	4.66351e-07	1.0486	0.531993	5.41542	625.93	chr12	123261483	123272334	-	11364	2571	ENSG00000111328.6	8099	7.57975	3.25108	848.277	403.583
WDR6	protein_coding	1.05809	2.08217	3.28524e-11	3.0833e-10	1.04265	0.531972	17.8002	3574.31	chr3	49007154	49015953	+	8892	4468	ENSG00000178252.17	11180	24.8341	10.7664	4829.37	2319.25
DKK3	protein_coding	1.06843	2.09714	1.89129e-06	8.33102e-06	1.03802	0.531959	4.02703	547.535	chr11	11963105	12009769	-	46664	3023	ENSG00000050165.17	27122	5.63297	2.42109	740.892	354.177
PPFIBP1	protein_coding	1.05	2.07054	4.41407e-10	3.47837e-09	1.03299	0.531865	14.8205	5636.44	chr12	27524157	27695564	+	171407	8463	ENSG00000110841.13	8496	20.6201	9.02091	7602.33	3670.56
XPR1	protein_coding	1.05301	2.07486	2.83118e-10	2.312e-09	1.03622	0.531748	11.1809	4255.5	chr1	180632003	180890251	+	258248	8474	ENSG00000143324.13	9213	15.5734	6.78841	5743.86	2767.14
NKAP	protein_coding	1.07273	2.10341	5.31785e-08	2.97661e-07	1.04901	0.531739	2.14904	575.521	chrX	119920671	119943772	-	23101	5963	ENSG00000101882.9	79576	3.00637	1.29172	780.322	370.719
SPINT2	protein_coding	1.04958	2.06993	1.16402e-06	5.27837e-06	1.02186	0.531617	31.962	2267.24	chr19	38264457	38292614	+	28157	1577	ENSG00000167642.12	10653	44.58	19.3441	3056.66	1477.82
GOLGA4	protein_coding	1.04755	2.06701	1.10023e-09	8.0677e-09	1.02985	0.531339	31.4844	11111.1	chr3	37243176	37366751	+	123575	7852	ENSG00000144674.16	2803	43.7718	19.1969	14977.5	7244.79
CENPN	protein_coding	1.06781	2.09625	1.02273e-08	6.41548e-08	1.04664	0.53108	9.42347	1336	chr16	81006497	81033114	+	26617	3157	ENSG00000166451.13	55839	13.1791	5.66779	1809.15	862.855
RAB2B	protein_coding	1.04937	2.06962	5.50131e-08	3.07527e-07	1.02711	0.530975	9.00671	1184.18	chr14	21459019	21476973	-	17954	2928	ENSG00000129472.14	84932	12.5311	5.48229	1597.67	770.695
ELK1	protein_coding	1.05941	2.08408	2.46152e-09	1.70137e-08	1.04032	0.530891	12.5226	1633.24	chrX	47635520	47650591	-	15071	2904	ENSG00000126767.17	2002	17.4723	7.57289	2207.9	1058.57
CLDND1	protein_coding	1.05856	2.08285	3.33942e-10	2.70379e-09	1.04136	0.530858	12.9203	2264.58	chr3	98497911	98523066	-	25155	3902	ENSG00000080822.16	56650	18.0256	7.81501	3060.37	1468.79
CNBP	protein_coding	1.06039	2.0855	5.98462e-10	4.62645e-09	1.0426	0.530799	107.191	8038.11	chr3	129169483	129183922	-	14439	1670	ENSG00000169714.16	7555	149.633	64.7487	10866.4	5209.79
EIF3J	protein_coding	1.05539	2.07829	1.39648e-10	1.18923e-09	1.03904	0.530751	59.2433	6835.71	chr15	44537056	44562803	+	25747	2569	ENSG00000104131.12	8669	82.5894	35.8972	9230.77	4440.66
LONP2	protein_coding	1.05282	2.07457	1.48352e-09	1.06188e-08	1.03458	0.530577	4.62558	1704.4	chr16	48244295	48357349	+	113054	8199	ENSG00000102910.13	83752	6.44216	2.80899	2300.69	1108.11
TRUB1	protein_coding	1.05697	2.08055	7.97386e-10	6.01735e-09	1.03909	0.530479	20.5612	3146.51	chr10	114938192	114977676	+	39484	3408	ENSG00000165832.5	142940	28.6737	12.4487	4250.81	2042.2
VTI1B	protein_coding	1.05991	2.0848	2.12745e-09	1.49035e-08	1.04093	0.530336	5.07608	1184.41	chr14	67647074	67674831	-	27757	5189	ENSG00000100568.10	10490	7.0851	3.06705	1600.6	768.207
SERINC5	protein_coding	1.04983	2.07029	1.23587e-11	1.23442e-10	1.03538	0.530121	25.6917	7604.91	chr5	80111650	80256079	-	144429	6585	ENSG00000164300.16	256987	35.7593	15.6241	10256.4	4953.43
KIF20A	protein_coding	1.07231	2.1028	1.19887e-07	6.36868e-07	1.0473	0.530009	6.73829	968.391	chr5	138178997	138187715	+	8718	3201	ENSG00000112984.11	10112	9.43394	4.04263	1312.54	624.241
RPL18	protein_coding	1.02178	2.03043	0.050279	0.095477	0.881858	0.529885	14.851	781.342	chr19	48615327	48619271	-	4209	1168	ENSG00000063177.12	6141	20.6206	9.08135	1046.79	515.896
EXTL2	protein_coding	1.05957	2.0843	4.27324e-06	1.77922e-05	1.02786	0.529783	2.35015	425.75	chr1	100872371	100895998	-	23627	4036	ENSG00000162694.13	2135	3.27912	1.42119	576.125	275.375
RC3H2	protein_coding	1.04657	2.06562	8.37469e-11	7.38181e-10	1.031	0.529624	19.5094	10002	chr9	122844555	122905341	-	60786	11411	ENSG00000056586.15	54542	27.1335	11.8852	13479.5	6524.45
TMEM184C	protein_coding	1.04697	2.06619	2.15396e-08	1.28427e-07	1.02612	0.5296	7.39059	1445.9	chr4	147617382	147672044	+	54662	4356	ENSG00000164168.7	55751	10.2792	4.50202	1949.54	942.263
SAE1	protein_coding	1.05619	2.07943	2.79269e-10	2.28165e-09	1.03925	0.529517	19.8159	2251.19	chr19	47130828	47210636	+	79808	2528	ENSG00000142230.11	10055	27.6383	11.9936	3040.38	1462
PRDX1	protein_coding	1.05482	2.07746	1.29258e-08	7.99968e-08	1.03412	0.529464	80.2946	4518.52	chr1	45511035	45521956	-	10921	1252	ENSG00000117450.13	5052	112.057	48.5319	6100.08	2936.95
EIF1	protein_coding	1.04613	2.06499	4.84348e-08	2.73165e-07	1.02424	0.529391	92.364	9681.55	chr17	41688886	41692668	+	3782	2336	ENSG00000173812.10	10209	128.432	56.2964	13046.7	6316.38
TRAPPC3	protein_coding	1.05994	2.08484	3.13418e-09	2.12592e-08	1.04056	0.529374	16.15	1379.04	chr1	36136569	36156053	-	19484	1901	ENSG00000054116.11	27095	22.544	9.75603	1864.34	893.741
CLPB	protein_coding	1.05362	2.07573	2.19232e-10	1.82604e-09	1.037	0.52933	4.457	2183.45	chr11	72285494	72434680	-	149186	10903	ENSG00000162129.13	81570	6.21157	2.70244	2947.51	1419.39
BAX	protein_coding	1.08176	2.11662	2.3903e-06	1.03505e-05	1.04961	0.529315	6.60425	418.824	chr19	48954876	48961798	+	6922	1412	ENSG00000087088.19	581	9.2646	3.9439	568.683	268.965
PITPNA	protein_coding	1.05731	2.08104	1.57383e-09	1.12182e-08	1.03878	0.529164	6.24655	1100.81	chr17	1517717	1562816	-	45099	3920	ENSG00000174238.14	5306	8.71038	3.78273	1487.25	714.366
IMPA1	protein_coding	1.05202	2.07343	4.31568e-10	3.40712e-09	1.03492	0.529143	19.5969	2545	chr8	81657960	81686693	-	28733	2891	ENSG00000133731.9	3612	27.2972	11.8965	3434.47	1655.53
NUSAP1	protein_coding	1.07006	2.09953	1.0766e-07	5.75486e-07	1.0454	0.529049	19.0917	572.08	chr15	41332693	41381050	+	48357	667	ENSG00000137804.12	51203	26.7087	11.4747	775.158	369.003
IGBP1	protein_coding	1.07268	2.10334	1.98424e-07	1.01164e-06	1.04677	0.52901	6.28109	525.311	chrX	70133448	70166324	+	32876	1862	ENSG00000089289.15	3476	8.79063	3.77156	712.123	338.498
ATG9A	protein_coding	1.08619	2.12312	2.65592e-06	1.14169e-05	1.05338	0.528983	3.4582	368.949	chr2	219222738	219229717	-	10338	2377	ENSG00000198925.11	79065	4.8529	2.06351	501.744	236.153
NUP88	protein_coding	1.05994	2.08485	5.95255e-09	3.86588e-08	1.03986	0.528905	7.40062	970.301	chr17	5386025	5420160	-	34135	2916	ENSG00000108559.11	4927	10.3302	4.47103	1311.31	629.294
NCLN	protein_coding	1.06384	2.09049	1.24371e-07	6.58638e-07	1.03934	0.528889	4.20276	763.709	chr19	3185562	3209570	+	24008	4042	ENSG00000125912.10	56926	5.87239	2.53314	1032.83	494.592
EIF2B3	protein_coding	1.08188	2.11679	1.41593e-06	6.34998e-06	1.05109	0.52881	4.33742	424.306	chr1	44850521	44986722	-	136201	2178	ENSG00000070785.16	8891	6.08228	2.59256	576.376	272.236
CHM	protein_coding	1.046	2.0648	9.01452e-10	6.72843e-09	1.02856	0.528777	7.94558	2834.63	chrX	85861179	86047562	-	186383	7942	ENSG00000188419.13	1121	11.0495	4.84161	3820.26	1849
HMMR	protein_coding	1.05578	2.07884	6.21438e-10	4.78891e-09	1.03818	0.528719	14.7644	2179.31	chr5	163460365	163491945	+	31580	3286	ENSG00000072571.19	3161	20.5912	8.93755	2943.22	1415.4
TMX2	protein_coding	1.05714	2.0808	8.38045e-09	5.34324e-08	1.03682	0.5286	30.4949	1879.03	chr11	57712602	57740973	+	28371	1371	ENSG00000213593.9	51075	42.563	18.4268	2537.96	1220.1
RSRC1	protein_coding	1.0523	2.07384	3.67971e-10	2.94446e-09	1.03533	0.528484	12.699	1592.53	chr3	158105854	158545730	+	439876	2790	ENSG00000174891.12	51319	17.6895	7.70845	2149.2	1035.86
METAP2	protein_coding	1.05546	2.07838	6.14801e-10	4.74203e-09	1.03789	0.528385	22.5137	3641.66	chr12	95473950	95515839	+	41889	3601	ENSG00000111142.13	10988	31.3992	13.6282	4917.65	2365.67
SDHB	protein_coding	1.05684	2.08037	9.78934e-06	3.85709e-05	1.0228	0.528324	14.7053	762.337	chr1	17018721	17054170	-	35449	1153	ENSG00000117118.9	6390	20.5401	8.87044	1029.1	495.573
COX7A2L	protein_coding	1.05614	2.07936	1.21128e-09	8.81778e-09	1.03791	0.528207	9.47449	1439.42	chr2	42349337	42369010	-	19673	3381	ENSG00000115944.14	9167	13.2147	5.73424	1944.02	934.805
RPL7	protein_coding	1.04532	2.06382	1.55268e-06	6.9143e-06	1.0173	0.528169	50.8667	5393.72	chr8	73290283	73295789	-	5506	2358	ENSG00000147604.13	6129	70.9034	30.8301	7265.85	3521.6
ARPC2	protein_coding	1.04916	2.06932	6.27518e-09	4.06923e-08	1.02962	0.528159	29.6321	2293.56	chr2	218217093	218254356	+	37263	1721	ENSG00000163466.15	10109	41.2935	17.9708	3092.04	1495.07
ACLY	protein_coding	1.04626	2.06518	4.79273e-11	4.40386e-10	1.03109	0.528061	27.0981	5336.46	chr17	41866907	41919022	-	52115	4378	ENSG00000131473.16	47	37.7213	16.475	7190.43	3482.5
ZW10	protein_coding	1.05225	2.07377	4.47319e-10	3.52171e-09	1.03511	0.52793	13.398	1801.38	chr11	113733186	113773811	-	40625	2992	ENSG00000086827.8	9183	18.6693	8.12665	2431.02	1171.75
GBP4	protein_coding	1.06393	2.09062	2.57888e-06	1.11136e-05	1.0332	0.52785	1.43506	394.824	chr1	89181147	89198932	-	17785	6127	ENSG00000162654.8	115361	2.00341	0.86671	534.633	255.016
EPS15	protein_coding	1.04659	2.06564	2.89853e-11	2.74598e-10	1.03173	0.527807	18.8362	4423.63	chr1	51354262	51519328	-	165066	5225	ENSG00000085832.16	2060	26.2057	11.4667	5961.77	2885.49
COQ5	protein_coding	1.07723	2.10999	1.35971e-06	6.11635e-06	1.04692	0.527787	8.33887	574.775	chr12	120503273	120529182	-	25909	1535	ENSG00000110871.14	84274	11.6888	4.98893	779.82	369.729
PPP6R3	protein_coding	1.04645	2.06545	5.48557e-12	5.81906e-11	1.03261	0.527737	47.284	11085.5	chr11	68460730	68615334	+	154604	5216	ENSG00000110075.14	55291	65.7921	28.7758	14938.7	7232.3
CCDC115	protein_coding	1.10859	2.15635	5.45727e-05	0.00019115	1.06191	0.527641	2.61856	193.33	chr2	130338240	130342349	-	4109	1646	ENSG00000136710.9	84317	3.6921	1.54503	264.051	122.608
UQCRC2	protein_coding	1.05086	2.07176	5.62549e-10	4.36064e-09	1.03359	0.527504	19.0098	2292.05	chr16	21952659	21983660	+	31001	2682	ENSG00000140740.10	7385	26.4894	11.5301	3091.51	1492.58
KIAA0391	protein_coding	1.05627	2.07955	7.46967e-07	3.47663e-06	1.02903	0.527497	3.21617	519.984	chr14	35122546	35277614	+	155068	3600	ENSG00000100890.15	9692	4.48382	1.94853	702.896	337.071
ACADSB	protein_coding	1.05713	2.08079	5.36145e-08	3.00003e-07	1.03442	0.527441	2.66662	706.694	chr10	123008978	123058311	+	49333	5896	ENSG00000196177.12	36	3.71699	1.61625	954.978	458.41
RAP1GAP2	protein_coding	1.05512	2.0779	2.01e-06	8.81759e-06	1.02575	0.527424	1.46456	464.232	chr17	2755704	3037739	+	282035	7064	ENSG00000132359.14	23108	2.04059	0.88853	627.462	301.002
GUCD1	protein_coding	1.05988	2.08476	1.94723e-08	1.16998e-07	1.03837	0.52737	10.8095	1917.55	chr22	24540422	24555935	-	15513	3952	ENSG00000138867.16	83606	15.0896	6.52933	2592.4	1242.7
MAP2	protein_coding	1.04208	2.0592	5.59545e-08	3.12075e-07	1.02024	0.527296	7.3592	3389.1	chr2	209424057	209734118	+	310061	10244	ENSG00000078018.19	4133	10.2162	4.50224	4563.22	2214.98
SPCS1	protein_coding	1.0659	2.09348	7.84105e-06	3.13715e-05	1.03171	0.527271	2.53475	508.154	chr3	52704954	52711146	+	6192	4458	ENSG00000114902.13	28972	3.54535	1.52415	687.285	329.023
RRAGA	protein_coding	1.08356	2.11926	1.00802e-05	3.96347e-05	1.0469	0.527263	4.80675	342.526	chr9	19049394	19050983	+	1589	1589	ENSG00000155876.5	10670	6.74412	2.86938	465.891	219.161
CSNK2A2	protein_coding	1.05787	2.08185	2.13646e-08	1.27428e-07	1.03636	0.527262	12.9309	987.891	chr16	58157906	58197920	-	40014	1701	ENSG00000070770.8	1459	18.0407	7.82117	1335.15	640.634
YIPF6	protein_coding	1.04481	2.0631	3.31345e-11	3.10636e-10	1.02994	0.527217	18.1832	5508.43	chrX	68498322	68537285	+	38963	6741	ENSG00000181704.11	286451	25.286	11.0803	7420.76	3596.1
TTYH3	protein_coding	1.04753	2.06698	1.89278e-10	1.58816e-09	1.0313	0.526915	9.94517	2279.91	chr7	2631950	2664802	+	32852	5096	ENSG00000136295.14	80727	13.844	6.04634	3072.6	1487.21
CYB5R1	protein_coding	1.12031	2.17394	0.000141042	0.000463633	1.06651	0.526727	2.08698	154.475	chr1	202961868	202967280	-	5412	1651	ENSG00000159348.12	51706	2.9486	1.22537	211.496	97.4543
SLC25A43	protein_coding	1.05675	2.08024	4.51584e-08	2.55529e-07	1.0343	0.526657	6.2945	786.921	chrX	119399059	119454478	+	55419	2783	ENSG00000077713.18	203427	8.77862	3.81038	1063.38	510.46
IDH2	protein_coding	1.05689	2.08044	3.60474e-08	2.06849e-07	1.03472	0.526553	6.03173	763.558	chr15	90083044	90102504	-	19460	2814	ENSG00000182054.9	3418	8.41394	3.64953	1030.97	496.147
GM2A	protein_coding	1.05724	2.08094	8.06249e-09	5.15782e-08	1.03696	0.526524	4.55405	797.619	chr5	151252891	151270440	+	17549	3896	ENSG00000196743.8	2760	6.35114	2.75696	1077.38	517.859
FOXM1	protein_coding	1.0588	2.0832	6.44821e-08	3.56497e-07	1.03568	0.526467	10.0629	1649.66	chr12	2857680	2877155	-	19475	3649	ENSG00000111206.12	2305	14.0529	6.07298	2229.03	1070.29
RPUSD1	protein_coding	1.14529	2.2119	0.000512565	0.00152274	1.07704	0.526426	1.54398	159.22	chr16	784973	788397	-	3424	2301	ENSG00000007376.7	113000	2.1942	0.893755	219.23	99.21
ZMYND11	protein_coding	1.04512	2.06354	2.44516e-10	2.02382e-09	1.02881	0.526406	10.2275	2300.5	chr10	134464	254637	+	120173	5005	ENSG00000015171.19	10771	14.2233	6.23168	3099.66	1501.35
SKAP2	protein_coding	1.04078	2.05734	1.44328e-08	8.87452e-08	1.02077	0.526293	16.5556	2975.9	chr7	26667061	26864743	-	197682	3998	ENSG00000005020.12	8935	22.984	10.1273	4005.75	1946.05
TSPAN5	protein_coding	1.04567	2.06432	7.27766e-10	5.51668e-09	1.02843	0.526231	23.9332	3781.67	chr4	98470366	98658629	-	188263	3518	ENSG00000168785.7	10098	33.2913	14.5751	5095.85	2467.48
ELOVL7	protein_coding	1.10202	2.14655	5.38659e-05	0.000188984	1.05628	0.526134	0.972598	189.371	chr5	60751790	60844389	-	92599	4341	ENSG00000164181.13	79993	1.36864	0.57656	258.551	120.191
CIAO2A	protein_coding	1.05567	2.07868	1.35727e-08	8.36675e-08	1.03485	0.526121	9.03757	926.032	chr15	64072558	64094018	-	21460	2279	ENSG00000166797.10	84191	12.6047	5.47039	1250.29	601.776
MLLT11	protein_coding	1.10273	2.14761	3.45666e-05	0.00012531	1.05903	0.526027	1.71321	313.328	chr1	151057757	151068497	+	10740	4075	ENSG00000213190.3	10962	2.41554	1.01089	427.856	198.801
NFIB	protein_coding	1.03654	2.0513	1.68424e-09	1.19653e-08	1.019	0.525909	9.87397	4641	chr9	14081842	14398983	-	317141	10459	ENSG00000147862.16	4781	13.6986	6.04936	6240.85	3041.14
AP1S1	protein_coding	1.08665	2.12381	8.55093e-06	3.40207e-05	1.0502	0.525815	5.88901	356.023	chr7	101154399	101161277	+	6878	1347	ENSG00000106367.14	1174	8.26777	3.51026	484.08	227.966
DNAJB6	protein_coding	1.04843	2.06828	3.65536e-10	2.92771e-09	1.03164	0.525648	45.3887	6824.08	chr7	157336965	157417439	+	80474	3347	ENSG00000105993.14	10049	63.2011	27.5763	9200.39	4447.76
CDIP1	protein_coding	1.09061	2.12964	1.59092e-05	6.09287e-05	1.05154	0.52562	1.57274	236.518	chr16	4510674	4538828	-	28154	3346	ENSG00000089486.16	29965	2.20951	0.935975	321.989	151.046
DDB1	protein_coding	1.04374	2.06157	6.36919e-11	5.73831e-10	1.02848	0.5256	18.9069	3831.22	chr11	61299450	61333366	-	33916	4506	ENSG00000167986.13	1642	26.3026	11.5113	5159.38	2503.06
RAB12	protein_coding	1.05096	2.0719	4.52445e-09	2.99207e-08	1.03168	0.525553	13.9279	1342.49	chr18	8609436	8639382	+	29946	2146	ENSG00000206418.4	201475	19.4023	8.45357	1811.38	873.6
UGP2	protein_coding	1.04555	2.06415	2.41778e-10	2.00213e-09	1.02923	0.525436	18.7549	2450.74	chr2	63840939	63891562	+	50623	2908	ENSG00000169764.15	7360	26.0915	11.4182	3302.27	1599.21
CYSTM1	protein_coding	1.06907	2.09809	5.3712e-07	2.57348e-06	1.0415	0.525413	7.64256	522.497	chr5	140174641	140243789	+	69148	1522	ENSG00000120306.10	84418	10.6888	4.59628	707.752	337.242
OPA1	protein_coding	1.03924	2.05514	5.11338e-11	4.67337e-10	1.02432	0.525311	24.028	7754.24	chr3	193593143	193697823	+	104680	7181	ENSG00000198836.9	4976	33.3688	14.6872	10433	5075.53
EXOC7	protein_coding	1.05029	2.07095	5.67643e-09	3.69497e-08	1.0308	0.525298	8.16419	1944.69	chr17	76081016	76103758	-	22742	5300	ENSG00000182473.21	23265	11.3776	4.95083	2622.67	1266.72
EGFR	protein_coding	1.03999	2.05621	5.96235e-12	6.2936e-11	1.02635	0.52522	26.8387	13673.9	chr7	55019020	55211628	+	192608	11333	ENSG00000146648.17	1956	37.2843	16.393	18399.9	8947.85
RAB11FIP3	protein_coding	1.05527	2.0781	1.29469e-08	8.00697e-08	1.03454	0.525099	3.30253	746.264	chr16	425618	523011	+	97393	5027	ENSG00000090565.15	9727	4.60282	2.00224	1007.56	484.964
GGH	protein_coding	1.07263	2.10326	2.40807e-05	8.9459e-05	1.03376	0.524932	4.2235	305.25	chr8	63015084	63039171	-	24087	1607	ENSG00000137563.11	8836	5.91001	2.53699	413.31	197.19
BARX1	protein_coding	1.08038	2.11459	4.95342e-06	2.04203e-05	1.04629	0.524929	3.67408	293.536	chr9	93951621	93955372	-	3751	1777	ENSG00000131668.13	56033	5.15051	2.19766	398.512	188.56
FBRSL1	protein_coding	1.06118	2.08664	1.96322e-07	1.00182e-06	1.03609	0.524885	1.33048	519.808	chr12	132489550	132585188	+	95638	8686	ENSG00000112787.13	57666	1.85728	0.803675	702.485	337.132
C6orf62	protein_coding	1.0403	2.05665	8.41027e-12	8.64276e-11	1.02645	0.52484	62.2774	11572.1	chr6	24704860	24720836	-	15976	4134	ENSG00000112308.12	81688	86.5374	38.0174	15572.9	7571.43
SCFD2	protein_coding	1.08645	2.12351	1.24082e-05	4.82556e-05	1.04871	0.524808	1.90077	272.146	chr4	52872981	53366075	-	493094	3185	ENSG00000184178.15	152579	2.66986	1.13167	369.956	174.335
SCAMP3	protein_coding	1.05613	2.07934	6.17352e-07	2.92268e-06	1.02923	0.524733	11.1632	811.631	chr1	155255978	155262430	-	6452	1617	ENSG00000116521.10	10067	15.5818	6.74461	1095.71	527.553
DFFA	protein_coding	1.04396	2.06188	1.03828e-10	9.00337e-10	1.02834	0.524614	10.072	2997.51	chr1	10456521	10472526	-	16005	6622	ENSG00000160049.11	1676	14.009	6.135	4037.26	1957.76
KLHDC2	protein_coding	1.06907	2.09807	1.76998e-06	7.8269e-06	1.03883	0.524331	1.39934	346.723	chr14	49767607	49786385	+	18778	5514	ENSG00000165516.10	23588	1.95662	0.842055	469.829	223.618
UEVLD	protein_coding	1.04394	2.06185	1.17025e-09	8.55184e-09	1.02637	0.524282	7.10487	1489.85	chr11	18529608	18588746	-	59138	4666	ENSG00000151116.16	55293	9.88047	4.32927	2006.99	972.718
ACAA2	protein_coding	1.07223	2.10268	3.32815e-06	1.40905e-05	1.04002	0.524201	3.1692	467.321	chr18	49782166	49813960	-	31794	3283	ENSG00000167315.17	10449	4.4375	1.9009	633.242	301.4
NDST1	protein_coding	1.0375	2.05267	4.01004e-11	3.72065e-10	1.02282	0.524005	15.7159	5816.08	chr5	150497777	150558211	+	60434	8232	ENSG00000070614.14	3340	21.817	9.61481	7822.18	3809.98
RPP40	protein_coding	1.08607	2.12295	1.25028e-05	4.85903e-05	1.04834	0.523965	4.87279	343.856	chr6	4994731	5004063	-	9332	1572	ENSG00000124787.13	10799	6.84153	2.90406	467.5	220.211
PREB	protein_coding	1.07406	2.10535	2.55755e-06	1.103e-05	1.04243	0.523903	4.14843	403.511	chr2	27130755	27134675	-	3920	2166	ENSG00000138073.13	10113	5.81051	2.48635	547.308	259.713
ARL1	protein_coding	1.04542	2.06396	1.30959e-09	9.44897e-09	1.02766	0.523779	8.14663	1349.45	chr12	101393119	101407820	-	14701	3683	ENSG00000120805.13	400	11.3368	4.95644	1817.77	881.13
ZCRB1	protein_coding	1.05321	2.07514	5.68496e-07	2.71165e-06	1.0267	0.523755	7.09617	583.096	chr12	42312077	42326105	-	14028	1827	ENSG00000139168.7	85437	9.89486	4.29748	786.427	379.764
ATP5MC3	protein_coding	1.05613	2.07935	8.69716e-07	4.0195e-06	1.02853	0.52323	5.12712	1285.62	chr2	175176257	175184607	-	8350	5579	ENSG00000154518.9	518	7.15914	3.0951	1735.92	835.314
MT1E	protein_coding	1.10694	2.15389	8.14846e-05	0.000278232	1.05837	0.523156	3.72392	176.18	chr16	56625474	56627112	+	1638	1052	ENSG00000169715.14	4493	5.2379	2.20994	240.531	111.829
ZDHHC9	protein_coding	1.04222	2.05939	1.65811e-08	1.00903e-07	1.02194	0.522967	6.57381	1390.65	chrX	129803287	129843884	-	40597	4703	ENSG00000188706.12	51114	9.14691	4.00071	1871.69	909.616
APPL1	protein_coding	1.03467	2.04865	2.52465e-10	2.08558e-09	1.01882	0.522842	18.7807	5112.03	chr3	57227736	57273468	+	45732	6058	ENSG00000157500.11	26060	26.0564	11.5051	6871.17	3352.89
PNMA1	protein_coding	1.05048	2.07122	1.52055e-08	9.30947e-08	1.02984	0.522802	10.2292	1190.11	chr14	73711782	73714372	-	2590	2590	ENSG00000176903.4	9240	14.2518	6.20657	1605.32	774.911
IQCK	protein_coding	1.10182	2.14625	6.91471e-05	0.000238824	1.05472	0.522704	1.40689	223.27	chr16	19716455	19858467	+	142012	3535	ENSG00000174628.16	124152	1.98405	0.82973	304.64	141.899
CHCHD2	protein_coding	1.0243	2.03398	1.41124e-05	5.44743e-05	0.992148	0.522448	24.2341	983.307	chr7	56101568	56106576	-	5008	901	ENSG00000106153.12	51142	33.6249	14.8432	1317.58	649.031
NARS	protein_coding	1.03257	2.04566	3.74202e-10	2.98639e-09	1.0165	0.522374	32.1345	4476.36	chr18	57600655	57622173	-	21518	3099	ENSG00000134440.11	4677	44.5515	19.7176	6013.9	2938.82
RMND5A	protein_coding	1.02979	2.04173	9.69099e-10	7.18941e-09	1.01308	0.52235	29.4763	8344.24	chr2	86720172	86778041	+	57869	6301	ENSG00000153561.12	64795	40.843	18.1097	11202.9	5485.58
PAPSS1	protein_coding	1.05289	2.07468	4.9632e-08	2.79364e-07	1.03053	0.522341	5.03662	618.346	chr4	107613665	107720452	-	106787	2731	ENSG00000138801.8	9061	7.02008	3.05316	834.458	402.235
AKTIP	protein_coding	1.06091	2.08624	4.76585e-07	2.3002e-06	1.03419	0.522175	4.55882	513.863	chr16	53491039	53503251	-	12212	2508	ENSG00000166971.16	64400	6.36739	2.75025	694.752	332.973
ARHGAP18	protein_coding	1.05303	2.07488	6.1757e-08	3.42649e-07	1.03035	0.52212	5.08624	1019.09	chr6	129576131	129710225	-	134094	4462	ENSG00000146376.10	93663	7.09049	3.082	1375.66	662.53
HMGN1	protein_coding	1.03769	2.05294	1.07354e-09	7.8991e-09	1.0205	0.522054	37.3213	2636.77	chr21	39342314	39349647	-	7333	1571	ENSG00000205581.10	3150	51.8685	22.7741	3545.75	1727.78
SLC12A2	protein_coding	1.03412	2.04786	2.39639e-10	1.98731e-09	1.01833	0.521763	10.6011	3290.39	chr5	128083765	128189688	+	105923	6903	ENSG00000064651.13	6558	14.7053	6.49692	4422.12	2158.66
SNX2	protein_coding	1.02989	2.04187	3.88744e-08	2.22176e-07	1.00929	0.52171	12.3057	1481.04	chr5	122774995	122830108	+	55113	2679	ENSG00000205302.6	6643	17.0521	7.55923	1989.15	972.916
SRR	protein_coding	1.14204	2.20694	0.000666879	0.00194137	1.07181	0.521694	0.865522	106.265	chr17	2303703	2325260	+	21557	2728	ENSG00000167720.12	63826	1.22971	0.50133	146.255	66.2758
DNM1L	protein_coding	1.03416	2.04792	3.67039e-11	3.42409e-10	1.01967	0.521589	23.9725	5015.33	chr12	32679199	32745650	+	66451	4654	ENSG00000087470.17	10059	33.2634	14.6816	6740.12	3290.55
RAB27A	protein_coding	1.07822	2.11144	4.96195e-05	0.000175345	1.03571	0.521586	1.55611	258.036	chr15	55202965	55289815	-	86850	3699	ENSG00000069974.15	5873	2.18145	0.930765	350.691	165.381
HENMT1	protein_coding	1.06098	2.08634	6.39984e-07	3.01813e-06	1.03366	0.521501	5.44343	521.098	chr1	108648289	108661526	-	13237	2132	ENSG00000162639.15	113802	7.60305	3.2838	704.656	337.539
SRF	protein_coding	1.04148	2.05834	2.90949e-08	1.69745e-07	1.02055	0.521383	10.3325	1949.07	chr6	43171298	43181507	+	10209	4202	ENSG00000112658.7	6722	14.3641	6.30084	2624.31	1273.83
DCTD	protein_coding	1.04888	2.06893	3.12026e-08	1.81361e-07	1.02741	0.521307	10.9364	1113.92	chr4	182890103	182917594	-	27491	2267	ENSG00000129187.14	1635	15.2363	6.63639	1501.92	725.912
ASH2L	protein_coding	1.04773	2.06727	1.03169e-07	5.53382e-07	1.02463	0.521268	4.68597	747.474	chr8	38105241	38140080	+	34839	3552	ENSG00000129691.15	9070	6.52411	2.84783	1008.05	486.9
NFE2L1	protein_coding	1.03352	2.04701	1.0962e-11	1.10656e-10	1.01979	0.521096	31.9205	7677.13	chr17	48048358	48061487	+	13129	5349	ENSG00000082641.15	4779	44.2973	19.5438	10315.3	5038.98
CDH18	protein_coding	1.07298	2.10377	0.000124845	0.000414214	1.02639	0.521075	1.03127	197.854	chr5	19473031	20575873	-	1102842	4271	ENSG00000145526.11	1016	1.44306	0.61949	268.611	127.096
SERINC3	protein_coding	1.03279	2.04598	1.07441e-10	9.30249e-10	1.01764	0.521016	22.8597	4702.37	chr20	44496223	44522109	-	25886	4577	ENSG00000132824.13	10955	31.7093	14.0101	6317.73	3087.01
MTIF2	protein_coding	1.03718	2.05222	5.13126e-10	3.99565e-09	1.02065	0.520813	14.6624	1684.88	chr2	55236594	55269248	-	32654	2556	ENSG00000085760.14	4528	20.3613	8.96352	2266.02	1103.74
SMIM29	protein_coding	1.19885	2.29557	0.00296906	0.00760613	1.09499	0.520783	1.02757	71.3295	chr6	34246379	34249470	-	3091	1549	ENSG00000186577.13	221491	1.47273	0.58241	99.3085	43.3505
STT3A	protein_coding	1.03568	2.05008	3.32746e-10	2.69539e-09	1.01956	0.52071	25.1016	5297.34	chr11	125592794	125623091	+	30297	4694	ENSG00000134910.13	3703	34.8675	15.3357	7120.93	3473.75
C15orf48	protein_coding	1.0713	2.10133	1.05416e-05	4.13727e-05	1.03564	0.520703	7.09067	278.23	chr15	45430528	45433449	+	2921	873	ENSG00000166920.12	84419	9.9136	4.26773	376.722	179.737
ATP5F1C	protein_coding	1.0472	2.06652	8.31871e-08	4.51874e-07	1.02444	0.520687	13.883	726.04	chr10	7788128	7807815	+	19687	1163	ENSG00000165629.19	509	19.329	8.43697	978.25	473.83
FARSB	protein_coding	1.04675	2.06587	3.87074e-08	2.2137e-07	1.02512	0.520619	15.4815	2343.26	chr2	222570535	222656337	-	85802	3369	ENSG00000116120.9	10056	21.5635	9.39951	3157.82	1528.69
TMEM164	protein_coding	1.03957	2.05562	1.21313e-09	8.82481e-09	1.02218	0.520567	6.28144	1617.1	chrX	110002634	110177788	+	175154	5727	ENSG00000157600.11	84187	8.73133	3.83155	2175.89	1058.31
CTXN1	protein_coding	1.11041	2.15907	0.000301881	0.000930958	1.05265	0.520442	2.41073	137.696	chr19	7924484	7926166	-	1682	1274	ENSG00000178531.5	404217	3.40442	1.41705	188.42	86.9725
DCTN2	protein_coding	1.04363	2.06141	6.78826e-08	3.73486e-07	1.02139	0.520306	8.89111	830.325	chr12	57530101	57547331	-	17230	2076	ENSG00000175203.15	10540	12.3723	5.40993	1117.82	542.833
DKC1	protein_coding	1.04304	2.06057	6.40168e-09	4.14654e-08	1.02382	0.520062	61.1942	8112.02	chrX	154762741	154777689	+	14948	2951	ENSG00000130826.17	1736	85.1538	37.2346	10923.2	5300.87
SEC31A	protein_coding	1.03034	2.04251	7.84854e-11	6.95029e-10	1.01552	0.520026	17.4594	4417.88	chr4	82818660	82891266	-	81878	5629	ENSG00000138674.16	22872	24.2035	10.7154	5932.17	2903.58
MBOAT2	protein_coding	1.03691	2.05183	6.01263e-09	3.90046e-08	1.0181	0.519992	4.48214	1562.61	chr2	8852689	9003813	-	151124	7751	ENSG00000143797.11	129642	6.22023	2.74405	2101.47	1023.74
RNASEK	protein_coding	1.08287	2.11825	4.50073e-05	0.000160108	1.04018	0.519977	9.71416	385.352	chr17	7012416	7014494	+	2116	884	ENSG00000219200.11	440400	13.6366	5.79171	523.382	247.322
PKN2	protein_coding	1.02858	2.04002	4.02982e-11	3.73698e-10	1.01427	0.519923	37.5153	11114.5	chr1	88684221	88836255	+	152034	6591	ENSG00000065243.19	5586	51.9847	23.0458	14917.5	7311.54
RPAP3	protein_coding	1.03235	2.04535	2.55314e-10	2.10505e-09	1.01659	0.519865	11.8047	2319.27	chr12	47661248	47706061	-	44813	4370	ENSG00000005175.9	79657	16.3725	7.23682	3115.8	1522.75
NBEAL2	protein_coding	1.04779	2.06736	5.58787e-08	3.11754e-07	1.02559	0.519833	1.55072	615.371	chr3	46979682	47009703	+	30021	8827	ENSG00000160796.16	23218	2.15842	0.94301	829.454	401.289
BABAM2	protein_coding	1.06106	2.08647	3.05434e-05	0.000111936	1.02247	0.519691	4.25986	381.105	chr2	27890728	28338901	+	448173	1990	ENSG00000158019.20	9577	5.95395	2.56578	514.849	247.362
PATL1	protein_coding	1.03369	2.04725	6.26184e-10	4.81896e-09	1.01715	0.519659	24.3739	4458.93	chr11	59636715	59668980	-	32265	4072	ENSG00000166889.13	219988	33.8233	14.9244	5991.93	2925.92
RAB5IF	protein_coding	1.08573	2.12245	3.82165e-05	0.00013755	1.0435	0.519658	8.60682	218.559	chr20	36605733	36612557	+	6824	565	ENSG00000101084.17	55969	12.0783	5.13537	297.123	139.995
CLCN5	protein_coding	1.02775	2.03884	4.47574e-08	2.53512e-07	1.00709	0.519648	5.73691	2766.59	chrX	49922614	50099235	+	176621	10724	ENSG00000171365.16	1184	7.94116	3.53266	3713.03	1820.15
SCYL2	protein_coding	1.02696	2.03773	4.48405e-10	3.52694e-09	1.01101	0.519596	17.1358	4565.94	chr12	100267245	100341724	+	74479	5929	ENSG00000136021.18	55681	23.7331	10.5384	6126.49	3005.4
FBXW11	protein_coding	1.04299	2.06049	8.49881e-09	5.41123e-08	1.02346	0.519588	42.5164	8859.7	chr5	171861548	172006873	-	145325	4641	ENSG00000072803.17	23291	59.1395	25.8933	11930.2	5789.23
FDFT1	protein_coding	1.04335	2.06101	1.84157e-08	1.11236e-07	1.02289	0.519478	7.89209	1629.41	chr8	11795572	11839309	+	43737	4595	ENSG00000079459.12	2222	10.9827	4.80148	2194.21	1064.6
GOLGB1	protein_coding	1.02574	2.03601	4.24491e-08	2.41156e-07	1.00526	0.519472	22.8524	11569.4	chr3	121663198	121749767	-	86569	11257	ENSG00000173230.15	2804	31.6121	14.0928	15518.1	7620.79
TP53I11	protein_coding	1.0295	2.04132	1.71659e-06	7.60855e-06	1.00247	0.51946	4.48114	999.099	chr11	44932347	44951306	-	18959	4953	ENSG00000175274.18	9537	6.22044	2.74184	1340.44	657.761
TRAM2	protein_coding	1.03292	2.04616	2.11295e-10	1.76423e-09	1.01727	0.519392	24.2901	7539.42	chr6	52497401	52576915	-	79514	6908	ENSG00000065308.4	9697	33.7035	14.8766	10129.2	4949.62
CUL4A	protein_coding	1.03046	2.04268	7.98445e-11	7.05602e-10	1.01562	0.51938	10.7375	3406.2	chr13	113208192	113267108	+	58916	7056	ENSG00000139842.14	8451	14.8868	6.58831	4573.85	2238.56
LMNB1	protein_coding	1.0341	2.04784	1.43695e-09	1.02984e-08	1.01683	0.51936	33.674	4496.35	chr5	126777147	126837020	+	59873	2970	ENSG00000113368.11	4001	46.7693	20.5787	6041.95	2950.76
CARM1	protein_coding	1.06514	2.09238	1.33396e-05	5.16547e-05	1.02926	0.519351	2.10513	315.111	chr19	10871512	10923070	+	51558	3330	ENSG00000142453.11	10498	2.94135	1.2689	426.1	204.121
COMMD3	protein_coding	1.14452	2.21072	0.00382491	0.00956787	1.04928	0.519058	1.90966	78.9152	chr10	22315973	22320308	+	4335	923	ENSG00000148444.15	23412	2.70944	1.10988	108.994	48.8367
RANGRF	protein_coding	1.19708	2.29275	0.00321542	0.00816314	1.09201	0.519056	1.25614	74.1525	chr17	8288496	8290092	+	1596	1321	ENSG00000108961.13	29098	1.80225	0.710025	103.212	45.0931
RPS6	protein_coding	1.01949	2.02721	4.21033e-05	0.000150463	0.983987	0.518955	10.3358	1174.92	chr9	19375714	19380254	-	4540	2526	ENSG00000137154.12	6194	14.3297	6.34187	1572.85	776.984
EIF2AK2	protein_coding	1.02884	2.04039	1.20114e-09	8.74785e-09	1.01199	0.518898	15.195	7023.57	chr2	37099209	37157047	-	57838	10276	ENSG00000055332.17	5610	21.0454	9.34456	9427.41	4619.73
CDS2	protein_coding	1.02748	2.03847	2.57975e-10	2.12494e-09	1.01194	0.518891	8.44815	3531.38	chr20	5126785	5197887	+	71102	9298	ENSG00000101290.13	8760	11.702	5.19432	4738.88	2323.88
KDSR	protein_coding	1.0305	2.04273	5.37163e-09	3.51262e-08	1.01214	0.518881	6.10394	1494.41	chr18	63327725	63367510	-	39785	5447	ENSG00000119537.17	2531	8.46331	3.74456	2007.19	981.624
PRKCI	protein_coding	1.02548	2.03564	9.94609e-10	7.36269e-09	1.00895	0.518687	17.6773	3934	chr3	170222364	170305981	+	83617	4950	ENSG00000163558.12	5584	24.4697	10.8849	5276.78	2591.23
NUP188	protein_coding	1.03117	2.04368	7.88438e-10	5.96034e-09	1.01456	0.518591	9.01832	2192.69	chr9	128947698	129007096	+	59398	5405	ENSG00000095319.14	23511	12.5131	5.52353	2944.17	1441.21
SRRM1	protein_coding	1.02928	2.04101	2.8635e-11	2.71429e-10	1.01515	0.51858	53.0845	9672.01	chr1	24643011	24673267	+	30256	4053	ENSG00000133226.16	10250	73.6047	32.5642	12983.2	6360.81
AP2S1	protein_coding	1.07835	2.11162	0.000123596	0.000410465	1.03091	0.518475	3.86389	226.749	chr19	46838135	46850992	-	12857	1305	ENSG00000042753.11	1175	5.41601	2.31177	307.426	146.072
STAU2	protein_coding	1.03211	2.04502	2.29921e-10	1.90857e-09	1.01644	0.51845	6.05086	2051.35	chr8	73420368	73747708	-	327340	7539	ENSG00000040341.17	27067	8.39519	3.70652	2755.43	1347.27
SNX6	protein_coding	1.02895	2.04054	1.24377e-09	9.02231e-09	1.01207	0.518413	12.0256	1876.19	chr14	34561093	34630183	-	69090	3471	ENSG00000129515.18	58533	16.6645	7.38664	2518.81	1233.57
DERL1	protein_coding	1.03473	2.04872	1.31351e-09	9.4692e-09	1.0175	0.51838	28.0651	4373.95	chr8	123013163	123042423	-	29260	3469	ENSG00000136986.9	79139	38.9657	17.1645	5878.98	2868.92
SORT1	protein_coding	1.03042	2.04262	1.76188e-07	9.07203e-07	1.00763	0.51821	2.58793	856.466	chr1	109309567	109397951	-	88384	7361	ENSG00000134243.11	6272	3.58607	1.58979	1150.57	562.366
ITM2B	protein_coding	1.03288	2.04611	3.48195e-08	2.00408e-07	1.01222	0.518047	2.32443	1069.55	chr13	48232611	48270357	+	37746	10224	ENSG00000136156.13	9445	3.2274	1.42147	1436.26	702.833
FURIN	protein_coding	1.04278	2.0602	1.49141e-06	6.66227e-06	1.01502	0.517999	2.67957	546.407	chr15	90868591	90883458	+	14867	4532	ENSG00000140564.11	5045	3.72698	1.63217	735.191	357.623
PFN1	protein_coding	1.02535	2.03546	1.75358e-06	7.76444e-06	0.998607	0.517915	26.4445	2308.33	chr17	4945651	4949014	-	3363	1940	ENSG00000108518.7	5216	36.6966	16.1923	3095.06	1521.6
FBXO21	protein_coding	1.02477	2.03463	7.54021e-09	4.83456e-08	1.00636	0.5179	7.4905	2039.95	chr12	117141987	117190531	-	48544	6061	ENSG00000135108.14	23014	10.3714	4.60962	2736.28	1343.62
ZFAND6	protein_coding	1.0302	2.0423	4.66647e-09	3.08095e-08	1.012	0.517784	31.821	3318.61	chr15	80059567	80138393	+	78826	2322	ENSG00000086666.18	54469	44.1208	19.5211	4456.34	2180.88
POLR2M	protein_coding	1.02907	2.04071	1.29842e-08	8.02709e-08	1.00984	0.517729	10.6923	1507.69	chr15	57706628	57717557	+	10929	3139	ENSG00000255529.8	81488	14.8221	6.56255	2024.44	990.933
SOAT1	protein_coding	1.02684	2.03756	5.95095e-11	5.36999e-10	1.01235	0.517691	12.9485	4030.52	chr1	179293713	179358680	+	64967	6923	ENSG00000057252.12	6646	17.939	7.95789	5407.62	2653.41
MDH1	protein_coding	1.03362	2.04716	4.0044e-08	2.28175e-07	1.01273	0.517613	13.8782	1176.16	chr2	63588608	63607197	+	18589	1884	ENSG00000014641.17	4190	19.273	8.4834	1579.88	772.432
ACADM	protein_coding	1.03524	2.04946	5.47997e-09	3.57662e-08	1.0166	0.517495	11.7874	1449.2	chr1	75724346	75763679	+	39333	2734	ENSG00000117054.13	34	16.3721	7.20274	1947.85	950.554
ICAM1	protein_coding	1.03191	2.04473	7.9789e-10	6.01849e-09	1.01526	0.517469	13.7263	2007.11	chr19	10270834	10286615	+	15781	3252	ENSG00000090339.8	3383	19.0485	8.40414	2695.79	1318.42
SMIM26	protein_coding	1.12627	2.18294	0.000590463	0.00173606	1.05994	0.517409	2.90395	124.35	chr20	18567346	18569563	+	2217	954	ENSG00000232388.4	388789	4.1116	1.6963	170.549	78.15
BOP1	protein_coding	1.05765	2.08154	9.03605e-05	0.000306216	1.0145	0.517358	4.31346	446.37	chr8	144262101	144291370	-	29269	2303	ENSG00000261236.7	23246	6.0246	2.60232	602.611	290.13
MDC1	protein_coding	1.02936	2.04112	4.20705e-10	3.33212e-09	1.01335	0.517221	9.55564	3338.42	chr6	30699806	30717889	-	18083	7770	ENSG00000137337.14	9656	13.255	5.85628	4481.19	2195.65
ABCA3	protein_coding	1.04465	2.06286	1.2771e-07	6.74233e-07	1.0214	0.517198	2.07974	637.061	chr16	2275880	2340746	-	64866	6804	ENSG00000167972.13	21	2.89161	1.26787	857.758	416.364
FKBP5	protein_coding	1.02975	2.04167	4.6077e-10	3.61595e-09	1.01365	0.516831	4.78605	2286.81	chr6	35573584	35728583	-	154999	10628	ENSG00000096060.14	2289	6.63737	2.93473	3070.01	1503.61
EPCAM	protein_coding	1.08433	2.12039	0.000142554	0.000468333	1.03529	0.516739	2.08649	188.458	chr2	47345157	47387034	+	41877	2010	ENSG00000119888.10	4072	2.92474	1.24825	255.862	121.054
PSMB7	protein_coding	1.0415	2.05836	5.90158e-07	2.80559e-06	1.01578	0.516558	19.6643	866.206	chr9	124353465	124415439	-	61974	980	ENSG00000136930.12	5695	27.3617	11.9669	1165.66	566.757
ABCC4	protein_coding	1.02515	2.03517	7.41062e-11	6.5761e-10	1.01058	0.5165	23.1821	6536.8	chr13	95019828	95301446	-	281618	6267	ENSG00000125257.14	10257	32.097	14.2672	8766.38	4307.22
GPHN	protein_coding	1.03999	2.05621	7.41763e-08	4.05503e-07	1.01787	0.516356	3.148	661.759	chr14	66507406	67181803	+	674397	4678	ENSG00000171723.15	10243	4.37491	1.92109	890.631	432.888
RPL7L1	protein_coding	1.02859	2.04003	6.82916e-10	5.21799e-09	1.01223	0.5163	36.9644	7481.99	chr6	42879634	42889925	+	10291	4505	ENSG00000146223.14	285855	51.2491	22.6796	10042.2	4921.81
DHRS7	protein_coding	1.06305	2.08934	7.73445e-06	3.09595e-05	1.0292	0.516274	2.78579	290.959	chr14	60144119	60169856	-	25737	2322	ENSG00000100612.13	51635	3.89371	1.67787	393.52	188.398
GPI	protein_coding	1.02665	2.03728	4.82338e-10	3.77482e-09	1.01065	0.516213	13.4159	2491.01	chr19	34364739	34402413	+	37674	4125	ENSG00000105220.15	2821	18.5905	8.24142	3341.21	1640.8
CAAP1	protein_coding	1.03715	2.05217	1.01161e-06	4.63273e-06	1.01072	0.516198	3.80232	502.983	chr9	26840684	26892804	-	52120	2945	ENSG00000120159.12	79886	5.28145	2.3232	676.933	329.032
INO80C	protein_coding	1.07912	2.11275	6.09925e-05	0.000212245	1.03541	0.516181	1.46477	246.063	chr18	35452229	35497991	-	45762	3743	ENSG00000153391.15	125476	2.05229	0.87725	333.909	158.218
SDHA	protein_coding	1.02999	2.04201	2.20905e-09	1.54245e-08	1.01252	0.516154	16.9929	1826.23	chr5	218240	256700	+	38460	2390	ENSG00000073578.16	6389	23.5755	10.4103	2451.64	1200.82
MRPS18C	protein_coding	1.06356	2.09009	8.72779e-06	3.46679e-05	1.02929	0.516097	4.04981	298.755	chr4	83455964	83462298	+	6334	1643	ENSG00000163319.10	51023	5.65603	2.4436	404.222	193.289
DLL3	protein_coding	1.05408	2.0764	0.000109234	0.000366039	1.01038	0.516086	5.19239	561.039	chr19	39498894	39508481	+	9587	2405	ENSG00000090932.10	10683	7.24925	3.13553	756.907	365.171
SCML1	protein_coding	1.03823	2.05371	5.46268e-07	2.61292e-06	1.01293	0.516064	6.78278	894.33	chrX	17737448	17754988	+	17540	2937	ENSG00000047634.14	6322	9.4263	4.13925	1203.63	585.033
KLHDC3	protein_coding	1.04989	2.07037	1.48244e-06	6.62909e-06	1.02159	0.51591	5.51872	500.6	chr6	43014102	43021298	+	7196	2019	ENSG00000124702.17	116138	7.68834	3.34909	674.983	326.217
PRIM2	protein_coding	1.03345	2.04692	1.94918e-08	1.17074e-07	1.01349	0.515524	15.2916	1887.75	chr6	57314804	57646849	+	332045	2749	ENSG00000146143.17	5558	21.2253	9.35784	2536.9	1238.59
OGFRL1	protein_coding	1.02078	2.02902	7.46329e-10	5.652e-09	1.00471	0.515478	9.78212	3702	chr6	71288802	71308950	+	20148	8415	ENSG00000119900.8	79627	13.5285	6.03574	4960.18	2443.83
PPP4C	protein_coding	1.03432	2.04815	3.90688e-08	2.23138e-07	1.01342	0.515378	13.6107	916.117	chr16	30075989	30085377	+	9388	1497	ENSG00000149923.13	5531	18.8978	8.32365	1230.92	601.316
SERBP1	protein_coding	1.02492	2.03484	1.47123e-10	1.24916e-09	1.00989	0.515312	41.6297	12611	chr1	67407809	67430415	-	22606	6739	ENSG00000142864.14	26135	57.6823	25.5771	16911.3	8310.61
MPC2	protein_coding	1.04161	2.05852	7.46178e-06	2.99452e-05	1.0098	0.515289	4.47628	458.822	chr1	167916728	167937040	-	20312	2279	ENSG00000143158.10	25874	6.22743	2.72514	617.125	300.52
RPL7A	protein_coding	0.994359	1.9922	1.74549e-05	6.63727e-05	0.964282	0.515284	72.8375	2924.14	chr9	133348213	133351426	+	3213	891	ENSG00000148303.16	6130	100.458	45.2171	3892.81	1955.48
FUBP1	protein_coding	1.02241	2.03131	1.0812e-10	9.35651e-10	1.00771	0.515208	61.8136	7012.85	chr1	77948404	77979092	-	30688	2524	ENSG00000162613.16	8880	85.5687	38.0586	9399.26	4626.44
G3BP1	protein_coding	1.02313	2.03233	9.1542e-11	7.9825e-10	1.00851	0.515201	50.6874	23398.5	chr5	151771909	151812785	+	40876	10271	ENSG00000145907.14	10146	70.1862	31.1886	31364.8	15432.3
RAB11B	protein_coding	1.04186	2.05887	2.43912e-07	1.22601e-06	1.01773	0.515159	6.05746	574.754	chr19	8390198	8404434	+	14236	2110	ENSG00000185236.11	9230	8.42562	3.68929	773.658	375.85
PRPF40A	protein_coding	1.02015	2.02813	2.02727e-11	1.96968e-10	1.00659	0.514924	25.2537	9138.96	chr2	152651592	152717981	-	66389	8048	ENSG00000196504.16	55660	34.9383	15.5691	12242.2	6035.69
NFIC	protein_coding	1.02374	2.03318	1.05638e-09	7.77956e-09	1.00724	0.51479	9.34737	3628.87	chr19	3314402	3469217	+	154815	8640	ENSG00000141905.18	4782	12.9437	5.75107	4865.57	2392.17
PTP4A3	protein_coding	1.08321	2.11874	0.000132969	0.000438952	1.0349	0.514713	1.37027	177.461	chr8	141391992	141432454	+	40462	2877	ENSG00000184489.11	11156	1.92084	0.8197	241.228	113.694
AP1M1	protein_coding	1.03776	2.05304	1.55316e-07	8.07512e-07	1.01465	0.514666	1.24691	742.132	chr19	16197577	16245907	+	48330	13238	ENSG00000072958.8	8907	1.7326	0.76121	997.964	486.3
MFF	protein_coding	1.02895	2.04053	3.5168e-08	2.02346e-07	1.00852	0.514642	8.54801	867.867	chr2	227325168	227357836	+	32668	2259	ENSG00000168958.19	56947	11.8521	5.24392	1165.35	570.387
DPY19L4	protein_coding	1.02216	2.03096	1.772e-09	1.25419e-08	1.00528	0.514606	7.64107	2130.71	chr8	94719899	94793836	+	73937	6197	ENSG00000156162.16	286148	10.5832	4.69892	2854.94	1406.48
TCF19	protein_coding	1.0421	2.05922	3.66915e-07	1.79675e-06	1.01724	0.514393	3.97344	587.42	chr6	31158541	31164215	+	5674	3290	ENSG00000137310.11	6941	5.52669	2.42019	790.964	383.876
CAB39	protein_coding	1.03422	2.04801	2.05849e-08	1.23121e-07	1.01415	0.514329	17.5385	3428.4	chr2	230712844	230821075	+	108231	4352	ENSG00000135932.10	51719	24.3559	10.7211	4607.56	2249.25
SPRYD7	protein_coding	1.10321	2.14833	1.32388e-05	5.12759e-05	1.06353	0.514328	2.43593	349.839	chr13	49912705	49936490	-	23785	3203	ENSG00000123178.14	57213	3.43279	1.43907	477.802	221.875
FADS1	protein_coding	1.01989	2.02776	2.46533e-10	2.03854e-09	1.00471	0.514266	18.7266	6594.32	chr11	61799624	61817162	-	17538	7827	ENSG00000149485.18	3992	25.8948	11.5584	8833.05	4355.58
FAM189B	protein_coding	1.05209	2.07353	6.97882e-05	0.000240941	1.01084	0.514181	1.80446	259.452	chr1	155247204	155255483	-	8279	3193	ENSG00000160767.20	10712	2.51703	1.09188	349.557	169.347
CSNK2A1	protein_coding	1.02225	2.03108	7.98621e-10	6.02135e-09	1.00605	0.514119	14.5507	10008.3	chr20	472497	543835	-	71338	15309	ENSG00000101266.18	1457	20.1425	8.95879	13413.4	6603.11
SLC16A2	protein_coding	1.03324	2.04661	1.36566e-07	7.18327e-07	1.01062	0.51406	4.39117	821.377	chrX	74421460	74533917	+	112457	4161	ENSG00000147100.10	6567	6.09591	2.68642	1103.26	539.497
ZDHHC7	protein_coding	1.02923	2.04094	7.91454e-09	5.06507e-08	1.01053	0.513877	22.2467	3552.5	chr16	84974180	85011535	-	37355	3553	ENSG00000153786.12	55625	30.8658	13.6276	4768.61	2336.4
IFT22	protein_coding	1.057	2.0806	2.14226e-05	8.02817e-05	1.02022	0.513824	2.60301	294.215	chr7	101313366	101321823	-	8457	2512	ENSG00000128581.15	64792	3.63458	1.57143	397.129	191.301
SHLD2	protein_coding	1.01931	2.02695	2.73742e-10	2.244e-09	1.00409	0.513809	27.1578	4411.68	chr10	87095195	87191468	+	96273	3614	ENSG00000122376.11	54537	37.5662	16.7494	5909.01	2914.36
PDCD2	protein_coding	1.03195	2.04478	4.90106e-07	2.35946e-06	1.00727	0.513677	4.32223	1079.09	chr6	170575294	170584692	-	9398	5553	ENSG00000071994.10	5134	6.0024	2.64207	1449	709.182
PDZD11	protein_coding	1.05052	2.07127	8.06395e-05	0.000275512	1.00876	0.513658	6.58137	329.881	chrX	70286594	70289979	-	3385	1115	ENSG00000120509.10	51248	9.17542	3.98732	444.512	215.25
PIK3CD	protein_coding	1.04646	2.06546	2.93686e-05	0.000108047	1.00969	0.513443	1.05553	268.864	chr1	9651731	9729114	+	77383	5673	ENSG00000171608.15	5293	1.46723	0.64384	362.714	175.014
PLIN3	protein_coding	1.03982	2.05597	2.58287e-07	1.29295e-06	1.01574	0.513228	10.9918	1151.9	chr19	4838340	4867768	-	29428	2333	ENSG00000105355.8	10226	15.288	6.69555	1550.06	753.741
TMEM167A	protein_coding	1.0131	2.01824	8.72745e-10	6.53126e-09	0.997262	0.513204	24.8762	5177.73	chr5	83052845	83077496	-	24651	4630	ENSG00000174695.9	153339	34.3474	15.4051	6925.28	3430.18
STRADB	protein_coding	1.03556	2.0499	1.31393e-07	6.92182e-07	1.01286	0.513163	5.56014	579.607	chr2	201451668	201480846	+	29178	2317	ENSG00000082146.12	55437	7.72063	3.39965	779.121	380.093
ASAP1	protein_coding	1.01298	2.01807	2.48979e-10	2.05777e-09	0.998098	0.513102	37.1529	10596.5	chr8	130052106	130443660	-	391554	6344	ENSG00000153317.14	50807	51.2988	23.007	14171.7	7021.27
SLC25A13	protein_coding	1.01949	2.0272	4.01504e-10	3.18891e-09	1.00397	0.512991	22.0831	3169.74	chr7	96120219	96322147	-	201928	3193	ENSG00000004864.13	10165	30.5518	13.6143	4245.76	2093.71
PDHB	protein_coding	1.0372	2.05224	1.87255e-07	9.60426e-07	1.01383	0.512938	12.3189	915.14	chr3	58427629	58433857	-	6228	1653	ENSG00000168291.12	5162	17.1227	7.51507	1230.8	599.481
HSP90B1	protein_coding	1.01608	2.02241	2.22948e-11	2.14542e-10	1.00262	0.512916	74.4966	9164.3	chr12	103930333	103947926	+	17593	2734	ENSG00000166598.14	7184	103.018	45.9751	12264.1	6064.51
B4GALNT4	protein_coding	1.03499	2.0491	1.67453e-07	8.65091e-07	1.01195	0.512764	3.99641	618.702	chr11	369803	382116	+	12313	3444	ENSG00000182272.11	338707	5.54957	2.44325	831.495	405.908
LIMK1	protein_coding	1.03667	2.05149	5.75137e-07	2.74027e-06	1.01135	0.5127	2.99689	497.174	chr7	74082932	74122525	+	39593	3687	ENSG00000106683.14	3984	4.16132	1.83245	668.119	326.23
PSMD5	protein_coding	1.02353	2.03288	2.28274e-09	1.58937e-08	1.00635	0.512664	12.7228	1968.81	chr9	120816052	120842984	-	26932	3443	ENSG00000095261.13	5711	17.623	7.82264	2639.59	1298.03
ATP6V0D1	protein_coding	1.04429	2.06236	1.36415e-06	6.13223e-06	1.01664	0.512649	4.64698	384.302	chr16	67438018	67481237	-	43219	1839	ENSG00000159720.11	9114	6.46516	2.82879	517.578	251.027
CLEC16A	protein_coding	1.02488	2.03479	6.98863e-09	4.49776e-08	1.00655	0.512477	3.37674	1144.35	chr16	10944487	11182189	+	237702	7532	ENSG00000038532.15	23274	4.67549	2.07798	1534.64	754.07
PLP2	protein_coding	1.04002	2.05626	1.95862e-06	8.61432e-06	1.01188	0.512418	22.1022	1270.28	chrX	49171925	49175239	+	3314	1279	ENSG00000102007.10	5355	30.7526	13.4517	1709.08	831.479
HMGB1	protein_coding	1.02151	2.03004	7.31148e-09	4.69494e-08	1.0033	0.512267	33.0405	10923.1	chr13	30456703	30617597	-	160894	7353	ENSG00000189403.14	3146	45.7766	20.3045	14636.1	7210.08
FTO	protein_coding	1.0293	2.04103	1.40997e-07	7.39585e-07	1.00689	0.512138	1.80311	1183.46	chr16	53701691	54153406	+	451715	14598	ENSG00000140718.20	79068	2.50203	1.10418	1588.36	778.553
CPOX	protein_coding	1.04822	2.06798	4.3475e-06	1.80618e-05	1.0174	0.511866	3.00659	359.087	chr3	98579445	98593723	-	14278	2658	ENSG00000080819.7	1371	4.18679	1.82639	484.249	233.925
FLNB	protein_coding	1.01374	2.01914	1.33568e-11	1.33024e-10	1.00067	0.511828	35.3603	15510.9	chr3	58008399	58172251	+	163852	9747	ENSG00000136068.14	2317	48.8644	21.8562	20746.5	10275.4
MRPS10	protein_coding	1.02039	2.02846	8.61345e-09	5.47546e-08	1.00207	0.511814	28.7762	2727.41	chr6	42206800	42217865	-	11065	2110	ENSG00000048544.5	55173	39.819	17.7335	3654.32	1800.5
RALGPS2	protein_coding	1.03258	2.04567	1.69195e-07	8.73559e-07	1.0097	0.511776	1.85029	632.027	chr1	178725146	178921841	+	196695	7590	ENSG00000116191.17	55103	2.56683	1.13375	849.065	414.989
TXNRD1	protein_coding	1.00856	2.0119	1.12722e-08	7.02456e-08	0.990588	0.51172	111.078	25177.5	chr12	104215778	104350305	+	134527	5046	ENSG00000198431.15	7296	153.214	68.9413	33637.4	16717.6
VPS53	protein_coding	1.01509	2.02102	2.22201e-08	1.32161e-07	0.996016	0.511664	3.01706	1849.61	chr17	508667	714856	-	206189	13630	ENSG00000141252.19	55275	4.16707	1.86706	2475.28	1223.94
SEC13	protein_coding	1.06034	2.08542	4.94747e-05	0.000174869	1.01977	0.51162	3.93604	379.042	chr3	10300930	10321178	-	20248	2144	ENSG00000157020.17	6396	5.50066	2.37142	512.181	245.904
LSM5	protein_coding	1.02963	2.04151	1.44427e-07	7.55494e-07	1.00717	0.51154	8.06251	1075.92	chr7	32485331	32495283	-	9952	2968	ENSG00000106355.9	23658	11.1897	4.93532	1444.19	707.645
PNPLA2	protein_coding	1.0312	2.04372	4.11456e-07	1.99997e-06	1.00689	0.511443	5.38244	588.18	chr11	818901	825573	+	6672	2428	ENSG00000177666.16	57104	7.46903	3.29585	789.528	386.831
C6orf120	protein_coding	1.0311	2.04358	1.53672e-07	8.00183e-07	1.00844	0.511358	8.34505	1000.42	chr6	169702189	169704856	+	2667	2667	ENSG00000185127.6	387263	11.5827	5.10745	1343.39	657.46
SMN2	protein_coding	1.06744	2.09571	5.73709e-05	0.000200376	1.0254	0.511272	2.68894	209.146	chr5	70049611	70077592	+	27981	1731	ENSG00000205571.13	6607	3.76015	1.61773	283.026	135.266
PRMT3	protein_coding	1.02376	2.03322	5.61212e-08	3.12801e-07	1.00302	0.511243	10.6114	1265.98	chr11	20387529	20509253	+	121724	2653	ENSG00000185238.12	10196	14.7073	6.51549	1696.92	835.034
PODXL	protein_coding	1.05425	2.07664	4.26358e-05	0.000152261	1.01501	0.511124	2.60313	246.839	chr7	131504130	131556609	-	52479	2107	ENSG00000128567.16	5420	3.62719	1.57907	332.747	160.932
DPH2	protein_coding	1.03309	2.04641	4.17176e-06	1.74152e-05	1.00364	0.510972	5.67486	630.918	chr1	43970003	43973369	+	3366	2472	ENSG00000132768.13	1802	7.88283	3.46688	847.246	414.59
PRKAG1	protein_coding	1.02657	2.03718	5.16991e-08	2.89854e-07	1.00577	0.510827	11.0254	960.315	chr12	49002277	49018825	-	16548	1937	ENSG00000181929.12	5571	15.2884	6.76248	1288.19	632.442
VAPA	protein_coding	1.02917	2.04085	3.92831e-08	2.24288e-07	1.00858	0.510801	16.983	5300.63	chr18	9914001	9960021	+	46020	6950	ENSG00000101558.13	9218	23.5582	10.4077	7115.38	3485.88
ALDOA	protein_coding	1.04546	2.06403	1.03909e-05	4.08e-05	1.0123	0.510601	10.0323	347.686	chr16	30064273	30070116	+	6236	771	ENSG00000149925.18	226	13.9648	6.09982	468.164	227.208
PAN2	protein_coding	1.02345	2.03277	1.86251e-08	1.12263e-07	1.0041	0.510425	3.76953	924.585	chr12	56316336	56334053	-	17831	5454	ENSG00000135473.14	9924	5.22154	2.31752	1239.38	609.788
COMMD10	protein_coding	1.02453	2.0343	8.13438e-08	4.42423e-07	1.00323	0.510227	10.7294	773.364	chr5	116084990	116293287	+	208297	1602	ENSG00000145781.8	51397	14.8657	6.59319	1036.68	510.048
PKM	protein_coding	1.00039	2.00054	3.00368e-07	1.48749e-06	0.97868	0.510159	64.9633	9687.37	chr15	72199028	72231822	-	32794	3312	ENSG00000067225.17	5315	89.6547	40.2718	12916.8	6457.94
GINS2	protein_coding	1.06334	2.08976	4.8062e-05	0.000170122	1.02259	0.510118	1.84604	222.01	chr16	85676197	85688999	-	12802	2673	ENSG00000131153.8	51659	2.58092	1.11117	300.216	143.804
EIF2S1	protein_coding	1.01785	2.0249	2.23511e-09	1.55938e-08	1.00098	0.510091	18.4075	4337.61	chr14	67359996	67386516	+	26520	5244	ENSG00000134001.12	1965	25.4635	11.3514	5807.73	2867.49
PAM	protein_coding	1.01925	2.02687	3.54604e-09	2.38823e-08	1.00189	0.509885	5.78986	1416.58	chr5	102865725	103031105	+	165380	5435	ENSG00000145730.20	5066	8.00883	3.5709	1896.93	936.237
CTSB	protein_coding	1.01149	2.016	1.54999e-07	8.06106e-07	0.990069	0.50984	6.28972	1179.83	chr8	11842523	11868229	-	25706	4165	ENSG00000164733.20	1508	8.69394	3.8855	1576.51	783.141
CCND3	protein_coding	1.0747	2.10629	8.42634e-05	0.000287147	1.0299	0.5098	1.50142	265.752	chr6	41934932	42050357	-	115425	3942	ENSG00000112576.12	896	2.10631	0.89653	360.506	170.998
SLC41A2	protein_coding	1.01154	2.01606	3.52057e-07	1.72795e-06	0.988863	0.509586	7.2404	1448.98	chr12	104802552	104928655	-	126103	4449	ENSG00000136052.9	84102	9.98901	4.49179	1937.7	960.258
WDR12	protein_coding	1.01666	2.02323	1.89436e-09	1.33471e-08	0.999998	0.509567	6.02923	2195.63	chr2	202874781	202912226	-	37445	8100	ENSG00000138442.9	55759	8.33935	3.71911	2939	1452.26
GALNT7	protein_coding	1.00926	2.01287	3.04403e-11	2.87267e-10	0.99589	0.509492	41.1796	8706.72	chr4	173168752	173323967	+	155215	4701	ENSG00000109586.11	51809	56.837	25.5222	11634.1	5779.36
CDC20	protein_coding	1.07631	2.10864	1.73662e-06	7.69532e-06	1.04548	0.509436	18.1743	1492.05	chr1	43358954	43363203	+	4249	1829	ENSG00000117399.13	991	25.4851	10.8635	2023.97	960.125
EVI5	protein_coding	1.00862	2.01199	4.33473e-09	2.87637e-08	0.9916	0.509392	6.29724	2105.14	chr1	92508695	92792404	-	283709	7436	ENSG00000067208.14	7813	8.68844	3.90604	2813.14	1397.14
PTEN	protein_coding	1.00594	2.00826	2.88446e-10	2.35326e-09	0.991265	0.509138	21.1802	8596.21	chr10	87863112	87971930	+	108818	9027	ENSG00000171862.10	5728	29.203	13.1574	11478.1	5714.36
PDE5A	protein_coding	1.02091	2.0292	9.60612e-09	6.05696e-08	1.00245	0.509109	49.1727	17070.7	chr4	119494394	119628991	-	134597	7728	ENSG00000138735.15	8654	68.0823	30.2631	22871	11270.3
RNF10	protein_coding	1.01413	2.01969	9.2783e-10	6.91325e-09	0.998195	0.508985	10.3574	1788.57	chr12	120534350	120577594	+	43244	3840	ENSG00000022840.15	9921	14.3144	6.40034	2392.62	1184.52
GFM1	protein_coding	1.00873	2.01214	2.37043e-10	1.96673e-09	0.994069	0.508838	18.9031	3446.54	chr3	158644277	158692575	+	48298	4054	ENSG00000168827.14	85476	26.0843	11.7219	4605.08	2287.99
PDXK	protein_coding	1.00625	2.00868	1.18621e-09	8.65364e-09	0.990478	0.50877	13.3074	6024.31	chr21	43719093	43762307	+	43214	10072	ENSG00000160209.18	8566	18.3516	8.26322	8044.81	4003.81
THYN1	protein_coding	1.17735	2.26161	0.00404053	0.0100309	1.07274	0.50873	1.11281	66.3296	chr11	134248278	134253370	-	5092	1325	ENSG00000151500.14	29087	1.59184	0.63378	92.0102	40.649
NIPAL3	protein_coding	1.03255	2.04564	4.91758e-06	2.02775e-05	1.00279	0.508684	1.36325	402.754	chr1	24415793	24472976	+	57183	6568	ENSG00000001461.16	57185	1.89023	0.83627	541.294	264.215
RBBP9	protein_coding	1.04745	2.06688	8.35151e-05	0.000284735	1.00588	0.508684	1.83287	318.113	chr20	18486539	18497243	-	10704	3861	ENSG00000089050.15	10741	2.55464	1.11111	428.432	207.794
AGPAT2	protein_coding	1.0872	2.12461	0.000447687	0.00134519	1.02961	0.508677	2.57613	175.048	chr9	136673142	136687423	-	14281	1512	ENSG00000169692.12	10555	3.62298	1.52927	237.903	112.192
FER	protein_coding	0.997849	1.99702	8.79439e-08	4.75899e-07	0.978063	0.50855	6.17826	3425.6	chr5	108747821	109196841	+	449020	12332	ENSG00000151422.12	2241	8.49814	3.85839	4566.09	2285.1
HLA-E	protein_coding	1.01122	2.01562	6.94058e-10	5.28714e-09	0.995655	0.508525	17.0384	1993.87	chr6	30489466	30494205	+	4739	2601	ENSG00000204592.8	3133	23.525	10.5517	2665.61	1322.13
ECD	protein_coding	1.01135	2.01579	3.76615e-10	3.00379e-09	0.996237	0.508523	15.0737	2156.17	chr10	73133655	73168071	-	34416	3180	ENSG00000122882.10	11319	20.8187	9.32863	2882.56	1429.77
NUP155	protein_coding	1.00802	2.01114	1.3744e-10	1.17218e-09	0.993758	0.508446	14.7017	5466.47	chr5	37288136	37371181	-	83045	8263	ENSG00000113569.15	9631	20.2987	9.10473	7301.8	3631.15
CHMP3	protein_coding	1.01009	2.01404	1.39079e-09	9.99263e-09	0.994014	0.508404	17.4683	1895.32	chr2	86503430	86563479	-	60049	2413	ENSG00000115561.15	51652	24.1107	10.8259	2533.43	1257.21
KDM1B	protein_coding	1.01749	2.0244	8.49485e-09	5.41123e-08	0.999345	0.508361	4.80604	995.172	chr6	18155328	18223853	+	68525	4603	ENSG00000165097.14	221656	6.64537	2.96671	1332.2	658.139
ZDHHC4	protein_coding	1.03197	2.04481	7.06154e-07	3.30195e-06	1.00661	0.508329	7.84182	718.215	chr7	6577433	6589374	+	11941	2039	ENSG00000136247.14	55146	10.8862	4.79742	964.946	471.483
SFXN1	protein_coding	1.01516	2.02113	3.1402e-09	2.12916e-08	0.99811	0.508162	17.726	3413.39	chr5	175478394	175529742	+	51348	4284	ENSG00000164466.12	94081	24.5142	10.9378	4567.28	2259.5
SC5D	protein_coding	1.00416	2.00577	1.37094e-09	9.85415e-09	0.98837	0.508121	34.8393	4202.1	chr11	121292452	121308694	+	16242	2683	ENSG00000109929.9	6309	48.0202	21.6584	5608.95	2795.25
DPP3	protein_coding	1.01729	2.02412	3.12457e-08	1.8155e-07	0.997675	0.508089	7.10803	914.216	chr11	66480012	66509657	+	29645	2858	ENSG00000254986.7	10072	9.83103	4.38502	1223.47	604.963
BUB1	protein_coding	1.01026	2.01428	7.94736e-10	6e-09	0.994628	0.507921	30.9034	5063.48	chr2	110637697	110678114	-	40417	3643	ENSG00000169679.14	699	42.6968	19.1101	6767.17	3359.79
TXNDC15	protein_coding	1.02457	2.03435	1.88344e-07	9.65431e-07	1.00203	0.507874	3.75144	598.641	chr5	134873802	134901525	+	27723	3548	ENSG00000113621.14	79770	5.19806	2.30483	802.814	394.467
CIAPIN1	protein_coding	1.02458	2.03437	1.54239e-07	8.02401e-07	1.00235	0.507803	9.50803	932.497	chr16	57428168	57447528	-	19360	2182	ENSG00000005194.14	57019	13.1764	5.83962	1250.46	614.53
TOR1AIP2	protein_coding	1.00432	2.006	8.73937e-11	7.65198e-10	0.990513	0.507797	17.3981	11527.6	chr1	179839966	179877803	-	37837	14734	ENSG00000169905.12	163590	23.9835	10.8128	15386.1	7669.17
SEC22C	protein_coding	1.0165	2.02301	6.03857e-08	3.35476e-07	0.996105	0.507724	10.332	1047.25	chr3	42547968	42601080	-	53112	2256	ENSG00000093183.13	9117	14.2883	6.3756	1402.18	692.321
TOX4	protein_coding	1.01368	2.01905	1.04456e-08	6.54525e-08	0.995512	0.507719	6.66087	1410.6	chr14	21476754	21499175	+	22421	4711	ENSG00000092203.13	9878	9.20581	4.11593	1887.19	934
NEBL	protein_coding	1.00632	2.00878	3.52021e-08	2.02474e-07	0.987198	0.507718	6.4227	2868.42	chr10	20779972	21174187	-	394215	9927	ENSG00000078114.18	10529	8.85098	3.99441	3830.7	1906.14
EBP	protein_coding	1.02697	2.03774	1.22489e-05	4.76794e-05	0.995	0.507668	6.92664	552.901	chrX	48521157	48528716	+	7559	1775	ENSG00000147155.10	10682	9.60928	4.24399	741.345	364.457
[truncated: 8,525 more rows]

## Sheet: all genes
name	biotype	log2FC	FC		normFCgene10	pval	padj	shrunkLFC	rLogFC	meanRPKM	normCts	chr	start	end	str	gene_bp	sum_bp	ensembl	entrez	rpkm1	rpkm2	normCts1	normCts2
A2ML1	protein_coding	NA	NA	#VALUE!	#VALUE!	9	9	NA	0	0	0	chr12	8822471	8876785	+	54314	5445	ENSG00000166535.19	144568	0	0	0	0
A2ML1-AS1	antisense	NA	NA	#VALUE!	#VALUE!	9	9	NA	0	0	0	chr12	8776218	8830947	-	54729	452	ENSG00000256661.1	NA	0	0	0	0
A2ML1-AS2	antisense	NA	NA	#VALUE!	#VALUE!	9	9	NA	0	0.00586	0	chr12	8819815	8820713	-	898	386	ENSG00000256904.1	NA	0.01172	0	0	0
A2MP1	transcribed_unprocessed_pseudogene	NA	NA	#VALUE!	#VALUE!	9	9	NA	0	0	0	chr12	9228532	9275817	-	47285	4383	ENSG00000256069.7	3	0	0	0	0
A4GNT	protein_coding	NA	NA	#VALUE!	#VALUE!	9	9	NA	0	0	0	chr3	138123717	138132387	-	8670	1771	ENSG00000118017.3	51146	0	0	0	0
AA06	sense_intronic	NA	NA	#VALUE!	#VALUE!	9	9	NA	0	0	0	chr17	33529786	33533760	-	3974	632	ENSG00000265544.1	100506677	0	0	0	0
AADACL2	protein_coding	NA	NA	#VALUE!	#VALUE!	9	9	NA	0	0	0	chr3	151733926	151757766	+	23840	1487	ENSG00000197953.5	344752	0	0	0	0
AADACL2-AS1	antisense	NA	NA	#VALUE!	#VALUE!	9	9	NA	0	0	0	chr3	151751442	151928168	-	176726	628	ENSG00000242908.6	101928142	0	0	0	0
AADACL3	protein_coding	NA	NA	#VALUE!	#VALUE!	9	9	NA	0	0	0	chr1	12716142	12728400	+	12258	3662	ENSG00000188984.11	126767	0	0	0	0
AADACL4	protein_coding	NA	NA	#VALUE!	#VALUE!	9	9	NA	0	0	0	chr1	12644546	12667086	+	22540	1575	ENSG00000204518.2	343066	0	0	0	0
AADACP1	transcribed_unprocessed_pseudogene	2.78785	6.90599	2.21568	2.22095	0.458162	9	0.316586	0.0923034	0.0078225	0.699588	chr3	151770427	151784894	+	14467	2012	ENSG00000240602.7	201651	0.015645	0	1.39918	0
AARSP1	processed_pseudogene	NA	NA	#VALUE!	#VALUE!	9	9	NA	0	0	0	chr4	132592083	132592536	+	453	453	ENSG00000249038.2	NA	0	0	0	0
ABBA01000935.2	unprocessed_pseudogene	1.2668	2.40628	0.772017	0.773853	0.799154	9	0.0739414	0.0165158	0.0069575	0.25	chr3	91374235	91513775	-	139540	838	ENSG00000283544.1	NA	0.013915	0	0.5	0
ABBA01006766.1	processed_pseudogene	NA	NA	#VALUE!	#VALUE!	9	9	NA	0	0	0	chr17	22056586	22056755	-	169	169	ENSG00000265233.1	NA	0	0	0	0
ABCA8	protein_coding	NA	NA	#VALUE!	#VALUE!	9	9	NA	0	0	0	chr17	68867291	68955392	-	88101	6125	ENSG00000141338.13	10351	0	0	0	0
ABCA9-AS1	antisense	NA	NA	#VALUE!	#VALUE!	9	9	NA	0	0	0	chr17	69004713	69022196	+	17483	941	ENSG00000231749.3	104355297	0	0	0	0
ABCB10P1	processed_pseudogene	NA	NA	#VALUE!	#VALUE!	9	9	NA	0	0	0	chr15	23179868	23182049	+	2181	2181	ENSG00000274099.1	NA	0	0	0	0
ABCB10P3	processed_pseudogene	NA	NA	#VALUE!	#VALUE!	9	9	NA	0	0	0	chr15	28402867	28405033	+	2166	2166	ENSG00000261524.1	NA	0	0	0	0
ABCB10P4	processed_pseudogene	NA	NA	#VALUE!	#VALUE!	9	9	NA	0	0	0	chr15	28506624	28508808	-	2184	2184	ENSG00000260053.2	NA	0	0	0	0
ABCB11	protein_coding	1.10246	2.1472	0.688896	0.690534	0.825122	9	0.0739414	0.0137945	0.00101	0.199588	chr2	168920780	169031324	-	110544	6934	ENSG00000073734.9	8647	0.00202	0	0.399176	0
ABCC9	protein_coding	NA	NA	#VALUE!	#VALUE!	9	9	NA	0	0	0	chr12	21797400	21942529	-	145129	11616	ENSG00000069431.11	10060	0	0	0	0
ABCD1P2	unprocessed_pseudogene	NA	NA	#VALUE!	#VALUE!	9	9	NA	0	0.0008775	0	chr10	38601417	38605609	+	4192	1601	ENSG00000215151.4	NA	0.001755	0	0	0
ABCD1P3	unprocessed_pseudogene	NA	NA	#VALUE!	#VALUE!	9	9	NA	0	0	0	chr16	32475050	32478250	-	3200	605	ENSG00000261233.2	NA	0	0	0	0
ABCD1P4	unprocessed_pseudogene	NA	NA	#VALUE!	#VALUE!	9	9	NA	0	0	0	chr22	16387693	16390887	+	3194	604	ENSG00000225293.1	NA	0	0	0	0
ABCD1P5	unprocessed_pseudogene	NA	NA	#VALUE!	#VALUE!	9	9	NA	0	0	0	chr2	91840600	91843802	+	3202	754	ENSG00000214330.4	NA	0	0	0	0
ABCF2P1	processed_pseudogene	NA	NA	#VALUE!	#VALUE!	9	9	NA	0	0	0	chr3	88317155	88319022	+	1867	1867	ENSG00000242159.1	NA	0	0	0	0
ABCF2P2	unprocessed_pseudogene	NA	NA	#VALUE!	#VALUE!	9	9	NA	0	0	0	chr7	72103180	72104209	+	1029	296	ENSG00000228769.1	NA	0	0	0	0
ABHD12B	protein_coding	NA	NA	#VALUE!	#VALUE!	9	9	NA	0	0	0	chr14	50872159	50904970	+	32811	1708	ENSG00000131969.14	145447	0	0	0	0
ABHD15-AS1	antisense	NA	NA	#VALUE!	#VALUE!	9	9	NA	0	0.004805	0	chr17	29560546	29707090	+	146544	187	ENSG00000264031.1	NA	0.00961	0	0	0
ABHD16B	protein_coding	NA	NA	#VALUE!	#VALUE!	9	9	NA	0	0	0	chr20	63861497	63862988	+	1491	1491	ENSG00000183260.7	140701	0	0	0	0
ABHD17AP1	unprocessed_pseudogene	NA	NA	#VALUE!	#VALUE!	9	9	NA	0	0	0	chr1	148146394	148149566	+	3172	933	ENSG00000198658.4	NA	0	0	0	0
ABHD17AP3	unprocessed_pseudogene	NA	NA	#VALUE!	#VALUE!	9	9	NA	0	0	0	chr1	214605469	214608840	-	3371	1137	ENSG00000250536.1	NA	0	0	0	0
ABHD17AP4	processed_pseudogene	NA	NA	#VALUE!	#VALUE!	9	9	NA	0	0	0	chr22	20667835	20670984	-	3149	909	ENSG00000229107.2	NA	0	0	0	0
ABHD17AP5	processed_pseudogene	NA	NA	#VALUE!	#VALUE!	9	9	NA	0	0	0	chr22	22114843	22118005	-	3162	923	ENSG00000263366.2	NA	0	0	0	0
ABHD17AP6	unprocessed_pseudogene	NA	NA	#VALUE!	#VALUE!	9	9	NA	0	0	0	chr17	20814619	20844257	+	29638	1044	ENSG00000226981.2	NA	0	0	0	0
ABHD17AP7	unprocessed_pseudogene	NA	NA	#VALUE!	#VALUE!	9	9	NA	0	0	0	chr16	32726614	32729537	-	2923	595	ENSG00000260864.1	NA	0	0	0	0
ABHD17AP8	unprocessed_pseudogene	NA	NA	#VALUE!	#VALUE!	9	9	NA	0	0	0	chr16	32199901	32202822	+	2921	574	ENSG00000260540.2	NA	0	0	0	0
ABHD17AP9	unprocessed_pseudogene	NA	NA	#VALUE!	#VALUE!	9	9	NA	0	0	0	chr16	33140849	33143797	+	2948	548	ENSG00000261536.2	NA	0	0	0	0
ABI1P1	unprocessed_pseudogene	1.2668	2.40628	0.772017	0.773853	0.799154	9	0.0739414	0.0165158	0.00366	0.25	chr14	55546673	55548123	+	1450	1120	ENSG00000271484.1	NA	0.00732	0	0.5	0
ABRA	protein_coding	NA	NA	#VALUE!	#VALUE!	9	9	NA	0	0	0	chr8	106759482	106770245	-	10763	2755	ENSG00000174429.3	137735	0	0	0	0
ABT1P1	processed_pseudogene	NA	NA	#VALUE!	#VALUE!	9	9	NA	0	0	0	chr4	99022310	99023131	-	821	821	ENSG00000250496.2	NA	0	0	0	0
AC000032.1	antisense	NA	NA	#VALUE!	#VALUE!	9	9	NA	0	0	0	chr1	109693116	109693742	-	626	491	ENSG00000260246.1	NA	0	0	0	0
AC000035.1	antisense	NA	NA	#VALUE!	#VALUE!	9	9	NA	0	0	0	chr22	29480219	29481113	-	894	343	ENSG00000282816.1	NA	0	0	0	0
AC000036.1	antisense	NA	NA	#VALUE!	#VALUE!	9	9	NA	0	0	0	chr22	50735824	50738139	-	2315	2030	ENSG00000225929.1	105373100	0	0	0	0
AC000041.1	unprocessed_pseudogene	NA	NA	#VALUE!	#VALUE!	9	9	NA	0	0	0	chr22	29423179	29423193	-	4039	14	ENSG00000242156.1	NA	0	0	0	0
AC000061.1	antisense	NA	NA	#VALUE!	#VALUE!	9	9	NA	0	0	0	chr7	117604790	117647415	-	42625	376	ENSG00000083622.8	NA	0	0	0	0
AC000067.1	lincRNA	NA	NA	#VALUE!	#VALUE!	9	9	NA	0	0	0	chr22	19667022	19667555	+	533	287	ENSG00000225007.1	NA	0	0	0	0
AC000068.2	antisense	2.15535	4.45477	1.42924	1.43264	0.632608	9	0.183861	0.055066	0.016835	0.449588	chr22	19456502	19456962	+	460	460	ENSG00000273212.1	NA	0.03367	0	0.899176	0
AC000077.1	processed_pseudogene	NA	NA	#VALUE!	#VALUE!	9	9	NA	0	0	0	chr22	19630749	19633574	-	2825	953	ENSG00000230485.1	NA	0	0	0	0
AC000099.1	antisense	NA	NA	#VALUE!	#VALUE!	9	9	NA	0	0	0	chr7	127215126	127229921	+	14795	1912	ENSG00000236340.5	101928333	0	0	0	0
AC000111.1	processed_pseudogene	NA	NA	#VALUE!	#VALUE!	9	9	NA	0	0	0	chr7	117586206	117586416	-	210	210	ENSG00000234001.1	NA	0	0	0	0
AC000111.2	processed_pseudogene	1.10246	2.1472	0.688896	0.690534	0.825122	9	0.0739414	0.0137945	0.022585	0.199588	chr7	117487736	117487929	+	193	193	ENSG00000237974.1	NA	0.04517	0	0.399176	0
AC000120.2	protein_coding	NA	NA	#VALUE!	#VALUE!	9	9	NA	0	0	0	chr7	92142829	92142952	-	11146	123	ENSG00000285772.1	NA	0	0	0	0
AC000123.1	antisense	NA	NA	#VALUE!	#VALUE!	9	9	NA	0	0	0	chr7	127350127	127351523	+	1396	516	ENSG00000224138.1	NA	0	0	0	0
AC000124.1	lincRNA	NA	NA	#VALUE!	#VALUE!	9	9	NA	0	0	0	chr7	127476882	127485804	+	8922	957	ENSG00000226770.1	100506682	0	0	0	0
AC000362.1	processed_pseudogene	NA	NA	#VALUE!	#VALUE!	9	9	NA	0	0	0	chr7	126980966	126981778	+	812	425	ENSG00000230820.2	NA	0	0	0	0
AC000367.1	processed_pseudogene	NA	NA	#VALUE!	#VALUE!	9	9	NA	0	0	0	chr7	126868766	126870532	-	1766	1766	ENSG00000224981.1	NA	0	0	0	0
AC000372.1	antisense	NA	NA	#VALUE!	#VALUE!	9	9	NA	0	0	0	chr7	126378969	126424185	+	45216	646	ENSG00000241921.1	NA	0	0	0	0
AC000374.1	processed_pseudogene	NA	NA	#VALUE!	#VALUE!	9	9	NA	0	0	0	chr7	126511134	126512879	+	1745	1745	ENSG00000227249.1	NA	0	0	0	0
AC002056.2	antisense	NA	NA	#VALUE!	#VALUE!	9	9	NA	0	0	0	chr22	50740592	50743520	-	2928	284	ENSG00000254499.1	NA	0	0	0	0
AC002064.1	lincRNA	NA	NA	#VALUE!	#VALUE!	9	9	NA	0	0	0	chr7	90312495	90322592	+	10097	733	ENSG00000225498.1	NA	0	0	0	0
AC002064.2	antisense	NA	NA	#VALUE!	#VALUE!	9	9	NA	0	0	0	chr7	90266033	90270216	-	4183	289	ENSG00000234459.1	NA	0	0	0	0
AC002069.1	processed_pseudogene	NA	NA	#VALUE!	#VALUE!	9	9	NA	0	0	0	chr7	88512028	88513187	-	1159	1159	ENSG00000235639.1	NA	0	0	0	0
AC002069.2	processed_pseudogene	NA	NA	#VALUE!	#VALUE!	9	9	NA	0	0	0	chr7	88455308	88456191	+	883	883	ENSG00000270812.1	NA	0	0	0	0
AC002074.2	processed_transcript	NA	NA	#VALUE!	#VALUE!	9	9	NA	0	0	0	chr7	94311137	94347063	+	35926	680	ENSG00000285964.1	107986821	0	0	0	0
AC002075.1	processed_pseudogene	NA	NA	#VALUE!	#VALUE!	9	9	NA	0	0	0	chr7	93777838	93778514	+	676	676	ENSG00000225898.1	NA	0	0	0	0
AC002075.2	processed_pseudogene	NA	NA	#VALUE!	#VALUE!	9	9	NA	0	0	0	chr7	93669825	93670077	-	252	252	ENSG00000237729.2	NA	0	0	0	0
AC002076.1	antisense	NA	NA	#VALUE!	#VALUE!	9	9	NA	0	0	0	chr7	93890912	93893601	+	2689	527	ENSG00000234695.1	105375401	0	0	0	0
AC002076.2	unprocessed_pseudogene	NA	NA	#VALUE!	#VALUE!	9	9	NA	0	0	0	chr7	93914986	93915108	+	122	122	ENSG00000278388.1	NA	0	0	0	0
AC002090.1	TEC	NA	NA	#VALUE!	#VALUE!	9	9	NA	0	0	0	chr17	51761259	51763397	-	2138	2138	ENSG00000279743.1	NA	0	0	0	0
AC002091.1	lincRNA	NA	NA	#VALUE!	#VALUE!	9	9	NA	0	0	0	chr17	8967522	8976995	+	9473	557	ENSG00000265975.1	NA	0	0	0	0
AC002091.2	lincRNA	NA	NA	#VALUE!	#VALUE!	9	9	NA	0	0	0	chr17	8965895	8967070	+	1175	402	ENSG00000266389.1	NA	0	0	0	0
AC002094.2	antisense	NA	NA	#VALUE!	#VALUE!	9	9	NA	0	0	0	chr17	28361600	28362859	-	1259	1121	ENSG00000265618.1	NA	0	0	0	0
AC002094.5	TEC	NA	NA	#VALUE!	#VALUE!	9	9	NA	0	0	0	chr17	28373672	28374301	-	629	629	ENSG00000279532.1	NA	0	0	0	0
AC002101.1	antisense	NA	NA	#VALUE!	#VALUE!	9	9	NA	0	0	0	chr9	133611797	133633099	-	21302	1990	ENSG00000261018.1	NA	0	0	0	0
AC002115.1	lincRNA	NA	NA	#VALUE!	#VALUE!	9	9	NA	0	0	0	chr19	35608284	35612666	-	4382	568	ENSG00000267626.1	NA	0	0	0	0
AC002127.1	processed_pseudogene	NA	NA	#VALUE!	#VALUE!	9	9	NA	0	0	0	chr7	88749469	88749694	+	225	225	ENSG00000227979.1	NA	0	0	0	0
AC002127.2	lincRNA	NA	NA	#VALUE!	#VALUE!	9	9	NA	0	0	0	chr7	88710630	88756725	+	46095	792	ENSG00000233420.1	NA	0	0	0	0
AC002128.2	antisense	2.15535	4.45477	1.42924	1.43264	0.632608	9	0.183861	0.055066	0.0187575	0.449588	chr19	35251439	35253639	-	2200	618	ENSG00000271366.1	NA	0.037515	0	0.899176	0
AC002306.1	antisense	NA	NA	#VALUE!	#VALUE!	9	9	NA	0	0	0	chr19	19606349	19608660	+	2311	937	ENSG00000259242.2	NA	0	0	0	0
AC002310.3	unprocessed_pseudogene	1.2668	2.40628	0.772017	0.773853	0.799154	9	0.0739414	0.0165158	0.00777	0.25	chr16	30537201	30538231	-	1030	723	ENSG00000260494.1	NA	0.01554	0	0.5	0
AC002347.2	antisense	NA	NA	#VALUE!	#VALUE!	9	9	NA	0	0	0	chr17	10680733	10683988	+	3255	171	ENSG00000263388.1	NA	0	0	0	0
AC002351.1	lincRNA	NA	NA	#VALUE!	#VALUE!	9	9	NA	0	0	0	chr12	110951682	110957812	-	6130	590	ENSG00000258240.5	105369980	0	0	0	0
AC002366.1	processed_pseudogene	NA	NA	#VALUE!	#VALUE!	9	9	NA	0	0	0	chrX	11334232	11335901	-	1669	1190	ENSG00000232392.1	NA	0	0	0	0
AC002367.1	processed_pseudogene	NA	NA	#VALUE!	#VALUE!	9	9	NA	0	0	0	chrX	28659064	28659469	-	405	405	ENSG00000226436.1	NA	0	0	0	0
AC002368.1	antisense	NA	NA	#VALUE!	#VALUE!	9	9	NA	0	0	0	chrX	148498112	148500615	-	2503	388	ENSG00000237741.1	NA	0	0	0	0
AC002375.1	lincRNA	NA	NA	#VALUE!	#VALUE!	9	9	NA	0	0	0	chr12	110831778	110845963	+	14185	581	ENSG00000257268.1	NA	0	0	0	0
AC002383.1	lincRNA	NA	NA	#VALUE!	#VALUE!	9	9	NA	0	0	0	chr7	89443973	89494262	+	50289	671	ENSG00000227863.2	NA	0	0	0	0
AC002386.1	lincRNA	NA	NA	#VALUE!	#VALUE!	9	9	NA	0	0	0	chr7	109322319	109326315	-	3996	398	ENSG00000230941.1	NA	0	0	0	0
AC002398.1	antisense	NA	NA	#VALUE!	#VALUE!	9	9	NA	0	0	0	chr19	35769143	35771028	-	1885	427	ENSG00000267049.1	NA	0	0	0	0
AC002400.1	processed_pseudogene	NA	NA	#VALUE!	#VALUE!	9	9	NA	0	0	0	chr16	23500904	23501630	+	726	726	ENSG00000261528.2	NA	0	0	0	0
AC002401.1	antisense	NA	NA	#VALUE!	#VALUE!	9	9	NA	0	0	0	chr17	50135585	50146176	+	10591	468	ENSG00000236472.1	NA	0	0	0	0
AC002401.2	antisense	1.2668	2.40628	0.772017	0.773853	0.799154	9	0.0739414	0.0165158	0.0090825	0.25	chr17	50100703	50101920	-	1217	430	ENSG00000250282.1	NA	0.018165	0	0.5	0
AC002401.3	antisense	NA	NA	#VALUE!	#VALUE!	9	9	NA	0	0.0066025	0	chr17	50098459	50098899	-	440	440	ENSG00000275025.1	NA	0.013205	0	0	0
AC002428.1	lincRNA	NA	NA	#VALUE!	#VALUE!	9	9	NA	0	0	0	chr5	135900352	135918161	-	17809	771	ENSG00000253927.1	NA	0	0	0	0
AC002428.2	lincRNA	NA	NA	#VALUE!	#VALUE!	9	9	NA	0	0	0	chr5	135897636	135900250	+	2614	414	ENSG00000254239.1	NA	0	0	0	0
AC002429.2	antisense	NA	NA	#VALUE!	#VALUE!	9	9	NA	0	0	0	chr7	95035730	95214332	-	178602	4025	ENSG00000236197.3	NA	0	0	0	0
AC002451.1	antisense	NA	NA	#VALUE!	#VALUE!	9	9	NA	0	0	0	chr7	95596681	95613719	+	17038	771	ENSG00000231170.5	NA	0	0	0	0
AC002456.1	antisense	1.10246	2.1472	0.688896	0.690534	0.825122	9	0.0739414	0.0137945	0.0072225	0.199588	chr7	90590618	90597353	-	6735	616	ENSG00000223969.5	NA	0.014445	0	0.399176	0
AC002460.1	processed_transcript	NA	NA	#VALUE!	#VALUE!	9	9	NA	0	0	0	chr4	148940940	148942378	-	1438	370	ENSG00000249317.1	105377480	0	0	0	0
AC002464.1	antisense	NA	NA	#VALUE!	#VALUE!	9	9	NA	0	0	0	chr6	110477906	110479436	+	1530	1530	ENSG00000260188.1	NA	0	0	0	0
AC002465.1	antisense	NA	NA	#VALUE!	#VALUE!	9	9	NA	0	0	0	chr7	117300860	117322236	+	21376	349	ENSG00000238202.1	NA	0	0	0	0
AC002472.1	antisense	NA	NA	#VALUE!	#VALUE!	9	9	NA	0	0.00376	0	chr22	21031356	21043969	+	12613	563	ENSG00000226872.1	NA	0.00752	0	0	0
AC002472.4	unprocessed_pseudogene	NA	NA	#VALUE!	#VALUE!	9	9	NA	0	0	0	chr22	21071081	21081018	-	9937	272	ENSG00000284665.1	NA	0	0	0	0
AC002486.1	processed_pseudogene	NA	NA	#VALUE!	#VALUE!	9	9	NA	0	0	0	chr7	20641557	20641948	-	391	391	ENSG00000223866.1	NA	0	0	0	0
AC002486.2	processed_pseudogene	NA	NA	#VALUE!	#VALUE!	9	9	NA	0	0	0	chr7	20588989	20590085	+	1096	590	ENSG00000231525.1	NA	0	0	0	0
AC002487.1	processed_pseudogene	NA	NA	#VALUE!	#VALUE!	9	9	NA	0	0	0	chr7	108720607	108721601	-	994	994	ENSG00000270425.1	NA	0	0	0	0
AC002504.1	processed_pseudogene	NA	NA	#VALUE!	#VALUE!	9	9	NA	0	0	0	chrX	25029544	25030235	+	691	691	ENSG00000214111.3	NA	0	0	0	0
AC002511.1	lincRNA	NA	NA	#VALUE!	#VALUE!	9	9	NA	0	0	0	chr19	35432956	35434642	-	1686	1000	ENSG00000232680.2	NA	0	0	0	0
AC002511.2	lincRNA	NA	NA	#VALUE!	#VALUE!	9	9	NA	0	0	0	chr19	35424061	35424652	-	591	450	ENSG00000233214.1	NA	0	0	0	0
AC002524.1	processed_pseudogene	2.29617	4.91151	1.57578	1.57953	0.627474	9	0.180132	0.0609689	0.0240925	0.5	chrX	14244381	14244928	+	547	547	ENSG00000233247.3	NA	0.048185	0	1	0
AC002525.1	TEC	NA	NA	#VALUE!	#VALUE!	9	9	NA	0	0	0	chr13	31960324	31961946	-	1622	1622	ENSG00000279314.1	NA	0	0	0	0
AC002540.1	TEC	NA	NA	#VALUE!	#VALUE!	9	9	NA	0	0	0	chr7	96118646	96119995	+	1349	1349	ENSG00000279067.1	NA	0	0	0	0
AC002542.1	processed_pseudogene	NA	NA	#VALUE!	#VALUE!	9	9	NA	0	0	0	chr7	117187547	117187740	-	193	193	ENSG00000227532.1	NA	0	0	0	0
AC002543.1	processed_pseudogene	NA	NA	#VALUE!	#VALUE!	9	9	NA	0	0	0	chr7	116873453	116876376	-	2923	1954	ENSG00000235945.1	NA	0	0	0	0
AC002545.1	processed_pseudogene	NA	NA	#VALUE!	#VALUE!	9	9	NA	0	0	0	chr17	69707192	69707373	-	181	181	ENSG00000267184.1	NA	0	0	0	0
AC002546.1	lincRNA	NA	NA	#VALUE!	#VALUE!	9	9	NA	0	0	0	chr17	69477138	69501755	-	24617	584	ENSG00000267653.1	NA	0	0	0	0
AC002563.1	antisense	1.10246	2.1472	0.688896	0.690534	0.825122	9	0.0739414	0.0137945	0.010795	0.199588	chr12	119699767	119701011	+	1244	451	ENSG00000255692.1	NA	0.02159	0	0.399176	0
AC002984.1	processed_pseudogene	NA	NA	#VALUE!	#VALUE!	9	9	NA	0	0	0	chr19	36173405	36173853	-	448	448	ENSG00000267005.1	NA	0	0	0	0
AC003001.1	lincRNA	NA	NA	#VALUE!	#VALUE!	9	9	NA	0	0	0	chrX	85210705	85219698	+	8993	1135	ENSG00000235461.1	101928128	0	0	0	0
AC003001.2	processed_pseudogene	NA	NA	#VALUE!	#VALUE!	9	9	NA	0	0	0	chrX	85207186	85210649	+	3463	831	ENSG00000276391.1	NA	0	0	0	0
AC003009.1	antisense	NA	NA	#VALUE!	#VALUE!	9	9	NA	0	0	0	chr16	13331367	13332583	-	1216	686	ENSG00000262011.1	NA	0	0	0	0
AC003035.2	lincRNA	NA	NA	#VALUE!	#VALUE!	9	9	NA	0	0	0	chrX	13955392	13963904	+	8512	696	ENSG00000233535.1	NA	0	0	0	0
AC003045.1	processed_pseudogene	NA	NA	#VALUE!	#VALUE!	9	9	NA	0	0	0	chr7	117439981	117440780	-	799	713	ENSG00000214684.2	NA	0	0	0	0
AC003070.1	antisense	NA	NA	#VALUE!	#VALUE!	9	9	NA	0	0	0	chr17	45396931	45397477	+	546	457	ENSG00000267344.1	NA	0	0	0	0
AC003071.1	processed_pseudogene	NA	NA	#VALUE!	#VALUE!	9	9	NA	0	0	0	chr22	30136672	30137681	-	1009	789	ENSG00000225971.1	NA	0	0	0	0
AC003071.2	processed_pseudogene	NA	NA	#VALUE!	#VALUE!	9	9	NA	0	0	0	chr22	30105093	30105408	-	315	315	ENSG00000226573.1	NA	0	0	0	0
AC003084.1	lincRNA	NA	NA	#VALUE!	#VALUE!	9	9	NA	0	0	0	chr7	117998857	118004045	-	5188	435	ENSG00000234826.1	NA	0	0	0	0
AC003087.1	lincRNA	NA	NA	#VALUE!	#VALUE!	9	9	NA	0	0	0	chr7	23891703	23897335	-	5632	499	ENSG00000227930.1	NA	0	0	0	0
AC003092.1	lincRNA	NA	NA	#VALUE!	#VALUE!	9	9	NA	0	0	0	chr7	94022832	94066661	+	43829	1064	ENSG00000236453.5	NA	0	0	0	0
AC003092.2	lincRNA	NA	NA	#VALUE!	#VALUE!	9	9	NA	0	0	0	chr7	94071758	94077157	-	5399	446	ENSG00000236938.1	NA	0	0	0	0
AC003098.1	antisense	NA	NA	#VALUE!	#VALUE!	9	9	NA	0	0	0	chr17	43782803	43784682	-	1879	494	ENSG00000267604.1	NA	0	0	0	0
AC003101.3	TEC	NA	NA	#VALUE!	#VALUE!	9	9	NA	0	0	0	chr17	31533170	31533938	-	768	768	ENSG00000278977.1	NA	0	0	0	0
AC003666.1	lincRNA	1.2668	2.40628	0.772017	0.773853	0.799154	9	0.0739414	0.0165158	0.0060775	0.25	chrX	10242338	10365323	+	122985	611	ENSG00000227042.1	NA	0.012155	0	0.5	0
AC003669.1	processed_pseudogene	NA	NA	#VALUE!	#VALUE!	9	9	NA	0	0	0	chrX	15646166	15646875	-	709	611	ENSG00000237539.1	NA	0	0	0	0
AC003684.1	lincRNA	NA	NA	#VALUE!	#VALUE!	9	9	NA	0	0	0	chrX	9249919	9275206	+	25287	1715	ENSG00000228543.1	NA	0	0	0	0
AC003685.1	lincRNA	NA	NA	#VALUE!	#VALUE!	9	9	NA	0	0	0	chrX	8863860	8867601	-	3741	466	ENSG00000229012.1	NA	0	0	0	0
AC003685.2	processed_pseudogene	NA	NA	#VALUE!	#VALUE!	9	9	NA	0	0	0	chrX	8856664	8857059	-	395	395	ENSG00000231619.1	NA	0	0	0	0
AC003686.1	processed_pseudogene	NA	NA	#VALUE!	#VALUE!	9	9	NA	0	0	0	chr12	47484688	47485722	+	1034	1034	ENSG00000257807.1	NA	0	0	0	0
AC003950.1	lincRNA	NA	NA	#VALUE!	#VALUE!	9	9	NA	0	0	0	chr17	57196080	57213300	-	17220	730	ENSG00000285785.1	NA	0	0	0	0
AC003956.1	antisense	NA	NA	#VALUE!	#VALUE!	9	9	NA	0	0	0	chr19	15124159	15126174	+	2015	356	ENSG00000268564.1	NA	0	0	0	0
AC003958.1	unprocessed_pseudogene	NA	NA	#VALUE!	#VALUE!	9	9	NA	0	0	0	chr17	41334631	41335733	+	1102	421	ENSG00000108516.5	NA	0	0	0	0
AC003958.2	antisense	NA	NA	#VALUE!	#VALUE!	9	9	NA	0	0	0	chr17	41402422	41425049	+	22627	3890	ENSG00000234859.5	100505782	0	0	0	0
AC003973.1	lincRNA	NA	NA	#VALUE!	#VALUE!	9	9	NA	0	0	0	chr19	22043499	22050005	-	6506	546	ENSG00000269199.1	NA	0	0	0	0
AC003973.2	lincRNA	NA	NA	#VALUE!	#VALUE!	9	9	NA	0	0	0	chr19	22017958	22036315	-	18357	1394	ENSG00000269504.1	NA	0	0	0	0
AC003973.3	TEC	NA	NA	#VALUE!	#VALUE!	9	9	NA	0	0	0	chr19	21965707	21968529	-	2822	2822	ENSG00000279377.1	NA	0	0	0	0
AC003975.1	lincRNA	NA	NA	#VALUE!	#VALUE!	9	9	NA	0	0	0	chr7	125917870	125933832	+	15962	837	ENSG00000197462.3	NA	0	0	0	0
AC003982.1	lincRNA	NA	NA	#VALUE!	#VALUE!	9	9	NA	0	0	0	chr12	120389545	120395994	+	6449	365	ENSG00000256695.1	NA	0	0	0	0
AC003984.1	lincRNA	NA	NA	#VALUE!	#VALUE!	9	9	NA	0	0	0	chr7	84532475	84574843	+	42368	4104	ENSG00000235139.2	101927378	0	0	0	0
AC003985.1	lincRNA	NA	NA	#VALUE!	#VALUE!	9	9	NA	0	0	0	chr7	25321301	25326815	-	5514	362	ENSG00000233824.1	NA	0	0	0	0
AC003985.2	lincRNA	NA	NA	#VALUE!	#VALUE!	9	9	NA	0	0	0	chr7	25358239	25359908	-	1669	1669	ENSG00000260951.1	NA	0	0	0	0
AC003986.1	antisense	NA	NA	#VALUE!	#VALUE!	9	9	NA	0	0	0	chr7	19144292	19146253	+	1961	1526	ENSG00000229533.1	NA	0	0	0	0
AC003986.3	antisense	NA	NA	#VALUE!	#VALUE!	9	9	NA	0	0	0	chr7	19119932	19121916	+	1984	692	ENSG00000236536.1	NA	0	0	0	0
AC003988.1	lincRNA	NA	NA	#VALUE!	#VALUE!	9	9	NA	0	0	0	chr7	80246408	80312456	-	66048	578	ENSG00000234223.2	NA	0	0	0	0
AC003989.1	processed_pseudogene	NA	NA	#VALUE!	#VALUE!	9	9	NA	0	0	0	chr7	111411318	111411883	+	565	565	ENSG00000227948.4	NA	0	0	0	0
AC003989.2	processed_pseudogene	NA	NA	#VALUE!	#VALUE!	9	9	NA	0	0	0	chr7	111394874	111395043	+	169	169	ENSG00000243621.1	NA	0	0	0	0
AC004004.1	processed_pseudogene	NA	NA	#VALUE!	#VALUE!	9	9	NA	0	0	0	chr19	22501698	22501948	-	250	250	ENSG00000270317.1	NA	0	0	0	0
AC004006.1	processed_pseudogene	NA	NA	#VALUE!	#VALUE!	9	9	NA	0	0	0	chr7	82657034	82657411	+	377	377	ENSG00000228711.1	NA	0	0	0	0
AC004009.1	lincRNA	NA	NA	#VALUE!	#VALUE!	9	9	NA	0	0	0	chr7	27361842	27409938	+	48096	567	ENSG00000224322.1	NA	0	0	0	0
AC004009.2	TEC	NA	NA	#VALUE!	#VALUE!	9	9	NA	0	0	0	chr7	27412163	27412891	+	728	728	ENSG00000279429.1	NA	0	0	0	0
AC004009.3	TEC	NA	NA	#VALUE!	#VALUE!	9	9	NA	0	0	0	chr7	27380561	27381206	+	645	645	ENSG00000279655.1	NA	0	0	0	0
AC004012.1	lincRNA	NA	NA	#VALUE!	#VALUE!	9	9	NA	0	0.0011525	0	chr7	95471834	95473998	+	2164	534	ENSG00000233942.1	NA	0.002305	0	0	0
AC004014.1	lincRNA	NA	NA	#VALUE!	#VALUE!	9	9	NA	0	0	0	chr7	108909452	108952666	+	43214	538	ENSG00000229603.1	NA	0	0	0	0
AC004014.2	TEC	NA	NA	#VALUE!	#VALUE!	9	9	NA	0	0	0	chr7	108900104	108905226	-	5122	5122	ENSG00000279043.1	NA	0	0	0	0
AC004022.1	processed_pseudogene	NA	NA	#VALUE!	#VALUE!	9	9	NA	0	0	0	chr7	95350163	95351229	+	1066	1066	ENSG00000228751.1	NA	0	0	0	0
AC004022.2	processed_pseudogene	NA	NA	#VALUE!	#VALUE!	9	9	NA	0	0	0	chr7	95348717	95348910	-	193	193	ENSG00000237160.2	NA	0	0	0	0
AC004039.1	antisense	NA	NA	#VALUE!	#VALUE!	9	9	NA	0	0	0	chr5	132688680	132721583	+	32903	502	ENSG00000230612.3	NA	0	0	0	0
AC004054.1	antisense	NA	NA	#VALUE!	#VALUE!	9	9	NA	0	0	0	chr4	91108022	91112790	-	4768	270	ENSG00000248984.1	NA	0	0	0	0
AC004062.1	processed_pseudogene	NA	NA	#VALUE!	#VALUE!	9	9	NA	0	0	0	chr4	111063582	111064227	+	645	645	ENSG00000251312.2	NA	0	0	0	0
AC004066.1	processed_pseudogene	NA	NA	#VALUE!	#VALUE!	9	9	NA	0	0	0	chr4	105526595	105527397	-	802	802	ENSG00000216425.4	NA	0	0	0	0
AC004066.2	antisense	1.10246	2.1472	0.688896	0.690534	0.825122	9	0.0739414	0.0137945	0.0048175	0.199588	chr4	105540189	105552355	-	12166	572	ENSG00000250522.1	NA	0.009635	0	0.399176	0
AC004069.2	processed_pseudogene	NA	NA	#VALUE!	#VALUE!	9	9	NA	0	0	0	chr4	105102890	105104004	-	1114	1114	ENSG00000251473.2	NA	0	0	0	0
AC004074.1	processed_pseudogene	NA	NA	#VALUE!	#VALUE!	9	9	NA	0	0	0	chrX	73237646	73238709	-	1063	1063	ENSG00000237014.1	NA	0	0	0	0
AC004080.4	sense_intronic	NA	NA	#VALUE!	#VALUE!	9	9	NA	0	0	0	chr7	27158343	27158976	+	633	633	ENSG00000270182.1	NA	0	0	0	0
AC004080.5	processed_transcript	NA	NA	#VALUE!	#VALUE!	9	9	NA	0	0	0	chr7	27152561	27152598	-	5233	37	ENSG00000272801.1	NA	0	0	0	0
AC004129.1	processed_pseudogene	NA	NA	#VALUE!	#VALUE!	9	9	NA	0	0	0	chr7	25212169	25212965	-	796	796	ENSG00000213798.3	NA	0	0	0	0
[truncated: 57,649 more rows]

## Sheet: GSEA Hll UP
NAME	SIZE	ES	NES	NOM p-val	FDR q-val	FWER p-val	RANK AT MAX	LEADING EDGE
[truncated: 35 more rows]

[truncated: 3 more sheets: GSEA Hall DOWN, GSEA KEGG UP, GSEA KEGG DOWN]
