# Supplementary material for: Isoform and pathway-specific regulation of post-transcriptional RNA processing in human cells
Source: bioRxiv. 2024 Jun 12:2024.06.12.598705. Preprint. [Version 1] doi: 10.1101/2024.06.12.598705 (PMC11195214; doi:10.1101/2024.06.12.598705)
Supplement: Supplement 7 [file media-7.xlsx]

## Sheet: NormLFCscaled
Table S6. Scaled stability of transcripts from 4415 protein-coding genes
gene	gene name	A673_2v0_ES.LFC.scaled	A673_6v2_ES.LFC.scaled	Caco2_2v0_ES.LFC.scaled	Caco2_6v2_ES.LFC.scaled	Calu3_2v0_ES.LFC.scaled	Calu3_6v2_ES.LFC.scaled	GM12878_2v0_ES.LFC.scaled	GM12878_6v2_ES.LFC.scaled	HCT116_2v0_ES.LFC.scaled	HCT116_6v2_ES.LFC.scaled	HepG2_2v0_ES.LFC.scaled	HepG2_6v2_ES.LFC.scaled	HMEC_2v0_ES.LFC.scaled	HMEC_6v2_ES.LFC.scaled	HUVEC_2v0_ES.LFC.scaled	HUVEC_6v2_ES.LFC.scaled	IMR90_2v0_ES.LFC.scaled	IMR90_6v2_ES.LFC.scaled	K562_2v0_ES.LFC.scaled	K562_6v2_ES.LFC.scaled	MCF10A_2v0_ES.LFC.scaled	MCF10A_6v2_ES.LFC.scaled	MCF7_2v0_ES.LFC.scaled	MCF7_6v2_ES.LFC.scaled	OCILY7_2v0_ES.LFC.scaled	OCILY7_6v2_ES.LFC.scaled	panc1_2v0_ES.LFC.scaled	panc1_6v2_ES.LFC.scaled	PC3_2v0_ES.LFC.scaled	PC3_6v2_ES.LFC.scaled	PC9_2v0_ES.LFC.scaled	PC9_6v2_ES.LFC.scaled	mean_2v0	mean_6v2	StDist_2v0_6v2
ENSG00000174444.14	RPL4	0.51	0.9	0.54	0.9	0.68	0.91	0.53	0.89	0.64	0.91	0.62	0.89	0.54	0.9	0.62	0.87	0.5	0.89	0.54	0.73	0.57	0.89	0.53	0.91	0.55	0.89	0.62	0.93	0.48	0.84	0.55	0.93	0.56375	0.88625	0.0707769
ENSG00000185414.19	MRPL30	0.62	0.88	0.66	0.89	0.78	0.81	0.71	0.74	0.69	0.88	0.67	0.81	0.62	0.84	0.64	0.8	0.75	0.83	0.59	0.73	0.7	0.84	0.7	0.89	0.66	0.74	0.7	0.86	0.64	0.76	0.68	0.89	0.675625	0.824375	0.0730528
ENSG00000266472.5	MRPS21	0.38	0.73	0.41	0.75	0.51	0.77	0.38	0.71	0.5	0.76	0.46	0.75	0.43	0.76	0.45	0.74	0.48	0.77	0.37	0.55	0.49	0.79	0.43	0.71	0.35	0.74	0.48	0.72	0.38	0.71	0.51	0.72	0.438125	0.73	0.0740961
ENSG00000182899.16	RPL35A	0.28	0.76	0.37	0.84	0.49	0.87	0.35	0.81	0.45	0.82	0.41	0.9	0.42	0.87	0.41	0.88	0.42	0.76	0.36	0.68	0.37	0.83	0.36	0.78	0.33	0.85	0.45	0.81	0.42	0.79	0.35	0.87	0.39	0.82	0.0752496
ENSG00000114686.8	MRPL3	0.56	0.89	0.62	0.9	0.7	0.93	0.66	0.9	0.69	0.9	0.64	0.88	0.6	0.89	0.62	0.84	0.63	0.9	0.6	0.67	0.69	0.89	0.6	0.89	0.61	0.84	0.65	0.94	0.6	0.78	0.64	0.94	0.631875	0.87375	0.0754233
ENSG00000116251.10	RPL22	0.56	0.84	0.56	0.8	0.66	0.83	0.52	0.84	0.63	0.82	0.58	0.85	0.46	0.85	0.5	0.84	0.56	0.81	0.5	0.68	0.57	0.83	0.5	0.81	0.51	0.81	0.59	0.81	0.57	0.64	0.52	0.85	0.549375	0.806875	0.0771514
ENSG00000132676.15	DAP3	0.7	0.76	0.65	0.8	0.76	0.79	0.7	0.79	0.72	0.83	0.68	0.82	0.59	0.88	0.75	0.76	0.67	0.8	0.57	0.67	0.71	0.83	0.67	0.81	0.59	0.74	0.72	0.8	0.55	0.76	0.69	0.84	0.67	0.7925	0.0774193
ENSG00000188846.13	RPL14	0.55	0.82	0.51	0.82	0.66	0.8	0.51	0.81	0.58	0.81	0.54	0.86	0.47	0.89	0.57	0.87	0.61	0.86	0.43	0.68	0.57	0.86	0.47	0.84	0.49	0.84	0.59	0.82	0.51	0.81	0.43	0.87	0.530625	0.82875	0.07813
ENSG00000071082.10	RPL31	0.2	0.65	0.29	0.72	0.41	0.76	0.24	0.77	0.39	0.69	0.26	0.74	0.35	0.78	0.35	0.8	0.39	0.74	0.24	0.59	0.34	0.76	0.29	0.68	0.29	0.76	0.3	0.7	0.32	0.65	0.33	0.75	0.311875	0.72125	0.0796942
ENSG00000143436.10	MRPL9	0.43	0.9	0.55	0.84	0.65	0.8	0.52	0.85	0.63	0.79	0.6	0.85	0.54	0.86	0.65	0.81	0.57	0.85	0.49	0.72	0.6	0.87	0.57	0.87	0.49	0.77	0.56	0.9	0.53	0.78	0.54	0.95	0.5575	0.838125	0.0806783
ENSG00000144029.11	MRPS5	0.64	0.75	0.65	0.76	0.75	0.75	0.72	0.77	0.71	0.82	0.75	0.8	0.53	0.85	0.71	0.75	0.65	0.74	0.61	0.71	0.72	0.81	0.68	0.77	0.59	0.73	0.68	0.82	0.58	0.66	0.57	0.82	0.65875	0.769375	0.0808041
ENSG00000109475.16	RPL34	0.3	0.78	0.36	0.83	0.54	0.86	0.38	0.82	0.43	0.85	0.43	0.87	0.38	0.87	0.42	0.86	0.43	0.78	0.41	0.63	0.38	0.85	0.38	0.78	0.34	0.88	0.46	0.79	0.34	0.87	0.38	0.85	0.3975	0.823125	0.0813341
ENSG00000147604.13	RPL7	0.39	0.85	0.46	0.87	0.65	0.88	0.46	0.88	0.56	0.9	0.5	0.89	0.48	0.89	0.57	0.87	0.47	0.83	0.47	0.7	0.51	0.85	0.44	0.87	0.41	0.91	0.52	0.88	0.46	0.77	0.53	0.9	0.4925	0.85875	0.0814229
ENSG00000122406.13	RPL5	0.45	0.87	0.46	0.9	0.68	0.89	0.54	0.93	0.61	0.91	0.59	0.9	0.56	0.89	0.62	0.9	0.48	0.89	0.52	0.7	0.57	0.89	0.51	0.91	0.48	0.94	0.57	0.94	0.49	0.86	0.55	0.95	0.5425	0.891875	0.082819
ENSG00000171863.14	RPS7	0.35	0.85	0.4	0.89	0.61	0.9	0.46	0.91	0.52	0.92	0.5	0.9	0.5	0.91	0.57	0.9	0.44	0.84	0.45	0.72	0.49	0.88	0.41	0.87	0.38	0.91	0.49	0.91	0.4	0.89	0.53	0.93	0.46875	0.883125	0.083934
ENSG00000120333.4	MRPS14	0.36	0.73	0.42	0.66	0.53	0.71	0.42	0.7	0.47	0.72	0.51	0.74	0.39	0.76	0.48	0.65	0.56	0.78	0.44	0.52	0.53	0.7	0.56	0.64	0.47	0.66	0.48	0.76	0.47	0.66	0.53	0.75	0.47625	0.69625	0.0846869
ENSG00000134419.15	RPS15A	0.23	0.77	0.33	0.81	0.45	0.84	0.32	0.81	0.38	0.82	0.35	0.84	0.29	0.85	0.36	0.82	0.44	0.77	0.38	0.6	0.36	0.81	0.33	0.77	0.29	0.86	0.37	0.78	0.23	0.85	0.3	0.78	0.338125	0.79875	0.0847123
ENSG00000172590.18	MRPL52	0.45	0.72	0.42	0.73	0.57	0.81	0.41	0.76	0.48	0.74	0.41	0.75	0.42	0.7	0.49	0.73	0.61	0.79	0.36	0.59	0.56	0.78	0.43	0.72	0.43	0.78	0.48	0.74	0.36	0.74	0.5	0.77	0.46125	0.740625	0.0848045
ENSG00000171858.17	RPS21	0.25	0.7	0.28	0.72	0.44	0.76	0.28	0.83	0.31	0.67	0.36	0.75	0.24	0.74	0.34	0.8	0.48	0.62	0.37	0.67	0.32	0.73	0.3	0.72	0.27	0.82	0.33	0.69	0.39	0.69	0.37	0.75	0.333125	0.72875	0.0848229
ENSG00000265681.7	RPL17	0.25	0.78	0.26	0.85	0.44	0.82	0.29	0.84	0.36	0.84	0.35	0.87	0.29	0.82	0.42	0.84	0.4	0.78	0.32	0.58	0.35	0.83	0.34	0.85	0.28	0.88	0.36	0.78	0.35	0.75	0.32	0.85	0.33625	0.81	0.0868098
ENSG00000125691.12	RPL23	0.32	0.78	0.38	0.79	0.56	0.82	0.36	0.79	0.48	0.83	0.38	0.83	0.32	0.87	0.45	0.82	0.46	0.79	0.37	0.6	0.39	0.84	0.37	0.77	0.32	0.84	0.47	0.79	0.38	0.76	0.39	0.79	0.4	0.794375	0.0868165
ENSG00000204568.11	MRPS18B	0.53	0.79	0.59	0.76	0.69	0.75	0.59	0.71	0.62	0.83	0.59	0.76	0.61	0.9	0.66	0.61	0.63	0.79	0.61	0.7	0.67	0.82	0.64	0.73	0.51	0.63	0.59	0.81	0.56	0.77	0.6	0.85	0.605625	0.763125	0.087012
ENSG00000116221.15	MRPL37	0.63	0.78	0.65	0.83	0.76	0.85	0.58	0.87	0.73	0.87	0.68	0.81	0.61	0.88	0.67	0.84	0.66	0.77	0.54	0.63	0.72	0.88	0.67	0.87	0.63	0.81	0.69	0.91	0.56	0.85	0.61	0.89	0.649375	0.83375	0.0877741
ENSG00000197728.11	RPS26	0.36	0.73	0.45	0.81	0.59	0.84	0.39	0.77	0.46	0.8	0.47	0.92	0.41	0.89	0.51	0.79	0.42	0.75	0.36	0.77	0.42	0.89	0.42	0.78	0.35	0.8	0.52	0.73	0.34	0.86	0.47	0.75	0.43375	0.805	0.0878831
ENSG00000166441.12	RPL27A	0.27	0.82	0.29	0.85	0.31	0.81	0.31	0.8	0.33	0.84	0.37	0.78	0.28	0.81	0.36	0.77	0.46	0.87	0.37	0.58	0.3	0.85	0.23	0.78	0.23	0.83	0.29	0.81	0.36	0.72	0.26	0.84	0.31375	0.7975	0.0882734
ENSG00000145425.9	RPS3A	0.34	0.87	0.37	0.9	0.6	0.89	0.4	0.89	0.49	0.92	0.46	0.88	0.46	0.9	0.54	0.9	0.46	0.82	0.42	0.67	0.47	0.86	0.4	0.9	0.39	0.92	0.47	0.88	0.39	0.81	0.45	0.94	0.444375	0.871875	0.0884016
ENSG00000122026.10	RPL21	0.28	0.76	0.29	0.81	0.52	0.83	0.36	0.84	0.44	0.82	0.41	0.85	0.38	0.86	0.44	0.84	0.42	0.76	0.42	0.61	0.39	0.81	0.37	0.79	0.28	0.88	0.41	0.8	0.37	0.73	0.41	0.86	0.386875	0.803125	0.0886311
ENSG00000221983.7	UBA52	0.43	0.85	0.43	0.84	0.58	0.83	0.41	0.78	0.49	0.83	0.51	0.8	0.28	0.85	0.46	0.79	0.46	0.75	0.49	0.59	0.42	0.85	0.41	0.76	0.41	0.84	0.5	0.8	0.43	0.75	0.47	0.83	0.44875	0.79625	0.0890751
ENSG00000172809.12	RPL38	0.19	0.69	0.23	0.72	0.3	0.84	0.27	0.83	0.29	0.69	0.29	0.77	0.3	0.8	0.32	0.77	0.3	0.8	0.3	0.56	0.27	0.78	0.26	0.7	0.17	0.8	0.27	0.68	0.37	0.63	0.23	0.8	0.2725	0.74125	0.0892591
ENSG00000142676.14	RPL11	0.41	0.71	0.44	0.67	0.54	0.74	0.45	0.78	0.56	0.74	0.5	0.76	0.42	0.81	0.56	0.71	0.56	0.7	0.48	0.52	0.47	0.77	0.45	0.71	0.39	0.79	0.5	0.68	0.43	0.61	0.42	0.74	0.47375	0.715	0.0892941
ENSG00000130255.12	RPL36	0.29	0.73	0.3	0.72	0.49	0.71	0.26	0.84	0.36	0.68	0.28	0.81	0.26	0.78	0.37	0.83	0.38	0.7	0.25	0.66	0.32	0.78	0.31	0.63	0.29	0.79	0.38	0.65	0.23	0.8	0.37	0.75	0.32125	0.74125	0.0909498
ENSG00000198034.10	RPS4X	0.39	0.83	0.41	0.86	0.6	0.9	0.41	0.85	0.53	0.88	0.49	0.86	0.44	0.92	0.51	0.85	0.47	0.8	0.44	0.61	0.5	0.86	0.42	0.83	0.41	0.9	0.52	0.85	0.36	0.8	0.44	0.88	0.45875	0.8425	0.0911301
ENSG00000118181.10	RPS25	0.31	0.79	0.36	0.85	0.6	0.85	0.37	0.84	0.51	0.85	0.41	0.84	0.39	0.88	0.45	0.86	0.45	0.78	0.41	0.66	0.42	0.85	0.4	0.8	0.32	0.88	0.49	0.81	0.34	0.79	0.51	0.82	0.42125	0.821875	0.0915214
ENSG00000243147.7	MRPL33	0.27	0.78	0.4	0.8	0.49	0.86	0.45	0.79	0.51	0.8	0.46	0.89	0.56	0.88	0.39	0.93	0.41	0.79	0.42	0.67	0.47	0.84	0.41	0.85	0.41	0.8	0.4	0.82	0.53	0.74	0.52	0.89	0.44375	0.820625	0.092557
ENSG00000083845.8	RPS5	0.26	0.81	0.31	0.84	0.54	0.82	0.36	0.83	0.46	0.86	0.43	0.83	0.34	0.89	0.42	0.82	0.43	0.76	0.4	0.61	0.4	0.83	0.37	0.81	0.32	0.89	0.45	0.81	0.31	0.86	0.39	0.87	0.386875	0.82125	0.0927762
ENSG00000061794.12	MRPS35	0.76	0.88	0.72	0.92	0.81	0.92	0.81	0.84	0.81	0.92	0.78	0.86	0.79	0.92	0.82	0.79	0.64	0.85	0.73	0.82	0.83	0.88	0.72	0.89	0.72	0.64	0.77	0.95	0.68	0.84	0.72	0.98	0.756875	0.86875	0.0930453
ENSG00000114391.12	RPL24	0.29	0.79	0.35	0.87	0.55	0.83	0.38	0.87	0.48	0.88	0.42	0.89	0.37	0.9	0.45	0.88	0.45	0.79	0.39	0.61	0.4	0.84	0.36	0.82	0.31	0.89	0.43	0.85	0.37	0.79	0.43	0.9	0.401875	0.8375	0.0937896
ENSG00000168028.13	RPSA	0.41	0.9	0.45	0.93	0.61	0.87	0.45	0.9	0.61	0.9	0.53	0.88	0.48	0.88	0.53	0.85	0.47	0.87	0.48	0.66	0.5	0.91	0.43	0.89	0.5	0.94	0.55	0.89	0.33	0.79	0.47	0.9	0.4875	0.8725	0.0938749
ENSG00000243927.5	MRPS6	0.6	0.8	0.8	0.78	0.81	0.76	0.78	0.76	0.75	0.79	0.86	0.82	0.74	0.89	0.79	0.83	0.74	0.6	0.74	0.82	0.8	0.83	0.75	0.81	0.63	0.8	0.7	0.86	0.67	0.81	0.69	0.91	0.740625	0.804375	0.0940371
ENSG00000082515.17	MRPL22	0.37	0.76	0.4	0.81	0.46	0.84	0.51	0.83	0.54	0.82	0.42	0.81	0.52	0.81	0.32	0.73	0.51	0.78	0.43	0.55	0.55	0.81	0.51	0.73	0.44	0.78	0.43	0.77	0.46	0.71	0.37	0.8	0.4525	0.77125	0.0940993
ENSG00000137876.9	RSL24D1	0.66	0.93	0.68	0.84	0.79	0.71	0.74	0.77	0.76	0.86	0.77	0.86	0.75	0.91	0.74	0.75	0.61	0.8	0.57	0.78	0.76	0.87	0.74	0.78	0.71	0.67	0.75	0.91	0.66	0.84	0.72	0.9	0.713125	0.82375	0.0945115
ENSG00000142541.16	RPL13A	0.43	0.83	0.38	0.88	0.62	0.85	0.45	0.84	0.57	0.87	0.5	0.87	0.4	0.91	0.55	0.86	0.47	0.82	0.46	0.64	0.47	0.83	0.42	0.85	0.39	0.9	0.53	0.83	0.32	0.83	0.45	0.9	0.463125	0.844375	0.0955698
ENSG00000135972.8	MRPS9	0.53	0.83	0.56	0.86	0.7	0.82	0.61	0.88	0.67	0.86	0.67	0.8	0.58	0.86	0.65	0.74	0.55	0.81	0.6	0.58	0.67	0.82	0.61	0.78	0.5	0.72	0.63	0.87	0.54	0.71	0.61	0.87	0.605	0.800625	0.0957516
ENSG00000198918.7	RPL39	0.28	0.81	0.3	0.84	0.52	0.86	0.41	0.9	0.43	0.75	0.33	0.83	0.51	0.85	0.39	1	0.4	0.74	0.32	0.82	0.4	0.83	0.3	0.78	0.3	0.83	0.46	0.81	0.35	0.78	0.44	0.9	0.38375	0.833125	0.0958902
ENSG00000161970.14	RPL26	0.28	0.76	0.35	0.81	0.5	0.81	0.35	0.79	0.43	0.84	0.43	0.83	0.28	0.84	0.42	0.79	0.45	0.75	0.41	0.56	0.37	0.8	0.37	0.77	0.26	0.9	0.44	0.79	0.33	0.77	0.4	0.74	0.379375	0.784375	0.0960103
ENSG00000165502.6	RPL36AL	0.46	0.74	0.61	0.66	0.69	0.65	0.54	0.7	0.65	0.68	0.64	0.69	0.47	0.88	0.6	0.76	0.53	0.75	0.45	0.72	0.58	0.79	0.52	0.71	0.43	0.72	0.58	0.77	0.51	0.76	0.57	0.85	0.551875	0.739375	0.0960916
ENSG00000198015.12	MRPL42	0.71	0.81	0.71	0.8	0.74	0.73	0.73	0.82	0.78	0.82	0.7	0.79	0.56	0.78	0.67	0.7	0.78	0.82	0.59	0.61	0.77	0.78	0.65	0.77	0.67	0.83	0.67	0.84	0.54	0.79	0.55	0.74	0.67625	0.776875	0.0962155
ENSG00000131469.14	RPL27	0.3	0.78	0.34	0.85	0.61	0.83	0.34	0.88	0.47	0.81	0.39	0.85	0.4	0.9	0.42	0.9	0.43	0.84	0.3	0.67	0.4	0.87	0.33	0.8	0.32	0.85	0.46	0.79	0.32	0.8	0.43	0.88	0.39125	0.83125	0.0962256
ENSG00000147403.16	RPL10	0.38	0.88	0.4	0.9	0.61	0.9	0.45	0.88	0.52	0.92	0.51	0.9	0.44	0.93	0.55	0.89	0.5	0.83	0.47	0.63	0.47	0.89	0.42	0.88	0.43	0.96	0.52	0.91	0.34	0.87	0.47	0.93	0.4675	0.88125	0.0965256
ENSG00000108826.15	MRPL27	0.31	0.58	0.37	0.59	0.54	0.5	0.38	0.57	0.49	0.55	0.5	0.53	0.47	0.64	0.4	0.65	0.49	0.7	0.37	0.44	0.51	0.68	0.43	0.55	0.38	0.63	0.41	0.72	0.39	0.64	0.48	0.63	0.4325	0.6	0.0965984
ENSG00000180992.6	MRPL14	0.55	0.77	0.57	0.83	0.79	0.68	0.63	0.8	0.71	0.69	0.67	0.8	0.63	0.89	0.74	0.77	0.68	0.68	0.67	0.76	0.74	0.8	0.64	0.77	0.54	0.73	0.69	0.81	0.63	0.83	0.61	0.94	0.655625	0.784375	0.0966267
ENSG00000198242.13	RPL23A	0.24	0.79	0.31	0.83	0.52	0.82	0.34	0.83	0.38	0.84	0.39	0.82	0.32	0.86	0.43	0.87	0.46	0.76	0.35	0.61	0.36	0.84	0.34	0.78	0.28	0.9	0.43	0.8	0.36	0.7	0.38	0.88	0.368125	0.808125	0.0967237
ENSG00000144713.12	RPL32	0.18	0.76	0.24	0.8	0.4	0.82	0.29	0.79	0.35	0.8	0.32	0.81	0.24	0.81	0.33	0.81	0.41	0.75	0.35	0.54	0.3	0.82	0.29	0.72	0.23	0.89	0.37	0.72	0.22	0.78	0.3	0.78	0.30125	0.775	0.0971388
ENSG00000068784.12	SRBD1	0.51	0.71	0.52	0.53	0.57	0.62	0.66	0.65	0.66	0.64	0.68	0.6	0.53	0.76	0.5	0.61	0.6	0.79	0.64	0.59	0.67	0.71	0.57	0.58	0.49	0.57	0.61	0.71	0.61	0.54	0.63	0.66	0.590625	0.641875	0.097191
ENSG00000137547.8	MRPL15	0.61	0.75	0.7	0.68	0.8	0.66	0.68	0.65	0.77	0.62	0.75	0.74	0.67	0.89	0.74	0.7	0.58	0.77	0.65	0.75	0.8	0.7	0.74	0.7	0.66	0.61	0.74	0.79	0.66	0.76	0.73	0.85	0.705	0.72625	0.0974599
ENSG00000136522.13	MRPL47	0.43	0.88	0.51	0.89	0.67	0.88	0.57	0.81	0.62	0.88	0.56	0.82	0.62	0.89	0.61	0.8	0.49	0.81	0.48	0.7	0.64	0.86	0.56	0.87	0.53	0.65	0.59	0.92	0.55	0.82	0.54	0.96	0.560625	0.84	0.097818
ENSG00000170889.13	RPS9	0.32	0.79	0.4	0.82	0.53	0.81	0.41	0.81	0.44	0.82	0.48	0.83	0.3	0.78	0.45	0.84	0.45	0.78	0.54	0.58	0.36	0.81	0.43	0.83	0.35	0.92	0.38	0.8	0.43	0.68	0.4	0.86	0.416875	0.7975	0.0980573
ENSG00000156482.10	RPL30	0.3	0.83	0.37	0.88	0.61	0.84	0.38	0.84	0.5	0.88	0.45	0.88	0.4	0.89	0.49	0.85	0.47	0.74	0.43	0.65	0.39	0.84	0.39	0.81	0.36	0.89	0.5	0.8	0.33	0.77	0.49	0.83	0.42875	0.82625	0.0980912
ENSG00000163682.16	RPL9	0.21	0.81	0.3	0.85	0.43	0.86	0.3	0.82	0.42	0.9	0.39	0.84	0.35	0.82	0.32	0.84	0.42	0.8	0.34	0.55	0.39	0.84	0.33	0.8	0.28	0.92	0.37	0.87	0.31	0.76	0.29	0.86	0.340625	0.82125	0.0987638
ENSG00000108298.11	RPL19	0.3	0.78	0.31	0.84	0.52	0.88	0.37	0.86	0.43	0.82	0.43	0.85	0.33	0.89	0.47	0.86	0.45	0.76	0.38	0.57	0.36	0.84	0.36	0.82	0.29	0.87	0.45	0.76	0.35	0.78	0.39	0.88	0.386875	0.81625	0.0992846
ENSG00000115364.13	MRPL19	0.74	0.83	0.67	0.74	0.79	0.82	0.71	0.71	0.72	0.86	0.67	0.8	0.61	0.86	0.7	0.81	0.85	0.8	0.64	0.79	0.77	0.85	0.74	0.8	0.67	0.56	0.77	0.9	0.63	0.77	0.69	0.88	0.710625	0.79875	0.0998338
ENSG00000174748.20	RPL15	0.55	0.9	0.57	0.88	0.68	0.91	0.48	0.9	0.66	0.92	0.58	0.9	0.52	0.9	0.59	0.88	0.56	0.92	0.34	0.75	0.64	0.87	0.49	0.9	0.49	0.81	0.6	0.96	0.41	0.9	0.5	0.96	0.54125	0.89125	0.0999218
ENSG00000143947.13	RPS27A	0.31	0.78	0.35	0.85	0.57	0.82	0.3	0.92	0.46	0.75	0.33	0.86	0.44	0.87	0.47	0.92	0.4	0.86	0.25	0.75	0.4	0.86	0.3	0.8	0.36	0.83	0.45	0.82	0.41	0.7	0.45	0.9	0.390625	0.830625	0.100433
ENSG00000242485.5	MRPL20	0.38	0.83	0.52	0.81	0.68	0.84	0.5	0.8	0.53	0.84	0.51	0.84	0.49	0.92	0.53	0.83	0.59	0.79	0.4	0.6	0.5	0.89	0.46	0.84	0.43	0.8	0.58	0.8	0.43	0.87	0.53	0.9	0.50375	0.825	0.100491
ENSG00000167526.13	RPL13	0.27	0.78	0.32	0.8	0.5	0.78	0.31	0.79	0.41	0.8	0.38	0.78	0.29	0.86	0.39	0.8	0.49	0.76	0.31	0.53	0.36	0.83	0.35	0.78	0.29	0.86	0.4	0.83	0.3	0.72	0.33	0.86	0.35625	0.785	0.100739
ENSG00000197958.12	RPL12	0.33	0.77	0.38	0.86	0.57	0.85	0.39	0.83	0.49	0.85	0.47	0.87	0.39	0.89	0.5	0.83	0.47	0.78	0.47	0.57	0.4	0.84	0.38	0.81	0.36	0.92	0.46	0.82	0.36	0.71	0.44	0.84	0.42875	0.815	0.100925
ENSG00000116898.11	MRPS15	0.52	0.74	0.54	0.83	0.69	0.86	0.52	0.83	0.64	0.84	0.64	0.81	0.6	0.86	0.62	0.84	0.57	0.76	0.45	0.54	0.58	0.85	0.58	0.8	0.47	0.85	0.62	0.79	0.49	0.76	0.54	0.87	0.566875	0.801875	0.101362
ENSG00000105640.12	RPL18A	0.31	0.8	0.3	0.86	0.56	0.82	0.35	0.85	0.47	0.84	0.42	0.86	0.32	0.9	0.45	0.84	0.42	0.77	0.37	0.59	0.4	0.84	0.36	0.81	0.31	0.9	0.46	0.83	0.3	0.83	0.37	0.92	0.385625	0.82875	0.101725
ENSG00000074071.14	MRPS34	0.53	0.82	0.61	0.79	0.77	0.74	0.58	0.77	0.57	0.81	0.62	0.82	0.4	0.88	0.65	0.8	0.55	0.84	0.51	0.74	0.63	0.84	0.54	0.83	0.49	0.74	0.54	0.81	0.42	0.88	0.44	0.88	0.553125	0.811875	0.101731
ENSG00000159111.12	MRPL10	0.66	0.69	0.71	0.75	0.83	0.66	0.67	0.6	0.74	0.72	0.76	0.76	0.64	0.91	0.77	0.65	0.62	0.76	0.64	0.77	0.76	0.77	0.73	0.69	0.67	0.55	0.7	0.65	0.64	0.69	0.71	0.82	0.703125	0.715	0.101963
ENSG00000142937.11	RPS8	0.31	0.82	0.33	0.85	0.5	0.88	0.36	0.81	0.48	0.85	0.45	0.83	0.33	0.87	0.47	0.84	0.43	0.76	0.44	0.54	0.4	0.83	0.36	0.79	0.31	0.91	0.46	0.81	0.34	0.75	0.38	0.85	0.396875	0.811875	0.102283
ENSG00000112306.7	RPS12	0.31	0.8	0.39	0.84	0.6	0.83	0.37	0.81	0.48	0.84	0.45	0.86	0.38	0.88	0.44	0.83	0.47	0.78	0.4	0.59	0.39	0.82	0.4	0.78	0.31	0.91	0.48	0.76	0.27	0.77	0.41	0.82	0.409375	0.8075	0.102954
ENSG00000089157.15	RPLP0	0.36	0.88	0.39	0.9	0.54	0.9	0.44	0.88	0.57	0.91	0.52	0.84	0.39	0.9	0.45	0.86	0.49	0.85	0.44	0.59	0.5	0.87	0.43	0.89	0.4	0.96	0.49	0.89	0.39	0.72	0.42	0.89	0.45125	0.858125	0.103023
ENSG00000161016.17	RPL8	0.42	0.81	0.45	0.83	0.65	0.86	0.43	0.86	0.57	0.85	0.52	0.85	0.37	0.94	0.56	0.84	0.49	0.78	0.44	0.61	0.49	0.86	0.42	0.83	0.41	0.9	0.55	0.82	0.35	0.83	0.49	0.88	0.475625	0.834375	0.103134
ENSG00000089009.15	RPL6	0.31	0.88	0.39	0.94	0.61	0.91	0.42	0.89	0.5	0.93	0.46	0.93	0.41	0.92	0.52	0.9	0.45	0.83	0.43	0.61	0.47	0.9	0.4	0.89	0.35	0.95	0.48	0.92	0.42	0.83	0.45	0.94	0.441875	0.885625	0.103814
ENSG00000037241.7	RPL26L1	0.43	0.86	0.57	0.84	0.82	0.86	0.59	0.91	0.65	0.92	0.69	0.92	0.61	0.94	0.62	0.85	0.51	0.86	0.61	0.72	0.63	0.89	0.56	0.89	0.46	0.89	0.63	0.9	0.5	0.93	0.64	0.92	0.595	0.88125	0.104156
ENSG00000100316.15	RPL3	0.3	0.86	0.4	0.87	0.55	0.89	0.45	0.89	0.55	0.87	0.55	0.88	0.37	0.83	0.5	0.85	0.46	0.85	0.47	0.57	0.45	0.85	0.45	0.88	0.37	0.9	0.44	0.84	0.39	0.73	0.41	0.84	0.444375	0.8375	0.104551
ENSG00000142534.6	RPS11	0.32	0.79	0.29	0.81	0.55	0.81	0.35	0.81	0.45	0.74	0.4	0.76	0.31	0.86	0.42	0.8	0.48	0.76	0.36	0.59	0.38	0.8	0.35	0.76	0.24	0.9	0.41	0.74	0.37	0.64	0.42	0.85	0.38125	0.77625	0.104866
ENSG00000186468.12	RPS23	0.28	0.79	0.32	0.81	0.5	0.83	0.35	0.83	0.44	0.86	0.38	0.84	0.3	0.86	0.4	0.82	0.5	0.77	0.36	0.52	0.36	0.81	0.35	0.77	0.27	0.91	0.41	0.8	0.32	0.77	0.35	0.83	0.368125	0.80125	0.104886
ENSG00000137154.12	RPS6	0.15	0.84	0.23	0.88	0.48	0.89	0.3	0.86	0.38	0.88	0.33	0.85	0.32	0.87	0.39	0.88	0.44	0.78	0.31	0.61	0.35	0.86	0.32	0.85	0.26	0.92	0.38	0.87	0.35	0.75	0.33	0.91	0.3325	0.84375	0.105616
ENSG00000164587.12	RPS14	0.37	0.84	0.38	0.84	0.61	0.83	0.41	0.79	0.49	0.9	0.48	0.88	0.36	0.88	0.51	0.82	0.47	0.76	0.46	0.58	0.46	0.83	0.42	0.8	0.31	0.95	0.47	0.85	0.43	0.72	0.46	0.78	0.443125	0.815625	0.106107
ENSG00000182180.13	MRPS16	0.7	0.83	0.7	0.78	0.85	0.79	0.55	0.81	0.69	0.84	0.69	0.81	0.65	0.86	0.72	0.77	0.79	0.83	0.45	0.7	0.77	0.86	0.68	0.83	0.66	0.74	0.73	0.89	0.55	0.79	0.69	0.89	0.679375	0.81375	0.106732
ENSG00000063177.12	RPL18	0.36	0.87	0.35	0.88	0.65	0.84	0.42	0.87	0.5	0.91	0.47	0.89	0.37	0.94	0.55	0.87	0.47	0.82	0.44	0.61	0.47	0.87	0.39	0.86	0.35	0.94	0.48	0.87	0.37	0.85	0.44	0.92	0.4425	0.863125	0.107367
ENSG00000148303.16	RPL7A	0.39	0.84	0.41	0.9	0.66	0.89	0.43	0.88	0.57	0.89	0.48	0.9	0.47	0.91	0.6	0.87	0.47	0.84	0.42	0.59	0.51	0.89	0.43	0.86	0.4	0.92	0.52	0.87	0.38	0.82	0.51	0.89	0.478125	0.86	0.1076
ENSG00000138326.19	RPS24	0.3	0.72	0.38	0.77	0.6	0.79	0.38	0.81	0.48	0.82	0.45	0.81	0.37	0.83	0.48	0.78	0.5	0.71	0.47	0.54	0.43	0.79	0.42	0.73	0.3	0.87	0.48	0.74	0.29	0.78	0.43	0.76	0.4225	0.765625	0.107846
ENSG00000111639.7	MRPL51	0.4	0.83	0.44	0.87	0.69	0.87	0.44	0.87	0.59	0.92	0.54	0.9	0.42	0.96	0.49	0.9	0.53	0.77	0.35	0.71	0.57	0.9	0.48	0.89	0.34	0.86	0.54	0.83	0.47	0.81	0.41	0.93	0.48125	0.86375	0.108383
ENSG00000136942.14	RPL35	0.33	0.74	0.37	0.75	0.54	0.78	0.37	0.77	0.48	0.76	0.44	0.81	0.23	0.81	0.38	0.75	0.45	0.7	0.38	0.53	0.34	0.79	0.38	0.7	0.29	0.84	0.49	0.66	0.25	0.77	0.39	0.7	0.381875	0.74125	0.108863
ENSG00000149806.10	FAU	0.26	0.8	0.37	0.87	0.54	0.87	0.41	0.84	0.49	0.92	0.48	0.91	0.34	0.92	0.44	0.83	0.47	0.71	0.43	0.65	0.39	0.88	0.37	0.83	0.31	0.92	0.47	0.79	0.31	0.95	0.4	0.93	0.405	0.85125	0.10908
ENSG00000175110.11	MRPS22	0.42	0.91	0.54	0.86	0.73	0.77	0.55	0.75	0.62	0.87	0.6	0.86	0.66	0.9	0.68	0.77	0.46	0.8	0.56	0.7	0.66	0.87	0.59	0.78	0.59	0.65	0.63	0.91	0.57	0.84	0.61	0.95	0.591875	0.824375	0.110294
ENSG00000108107.14	RPL28	0.36	0.73	0.39	0.79	0.57	0.78	0.37	0.77	0.47	0.78	0.4	0.74	0.24	0.81	0.43	0.73	0.55	0.7	0.49	0.53	0.45	0.81	0.43	0.74	0.32	0.85	0.51	0.69	0.31	0.72	0.38	0.76	0.416875	0.745625	0.110831
ENSG00000231500.6	RPS18	0.31	0.81	0.35	0.84	0.59	0.81	0.39	0.82	0.5	0.85	0.45	0.84	0.34	0.89	0.47	0.83	0.46	0.79	0.44	0.54	0.39	0.82	0.38	0.75	0.27	0.9	0.46	0.79	0.31	0.79	0.44	0.78	0.409375	0.803125	0.111422
ENSG00000233927.4	RPS28	0.19	0.73	0.19	0.75	0.36	0.87	0.31	0.79	0.36	0.71	0.23	0.81	0.21	0.82	0.28	0.78	0.46	0.73	0.24	0.5	0.26	0.8	0.28	0.73	0.29	0.79	0.33	0.72	0.31	0.61	0.25	0.84	0.284375	0.74875	0.111571
ENSG00000110700.6	RPS13	0.39	0.84	0.44	0.9	0.64	0.93	0.46	0.87	0.56	0.96	0.53	0.9	0.47	0.92	0.56	0.84	0.49	0.77	0.51	0.58	0.49	0.87	0.45	0.86	0.41	0.95	0.56	0.89	0.36	0.84	0.55	0.85	0.491875	0.860625	0.111842
ENSG00000124614.15	RPS10	0.24	0.7	0.19	0.74	0.3	0.7	0.31	0.77	0.33	0.73	0.31	0.72	0.14	0.74	0.27	0.67	0.5	0.68	0.35	0.5	0.33	0.76	0.32	0.71	0.19	0.87	0.29	0.77	0.27	0.62	0.19	0.73	0.283125	0.713125	0.11194
ENSG00000173141.4	MRPL57	0.37	0.71	0.39	0.66	0.54	0.71	0.38	0.69	0.44	0.78	0.42	0.79	0.37	0.84	0.47	0.69	0.61	0.77	0.23	0.57	0.52	0.77	0.37	0.69	0.33	0.7	0.41	0.78	0.31	0.8	0.37	0.82	0.408125	0.735625	0.11276
ENSG00000198755.10	RPL10A	0.24	0.75	0.28	0.81	0.53	0.81	0.35	0.82	0.48	0.82	0.43	0.82	0.37	0.84	0.43	0.78	0.45	0.76	0.38	0.51	0.38	0.81	0.38	0.79	0.27	0.9	0.44	0.78	0.28	0.7	0.39	0.78	0.38	0.78	0.113192
ENSG00000197756.9	RPL37A	0.36	0.58	0.25	0.65	0.38	0.69	0.3	0.82	0.42	0.66	0.3	0.68	0.45	0.79	0.39	0.65	0.61	0.62	0.34	0.58	0.43	0.76	0.29	0.64	0.23	0.74	0.33	0.64	0.38	0.57	0.33	0.69	0.361875	0.6725	0.113508
ENSG00000137818.11	RPLP1	0.34	0.81	0.41	0.8	0.62	0.79	0.41	0.8	0.54	0.81	0.45	0.81	0.32	0.88	0.47	0.78	0.53	0.74	0.43	0.56	0.42	0.84	0.41	0.73	0.37	0.87	0.54	0.71	0.29	0.69	0.43	0.78	0.43625	0.775	0.113681
ENSG00000197345.12	MRPL21	0.39	0.68	0.37	0.78	0.57	0.79	0.5	0.81	0.52	0.8	0.47	0.75	0.42	0.88	0.5	0.77	0.54	0.63	0.46	0.48	0.5	0.84	0.4	0.82	0.42	0.8	0.44	0.85	0.4	0.64	0.47	0.78	0.460625	0.75625	0.113707
ENSG00000112110.9	MRPL18	0.5	0.81	0.61	0.78	0.73	0.76	0.61	0.62	0.66	0.85	0.67	0.75	0.59	0.94	0.71	0.79	0.5	0.85	0.56	0.77	0.67	0.87	0.61	0.84	0.57	0.63	0.64	0.89	0.53	0.9	0.6	0.96	0.61	0.813125	0.114331
ENSG00000169288.17	MRPL1	0.45	0.82	0.51	0.86	0.75	0.77	0.61	0.72	0.63	0.88	0.64	0.69	0.61	0.87	0.62	0.72	0.56	0.77	0.6	0.65	0.6	0.83	0.53	0.79	0.42	0.63	0.57	0.91	0.59	0.71	0.57	0.9	0.57875	0.7825	0.114421
ENSG00000262814.7	MRPL12	0.43	0.69	0.54	0.71	0.69	0.69	0.44	0.72	0.54	0.78	0.57	0.74	0.43	0.88	0.59	0.76	0.58	0.74	0.37	0.47	0.51	0.77	0.54	0.7	0.49	0.65	0.56	0.8	0.47	0.64	0.46	0.74	0.513125	0.7175	0.114849
ENSG00000140988.15	RPS2	0.41	0.81	0.41	0.83	0.66	0.82	0.41	0.85	0.52	0.79	0.48	0.83	0.37	0.89	0.54	0.85	0.47	0.8	0.45	0.56	0.45	0.86	0.42	0.81	0.44	0.91	0.52	0.83	0.25	0.72	0.43	0.84	0.451875	0.8125	0.114876
ENSG00000131368.7	MRPS25	0.61	0.58	0.59	0.56	0.66	0.61	0.55	0.73	0.61	0.66	0.53	0.65	0.39	0.72	0.65	0.63	0.75	0.68	0.4	0.46	0.6	0.76	0.6	0.63	0.54	0.71	0.64	0.65	0.49	0.56	0.6	0.63	0.575625	0.63875	0.115696
ENSG00000177600.8	RPLP2	0.41	0.79	0.39	0.8	0.64	0.82	0.44	0.82	0.5	0.82	0.51	0.83	0.28	0.88	0.49	0.77	0.51	0.77	0.44	0.56	0.41	0.9	0.44	0.73	0.35	0.88	0.53	0.76	0.29	0.72	0.42	0.83	0.440625	0.7925	0.117844
ENSG00000143314.12	MRPL24	0.34	0.82	0.33	0.87	0.57	0.85	0.43	0.82	0.53	0.83	0.51	0.73	0.42	0.84	0.43	0.79	0.49	0.74	0.35	0.46	0.48	0.83	0.4	0.77	0.39	0.82	0.49	0.75	0.43	0.64	0.44	0.81	0.439375	0.773125	0.118648
ENSG00000102738.7	MRPS31	0.61	0.68	0.69	0.63	0.77	0.54	0.63	0.64	0.69	0.6	0.55	0.59	0.7	0.73	0.71	0.62	0.72	0.61	0.53	0.62	0.84	0.66	0.6	0.45	0.5	0.61	0.76	0.74	0.56	0.55	0.61	0.75	0.654375	0.62625	0.119313
ENSG00000146223.14	RPL7L1	0.68	0.8	0.7	0.64	0.77	0.62	0.71	0.63	0.73	0.64	0.69	0.68	0.61	0.92	0.7	0.63	0.74	0.79	0.64	0.65	0.75	0.78	0.69	0.64	0.61	0.51	0.64	0.88	0.63	0.77	0.72	0.86	0.688125	0.715	0.121255
ENSG00000145592.13	RPL37	0.21	0.65	0.17	0.63	0.31	0.69	0.28	0.73	0.41	0.66	0.25	0.67	0.3	0.7	0.36	0.6	0.49	0.73	0.28	0.44	0.41	0.69	0.26	0.68	0.25	0.79	0.25	0.57	0.31	0.54	0.12	0.62	0.29125	0.649375	0.121467
ENSG00000149273.14	RPS3	0.19	0.74	0.25	0.82	0.38	0.79	0.29	0.86	0.41	0.8	0.34	0.74	0.34	0.8	0.39	0.77	0.45	0.78	0.38	0.42	0.39	0.81	0.31	0.79	0.25	0.87	0.31	0.78	0.32	0.63	0.3	0.8	0.33125	0.7625	0.121931
ENSG00000115268.9	RPS15	0.3	0.71	0.35	0.72	0.5	0.73	0.38	0.73	0.45	0.75	0.4	0.79	0.17	0.83	0.44	0.69	0.44	0.7	0.43	0.47	0.36	0.78	0.37	0.67	0.24	0.85	0.44	0.62	0.24	0.66	0.34	0.69	0.365625	0.711875	0.122688
ENSG00000182774.12	RPS17	0.02	0.7	0.14	0.74	0.2	0.77	0.19	0.76	0.2	0.81	0.2	0.77	0.13	0.7	0.1	0.7	0.39	0.66	0.29	0.46	0.22	0.77	0.22	0.68	0.1	0.88	0.2	0.72	0.18	0.64	0.09	0.61	0.179375	0.710625	0.123993
ENSG00000008988.9	RPS20	0.31	0.84	0.39	0.86	0.58	0.85	0.39	0.8	0.46	0.89	0.43	0.89	0.27	0.87	0.48	0.83	0.49	0.78	0.43	0.51	0.41	0.83	0.4	0.81	0.32	0.98	0.47	0.81	0.44	0.68	0.37	0.86	0.415	0.818125	0.12456
ENSG00000166902.4	MRPL16	0.45	0.75	0.45	0.86	0.73	0.69	0.58	0.82	0.68	0.73	0.59	0.8	0.53	0.86	0.68	0.77	0.51	0.88	0.39	0.73	0.65	0.77	0.61	0.75	0.5	0.67	0.59	0.92	0.46	0.92	0.61	0.94	0.563125	0.80375	0.12518
ENSG00000106591.3	MRPL32	0.46	0.81	0.56	0.82	0.72	0.73	0.58	0.67	0.64	0.79	0.65	0.83	0.57	0.86	0.65	0.74	0.64	0.68	0.51	0.74	0.62	0.85	0.61	0.79	0.56	0.46	0.64	0.84	0.56	0.9	0.72	0.91	0.605625	0.77625	0.125939
ENSG00000162244.11	RPL29	0.22	0.79	0.24	0.84	0.49	0.8	0.3	0.79	0.38	0.83	0.38	0.83	0.24	0.88	0.39	0.81	0.44	0.73	0.36	0.46	0.35	0.82	0.33	0.74	0.22	0.92	0.39	0.78	0.22	0.85	0.31	0.79	0.32875	0.79125	0.126429
ENSG00000105372.7	RPS19	0.32	0.78	0.32	0.79	0.55	0.79	0.37	0.78	0.45	0.8	0.43	0.76	0.24	0.87	0.41	0.79	0.48	0.75	0.46	0.43	0.37	0.82	0.37	0.73	0.25	0.91	0.46	0.75	0.28	0.74	0.32	0.79	0.38	0.7675	0.130216
ENSG00000177954.12	RPS27	0.24	0.73	0.22	0.77	0.35	0.83	0.29	0.83	0.35	0.71	0.24	0.76	0.24	0.86	0.32	0.76	0.42	0.83	0.28	0.41	0.31	0.83	0.28	0.68	0.24	0.78	0.31	0.73	0.39	0.47	0.33	0.68	0.300625	0.72875	0.134366
ENSG00000105193.8	RPS16	0.3	0.83	0.34	0.88	0.59	0.84	0.41	0.84	0.46	0.91	0.45	0.83	0.26	0.95	0.48	0.8	0.48	0.79	0.49	0.49	0.39	0.91	0.39	0.82	0.26	0.98	0.44	0.8	0.27	0.81	0.38	0.85	0.399375	0.833125	0.138573
ENSG00000163319.10	MRPS18C	0.26	0.79	0.43	0.72	0.58	0.65	0.42	0.58	0.51	0.83	0.42	0.75	0.48	0.83	0.4	0.66	0.46	0.74	0.42	0.39	0.49	0.81	0.44	0.59	0.35	0.63	0.4	0.88	0.44	0.63	0.4	0.84	0.43125	0.7075	0.141526
ENSG00000229117.8	RPL41	0.31	0.77	0.37	0.85	0.54	0.84	0.35	0.9	0.47	0.8	0.41	0.89	0.46	0.86	0.46	0.9	0.43	0.73	0.37	0.83	0.41	0.85	0.34	0.85	0.34	0.81	0.42	0.84	0.78	0.45	0.5	0.9	0.435	0.816875	0.150985
ENSG00000096080.11	MRPS18A	0.33	0.66	0.51	0.65	0.71	0.59	0.5	0.57	0.55	0.67	0.51	0.59	0.53	0.89	0.54	0.51	0.57	0.67	0.36	0.3	0.56	0.79	0.52	0.58	0.43	0.55	0.56	0.69	0.46	0.54	0.52	0.78	0.51	0.626875	0.155391
ENSG00000171421.12	MRPL36	0.45	0.7	0.62	0.7	0.76	0.66	0.48	0.68	0.64	0.46	0.64	0.72	0.55	0.95	0.7	0.66	0.52	0.82	0.43	0.81	0.71	0.81	0.55	0.76	0.55	0.54	0.54	0.85	0.51	0.96	0.61	0.86	0.57875	0.74625	0.159873
ENSG00000213741.10	RPS29	0.42	0.48	0.31	0.47	0.36	0.51	0.38	0.72	0.53	0.59	0.49	0.61	0.37	0.63	0.55	0.48	0.82	0.65	0.47	0.36	0.42	0.64	0.4	0.61	0.35	0.66	0.36	0.41	0.44	0.43	0.33	0.38	0.4375	0.539375	0.161631
ENSG00000158042.8	MRPL17	0.35	0.59	0.38	0.56	0.64	0.63	0.34	0.55	0.49	0.6	0.37	0.62	0.42	0.88	0.49	0.66	0.68	0.58	0.06	0.51	0.63	0.8	0.41	0.68	0.25	0.55	0.48	0.75	0.38	0.82	0.35	0.85	0.42	0.664375	0.188081
ENSG00000163584.17	RPL22L1	0.02	0.62	0.18	0.74	0.43	0.81	0.37	0.91	0.56	0.96	0.4	0.91	0.49	0.97	0.34	0.88	0.41	0.78	0.21	0.67	0.55	0.88	0.23	0.77	0.1	0.78	0.22	0.65	0.4	0.63	0.17	0.86	0.3175	0.80125	0.191552
ENSG00000186298.11	PPP1CC	0.73	0.86	0.72	0.85	0.78	0.86	0.75	0.84	0.72	0.89	0.74	0.88	0.65	0.87	0.66	0.88	0.68	0.91	0.72	0.79	0.75	0.86	0.75	0.87	0.7	0.8	0.74	0.92	0.61	0.83	0.65	0.92	0.709375	0.864375	0.0581418
ENSG00000122692.8	SMU1	0.68	0.86	0.69	0.81	0.75	0.79	0.71	0.86	0.72	0.89	0.71	0.83	0.61	0.85	0.71	0.82	0.71	0.86	0.7	0.72	0.79	0.83	0.68	0.81	0.69	0.78	0.69	0.9	0.65	0.82	0.72	0.88	0.700625	0.831875	0.0584901
ENSG00000114573.9	ATP6V1A	0.81	0.89	0.81	0.9	0.84	0.91	0.85	0.91	0.8	0.94	0.83	0.87	0.71	0.92	0.83	0.87	0.81	0.93	0.81	0.83	0.9	0.92	0.79	0.94	0.71	0.88	0.84	0.93	0.73	0.85	0.83	0.89	0.80625	0.89875	0.0587101
ENSG00000138095.18	LRPPRC	0.75	0.8	0.72	0.83	0.79	0.81	0.81	0.91	0.79	0.83	0.79	0.81	0.66	0.84	0.74	0.75	0.74	0.86	0.75	0.75	0.75	0.83	0.76	0.81	0.68	0.84	0.77	0.85	0.71	0.72	0.73	0.82	0.74625	0.81625	0.0595556
ENSG00000115524.15	SF3B1	0.71	0.88	0.7	0.83	0.79	0.84	0.84	0.8	0.78	0.87	0.82	0.81	0.71	0.83	0.76	0.82	0.81	0.81	0.83	0.79	0.79	0.82	0.75	0.84	0.71	0.72	0.78	0.88	0.71	0.82	0.8	0.86	0.768125	0.82625	0.0599055
ENSG00000136238.17	RAC1	0.77	0.95	0.74	0.94	0.84	0.95	0.85	0.89	0.84	0.96	0.8	0.94	0.7	0.94	0.82	0.9	0.72	0.95	0.74	0.86	0.8	0.91	0.76	0.96	0.76	0.9	0.78	0.98	0.67	0.9	0.74	0.98	0.770625	0.931875	0.0605896
ENSG00000204370.10	SDHD	0.77	0.91	0.79	0.86	0.91	0.87	0.78	0.87	0.8	0.9	0.82	0.89	0.77	0.89	0.77	0.86	0.73	0.91	0.78	0.84	0.82	0.88	0.75	0.88	0.77	0.78	0.81	0.95	0.69	0.85	0.73	0.93	0.780625	0.879375	0.0608212
ENSG00000116489.12	CAPZA1	0.84	0.86	0.83	0.88	0.81	0.89	0.82	0.9	0.83	0.91	0.8	0.84	0.72	0.89	0.78	0.82	0.74	0.94	0.76	0.77	0.85	0.87	0.75	0.9	0.75	0.85	0.82	0.94	0.7	0.85	0.82	0.89	0.78875	0.875	0.06153
ENSG00000175354.19	PTPN2	0.52	0.71	0.58	0.69	0.6	0.72	0.63	0.74	0.58	0.8	0.59	0.79	0.55	0.85	0.58	0.75	0.56	0.82	0.61	0.7	0.61	0.8	0.53	0.77	0.53	0.68	0.59	0.8	0.53	0.72	0.61	0.84	0.575	0.76125	0.0626373
ENSG00000065150.18	IPO5	0.71	0.92	0.74	0.91	0.83	0.89	0.8	0.96	0.76	0.9	0.82	0.85	0.67	0.9	0.78	0.86	0.73	0.93	0.67	0.79	0.76	0.89	0.73	0.9	0.69	0.91	0.78	0.91	0.67	0.84	0.75	0.91	0.743125	0.891875	0.0635352
ENSG00000125870.10	SNRPB2	0.59	0.9	0.7	0.85	0.75	0.86	0.7	0.81	0.72	0.9	0.75	0.86	0.74	0.87	0.71	0.83	0.63	0.85	0.64	0.8	0.78	0.83	0.7	0.83	0.62	0.79	0.68	0.94	0.69	0.82	0.68	0.9	0.6925	0.8525	0.0644205
ENSG00000170348.8	TMED10	0.82	0.89	0.79	0.9	0.81	0.93	0.81	0.92	0.85	0.92	0.74	0.91	0.73	0.93	0.8	0.87	0.74	0.92	0.71	0.86	0.86	0.89	0.76	0.92	0.81	0.77	0.76	0.92	0.66	0.87	0.78	0.93	0.776875	0.896875	0.0646565
ENSG00000092199.17	HNRNPC	0.5	0.82	0.55	0.81	0.5	0.82	0.56	0.85	0.63	0.85	0.58	0.85	0.54	0.83	0.49	0.81	0.57	0.79	0.58	0.73	0.63	0.81	0.53	0.83	0.46	0.84	0.55	0.87	0.6	0.75	0.45	0.88	0.545	0.82125	0.06518
ENSG00000163781.13	TOPBP1	0.7	0.77	0.74	0.67	0.8	0.7	0.79	0.69	0.8	0.75	0.81	0.72	0.65	0.73	0.74	0.68	0.69	0.73	0.79	0.74	0.78	0.76	0.76	0.7	0.7	0.66	0.79	0.81	0.67	0.67	0.78	0.77	0.749375	0.721875	0.0654492
ENSG00000100225.17	FBXO7	0.65	0.87	0.68	0.8	0.74	0.76	0.7	0.83	0.74	0.84	0.72	0.83	0.68	0.86	0.73	0.78	0.65	0.82	0.63	0.79	0.77	0.79	0.69	0.81	0.69	0.72	0.68	0.92	0.6	0.85	0.69	0.9	0.69	0.823125	0.0654522
ENSG00000166181.12	API5	0.83	0.89	0.74	0.87	0.85	0.9	0.87	0.92	0.82	0.93	0.81	0.78	0.71	0.88	0.79	0.85	0.77	0.9	0.77	0.76	0.83	0.9	0.79	0.87	0.77	0.81	0.8	0.93	0.73	0.82	0.81	0.9	0.793125	0.869375	0.0656875
ENSG00000167088.10	SNRPD1	0.54	0.8	0.58	0.77	0.58	0.76	0.56	0.79	0.59	0.81	0.59	0.8	0.52	0.85	0.49	0.78	0.54	0.81	0.51	0.66	0.58	0.79	0.54	0.77	0.5	0.73	0.55	0.86	0.55	0.74	0.42	0.86	0.54	0.78625	0.0657529
ENSG00000110696.9	C11orf58	0.69	0.9	0.7	0.91	0.81	0.91	0.75	0.87	0.76	0.94	0.82	0.87	0.69	0.91	0.73	0.86	0.65	0.94	0.76	0.79	0.79	0.89	0.73	0.87	0.69	0.79	0.73	0.93	0.73	0.8	0.71	0.9	0.73375	0.88	0.0657529
ENSG00000122068.12	FYTTD1	0.8	0.89	0.74	0.84	0.79	0.83	0.82	0.8	0.81	0.88	0.76	0.83	0.7	0.92	0.82	0.83	0.76	0.84	0.68	0.78	0.83	0.83	0.74	0.89	0.74	0.83	0.83	0.9	0.65	0.84	0.74	0.9	0.763125	0.851875	0.0657588
ENSG00000066697.14	MSANTD3	0.71	0.69	0.66	0.68	0.74	0.67	0.68	0.76	0.7	0.77	0.7	0.77	0.63	0.8	0.75	0.73	0.68	0.69	0.59	0.72	0.72	0.72	0.66	0.84	0.66	0.72	0.7	0.79	0.63	0.79	0.69	0.83	0.68125	0.748125	0.0657736
ENSG00000100028.11	SNRPD3	0.59	0.86	0.58	0.85	0.69	0.85	0.66	0.81	0.62	0.85	0.62	0.85	0.51	0.86	0.66	0.83	0.59	0.84	0.55	0.69	0.63	0.87	0.56	0.89	0.57	0.8	0.61	0.86	0.56	0.79	0.57	0.9	0.598125	0.8375	0.065833
ENSG00000196305.17	IARS	0.69	0.82	0.69	0.74	0.74	0.82	0.81	0.79	0.81	0.77	0.82	0.78	0.72	0.82	0.72	0.74	0.69	0.85	0.69	0.72	0.8	0.8	0.72	0.77	0.63	0.83	0.76	0.82	0.7	0.72	0.76	0.78	0.734375	0.785625	0.0658538
ENSG00000143569.18	UBAP2L	0.67	0.84	0.63	0.73	0.67	0.77	0.69	0.83	0.7	0.77	0.71	0.75	0.56	0.84	0.71	0.75	0.7	0.78	0.64	0.75	0.73	0.74	0.67	0.76	0.6	0.67	0.64	0.84	0.63	0.71	0.67	0.83	0.66375	0.7725	0.0659901
ENSG00000040341.17	STAU2	0.62	0.84	0.67	0.76	0.67	0.82	0.69	0.84	0.67	0.81	0.65	0.76	0.63	0.8	0.63	0.74	0.69	0.8	0.66	0.69	0.72	0.84	0.65	0.85	0.62	0.73	0.66	0.88	0.6	0.67	0.64	0.84	0.654375	0.791875	0.066067
ENSG00000165119.20	HNRNPK	0.69	0.88	0.71	0.88	0.76	0.92	0.68	0.89	0.72	0.92	0.75	0.9	0.6	0.87	0.66	0.87	0.72	0.95	0.65	0.74	0.73	0.88	0.64	0.91	0.65	0.85	0.72	0.93	0.65	0.82	0.69	0.95	0.68875	0.885	0.0663207
ENSG00000062485.18	CS	0.84	0.9	0.81	0.91	0.85	0.9	0.83	0.93	0.81	0.93	0.85	0.87	0.65	0.9	0.78	0.87	0.8	0.85	0.76	0.85	0.81	0.9	0.8	0.94	0.76	0.85	0.82	0.94	0.65	0.88	0.75	0.92	0.785625	0.89625	0.0665999
ENSG00000254999.3	BRK1	0.61	0.87	0.69	0.85	0.78	0.9	0.63	0.83	0.67	0.91	0.69	0.84	0.6	0.81	0.69	0.85	0.6	0.84	0.66	0.74	0.7	0.86	0.62	0.87	0.63	0.83	0.65	0.86	0.54	0.79	0.68	0.87	0.6525	0.845	0.0667551
ENSG00000144895.11	EIF2A	0.81	0.83	0.81	0.83	0.87	0.83	0.85	0.82	0.82	0.84	0.83	0.85	0.74	0.88	0.79	0.82	0.68	0.84	0.76	0.79	0.83	0.88	0.79	0.89	0.75	0.72	0.8	0.89	0.71	0.82	0.78	0.92	0.78875	0.840625	0.0669275
ENSG00000155229.20	MMS19	0.59	0.69	0.65	0.74	0.68	0.73	0.64	0.74	0.69	0.8	0.76	0.74	0.64	0.77	0.73	0.64	0.68	0.71	0.58	0.72	0.74	0.78	0.68	0.71	0.59	0.72	0.65	0.72	0.56	0.73	0.69	0.74	0.659375	0.73	0.0669392
ENSG00000184575.11	XPOT	0.79	0.93	0.74	0.84	0.79	0.84	0.79	0.84	0.83	0.83	0.87	0.85	0.76	0.86	0.78	0.84	0.75	0.9	0.7	0.74	0.82	0.87	0.79	0.87	0.74	0.77	0.81	0.91	0.7	0.78	0.81	0.9	0.779375	0.848125	0.0669596
ENSG00000085415.15	SEH1L	0.86	0.87	0.86	0.76	0.83	0.79	0.87	0.88	0.85	0.83	0.87	0.77	0.74	0.89	0.82	0.81	0.84	0.85	0.83	0.74	0.83	0.86	0.85	0.75	0.81	0.78	0.82	0.93	0.79	0.74	0.82	0.88	0.830625	0.820625	0.0670762
ENSG00000143621.16	ILF2	0.63	0.89	0.64	0.9	0.75	0.9	0.7	0.88	0.74	0.92	0.74	0.9	0.62	0.92	0.72	0.87	0.63	0.89	0.62	0.8	0.72	0.9	0.68	0.89	0.64	0.77	0.66	0.94	0.65	0.8	0.66	0.96	0.675	0.883125	0.067242
ENSG00000110958.15	PTGES3	0.74	0.9	0.78	0.9	0.84	0.93	0.78	0.89	0.81	0.95	0.84	0.87	0.7	0.9	0.81	0.87	0.7	0.93	0.71	0.78	0.8	0.89	0.77	0.93	0.7	0.82	0.77	0.95	0.7	0.88	0.74	0.96	0.761875	0.896875	0.0672623
ENSG00000188612.11	SUMO2	0.62	0.9	0.69	0.9	0.76	0.9	0.67	0.91	0.71	0.96	0.74	0.93	0.71	0.89	0.69	0.86	0.59	0.91	0.65	0.81	0.78	0.88	0.67	0.93	0.67	0.78	0.69	0.94	0.63	0.89	0.65	0.95	0.6825	0.89625	0.067303
ENSG00000213585.10	VDAC1	0.75	0.87	0.79	0.89	0.83	0.94	0.79	0.94	0.87	0.92	0.82	0.92	0.75	0.91	0.82	0.89	0.7	0.94	0.69	0.78	0.84	0.88	0.78	0.94	0.72	0.9	0.77	0.93	0.68	0.88	0.75	0.93	0.771875	0.90375	0.0673697
ENSG00000141367.11	CLTC	0.86	0.94	0.8	0.91	0.87	0.92	0.86	0.87	0.84	0.94	0.84	0.85	0.71	0.9	0.82	0.88	0.83	0.93	0.8	0.83	0.84	0.92	0.76	0.93	0.72	0.83	0.83	0.95	0.68	0.87	0.82	0.92	0.805	0.899375	0.0674971
ENSG00000123562.16	MORF4L2	0.77	0.86	0.79	0.84	0.87	0.83	0.8	0.76	0.83	0.89	0.81	0.82	0.7	0.89	0.8	0.86	0.73	0.88	0.71	0.78	0.83	0.85	0.78	0.85	0.78	0.74	0.78	0.85	0.7	0.8	0.82	0.92	0.78125	0.83875	0.0675231
ENSG00000132300.18	PTCD3	0.65	0.62	0.63	0.64	0.66	0.57	0.66	0.68	0.71	0.65	0.67	0.65	0.69	0.68	0.72	0.52	0.67	0.7	0.62	0.67	0.72	0.69	0.66	0.57	0.57	0.61	0.63	0.67	0.59	0.58	0.61	0.7	0.65375	0.6375	0.067581
ENSG00000120533.12	ENY2	0.56	0.85	0.54	0.82	0.66	0.88	0.57	0.84	0.67	0.87	0.62	0.88	0.59	0.82	0.57	0.84	0.62	0.91	0.52	0.69	0.64	0.84	0.59	0.83	0.56	0.8	0.52	0.87	0.6	0.78	0.57	0.9	0.5875	0.83875	0.067581
ENSG00000148187.17	MRRF	0.54	0.76	0.57	0.79	0.59	0.8	0.58	0.75	0.66	0.75	0.54	0.74	0.57	0.78	0.53	0.71	0.6	0.73	0.53	0.68	0.65	0.76	0.51	0.75	0.45	0.69	0.62	0.78	0.47	0.74	0.48	0.77	0.555625	0.74875	0.0677167
ENSG00000105887.10	MTPN	0.92	0.93	0.89	0.9	0.95	0.95	0.92	0.92	0.9	0.96	0.94	0.89	0.75	0.91	0.87	0.89	0.85	0.97	0.86	0.87	0.86	0.9	0.86	0.94	0.84	0.84	0.88	0.96	0.74	0.86	0.86	0.95	0.868125	0.915	0.0677513
ENSG00000166913.12	YWHAB	0.64	0.9	0.65	0.93	0.72	0.92	0.69	0.97	0.67	0.94	0.65	0.9	0.52	0.89	0.67	0.88	0.65	0.94	0.66	0.74	0.65	0.91	0.63	0.95	0.64	0.94	0.65	0.94	0.57	0.87	0.62	0.94	0.6425	0.91	0.0677772
ENSG00000155959.10	VBP1	0.7	0.9	0.74	0.91	0.83	0.91	0.82	0.93	0.81	0.95	0.77	0.9	0.7	0.9	0.77	0.87	0.69	0.95	0.69	0.74	0.76	0.89	0.77	0.9	0.75	0.85	0.74	0.96	0.69	0.85	0.72	0.91	0.746875	0.895	0.0679815
ENSG00000145293.15	ENOPH1	0.63	0.79	0.65	0.84	0.68	0.77	0.66	0.79	0.69	0.85	0.67	0.84	0.58	0.86	0.69	0.79	0.63	0.83	0.6	0.64	0.66	0.83	0.65	0.83	0.59	0.75	0.68	0.86	0.59	0.76	0.62	0.89	0.641875	0.8075	0.0682568
ENSG00000125107.17	CNOT1	0.74	0.93	0.75	0.87	0.78	0.86	0.79	0.85	0.77	0.91	0.83	0.79	0.7	0.83	0.74	0.81	0.75	0.85	0.77	0.81	0.77	0.88	0.74	0.86	0.69	0.69	0.78	0.91	0.66	0.81	0.74	0.85	0.75	0.844375	0.0682796
ENSG00000108039.17	XPNPEP1	0.7	0.72	0.71	0.73	0.73	0.81	0.68	0.74	0.78	0.74	0.79	0.74	0.7	0.79	0.78	0.72	0.67	0.78	0.67	0.76	0.8	0.78	0.74	0.67	0.6	0.81	0.73	0.72	0.66	0.67	0.71	0.81	0.715625	0.749375	0.068414
ENSG00000103275.19	UBE2I	0.75	0.89	0.77	0.88	0.88	0.84	0.78	0.86	0.82	0.9	0.82	0.88	0.69	0.93	0.81	0.87	0.69	0.84	0.72	0.77	0.81	0.9	0.78	0.85	0.75	0.8	0.74	0.9	0.67	0.86	0.75	0.93	0.764375	0.86875	0.0685423
ENSG00000153107.12	ANAPC1	0.73	0.75	0.74	0.74	0.8	0.74	0.75	0.8	0.78	0.79	0.82	0.74	0.69	0.83	0.72	0.64	0.74	0.82	0.67	0.71	0.77	0.78	0.74	0.75	0.63	0.78	0.79	0.81	0.69	0.7	0.78	0.77	0.74	0.759375	0.0686903
ENSG00000100883.11	SRP54	0.74	0.85	0.74	0.86	0.83	0.86	0.74	0.82	0.81	0.89	0.81	0.8	0.68	0.84	0.81	0.78	0.75	0.83	0.74	0.77	0.84	0.87	0.72	0.84	0.68	0.77	0.79	0.9	0.67	0.75	0.79	0.87	0.75875	0.83125	0.0688976
ENSG00000126226.21	PCID2	0.71	0.67	0.69	0.71	0.73	0.71	0.63	0.77	0.77	0.78	0.72	0.74	0.69	0.8	0.75	0.67	0.73	0.72	0.63	0.7	0.82	0.77	0.75	0.7	0.68	0.67	0.76	0.75	0.64	0.65	0.78	0.76	0.7175	0.723125	0.0693018
ENSG00000141759.14	TXNL4A	0.49	0.76	0.46	0.76	0.56	0.8	0.52	0.8	0.56	0.83	0.55	0.85	0.45	0.82	0.51	0.77	0.6	0.78	0.53	0.61	0.53	0.8	0.57	0.79	0.45	0.8	0.5	0.79	0.48	0.76	0.45	0.83	0.513125	0.784375	0.069344
ENSG00000109332.19	UBE2D3	0.63	0.82	0.64	0.8	0.68	0.87	0.68	0.76	0.72	0.77	0.64	0.8	0.64	0.88	0.65	0.76	0.64	0.77	0.6	0.75	0.7	0.84	0.63	0.8	0.64	0.67	0.63	0.88	0.55	0.8	0.66	0.9	0.645625	0.804375	0.0693666
ENSG00000130811.11	EIF3G	0.54	0.79	0.59	0.82	0.72	0.83	0.64	0.85	0.63	0.85	0.67	0.88	0.51	0.87	0.7	0.83	0.57	0.78	0.52	0.76	0.62	0.85	0.64	0.81	0.53	0.81	0.6	0.79	0.57	0.78	0.59	0.85	0.6025	0.821875	0.0695269
ENSG00000069248.11	NUP133	0.67	0.85	0.66	0.79	0.76	0.76	0.72	0.76	0.74	0.81	0.75	0.74	0.7	0.79	0.7	0.72	0.69	0.83	0.68	0.68	0.82	0.82	0.72	0.73	0.65	0.73	0.75	0.86	0.64	0.7	0.74	0.8	0.711875	0.773125	0.0695465
ENSG00000119335.16	SET	0.78	0.87	0.77	0.88	0.83	0.89	0.76	0.92	0.79	0.91	0.78	0.9	0.58	0.9	0.73	0.87	0.77	0.9	0.65	0.79	0.75	0.88	0.77	0.91	0.72	0.85	0.76	0.9	0.71	0.79	0.7	0.91	0.740625	0.879375	0.0695465
ENSG00000125450.10	NUP85	0.71	0.7	0.66	0.7	0.78	0.68	0.73	0.73	0.72	0.76	0.78	0.7	0.58	0.76	0.76	0.66	0.71	0.73	0.65	0.72	0.78	0.76	0.71	0.69	0.63	0.72	0.68	0.78	0.6	0.69	0.71	0.78	0.699375	0.7225	0.0700864
ENSG00000137073.21	UBAP2	0.59	0.77	0.61	0.72	0.65	0.72	0.72	0.75	0.66	0.67	0.71	0.74	0.53	0.79	0.59	0.63	0.65	0.74	0.66	0.69	0.67	0.74	0.64	0.67	0.53	0.7	0.6	0.79	0.57	0.69	0.61	0.77	0.624375	0.72375	0.0701644
ENSG00000133657.15	ATP13A3	0.83	0.83	0.79	0.86	0.83	0.89	0.86	0.84	0.82	0.88	0.83	0.82	0.66	0.85	0.83	0.74	0.85	0.81	0.8	0.8	0.76	0.84	0.78	0.83	0.76	0.76	0.85	0.9	0.73	0.77	0.88	0.87	0.80375	0.830625	0.0702979
ENSG00000144118.13	RALB	0.72	0.87	0.7	0.85	0.76	0.85	0.71	0.85	0.72	0.87	0.76	0.85	0.52	0.88	0.71	0.82	0.66	0.84	0.67	0.77	0.76	0.85	0.68	0.86	0.65	0.8	0.72	0.89	0.59	0.8	0.66	0.9	0.686875	0.846875	0.0703062
ENSG00000158290.16	CUL4B	0.83	0.93	0.73	0.93	0.85	0.92	0.79	0.92	0.78	0.94	0.73	0.87	0.69	0.87	0.75	0.86	0.8	0.94	0.71	0.81	0.84	0.91	0.73	0.96	0.78	0.83	0.76	0.93	0.63	0.86	0.77	0.93	0.760625	0.900625	0.0703507
ENSG00000178449.8	COX14	0.49	0.75	0.42	0.84	0.54	0.84	0.49	0.79	0.52	0.84	0.5	0.84	0.45	0.85	0.53	0.82	0.54	0.78	0.39	0.67	0.6	0.85	0.49	0.81	0.43	0.85	0.46	0.77	0.43	0.83	0.49	0.79	0.485625	0.8075	0.0703979
ENSG00000082153.17	BZW1	0.7	0.93	0.71	0.92	0.69	0.91	0.7	0.9	0.74	0.94	0.73	0.9	0.58	0.91	0.68	0.88	0.7	0.94	0.63	0.81	0.71	0.9	0.71	0.9	0.72	0.76	0.71	0.96	0.56	0.87	0.66	0.95	0.683125	0.89875	0.0704977
ENSG00000172661.18	WASHC2C	0.7	0.79	0.68	0.75	0.75	0.8	0.72	0.83	0.73	0.83	0.78	0.83	0.54	0.81	0.74	0.76	0.71	0.77	0.63	0.84	0.79	0.82	0.72	0.81	0.64	0.77	0.7	0.81	0.6	0.74	0.71	0.82	0.69625	0.79875	0.0706001
ENSG00000119912.16	IDE	0.72	0.84	0.74	0.85	0.78	0.81	0.76	0.88	0.77	0.87	0.76	0.77	0.7	0.81	0.67	0.76	0.75	0.85	0.7	0.68	0.81	0.84	0.73	0.83	0.65	0.76	0.77	0.86	0.65	0.73	0.71	0.83	0.729375	0.810625	0.0706167
ENSG00000070061.14	ELP1	0.77	0.77	0.71	0.74	0.83	0.76	0.8	0.81	0.74	0.78	0.73	0.79	0.59	0.85	0.74	0.75	0.74	0.79	0.67	0.8	0.78	0.81	0.69	0.8	0.69	0.79	0.78	0.76	0.6	0.74	0.77	0.8	0.726875	0.78375	0.0706748
ENSG00000104408.9	EIF3E	0.67	0.89	0.69	0.9	0.78	0.92	0.71	0.91	0.79	0.87	0.71	0.85	0.78	0.9	0.75	0.85	0.62	0.89	0.69	0.72	0.78	0.88	0.71	0.86	0.69	0.84	0.73	0.94	0.67	0.81	0.75	0.94	0.72	0.873125	0.0706858
ENSG00000119318.12	RAD23B	0.75	0.83	0.73	0.82	0.76	0.85	0.78	0.85	0.71	0.87	0.69	0.86	0.66	0.9	0.77	0.79	0.63	0.86	0.64	0.78	0.73	0.87	0.67	0.86	0.69	0.7	0.72	0.9	0.61	0.83	0.71	0.91	0.703125	0.8425	0.0709065
ENSG00000081154.11	PCNP	0.71	0.87	0.71	0.86	0.76	0.85	0.72	0.87	0.77	0.88	0.74	0.85	0.66	0.86	0.72	0.78	0.71	0.84	0.67	0.68	0.78	0.87	0.76	0.83	0.71	0.91	0.72	0.86	0.67	0.69	0.72	0.84	0.720625	0.83375	0.0709175
ENSG00000114316.12	USP4	0.63	0.81	0.63	0.65	0.69	0.7	0.68	0.74	0.65	0.7	0.67	0.69	0.56	0.79	0.7	0.68	0.64	0.78	0.63	0.65	0.67	0.72	0.63	0.72	0.55	0.68	0.66	0.82	0.54	0.68	0.68	0.75	0.638125	0.7225	0.0709506
ENSG00000156261.12	CCT8	0.57	0.89	0.65	0.91	0.79	0.92	0.66	0.9	0.74	0.96	0.74	0.85	0.67	0.9	0.7	0.9	0.6	0.91	0.67	0.77	0.77	0.89	0.72	0.92	0.65	0.87	0.72	0.92	0.67	0.84	0.71	0.93	0.689375	0.8925	0.0709726
ENSG00000147140.15	NONO	0.7	0.86	0.64	0.83	0.73	0.87	0.7	0.9	0.67	0.9	0.67	0.84	0.52	0.85	0.73	0.84	0.69	0.88	0.6	0.75	0.73	0.87	0.65	0.89	0.62	0.87	0.63	0.87	0.56	0.77	0.67	0.86	0.656875	0.853125	0.0712774
ENSG00000070010.18	UFD1	0.6	0.74	0.62	0.81	0.68	0.8	0.72	0.78	0.7	0.86	0.71	0.86	0.61	0.8	0.69	0.81	0.58	0.79	0.69	0.73	0.69	0.83	0.64	0.87	0.52	0.78	0.63	0.86	0.56	0.82	0.66	0.88	0.64375	0.81375	0.0713924
ENSG00000134900.11	TPP2	0.68	0.73	0.73	0.66	0.79	0.68	0.81	0.63	0.8	0.62	0.77	0.69	0.61	0.68	0.79	0.6	0.76	0.77	0.75	0.64	0.77	0.73	0.77	0.65	0.7	0.67	0.77	0.71	0.69	0.58	0.78	0.7	0.748125	0.67125	0.0714225
ENSG00000101158.13	NELFCD	0.64	0.85	0.67	0.8	0.71	0.82	0.66	0.81	0.74	0.83	0.75	0.82	0.6	0.8	0.75	0.74	0.66	0.8	0.55	0.82	0.7	0.85	0.73	0.83	0.63	0.89	0.66	0.87	0.57	0.75	0.73	0.84	0.671875	0.82	0.0715209
ENSG00000108953.16	YWHAE	0.8	0.83	0.7	0.9	0.74	0.91	0.77	0.9	0.69	0.92	0.78	0.91	0.61	0.91	0.74	0.88	0.63	0.91	0.68	0.77	0.71	0.89	0.66	0.92	0.61	0.89	0.66	0.89	0.61	0.84	0.71	0.92	0.69375	0.886875	0.0715536
ENSG00000087365.15	SF3B2	0.65	0.9	0.64	0.87	0.75	0.85	0.72	0.88	0.74	0.92	0.73	0.88	0.53	0.88	0.74	0.85	0.66	0.84	0.65	0.77	0.68	0.9	0.69	0.88	0.63	0.78	0.68	0.89	0.62	0.77	0.66	0.9	0.673125	0.86	0.0718261
ENSG00000141279.15	NPEPPS	0.76	0.85	0.74	0.79	0.8	0.79	0.74	0.85	0.75	0.82	0.78	0.77	0.73	0.79	0.84	0.75	0.72	0.85	0.76	0.74	0.82	0.82	0.76	0.8	0.64	0.85	0.74	0.87	0.71	0.67	0.86	0.8	0.759375	0.800625	0.0718451
ENSG00000067560.10	RHOA	0.75	0.94	0.81	0.92	0.88	0.92	0.82	0.99	0.89	0.95	0.87	0.94	0.72	0.92	0.86	0.89	0.69	0.95	0.79	0.82	0.85	0.91	0.8	0.95	0.79	0.92	0.83	0.93	0.69	0.91	0.75	0.95	0.799375	0.925625	0.0718886
ENSG00000136518.16	ACTL6A	0.69	0.87	0.73	0.86	0.87	0.87	0.8	0.85	0.76	0.89	0.82	0.87	0.66	0.9	0.79	0.87	0.68	0.88	0.7	0.81	0.82	0.85	0.78	0.87	0.73	0.76	0.75	0.92	0.7	0.78	0.74	0.93	0.75125	0.86125	0.0719157
ENSG00000182150.15	ERCC6L2	0.56	0.63	0.57	0.47	0.6	0.6	0.66	0.58	0.66	0.69	0.66	0.63	0.59	0.68	0.6	0.53	0.65	0.63	0.63	0.55	0.61	0.7	0.62	0.56	0.55	0.54	0.64	0.64	0.63	0.56	0.67	0.63	0.61875	0.60125	0.0719157
ENSG00000275052.4	PPP4R3B	0.75	0.8	0.75	0.69	0.77	0.77	0.83	0.75	0.77	0.79	0.75	0.77	0.7	0.88	0.74	0.75	0.75	0.68	0.83	0.7	0.81	0.84	0.73	0.81	0.74	0.68	0.79	0.86	0.72	0.72	0.77	0.83	0.7625	0.77	0.0720677
ENSG00000240344.8	PPIL3	0.55	0.82	0.55	0.7	0.69	0.7	0.59	0.75	0.68	0.78	0.58	0.75	0.55	0.84	0.62	0.78	0.65	0.8	0.57	0.69	0.71	0.77	0.54	0.78	0.58	0.68	0.59	0.79	0.59	0.71	0.67	0.8	0.606875	0.75875	0.0721625
ENSG00000100084.14	HIRA	0.67	0.77	0.69	0.76	0.71	0.69	0.76	0.68	0.72	0.74	0.77	0.74	0.55	0.82	0.73	0.7	0.68	0.7	0.68	0.71	0.69	0.76	0.7	0.72	0.58	0.64	0.73	0.75	0.63	0.72	0.73	0.79	0.68875	0.730625	0.0723139
ENSG00000176871.8	WSB2	0.73	0.92	0.83	0.73	0.81	0.85	0.75	0.85	0.8	0.88	0.78	0.83	0.72	0.87	0.79	0.87	0.74	0.91	0.65	0.77	0.79	0.9	0.77	0.9	0.64	0.87	0.78	0.93	0.73	0.83	0.76	0.88	0.754375	0.861875	0.0723868
ENSG00000108671.10	PSMD11	0.9	0.86	0.86	0.83	0.86	0.83	0.89	0.8	0.85	0.87	0.87	0.79	0.69	0.85	0.81	0.8	0.85	0.8	0.81	0.78	0.88	0.87	0.8	0.81	0.79	0.7	0.83	0.89	0.73	0.79	0.8	0.88	0.82625	0.821875	0.072465
ENSG00000108443.13	RPS6KB1	0.76	0.7	0.7	0.71	0.7	0.62	0.75	0.67	0.76	0.76	0.72	0.72	0.6	0.76	0.75	0.68	0.75	0.72	0.7	0.65	0.74	0.73	0.73	0.67	0.62	0.57	0.69	0.78	0.64	0.64	0.71	0.73	0.7075	0.694375	0.0725835
ENSG00000124802.11	EEF1E1	0.44	0.74	0.54	0.71	0.59	0.69	0.56	0.75	0.62	0.72	0.58	0.8	0.51	0.86	0.48	0.77	0.57	0.76	0.52	0.67	0.6	0.78	0.56	0.71	0.54	0.66	0.52	0.85	0.55	0.78	0.58	0.81	0.5475	0.75375	0.0726615
ENSG00000168385.17	SEPT2	0.82	0.86	0.75	0.86	0.85	0.84	0.82	0.88	0.84	0.88	0.8	0.81	0.65	0.84	0.81	0.81	0.79	0.84	0.73	0.71	0.86	0.86	0.78	0.89	0.74	0.85	0.81	0.89	0.68	0.78	0.8	0.86	0.783125	0.84125	0.0727662
ENSG00000155561.14	NUP205	0.81	0.88	0.79	0.83	0.86	0.8	0.88	0.82	0.82	0.81	0.87	0.78	0.73	0.83	0.82	0.77	0.78	0.88	0.82	0.8	0.84	0.85	0.83	0.75	0.74	0.67	0.84	0.9	0.73	0.75	0.84	0.85	0.8125	0.810625	0.0727984
ENSG00000148688.13	RPP30	0.54	0.75	0.61	0.76	0.68	0.81	0.63	0.77	0.67	0.81	0.63	0.72	0.58	0.81	0.65	0.77	0.61	0.82	0.6	0.68	0.69	0.8	0.59	0.75	0.54	0.64	0.63	0.86	0.58	0.72	0.6	0.86	0.614375	0.770625	0.0728386
ENSG00000151779.12	NBAS	0.67	0.77	0.69	0.77	0.77	0.78	0.8	0.82	0.76	0.82	0.79	0.73	0.64	0.8	0.76	0.67	0.75	0.78	0.72	0.68	0.77	0.83	0.71	0.75	0.64	0.77	0.74	0.83	0.71	0.65	0.77	0.76	0.730625	0.763125	0.072903
ENSG00000164941.13	INTS8	0.65	0.75	0.63	0.71	0.7	0.69	0.62	0.75	0.71	0.73	0.73	0.69	0.66	0.75	0.73	0.66	0.65	0.79	0.61	0.66	0.76	0.79	0.67	0.67	0.55	0.75	0.75	0.78	0.62	0.65	0.69	0.76	0.670625	0.72375	0.0729164
ENSG00000144381.16	HSPD1	0.75	0.88	0.72	0.89	0.85	0.89	0.73	0.91	0.79	0.91	0.78	0.85	0.65	0.92	0.73	0.89	0.7	0.9	0.65	0.72	0.76	0.88	0.76	0.94	0.68	0.87	0.78	0.9	0.72	0.79	0.76	0.91	0.738125	0.878125	0.0729244
ENSG00000168883.19	USP39	0.52	0.88	0.56	0.86	0.63	0.84	0.66	0.84	0.58	0.89	0.68	0.78	0.61	0.82	0.6	0.83	0.55	0.86	0.68	0.68	0.66	0.84	0.63	0.82	0.56	0.73	0.57	0.9	0.58	0.81	0.64	0.84	0.606875	0.82625	0.0729378
ENSG00000146463.11	ZMYM4	0.74	0.78	0.75	0.67	0.73	0.71	0.76	0.73	0.77	0.77	0.78	0.73	0.67	0.82	0.69	0.64	0.73	0.76	0.71	0.77	0.77	0.79	0.7	0.74	0.66	0.6	0.75	0.84	0.67	0.67	0.73	0.75	0.725625	0.735625	0.0729672
ENSG00000179152.19	TCAIM	0.62	0.81	0.6	0.72	0.62	0.7	0.67	0.74	0.64	0.75	0.66	0.75	0.6	0.83	0.66	0.71	0.65	0.84	0.64	0.6	0.72	0.77	0.63	0.78	0.55	0.72	0.68	0.79	0.53	0.72	0.61	0.79	0.63	0.75125	0.0730475
ENSG00000137871.20	ZNF280D	0.48	0.57	0.5	0.52	0.55	0.52	0.55	0.55	0.63	0.59	0.59	0.67	0.55	0.65	0.56	0.49	0.65	0.6	0.53	0.6	0.62	0.57	0.57	0.6	0.52	0.54	0.58	0.5	0.52	0.44	0.54	0.57	0.55875	0.56125	0.0731223
ENSG00000136813.14	ECPAS	0.75	0.8	0.72	0.74	0.76	0.74	0.8	0.83	0.76	0.79	0.8	0.75	0.61	0.82	0.76	0.66	0.74	0.81	0.72	0.75	0.74	0.82	0.73	0.76	0.66	0.75	0.74	0.8	0.6	0.68	0.75	0.79	0.7275	0.768125	0.0732904
ENSG00000119285.10	HEATR1	0.78	0.82	0.73	0.78	0.83	0.73	0.86	0.77	0.79	0.81	0.81	0.76	0.63	0.82	0.75	0.72	0.82	0.77	0.74	0.72	0.77	0.78	0.8	0.67	0.74	0.67	0.77	0.83	0.7	0.7	0.78	0.79	0.76875	0.75875	0.0732931
ENSG00000041357.15	PSMA4	0.48	0.89	0.59	0.9	0.66	0.91	0.54	0.83	0.64	0.93	0.63	0.86	0.6	0.86	0.6	0.87	0.57	0.87	0.53	0.7	0.63	0.89	0.62	0.9	0.56	0.86	0.59	0.91	0.58	0.79	0.51	0.92	0.583125	0.868125	0.0733091
ENSG00000144840.9	RABL3	0.65	0.86	0.61	0.82	0.69	0.87	0.7	0.83	0.67	0.88	0.63	0.76	0.6	0.82	0.69	0.81	0.69	0.88	0.64	0.71	0.74	0.85	0.61	0.81	0.65	0.76	0.68	0.88	0.57	0.77	0.79	0.87	0.663125	0.82375	0.0734501
ENSG00000079246.15	XRCC5	0.71	0.92	0.73	0.92	0.81	0.93	0.78	0.92	0.79	0.97	0.76	0.9	0.67	0.9	0.74	0.89	0.7	0.93	0.69	0.73	0.82	0.89	0.72	0.96	0.73	0.84	0.77	0.94	0.67	0.81	0.73	0.92	0.73875	0.898125	0.0734927
ENSG00000101166.15	PRELID3B	0.79	0.86	0.82	0.78	0.88	0.87	0.85	0.82	0.84	0.95	0.87	0.83	0.8	0.9	0.83	0.79	0.83	0.82	0.77	0.85	0.83	0.87	0.87	0.85	0.78	0.69	0.84	0.95	0.8	0.84	0.86	0.95	0.82875	0.85125	0.0735485
ENSG00000145191.13	EIF2B5	0.56	0.8	0.58	0.75	0.65	0.72	0.58	0.74	0.67	0.73	0.69	0.74	0.53	0.79	0.65	0.71	0.63	0.74	0.49	0.78	0.65	0.75	0.63	0.67	0.54	0.63	0.61	0.81	0.61	0.66	0.59	0.8	0.60375	0.73875	0.0735485
ENSG00000168259.14	DNAJC7	0.72	0.84	0.65	0.78	0.76	0.83	0.71	0.81	0.68	0.84	0.72	0.8	0.53	0.8	0.76	0.81	0.66	0.79	0.69	0.69	0.7	0.82	0.71	0.81	0.64	0.7	0.7	0.85	0.62	0.71	0.72	0.82	0.685625	0.79375	0.0735564
ENSG00000130741.10	EIF2S3	0.77	0.83	0.72	0.83	0.83	0.83	0.7	0.87	0.72	0.85	0.66	0.84	0.61	0.75	0.75	0.8	0.75	0.84	0.68	0.69	0.77	0.86	0.69	0.84	0.66	0.9	0.75	0.87	0.63	0.82	0.73	0.85	0.71375	0.829375	0.0735989
ENSG00000257103.8	LSM14A	0.81	0.76	0.75	0.77	0.79	0.73	0.8	0.78	0.73	0.84	0.78	0.8	0.59	0.88	0.75	0.78	0.72	0.73	0.71	0.78	0.77	0.82	0.72	0.82	0.7	0.7	0.77	0.85	0.67	0.73	0.74	0.86	0.7375	0.789375	0.0736519
ENSG00000187446.11	CHP1	0.77	0.89	0.71	0.88	0.79	0.93	0.83	0.95	0.72	0.93	0.71	0.87	0.58	0.91	0.77	0.87	0.75	0.91	0.77	0.82	0.78	0.91	0.67	0.96	0.7	0.91	0.71	0.92	0.61	0.86	0.78	0.94	0.728125	0.90375	0.0736626
ENSG00000165637.13	VDAC2	0.47	0.91	0.53	0.92	0.64	0.92	0.63	0.91	0.63	0.95	0.65	0.91	0.57	0.88	0.63	0.89	0.54	0.89	0.63	0.73	0.65	0.89	0.58	0.93	0.56	0.85	0.55	0.96	0.56	0.85	0.61	0.96	0.589375	0.896875	0.0737553
ENSG00000048828.16	FAM120A	0.64	0.85	0.64	0.83	0.7	0.9	0.71	0.93	0.68	0.9	0.7	0.85	0.53	0.86	0.64	0.82	0.68	0.85	0.66	0.7	0.68	0.88	0.62	0.9	0.62	0.85	0.65	0.89	0.54	0.77	0.62	0.85	0.644375	0.851875	0.0737553
ENSG00000075785.12	RAB7A	0.64	0.88	0.66	0.9	0.7	0.91	0.69	0.92	0.65	0.94	0.72	0.91	0.63	0.91	0.7	0.88	0.64	0.87	0.53	0.73	0.75	0.91	0.62	0.92	0.65	0.83	0.61	0.91	0.56	0.86	0.67	0.94	0.65125	0.88875	0.0738029
ENSG00000174231.16	PRPF8	0.9	0.95	0.8	0.89	0.93	0.9	0.9	0.93	0.85	0.96	0.89	0.89	0.68	0.91	0.9	0.87	0.83	0.89	0.76	0.91	0.87	0.93	0.85	0.92	0.83	0.96	0.84	0.92	0.71	0.85	0.84	0.89	0.83625	0.910625	0.0739378
ENSG00000123728.9	RAP2C	0.84	0.77	0.85	0.75	0.86	0.72	0.81	0.8	0.89	0.8	0.85	0.81	0.69	0.88	0.82	0.75	0.83	0.8	0.8	0.77	0.81	0.78	0.83	0.77	0.81	0.6	0.85	0.79	0.73	0.81	0.84	0.81	0.819375	0.775625	0.0740302
ENSG00000112514.15	CUTA	0.44	0.92	0.55	0.89	0.64	0.86	0.55	0.82	0.53	0.95	0.61	0.85	0.48	0.82	0.59	0.9	0.52	0.84	0.58	0.72	0.56	0.91	0.45	0.89	0.53	0.91	0.54	0.85	0.51	0.85	0.54	0.91	0.53875	0.868125	0.0740856
ENSG00000167325.14	RRM1	0.72	0.91	0.73	0.91	0.79	0.9	0.76	0.91	0.77	0.92	0.75	0.84	0.67	0.85	0.7	0.89	0.63	0.94	0.73	0.74	0.77	0.89	0.72	0.94	0.72	0.8	0.76	0.93	0.63	0.79	0.67	0.91	0.72	0.879375	0.0741172
ENSG00000197006.13	METTL9	0.63	0.91	0.66	0.89	0.7	0.96	0.69	0.91	0.69	0.95	0.68	0.95	0.56	0.92	0.71	0.9	0.57	0.92	0.6	0.81	0.76	0.9	0.65	0.94	0.59	0.87	0.68	0.96	0.56	0.88	0.56	0.99	0.643125	0.91625	0.0741277
ENSG00000149262.16	INTS4	0.52	0.79	0.56	0.75	0.62	0.76	0.67	0.78	0.6	0.81	0.69	0.73	0.54	0.77	0.53	0.7	0.56	0.81	0.63	0.64	0.65	0.79	0.57	0.74	0.53	0.73	0.68	0.76	0.51	0.69	0.65	0.75	0.594375	0.75	0.0742436
ENSG00000085719.12	CPNE3	0.86	0.9	0.85	0.91	0.91	0.94	0.84	0.97	0.86	0.96	0.86	0.9	0.71	0.89	0.81	0.87	0.84	0.94	0.74	0.81	0.91	0.9	0.82	0.94	0.8	0.9	0.87	0.94	0.71	0.84	0.75	0.92	0.82125	0.908125	0.0742541
ENSG00000107949.16	BCCIP	0.56	0.82	0.68	0.75	0.71	0.74	0.68	0.83	0.65	0.86	0.74	0.82	0.61	0.88	0.74	0.81	0.62	0.8	0.66	0.75	0.7	0.82	0.69	0.83	0.6	0.72	0.66	0.9	0.68	0.84	0.7	0.93	0.6675	0.81875	0.0743619
ENSG00000133983.14	COX16	0.36	0.83	0.38	0.83	0.48	0.93	0.42	0.94	0.5	0.89	0.4	0.89	0.47	0.87	0.5	0.85	0.51	0.81	0.42	0.71	0.5	0.88	0.41	0.88	0.39	0.89	0.39	0.88	0.38	0.84	0.41	0.94	0.4325	0.86625	0.0743619
ENSG00000145996.11	CDKAL1	0.51	0.84	0.53	0.76	0.65	0.76	0.6	0.88	0.58	0.72	0.59	0.79	0.52	0.86	0.63	0.77	0.6	0.79	0.58	0.66	0.62	0.8	0.58	0.79	0.5	0.7	0.58	0.84	0.55	0.73	0.65	0.84	0.579375	0.783125	0.0744301
ENSG00000106588.10	PSMA2	0.43	0.83	0.49	0.88	0.59	0.88	0.54	0.88	0.56	0.9	0.5	0.9	0.61	0.87	0.49	0.87	0.51	0.78	0.55	0.72	0.55	0.86	0.54	0.9	0.49	0.85	0.53	0.9	0.59	0.8	0.41	0.93	0.52375	0.859375	0.0744432
ENSG00000133226.16	SRRM1	0.71	0.86	0.72	0.64	0.77	0.78	0.79	0.85	0.77	0.79	0.8	0.77	0.64	0.85	0.76	0.81	0.74	0.77	0.77	0.79	0.78	0.84	0.74	0.76	0.7	0.68	0.71	0.88	0.73	0.76	0.73	0.85	0.74125	0.7925	0.0744459
ENSG00000151923.17	TIAL1	0.65	0.76	0.68	0.7	0.8	0.71	0.74	0.8	0.72	0.82	0.7	0.79	0.66	0.8	0.69	0.73	0.77	0.78	0.71	0.71	0.76	0.82	0.7	0.75	0.72	0.57	0.68	0.8	0.65	0.75	0.67	0.8	0.70625	0.755625	0.0746528
ENSG00000104824.17	HNRNPL	0.68	0.9	0.68	0.83	0.76	0.83	0.69	0.91	0.7	0.89	0.76	0.88	0.56	0.87	0.78	0.86	0.61	0.85	0.7	0.76	0.71	0.9	0.7	0.86	0.64	0.89	0.61	0.78	0.65	0.78	0.75	0.89	0.68625	0.855	0.0746555
ENSG00000100632.10	ERH	0.56	0.84	0.58	0.88	0.7	0.89	0.61	0.92	0.69	0.89	0.65	0.92	0.73	0.86	0.62	0.89	0.53	0.88	0.65	0.73	0.65	0.88	0.55	0.91	0.5	0.89	0.61	0.87	0.62	0.87	0.64	0.91	0.618125	0.876875	0.0746607
ENSG00000111481.9	COPZ1	0.65	0.89	0.64	0.91	0.72	0.93	0.68	0.9	0.72	0.94	0.71	0.88	0.68	0.9	0.68	0.88	0.64	0.92	0.64	0.68	0.76	0.91	0.65	0.9	0.6	0.86	0.66	0.95	0.61	0.85	0.64	0.96	0.6675	0.89125	0.0746973
ENSG00000135249.7	RINT1	0.72	0.86	0.71	0.77	0.76	0.78	0.78	0.74	0.73	0.81	0.79	0.72	0.67	0.82	0.79	0.7	0.7	0.84	0.72	0.72	0.79	0.8	0.74	0.75	0.72	0.64	0.74	0.87	0.64	0.72	0.76	0.82	0.735	0.7725	0.0747078
ENSG00000102572.14	STK24	0.52	0.86	0.58	0.88	0.64	0.89	0.62	0.85	0.6	0.88	0.66	0.82	0.61	0.83	0.63	0.82	0.54	0.79	0.61	0.67	0.63	0.88	0.55	0.9	0.53	0.83	0.56	0.92	0.56	0.73	0.6	0.85	0.59	0.8375	0.0747078
ENSG00000091164.12	TXNL1	0.54	0.84	0.59	0.82	0.61	0.8	0.69	0.79	0.69	0.85	0.65	0.73	0.66	0.86	0.61	0.77	0.59	0.83	0.61	0.67	0.67	0.84	0.63	0.81	0.58	0.74	0.62	0.89	0.62	0.79	0.51	0.89	0.616875	0.8075	0.0747679
ENSG00000134453.15	RBM17	0.68	0.7	0.63	0.69	0.73	0.68	0.74	0.78	0.75	0.76	0.7	0.78	0.6	0.82	0.67	0.74	0.7	0.66	0.66	0.68	0.75	0.78	0.69	0.7	0.62	0.65	0.69	0.82	0.63	0.65	0.69	0.81	0.683125	0.73125	0.0747992
ENSG00000185009.12	AP3M1	0.78	0.89	0.75	0.84	0.78	0.76	0.8	0.83	0.78	0.83	0.74	0.78	0.64	0.78	0.78	0.76	0.69	0.9	0.76	0.76	0.81	0.79	0.76	0.77	0.77	0.67	0.76	0.89	0.66	0.84	0.72	0.82	0.74875	0.806875	0.0747992
ENSG00000111647.12	UHRF1BP1L	0.7	0.85	0.72	0.71	0.79	0.78	0.81	0.75	0.74	0.87	0.8	0.76	0.64	0.82	0.73	0.72	0.74	0.75	0.79	0.69	0.73	0.83	0.73	0.76	0.65	0.69	0.74	0.86	0.72	0.72	0.75	0.82	0.73625	0.77375	0.0748123
ENSG00000090621.13	PABPC4	0.61	0.86	0.63	0.83	0.74	0.84	0.66	0.91	0.71	0.86	0.74	0.81	0.59	0.85	0.72	0.81	0.71	0.82	0.72	0.66	0.72	0.88	0.73	0.86	0.62	0.85	0.68	0.85	0.67	0.73	0.7	0.86	0.684375	0.83	0.0748305
ENSG00000163875.15	MEAF6	0.73	0.85	0.74	0.83	0.74	0.85	0.75	0.84	0.72	0.92	0.71	0.81	0.73	0.9	0.76	0.75	0.66	0.81	0.65	0.77	0.79	0.87	0.68	0.82	0.69	0.67	0.72	0.88	0.62	0.82	0.71	0.91	0.7125	0.83125	0.0748645
ENSG00000064726.9	BTBD1	0.73	0.9	0.69	0.85	0.76	0.93	0.8	0.93	0.76	0.92	0.78	0.84	0.64	0.85	0.72	0.85	0.72	0.96	0.76	0.7	0.73	0.87	0.72	0.87	0.71	0.88	0.76	0.95	0.69	0.78	0.68	0.88	0.728125	0.8725	0.0748932
ENSG00000104687.13	GSR	0.85	0.87	0.82	0.89	0.82	0.9	0.77	0.93	0.76	0.92	0.88	0.85	0.67	0.85	0.79	0.86	0.76	0.85	0.79	0.76	0.83	0.87	0.77	0.89	0.71	0.85	0.8	0.94	0.63	0.84	0.8	0.89	0.778125	0.8725	0.0748932
ENSG00000172053.17	QARS	0.75	0.81	0.68	0.75	0.83	0.8	0.7	0.86	0.73	0.86	0.73	0.79	0.6	0.82	0.73	0.78	0.74	0.77	0.59	0.76	0.76	0.82	0.71	0.76	0.65	0.79	0.74	0.78	0.56	0.78	0.68	0.79	0.69875	0.795	0.0749062
ENSG00000131236.16	CAP1	0.72	0.94	0.71	0.94	0.79	0.92	0.77	0.94	0.78	0.97	0.76	0.89	0.57	0.9	0.77	0.89	0.65	0.97	0.73	0.79	0.78	0.91	0.71	0.95	0.67	0.85	0.73	0.96	0.65	0.87	0.69	0.94	0.7175	0.914375	0.0749557
ENSG00000099290.16	WASHC2A	0.73	0.82	0.72	0.77	0.8	0.81	0.76	0.84	0.75	0.85	0.79	0.84	0.54	0.84	0.77	0.78	0.74	0.77	0.7	0.84	0.82	0.82	0.75	0.83	0.68	0.73	0.74	0.82	0.63	0.76	0.75	0.84	0.729375	0.81	0.0749557
ENSG00000070770.8	CSNK2A2	0.8	0.85	0.72	0.86	0.8	0.84	0.84	0.8	0.8	0.85	0.8	0.86	0.66	0.89	0.78	0.85	0.77	0.78	0.72	0.73	0.74	0.88	0.77	0.85	0.7	0.75	0.8	0.88	0.62	0.84	0.7	0.9	0.75125	0.838125	0.0750078
ENSG00000110321.16	EIF4G2	0.77	0.92	0.72	0.92	0.81	0.91	0.8	0.91	0.8	0.94	0.77	0.89	0.66	0.89	0.76	0.89	0.8	0.94	0.65	0.82	0.77	0.9	0.77	0.96	0.82	0.74	0.75	0.95	0.67	0.86	0.78	0.95	0.75625	0.899375	0.0750286
ENSG00000132341.11	RAN	0.67	0.87	0.71	0.86	0.78	0.89	0.66	0.85	0.81	0.88	0.74	0.9	0.66	0.92	0.67	0.85	0.69	0.92	0.55	0.8	0.75	0.87	0.68	0.89	0.62	0.78	0.71	0.94	0.64	0.87	0.67	0.95	0.688125	0.8775	0.0752262
ENSG00000105438.8	KDELR1	0.75	0.91	0.65	0.9	0.8	0.93	0.69	0.97	0.74	0.92	0.68	0.87	0.68	0.91	0.76	0.9	0.66	0.91	0.7	0.82	0.8	0.93	0.63	0.93	0.74	0.77	0.69	0.88	0.59	0.84	0.73	0.95	0.705625	0.89625	0.0752366
ENSG00000173692.12	PSMD1	0.67	0.9	0.69	0.9	0.74	0.88	0.78	0.9	0.73	0.92	0.74	0.79	0.62	0.85	0.7	0.84	0.64	0.9	0.68	0.71	0.75	0.88	0.69	0.82	0.64	0.81	0.7	0.93	0.69	0.74	0.71	0.89	0.698125	0.85375	0.0752574
ENSG00000104613.11	INTS10	0.67	0.85	0.66	0.85	0.72	0.8	0.7	0.74	0.73	0.89	0.73	0.86	0.62	0.87	0.75	0.82	0.7	0.83	0.58	0.68	0.74	0.85	0.7	0.82	0.64	0.79	0.69	0.86	0.57	0.78	0.71	0.88	0.681875	0.823125	0.0753274
ENSG00000181789.14	COPG1	0.65	0.88	0.68	0.85	0.76	0.88	0.74	0.86	0.76	0.93	0.75	0.83	0.68	0.86	0.75	0.82	0.7	0.89	0.66	0.7	0.79	0.9	0.68	0.9	0.63	0.85	0.69	0.89	0.6	0.77	0.67	0.89	0.699375	0.85625	0.0753611
ENSG00000132963.7	POMP	0.39	0.86	0.51	0.85	0.6	0.87	0.49	0.87	0.58	0.89	0.56	0.87	0.55	0.87	0.51	0.88	0.44	0.83	0.51	0.69	0.55	0.88	0.52	0.89	0.44	0.88	0.55	0.83	0.5	0.8	0.53	0.95	0.514375	0.856875	0.0753896
ENSG00000114030.12	KPNA1	0.65	0.76	0.69	0.72	0.7	0.7	0.7	0.64	0.7	0.74	0.69	0.74	0.62	0.85	0.62	0.75	0.67	0.8	0.68	0.71	0.7	0.8	0.66	0.68	0.59	0.61	0.65	0.85	0.6	0.74	0.64	0.81	0.66	0.74375	0.0754052
ENSG00000116560.10	SFPQ	0.58	0.81	0.56	0.77	0.65	0.75	0.64	0.8	0.56	0.72	0.58	0.76	0.47	0.73	0.46	0.73	0.63	0.75	0.67	0.62	0.63	0.78	0.58	0.74	0.57	0.71	0.58	0.8	0.63	0.67	0.55	0.8	0.58375	0.74625	0.0754776
ENSG00000172757.12	CFL1	0.53	0.88	0.58	0.92	0.74	0.87	0.6	0.94	0.65	0.93	0.65	0.89	0.52	0.9	0.67	0.86	0.54	0.89	0.58	0.79	0.65	0.91	0.56	0.91	0.57	0.94	0.62	0.91	0.48	0.91	0.65	0.96	0.599375	0.900625	0.0754932
ENSG00000009307.15	CSDE1	0.87	0.9	0.81	0.9	0.89	0.89	0.9	0.92	0.87	0.94	0.86	0.9	0.67	0.89	0.81	0.88	0.77	0.93	0.85	0.78	0.85	0.88	0.83	0.94	0.84	0.85	0.81	0.93	0.72	0.78	0.8	0.9	0.821875	0.888125	0.0755346
ENSG00000119685.19	TTLL5	0.58	0.72	0.6	0.67	0.68	0.68	0.7	0.73	0.61	0.71	0.65	0.7	0.43	0.71	0.67	0.67	0.62	0.75	0.59	0.69	0.66	0.8	0.61	0.75	0.53	0.77	0.61	0.72	0.53	0.66	0.65	0.7	0.6075	0.714375	0.0755371
ENSG00000152234.15	ATP5F1A	0.58	0.89	0.59	0.89	0.71	0.89	0.64	0.9	0.72	0.92	0.68	0.88	0.57	0.85	0.59	0.86	0.64	0.9	0.58	0.7	0.66	0.88	0.58	0.91	0.59	0.92	0.64	0.89	0.56	0.78	0.55	0.9	0.6175	0.8725	0.0755811
ENSG00000156232.7	WHAMM	0.51	0.65	0.48	0.51	0.54	0.64	0.57	0.62	0.59	0.68	0.62	0.73	0.53	0.67	0.62	0.65	0.56	0.7	0.64	0.6	0.59	0.66	0.61	0.69	0.48	0.61	0.53	0.73	0.63	0.61	0.63	0.71	0.570625	0.65375	0.0756095
ENSG00000128708.12	HAT1	0.7	0.87	0.73	0.89	0.84	0.89	0.81	0.87	0.81	0.86	0.78	0.88	0.7	0.88	0.72	0.85	0.69	0.86	0.7	0.72	0.77	0.88	0.7	0.85	0.67	0.83	0.78	0.93	0.6	0.89	0.76	0.93	0.735	0.8675	0.0756224
ENSG00000130939.18	UBE4B	0.71	0.83	0.69	0.82	0.79	0.75	0.73	0.83	0.72	0.88	0.77	0.79	0.59	0.87	0.75	0.74	0.7	0.82	0.63	0.76	0.8	0.88	0.69	0.81	0.65	0.77	0.74	0.85	0.63	0.72	0.75	0.82	0.70875	0.80875	0.0756431
ENSG00000138346.14	DNA2	0.77	0.59	0.78	0.62	0.87	0.62	0.81	0.65	0.75	0.68	0.82	0.65	0.76	0.74	0.78	0.58	0.81	0.74	0.76	0.75	0.85	0.78	0.81	0.66	0.67	0.6	0.84	0.7	0.77	0.68	0.8	0.73	0.790625	0.673125	0.0756792
ENSG00000126581.12	BECN1	0.53	0.83	0.61	0.76	0.7	0.83	0.63	0.8	0.74	0.86	0.67	0.78	0.6	0.8	0.66	0.75	0.63	0.82	0.66	0.64	0.69	0.85	0.66	0.79	0.56	0.76	0.61	0.82	0.58	0.7	0.63	0.81	0.635	0.7875	0.075705
ENSG00000138035.14	PNPT1	0.71	0.79	0.71	0.77	0.77	0.79	0.78	0.79	0.74	0.78	0.72	0.81	0.62	0.84	0.77	0.68	0.7	0.8	0.63	0.67	0.76	0.84	0.75	0.74	0.65	0.68	0.73	0.84	0.66	0.73	0.77	0.83	0.716875	0.77375	0.0757128
ENSG00000090060.17	PAPOLA	0.66	0.79	0.66	0.77	0.73	0.79	0.79	0.77	0.76	0.78	0.71	0.77	0.63	0.69	0.75	0.65	0.78	0.8	0.7	0.69	0.76	0.79	0.71	0.74	0.64	0.79	0.71	0.83	0.64	0.62	0.68	0.75	0.706875	0.75125	0.0757953
ENSG00000028116.17	VRK2	0.67	0.76	0.74	0.68	0.78	0.68	0.78	0.76	0.75	0.67	0.75	0.7	0.65	0.77	0.65	0.64	0.75	0.65	0.68	0.66	0.75	0.71	0.7	0.63	0.62	0.66	0.74	0.82	0.62	0.64	0.69	0.74	0.7075	0.698125	0.0758056
ENSG00000117360.12	PRPF3	0.68	0.66	0.69	0.62	0.77	0.66	0.73	0.68	0.69	0.73	0.74	0.74	0.62	0.79	0.79	0.63	0.69	0.71	0.76	0.79	0.74	0.77	0.68	0.72	0.61	0.59	0.73	0.68	0.66	0.7	0.73	0.74	0.706875	0.700625	0.0758442
ENSG00000089022.13	MAPKAPK5	0.58	0.66	0.57	0.67	0.72	0.64	0.61	0.76	0.63	0.72	0.59	0.7	0.54	0.73	0.62	0.58	0.66	0.71	0.49	0.63	0.66	0.72	0.57	0.67	0.5	0.71	0.59	0.67	0.53	0.63	0.54	0.74	0.5875	0.68375	0.0758597
ENSG00000138382.14	METTL5	0.5	0.71	0.47	0.8	0.64	0.76	0.53	0.82	0.55	0.88	0.57	0.74	0.55	0.82	0.59	0.74	0.58	0.8	0.47	0.64	0.63	0.78	0.58	0.78	0.46	0.72	0.54	0.81	0.49	0.78	0.58	0.78	0.545625	0.7725	0.0758674
ENSG00000131778.18	CHD1L	0.67	0.53	0.67	0.54	0.68	0.62	0.68	0.66	0.73	0.61	0.73	0.67	0.6	0.7	0.65	0.56	0.72	0.65	0.64	0.69	0.74	0.66	0.71	0.57	0.56	0.65	0.73	0.59	0.59	0.54	0.69	0.65	0.674375	0.618125	0.0760088
ENSG00000126261.12	UBA2	0.79	0.87	0.75	0.87	0.8	0.83	0.8	0.81	0.76	0.83	0.83	0.84	0.7	0.89	0.81	0.77	0.71	0.8	0.73	0.67	0.8	0.88	0.77	0.81	0.69	0.83	0.77	0.93	0.69	0.74	0.72	0.88	0.7575	0.828125	0.0760525
ENSG00000121892.14	PDS5A	0.81	0.85	0.79	0.82	0.81	0.84	0.86	0.88	0.79	0.86	0.84	0.79	0.63	0.87	0.79	0.73	0.79	0.73	0.78	0.79	0.82	0.87	0.77	0.87	0.72	0.85	0.8	0.89	0.68	0.75	0.79	0.83	0.779375	0.82625	0.0761039
ENSG00000116906.12	GNPAT	0.67	0.82	0.67	0.75	0.78	0.78	0.69	0.87	0.74	0.82	0.73	0.78	0.66	0.88	0.72	0.78	0.7	0.83	0.72	0.67	0.81	0.87	0.73	0.82	0.63	0.86	0.71	0.84	0.61	0.71	0.7	0.76	0.704375	0.8025	0.0761141
ENSG00000064313.11	TAF2	0.72	0.84	0.73	0.67	0.76	0.66	0.77	0.69	0.8	0.79	0.77	0.68	0.67	0.83	0.72	0.73	0.76	0.77	0.78	0.71	0.79	0.8	0.74	0.68	0.67	0.71	0.77	0.84	0.72	0.64	0.79	0.77	0.7475	0.738125	0.0761346
ENSG00000134283.17	PPHLN1	0.6	0.75	0.62	0.72	0.71	0.63	0.73	0.77	0.7	0.7	0.66	0.75	0.61	0.8	0.65	0.71	0.66	0.71	0.7	0.64	0.77	0.76	0.66	0.65	0.63	0.64	0.67	0.83	0.58	0.72	0.63	0.78	0.66125	0.7225	0.0762705
ENSG00000138674.16	SEC31A	0.69	0.89	0.69	0.81	0.73	0.84	0.75	0.82	0.68	0.78	0.7	0.76	0.62	0.84	0.69	0.8	0.69	0.84	0.65	0.69	0.76	0.86	0.67	0.86	0.65	0.68	0.7	0.88	0.58	0.77	0.77	0.79	0.68875	0.806875	0.0762884
ENSG00000136731.12	UGGT1	0.67	0.73	0.67	0.79	0.75	0.75	0.76	0.79	0.77	0.78	0.8	0.75	0.56	0.82	0.68	0.66	0.68	0.84	0.72	0.75	0.74	0.82	0.72	0.78	0.6	0.76	0.72	0.77	0.65	0.68	0.73	0.78	0.70125	0.765625	0.0763089
ENSG00000140374.15	ETFA	0.46	0.87	0.53	0.87	0.62	0.89	0.6	0.94	0.6	0.91	0.58	0.93	0.5	0.85	0.58	0.87	0.56	0.78	0.54	0.69	0.61	0.84	0.52	0.89	0.48	0.91	0.58	0.85	0.51	0.81	0.54	0.9	0.550625	0.8625	0.0763191
ENSG00000164924.17	YWHAZ	0.81	0.9	0.75	0.92	0.77	0.92	0.83	0.95	0.81	0.93	0.79	0.9	0.61	0.9	0.75	0.88	0.69	0.95	0.69	0.77	0.74	0.9	0.72	0.94	0.75	0.89	0.78	0.95	0.62	0.85	0.71	0.95	0.73875	0.90625	0.0763831
ENSG00000171824.13	EXOSC10	0.74	0.77	0.73	0.8	0.83	0.78	0.78	0.84	0.74	0.84	0.8	0.82	0.67	0.83	0.83	0.71	0.7	0.77	0.68	0.82	0.81	0.84	0.74	0.8	0.68	0.68	0.72	0.83	0.6	0.79	0.76	0.83	0.738125	0.796875	0.0763984
ENSG00000135317.12	SNX14	0.73	0.68	0.69	0.71	0.76	0.69	0.78	0.74	0.75	0.74	0.75	0.69	0.55	0.67	0.76	0.62	0.77	0.71	0.73	0.62	0.77	0.73	0.74	0.69	0.65	0.67	0.77	0.74	0.62	0.61	0.79	0.66	0.725625	0.685625	0.0763984
ENSG00000173933.20	RBM4	0.52	0.64	0.49	0.5	0.54	0.51	0.53	0.64	0.54	0.56	0.53	0.64	0.46	0.65	0.57	0.53	0.69	0.66	0.51	0.63	0.58	0.7	0.53	0.59	0.44	0.62	0.52	0.59	0.52	0.61	0.5	0.58	0.529375	0.603125	0.0764189
ENSG00000177479.19	ARIH2	0.77	0.79	0.73	0.78	0.77	0.79	0.8	0.74	0.74	0.77	0.8	0.78	0.59	0.85	0.75	0.79	0.76	0.77	0.71	0.7	0.76	0.81	0.71	0.76	0.68	0.64	0.74	0.85	0.62	0.72	0.75	0.81	0.73	0.771875	0.0764214
ENSG00000123144.10	TRIR	0.58	0.78	0.62	0.76	0.7	0.76	0.61	0.82	0.65	0.8	0.65	0.88	0.46	0.84	0.63	0.79	0.53	0.79	0.65	0.75	0.59	0.85	0.61	0.82	0.53	0.72	0.6	0.82	0.47	0.8	0.62	0.86	0.59375	0.8025	0.0764342
ENSG00000143933.16	CALM2	0.7	0.88	0.74	0.91	0.82	0.89	0.75	0.89	0.83	0.91	0.79	0.91	0.73	0.91	0.75	0.87	0.6	0.94	0.73	0.85	0.76	0.87	0.74	0.89	0.73	0.7	0.74	0.94	0.71	0.8	0.75	0.93	0.741875	0.880625	0.0764598
ENSG00000075568.16	TMEM131	0.7	0.85	0.71	0.68	0.77	0.8	0.76	0.75	0.73	0.8	0.8	0.76	0.65	0.78	0.77	0.68	0.76	0.84	0.7	0.77	0.75	0.82	0.73	0.75	0.62	0.64	0.72	0.82	0.67	0.69	0.77	0.77	0.725625	0.7625	0.0765236
ENSG00000174780.16	SRP72	0.72	0.87	0.73	0.9	0.8	0.88	0.79	0.86	0.77	0.91	0.8	0.83	0.71	0.87	0.76	0.83	0.73	0.94	0.73	0.67	0.79	0.88	0.75	0.86	0.68	0.8	0.73	0.94	0.7	0.74	0.72	0.87	0.744375	0.853125	0.0765415
ENSG00000143742.12	SRP9	0.7	0.89	0.68	0.88	0.76	0.88	0.71	0.9	0.76	0.93	0.72	0.92	0.62	0.83	0.67	0.86	0.65	0.91	0.61	0.71	0.77	0.85	0.68	0.9	0.73	0.89	0.68	0.92	0.55	0.86	0.65	0.87	0.68375	0.875	0.0765568
ENSG00000095485.17	CWF19L1	0.62	0.79	0.66	0.72	0.71	0.72	0.71	0.72	0.73	0.76	0.71	0.71	0.63	0.78	0.71	0.64	0.63	0.77	0.74	0.64	0.72	0.74	0.65	0.7	0.6	0.67	0.62	0.87	0.59	0.69	0.71	0.79	0.67125	0.731875	0.0765746
ENSG00000147224.11	PRPS1	0.73	0.89	0.77	0.89	0.83	0.89	0.73	0.91	0.76	0.92	0.76	0.88	0.59	0.88	0.71	0.84	0.7	0.89	0.65	0.79	0.77	0.86	0.66	0.89	0.72	0.76	0.73	0.94	0.7	0.77	0.76	0.94	0.723125	0.87125	0.0766154
ENSG00000171490.12	RSL1D1	0.58	0.78	0.59	0.7	0.69	0.8	0.64	0.73	0.61	0.75	0.59	0.76	0.52	0.9	0.71	0.77	0.62	0.8	0.6	0.68	0.64	0.82	0.59	0.78	0.59	0.64	0.59	0.82	0.62	0.79	0.63	0.86	0.613125	0.77375	0.0766154
ENSG00000083750.12	RRAGB	0.7	0.69	0.67	0.63	0.83	0.72	0.7	0.74	0.75	0.7	0.71	0.64	0.6	0.78	0.76	0.62	0.73	0.7	0.65	0.63	0.76	0.64	0.72	0.66	0.61	0.64	0.72	0.64	0.62	0.59	0.72	0.67	0.703125	0.668125	0.0766435
ENSG00000102763.17	VWA8	0.61	0.66	0.67	0.68	0.69	0.74	0.76	0.7	0.74	0.72	0.75	0.68	0.59	0.75	0.67	0.57	0.74	0.78	0.75	0.67	0.74	0.76	0.71	0.7	0.6	0.72	0.69	0.72	0.73	0.59	0.72	0.69	0.6975	0.695625	0.0767682
ENSG00000169398.19	PTK2	0.57	0.81	0.59	0.75	0.61	0.72	0.69	0.78	0.62	0.77	0.69	0.75	0.55	0.8	0.54	0.66	0.63	0.73	0.66	0.64	0.7	0.8	0.62	0.7	0.52	0.68	0.6	0.82	0.59	0.66	0.61	0.78	0.611875	0.740625	0.076786
ENSG00000078674.17	PCM1	0.71	0.85	0.68	0.76	0.77	0.78	0.78	0.75	0.77	0.81	0.73	0.76	0.54	0.8	0.75	0.75	0.76	0.77	0.73	0.74	0.71	0.83	0.71	0.78	0.64	0.73	0.7	0.83	0.64	0.64	0.73	0.8	0.709375	0.77375	0.0768394
ENSG00000005893.15	LAMP2	0.74	0.82	0.67	0.84	0.73	0.84	0.74	0.87	0.7	0.84	0.62	0.79	0.61	0.78	0.72	0.73	0.71	0.86	0.68	0.64	0.73	0.85	0.69	0.78	0.67	0.76	0.66	0.83	0.58	0.7	0.69	0.82	0.68375	0.796875	0.0768598
ENSG00000101365.20	IDH3B	0.59	0.84	0.56	0.73	0.71	0.82	0.58	0.88	0.65	0.84	0.65	0.8	0.48	0.79	0.67	0.76	0.59	0.8	0.54	0.73	0.64	0.85	0.6	0.76	0.51	0.85	0.59	0.8	0.57	0.71	0.63	0.87	0.5975	0.801875	0.0769512
ENSG00000146731.10	CCT6A	0.69	0.88	0.71	0.82	0.8	0.84	0.75	0.84	0.79	0.89	0.77	0.8	0.64	0.89	0.72	0.85	0.71	0.88	0.66	0.73	0.76	0.87	0.77	0.85	0.7	0.68	0.74	0.92	0.72	0.77	0.73	0.91	0.72875	0.83875	0.0769537
ENSG00000164466.12	SFXN1	0.76	0.83	0.77	0.77	0.8	0.75	0.73	0.78	0.75	0.76	0.77	0.75	0.65	0.78	0.75	0.74	0.73	0.79	0.64	0.7	0.76	0.84	0.74	0.7	0.69	0.62	0.77	0.87	0.63	0.81	0.72	0.81	0.72875	0.76875	0.0770349
ENSG00000146282.17	RARS2	0.69	0.61	0.69	0.6	0.74	0.6	0.77	0.64	0.75	0.65	0.75	0.59	0.63	0.65	0.72	0.53	0.71	0.69	0.69	0.47	0.77	0.68	0.72	0.63	0.62	0.56	0.73	0.68	0.62	0.54	0.72	0.68	0.7075	0.6125	0.0771362
ENSG00000143207.20	COP1	0.57	0.8	0.62	0.77	0.7	0.7	0.77	0.72	0.69	0.75	0.72	0.74	0.59	0.83	0.69	0.68	0.64	0.71	0.68	0.7	0.72	0.77	0.65	0.73	0.59	0.7	0.67	0.85	0.64	0.65	0.69	0.83	0.664375	0.745625	0.0772122
ENSG00000074755.14	ZZEF1	0.7	0.7	0.7	0.68	0.8	0.72	0.77	0.77	0.72	0.77	0.77	0.76	0.6	0.82	0.76	0.67	0.72	0.75	0.66	0.87	0.78	0.77	0.74	0.79	0.66	0.7	0.75	0.74	0.64	0.76	0.81	0.79	0.72375	0.75375	0.0772779
ENSG00000110344.9	UBE4A	0.82	0.84	0.83	0.8	0.89	0.87	0.89	0.77	0.88	0.9	0.86	0.79	0.76	0.87	0.82	0.78	0.85	0.89	0.83	0.77	0.9	0.86	0.83	0.86	0.81	0.7	0.85	0.89	0.7	0.72	0.84	0.81	0.835	0.82	0.0772981
ENSG00000166734.19	CASC4	0.78	0.91	0.73	0.9	0.75	0.9	0.78	0.95	0.71	0.93	0.73	0.88	0.58	0.89	0.76	0.85	0.73	0.88	0.74	0.73	0.79	0.9	0.7	0.92	0.72	0.83	0.74	0.91	0.62	0.78	0.76	0.91	0.72625	0.879375	0.0773259
ENSG00000091640.7	SPAG7	0.45	0.81	0.41	0.76	0.58	0.83	0.53	0.89	0.55	0.87	0.51	0.81	0.46	0.83	0.58	0.85	0.61	0.74	0.43	0.69	0.58	0.86	0.48	0.84	0.46	0.79	0.52	0.82	0.5	0.74	0.51	0.81	0.51	0.80875	0.0773688
ENSG00000115307.16	AUP1	0.53	0.8	0.62	0.78	0.75	0.78	0.6	0.83	0.7	0.83	0.69	0.84	0.65	0.81	0.76	0.71	0.67	0.8	0.53	0.77	0.68	0.83	0.63	0.79	0.59	0.71	0.68	0.79	0.58	0.78	0.71	0.83	0.648125	0.7925	0.077437
ENSG00000100216.5	TOMM22	0.56	0.86	0.59	0.87	0.71	0.87	0.47	0.85	0.62	0.89	0.6	0.88	0.63	0.87	0.63	0.85	0.6	0.9	0.45	0.78	0.65	0.86	0.54	0.91	0.56	0.79	0.64	0.92	0.58	0.85	0.55	0.97	0.58625	0.87	0.0774496
ENSG00000184432.9	COPB2	0.69	0.91	0.68	0.86	0.77	0.86	0.81	0.82	0.78	0.9	0.8	0.82	0.65	0.85	0.73	0.85	0.76	0.91	0.75	0.7	0.79	0.87	0.76	0.86	0.69	0.74	0.73	0.92	0.72	0.77	0.78	0.92	0.743125	0.8475	0.0774773
ENSG00000069849.10	ATP1B3	0.66	0.86	0.68	0.9	0.74	0.88	0.76	0.93	0.73	0.92	0.76	0.9	0.61	0.89	0.75	0.86	0.7	0.81	0.6	0.74	0.69	0.86	0.67	0.91	0.69	0.74	0.7	0.9	0.61	0.82	0.67	0.94	0.68875	0.86625	0.0775202
ENSG00000087157.18	PGS1	0.65	0.69	0.63	0.57	0.68	0.61	0.69	0.66	0.66	0.65	0.75	0.65	0.5	0.63	0.67	0.6	0.6	0.68	0.69	0.64	0.69	0.68	0.65	0.48	0.58	0.63	0.63	0.64	0.59	0.64	0.67	0.72	0.645625	0.635625	0.0775353
ENSG00000005022.5	SLC25A5	0.64	0.92	0.7	0.96	0.83	0.95	0.65	0.97	0.77	0.96	0.73	0.94	0.64	0.91	0.77	0.91	0.63	0.92	0.6	0.83	0.69	0.92	0.65	0.97	0.69	0.95	0.75	0.96	0.55	0.95	0.67	0.97	0.685	0.936875	0.0775982
ENSG00000129187.14	DCTD	0.67	0.86	0.71	0.82	0.85	0.83	0.76	0.78	0.76	0.86	0.77	0.86	0.7	0.88	0.78	0.83	0.66	0.88	0.66	0.75	0.79	0.84	0.68	0.87	0.69	0.72	0.8	0.88	0.64	0.81	0.73	0.92	0.728125	0.836875	0.0776158
ENSG00000166226.12	CCT2	0.79	0.88	0.77	0.84	0.86	0.88	0.82	0.84	0.82	0.92	0.87	0.85	0.69	0.91	0.78	0.85	0.72	0.88	0.71	0.76	0.8	0.85	0.79	0.89	0.75	0.73	0.78	0.93	0.7	0.84	0.87	0.93	0.7825	0.86125	0.0777315
ENSG00000125386.15	FAM193A	0.6	0.58	0.57	0.53	0.66	0.6	0.68	0.67	0.56	0.67	0.68	0.69	0.49	0.77	0.65	0.57	0.62	0.67	0.61	0.66	0.65	0.68	0.57	0.63	0.54	0.66	0.61	0.62	0.55	0.62	0.64	0.71	0.605	0.645625	0.0777792
ENSG00000132323.8	ILKAP	0.56	0.69	0.58	0.63	0.63	0.65	0.63	0.72	0.71	0.68	0.72	0.67	0.64	0.64	0.63	0.67	0.58	0.74	0.63	0.62	0.67	0.73	0.66	0.59	0.49	0.72	0.65	0.67	0.63	0.52	0.67	0.69	0.63	0.664375	0.0777792
ENSG00000140740.10	UQCRC2	0.65	0.78	0.68	0.79	0.75	0.8	0.7	0.83	0.73	0.8	0.75	0.76	0.66	0.73	0.79	0.76	0.65	0.83	0.73	0.65	0.79	0.78	0.72	0.7	0.63	0.8	0.69	0.88	0.6	0.69	0.74	0.78	0.70375	0.7725	0.0778119
ENSG00000163006.11	CCDC138	0.64	0.66	0.66	0.55	0.74	0.5	0.69	0.65	0.65	0.69	0.7	0.62	0.54	0.68	0.66	0.58	0.64	0.67	0.61	0.6	0.63	0.71	0.7	0.62	0.63	0.63	0.66	0.65	0.63	0.47	0.67	0.64	0.653125	0.62	0.0779197
ENSG00000166797.10	CIAO2A	0.59	0.79	0.62	0.84	0.7	0.86	0.57	0.86	0.7	0.89	0.63	0.86	0.72	0.82	0.69	0.77	0.65	0.77	0.68	0.69	0.76	0.82	0.67	0.82	0.56	0.79	0.59	0.88	0.56	0.76	0.62	0.8	0.644375	0.81375	0.0779298
ENSG00000145781.8	COMMD10	0.52	0.86	0.62	0.86	0.65	0.9	0.64	0.8	0.66	0.79	0.67	0.76	0.64	0.84	0.72	0.84	0.64	0.75	0.54	0.71	0.68	0.79	0.62	0.86	0.52	0.79	0.65	0.88	0.56	0.76	0.68	0.85	0.625625	0.815	0.0779398
ENSG00000049860.13	HEXB	0.65	0.86	0.62	0.85	0.68	0.87	0.61	0.95	0.7	0.88	0.62	0.85	0.58	0.84	0.72	0.85	0.53	0.86	0.62	0.73	0.69	0.9	0.62	0.87	0.65	0.84	0.71	0.86	0.52	0.72	0.63	0.84	0.634375	0.848125	0.0780375
ENSG00000111786.8	SRSF9	0.55	0.83	0.61	0.83	0.69	0.84	0.62	0.88	0.69	0.86	0.68	0.84	0.52	0.83	0.59	0.87	0.62	0.87	0.6	0.68	0.67	0.85	0.58	0.87	0.54	0.86	0.69	0.86	0.66	0.72	0.66	0.9	0.623125	0.836875	0.0780575
ENSG00000198791.11	CNOT7	0.61	0.89	0.66	0.83	0.71	0.84	0.7	0.78	0.7	0.92	0.68	0.81	0.58	0.81	0.61	0.82	0.74	0.86	0.72	0.69	0.72	0.85	0.68	0.86	0.72	0.74	0.66	0.92	0.62	0.75	0.63	0.88	0.67125	0.828125	0.07811
ENSG00000198586.13	TLK1	0.72	0.73	0.71	0.68	0.73	0.71	0.71	0.74	0.71	0.79	0.74	0.74	0.6	0.84	0.71	0.64	0.69	0.69	0.75	0.67	0.73	0.78	0.67	0.74	0.61	0.58	0.7	0.78	0.61	0.69	0.68	0.79	0.691875	0.724375	0.0781175
ENSG00000136682.14	CBWD2	0.58	0.71	0.63	0.64	0.75	0.73	0.7	0.77	0.77	0.76	0.71	0.73	0.57	0.75	0.63	0.75	0.69	0.71	0.62	0.61	0.72	0.74	0.67	0.72	0.6	0.76	0.7	0.71	0.68	0.62	0.76	0.76	0.67375	0.716875	0.07815
ENSG00000169139.11	UBE2V2	0.57	0.88	0.58	0.76	0.64	0.74	0.59	0.78	0.65	0.8	0.59	0.74	0.6	0.88	0.6	0.75	0.67	0.8	0.51	0.68	0.67	0.85	0.59	0.77	0.5	0.74	0.6	0.85	0.53	0.77	0.49	0.85	0.58625	0.79	0.0781725
ENSG00000185246.17	PRPF39	0.74	0.67	0.74	0.66	0.81	0.71	0.79	0.6	0.79	0.69	0.83	0.64	0.79	0.72	0.83	0.66	0.78	0.53	0.82	0.72	0.81	0.6	0.84	0.67	0.63	0.54	0.77	0.74	0.8	0.6	0.81	0.68	0.78625	0.651875	0.07819
ENSG00000123352.17	SPATS2	0.61	0.77	0.6	0.68	0.69	0.71	0.64	0.76	0.57	0.76	0.61	0.75	0.48	0.87	0.64	0.72	0.64	0.79	0.61	0.68	0.61	0.82	0.57	0.76	0.57	0.61	0.59	0.84	0.56	0.73	0.62	0.81	0.600625	0.75375	0.07821
ENSG00000101639.18	CEP192	0.76	0.6	0.73	0.57	0.8	0.58	0.78	0.66	0.78	0.64	0.82	0.65	0.62	0.71	0.76	0.51	0.74	0.66	0.72	0.74	0.78	0.67	0.77	0.62	0.65	0.61	0.78	0.68	0.66	0.63	0.76	0.7	0.744375	0.639375	0.0782174
ENSG00000143321.18	HDGF	0.71	0.87	0.64	0.88	0.83	0.88	0.76	0.93	0.73	0.93	0.76	0.88	0.52	0.9	0.72	0.88	0.68	0.88	0.65	0.79	0.7	0.9	0.7	0.9	0.62	0.91	0.7	0.91	0.68	0.78	0.67	0.91	0.691875	0.883125	0.0782574
ENSG00000142207.6	URB1	0.6	0.7	0.62	0.63	0.68	0.63	0.67	0.74	0.62	0.73	0.69	0.72	0.49	0.81	0.69	0.64	0.65	0.71	0.55	0.69	0.58	0.76	0.65	0.66	0.52	0.7	0.63	0.71	0.57	0.64	0.69	0.74	0.61875	0.700625	0.0782898
ENSG00000011260.13	UTP18	0.66	0.84	0.67	0.73	0.7	0.71	0.66	0.77	0.68	0.8	0.76	0.72	0.63	0.8	0.67	0.71	0.64	0.69	0.7	0.72	0.73	0.67	0.67	0.7	0.63	0.63	0.7	0.87	0.71	0.67	0.72	0.86	0.683125	0.743125	0.0782973
ENSG00000004455.16	AK2	0.59	0.74	0.59	0.67	0.67	0.75	0.61	0.79	0.68	0.78	0.66	0.67	0.5	0.73	0.6	0.74	0.67	0.75	0.63	0.53	0.64	0.73	0.63	0.67	0.57	0.8	0.65	0.75	0.58	0.67	0.63	0.75	0.61875	0.72	0.0783322
ENSG00000204463.12	BAG6	0.69	0.96	0.7	0.94	0.82	0.9	0.72	0.96	0.74	0.96	0.73	0.89	0.56	0.92	0.79	0.88	0.72	0.86	0.61	0.81	0.78	0.95	0.69	0.96	0.74	0.97	0.69	0.92	0.63	0.86	0.71	0.93	0.7075	0.916875	0.0783596
ENSG00000163539.16	CLASP2	0.67	0.85	0.69	0.72	0.75	0.75	0.78	0.81	0.69	0.74	0.76	0.75	0.61	0.84	0.69	0.74	0.73	0.77	0.71	0.68	0.73	0.84	0.68	0.73	0.61	0.7	0.72	0.89	0.6	0.71	0.71	0.79	0.695625	0.769375	0.0783771
ENSG00000187555.14	USP7	0.84	0.85	0.77	0.81	0.84	0.74	0.86	0.75	0.82	0.85	0.86	0.83	0.67	0.87	0.83	0.77	0.79	0.73	0.82	0.8	0.82	0.81	0.79	0.78	0.77	0.65	0.82	0.9	0.74	0.77	0.8	0.88	0.8025	0.799375	0.0784194
ENSG00000107745.18	MICU1	0.56	0.91	0.6	0.89	0.74	0.89	0.72	0.94	0.66	0.95	0.66	0.89	0.56	0.91	0.72	0.87	0.57	0.87	0.58	0.77	0.71	0.91	0.64	0.89	0.59	0.8	0.66	0.92	0.56	0.82	0.66	0.93	0.636875	0.885	0.0784792
ENSG00000164548.10	TRA2A	0.67	0.67	0.63	0.6	0.71	0.59	0.7	0.7	0.72	0.63	0.68	0.71	0.6	0.81	0.76	0.66	0.67	0.73	0.74	0.71	0.7	0.62	0.67	0.67	0.66	0.64	0.65	0.72	0.7	0.5	0.68	0.66	0.68375	0.66375	0.0784817
ENSG00000166889.13	PATL1	0.7	0.83	0.66	0.79	0.74	0.81	0.79	0.81	0.71	0.84	0.77	0.75	0.65	0.72	0.79	0.75	0.74	0.78	0.78	0.79	0.71	0.82	0.76	0.85	0.69	0.59	0.71	0.88	0.67	0.8	0.75	0.83	0.72625	0.79	0.0784916
ENSG00000171720.9	HDAC3	0.67	0.74	0.68	0.77	0.78	0.8	0.75	0.79	0.75	0.84	0.71	0.78	0.66	0.84	0.81	0.72	0.75	0.74	0.6	0.7	0.78	0.84	0.74	0.76	0.62	0.77	0.71	0.75	0.61	0.71	0.74	0.86	0.71	0.775625	0.0784991
ENSG00000107651.12	SEC23IP	0.77	0.8	0.75	0.71	0.73	0.69	0.81	0.73	0.8	0.71	0.75	0.7	0.73	0.74	0.75	0.66	0.76	0.74	0.74	0.67	0.77	0.67	0.74	0.66	0.64	0.54	0.74	0.84	0.65	0.66	0.74	0.76	0.741875	0.705	0.078519
ENSG00000143493.12	INTS7	0.67	0.73	0.66	0.64	0.69	0.63	0.72	0.68	0.69	0.72	0.66	0.64	0.57	0.81	0.67	0.64	0.68	0.66	0.7	0.57	0.7	0.74	0.65	0.67	0.64	0.52	0.68	0.76	0.64	0.63	0.65	0.73	0.666875	0.673125	0.0785364
ENSG00000198793.12	MTOR	0.68	0.8	0.68	0.76	0.78	0.77	0.8	0.78	0.72	0.82	0.79	0.78	0.56	0.86	0.73	0.67	0.68	0.76	0.66	0.77	0.76	0.83	0.73	0.8	0.63	0.76	0.72	0.83	0.59	0.77	0.73	0.81	0.7025	0.785625	0.0785389
ENSG00000100325.14	ASCC2	0.6	0.8	0.59	0.8	0.64	0.86	0.67	0.82	0.69	0.84	0.71	0.81	0.5	0.85	0.66	0.78	0.65	0.79	0.55	0.66	0.67	0.85	0.59	0.83	0.51	0.78	0.61	0.82	0.52	0.75	0.61	0.83	0.610625	0.804375	0.078616
ENSG00000113649.11	TCERG1	0.71	0.77	0.72	0.66	0.78	0.66	0.82	0.75	0.76	0.71	0.84	0.75	0.68	0.82	0.74	0.74	0.76	0.69	0.79	0.76	0.79	0.76	0.8	0.68	0.68	0.56	0.75	0.78	0.76	0.66	0.79	0.8	0.760625	0.721875	0.0786358
ENSG00000175826.11	CTDNEP1	0.62	0.92	0.61	0.91	0.8	0.92	0.63	0.96	0.65	0.87	0.69	0.88	0.6	0.89	0.79	0.89	0.65	0.86	0.64	0.79	0.69	0.91	0.66	0.91	0.64	0.81	0.65	0.92	0.53	0.87	0.72	0.95	0.660625	0.89125	0.078688
ENSG00000136758.18	YME1L1	0.67	0.86	0.63	0.82	0.72	0.86	0.72	0.77	0.69	0.89	0.66	0.83	0.57	0.87	0.69	0.82	0.7	0.86	0.65	0.66	0.68	0.87	0.62	0.87	0.65	0.72	0.66	0.88	0.64	0.7	0.71	0.86	0.66625	0.82125	0.0787202
ENSG00000113360.16	DROSHA	0.68	0.78	0.65	0.73	0.7	0.74	0.73	0.78	0.67	0.82	0.76	0.76	0.56	0.83	0.71	0.72	0.67	0.82	0.68	0.68	0.77	0.82	0.66	0.76	0.57	0.68	0.68	0.8	0.6	0.65	0.71	0.77	0.675	0.75875	0.0787302
ENSG00000089289.15	IGBP1	0.5	0.78	0.55	0.84	0.65	0.8	0.55	0.82	0.61	0.8	0.56	0.84	0.58	0.88	0.58	0.81	0.53	0.77	0.61	0.62	0.69	0.81	0.55	0.84	0.56	0.77	0.54	0.88	0.48	0.82	0.56	0.88	0.56875	0.81	0.0787302
ENSG00000100380.13	ST13	0.67	0.83	0.64	0.84	0.73	0.91	0.7	0.9	0.73	0.89	0.68	0.82	0.58	0.84	0.66	0.86	0.68	0.89	0.65	0.66	0.72	0.87	0.65	0.91	0.58	0.86	0.69	0.84	0.61	0.73	0.62	0.85	0.661875	0.84375	0.0787475
ENSG00000091039.16	OSBPL8	0.83	0.9	0.82	0.88	0.87	0.9	0.93	0.91	0.83	0.89	0.86	0.84	0.69	0.86	0.82	0.84	0.89	0.91	0.87	0.78	0.83	0.9	0.81	0.92	0.79	0.78	0.81	0.94	0.73	0.74	0.83	0.9	0.825625	0.868125	0.078755
ENSG00000184900.15	SUMO3	0.78	0.9	0.79	0.89	0.79	0.93	0.74	0.93	0.77	0.94	0.81	0.93	0.64	0.9	0.75	0.87	0.6	0.95	0.69	0.81	0.77	0.88	0.79	0.9	0.76	0.88	0.74	0.96	0.58	0.89	0.67	0.95	0.729375	0.906875	0.078755
ENSG00000213639.9	PPP1CB	0.88	0.89	0.87	0.87	0.86	0.92	0.94	0.88	0.87	0.92	0.83	0.87	0.72	0.89	0.84	0.84	0.82	0.9	0.77	0.77	0.86	0.86	0.84	0.9	0.81	0.76	0.82	0.93	0.7	0.77	0.78	0.88	0.825625	0.865625	0.0788145
ENSG00000126858.17	RHOT1	0.68	0.77	0.67	0.75	0.7	0.72	0.7	0.74	0.71	0.85	0.72	0.77	0.63	0.84	0.67	0.68	0.7	0.73	0.61	0.75	0.75	0.79	0.72	0.79	0.54	0.65	0.73	0.86	0.58	0.77	0.66	0.81	0.673125	0.766875	0.0788541
ENSG00000162736.16	NCSTN	0.58	0.82	0.61	0.79	0.72	0.81	0.66	0.84	0.72	0.87	0.68	0.78	0.63	0.84	0.64	0.77	0.66	0.84	0.57	0.74	0.74	0.87	0.67	0.81	0.6	0.65	0.64	0.83	0.62	0.66	0.65	0.82	0.649375	0.79625	0.0789259
ENSG00000181163.13	NPM1	0.61	0.86	0.66	0.89	0.72	0.9	0.7	0.93	0.74	0.93	0.73	0.91	0.58	0.89	0.64	0.87	0.58	0.89	0.6	0.69	0.68	0.87	0.67	0.93	0.63	0.88	0.68	0.91	0.58	0.82	0.59	0.93	0.649375	0.88125	0.079005
ENSG00000172775.16	FAM192A	0.68	0.81	0.68	0.76	0.76	0.79	0.68	0.84	0.66	0.82	0.66	0.75	0.55	0.84	0.67	0.77	0.7	0.82	0.59	0.68	0.74	0.83	0.68	0.76	0.6	0.72	0.71	0.85	0.54	0.7	0.65	0.83	0.659375	0.785625	0.0790125
ENSG00000183291.16	SELENOF	0.6	0.91	0.66	0.93	0.77	0.92	0.74	0.9	0.77	0.95	0.76	0.94	0.72	0.9	0.73	0.89	0.6	0.87	0.72	0.79	0.78	0.89	0.71	0.94	0.66	0.79	0.72	0.92	0.6	0.82	0.75	0.95	0.705625	0.894375	0.079052
ENSG00000088930.7	XRN2	0.75	0.82	0.75	0.81	0.76	0.8	0.85	0.87	0.8	0.87	0.84	0.75	0.71	0.83	0.78	0.74	0.74	0.88	0.81	0.72	0.8	0.84	0.76	0.81	0.69	0.68	0.74	0.86	0.73	0.66	0.81	0.79	0.77	0.795625	0.0790545
ENSG00000157181.15	ODR4	0.66	0.72	0.67	0.75	0.72	0.76	0.75	0.59	0.74	0.73	0.72	0.72	0.65	0.76	0.75	0.61	0.71	0.68	0.74	0.64	0.71	0.75	0.7	0.7	0.64	0.55	0.68	0.72	0.68	0.58	0.78	0.75	0.70625	0.688125	0.0790644
ENSG00000211460.11	TSN	0.68	0.83	0.69	0.81	0.71	0.81	0.72	0.75	0.73	0.88	0.66	0.81	0.66	0.9	0.72	0.79	0.76	0.86	0.61	0.69	0.8	0.85	0.7	0.79	0.67	0.7	0.68	0.91	0.6	0.8	0.64	0.85	0.689375	0.814375	0.0790915
ENSG00000087206.16	UIMC1	0.56	0.71	0.55	0.61	0.57	0.72	0.66	0.75	0.63	0.71	0.7	0.74	0.5	0.79	0.55	0.67	0.63	0.73	0.67	0.65	0.64	0.75	0.62	0.69	0.5	0.64	0.58	0.76	0.57	0.6	0.6	0.77	0.595625	0.705625	0.079131
ENSG00000057608.16	GDI2	0.84	0.89	0.86	0.91	0.91	0.91	0.87	0.89	0.85	0.9	0.9	0.87	0.81	0.92	0.87	0.88	0.78	0.92	0.73	0.8	0.92	0.89	0.86	0.93	0.81	0.74	0.89	0.94	0.7	0.87	0.79	0.94	0.836875	0.8875	0.0791532
ENSG00000109180.14	OCIAD1	0.65	0.8	0.64	0.8	0.76	0.78	0.69	0.84	0.72	0.83	0.62	0.84	0.65	0.84	0.71	0.77	0.67	0.81	0.53	0.65	0.72	0.83	0.65	0.84	0.62	0.74	0.7	0.82	0.54	0.72	0.69	0.8	0.66	0.794375	0.0792124
ENSG00000132507.17	EIF5A	0.57	0.83	0.62	0.88	0.72	0.87	0.64	0.94	0.64	0.91	0.72	0.91	0.5	0.91	0.66	0.86	0.61	0.87	0.6	0.69	0.63	0.9	0.62	0.89	0.56	0.9	0.59	0.89	0.58	0.81	0.62	0.94	0.6175	0.875	0.0792543
ENSG00000102225.15	CDK16	0.64	0.87	0.66	0.77	0.75	0.82	0.68	0.78	0.65	0.84	0.71	0.81	0.56	0.86	0.74	0.77	0.73	0.81	0.6	0.71	0.7	0.88	0.64	0.79	0.68	0.66	0.64	0.73	0.59	0.77	0.72	0.84	0.668125	0.794375	0.0793085
ENSG00000154582.16	ELOC	0.47	0.81	0.53	0.82	0.65	0.81	0.56	0.82	0.61	0.87	0.54	0.87	0.51	0.88	0.54	0.85	0.51	0.83	0.51	0.69	0.59	0.83	0.52	0.84	0.5	0.7	0.58	0.85	0.6	0.72	0.48	0.92	0.54375	0.819375	0.0793208
ENSG00000006744.18	ELAC2	0.61	0.8	0.62	0.8	0.7	0.77	0.68	0.82	0.71	0.8	0.75	0.78	0.59	0.81	0.7	0.74	0.71	0.74	0.59	0.65	0.74	0.79	0.73	0.74	0.57	0.66	0.67	0.86	0.61	0.71	0.68	0.79	0.66625	0.76625	0.0793529
ENSG00000230124.7	ACBD6	0.48	0.69	0.46	0.72	0.6	0.71	0.55	0.8	0.52	0.68	0.57	0.71	0.44	0.75	0.5	0.77	0.58	0.71	0.51	0.5	0.59	0.71	0.52	0.67	0.5	0.7	0.57	0.7	0.46	0.72	0.57	0.75	0.52625	0.705625	0.0793602
ENSG00000175166.16	PSMD2	0.67	0.9	0.64	0.86	0.77	0.85	0.77	0.92	0.75	0.92	0.75	0.86	0.5	0.87	0.72	0.84	0.67	0.87	0.67	0.79	0.7	0.9	0.72	0.93	0.62	0.89	0.67	0.91	0.65	0.77	0.7	0.92	0.685625	0.875	0.0793701
ENSG00000170860.3	LSM3	0.38	0.8	0.46	0.85	0.58	0.88	0.52	0.86	0.53	0.88	0.47	0.95	0.49	0.82	0.47	0.85	0.44	0.83	0.48	0.66	0.54	0.87	0.43	0.91	0.41	0.88	0.47	0.85	0.46	0.85	0.4	0.89	0.470625	0.851875	0.0795053
ENSG00000089006.16	SNX5	0.4	0.6	0.48	0.72	0.57	0.73	0.57	0.72	0.58	0.77	0.59	0.68	0.55	0.73	0.52	0.66	0.56	0.76	0.48	0.65	0.61	0.66	0.59	0.66	0.47	0.68	0.51	0.72	0.59	0.56	0.58	0.75	0.540625	0.690625	0.079525
ENSG00000143761.15	ARF1	0.7	0.97	0.78	0.94	0.84	0.96	0.79	0.93	0.8	0.97	0.82	0.94	0.7	0.96	0.84	0.89	0.68	0.93	0.73	0.79	0.79	0.93	0.73	0.97	0.75	0.81	0.74	0.98	0.64	0.96	0.81	0.98	0.75875	0.931875	0.0795372
ENSG00000112701.17	SENP6	0.68	0.74	0.69	0.69	0.71	0.63	0.75	0.69	0.71	0.75	0.73	0.72	0.57	0.82	0.67	0.64	0.75	0.61	0.71	0.7	0.71	0.75	0.7	0.67	0.63	0.58	0.74	0.78	0.68	0.64	0.71	0.78	0.69625	0.699375	0.0795569
ENSG00000139842.14	CUL4A	0.74	0.81	0.69	0.82	0.77	0.81	0.74	0.85	0.68	0.83	0.74	0.8	0.54	0.86	0.74	0.79	0.74	0.75	0.65	0.7	0.76	0.84	0.68	0.83	0.63	0.75	0.73	0.88	0.58	0.75	0.73	0.84	0.69625	0.806875	0.0795765
ENSG00000117859.18	OSBPL9	0.59	0.83	0.64	0.82	0.7	0.77	0.69	0.8	0.71	0.8	0.73	0.81	0.6	0.8	0.69	0.72	0.64	0.74	0.62	0.66	0.75	0.8	0.62	0.71	0.6	0.72	0.66	0.87	0.61	0.64	0.71	0.81	0.66	0.76875	0.0795986
ENSG00000158526.7	TSR2	0.66	0.79	0.6	0.77	0.72	0.78	0.66	0.75	0.69	0.75	0.65	0.84	0.45	0.82	0.71	0.77	0.61	0.79	0.58	0.71	0.64	0.79	0.65	0.82	0.57	0.66	0.65	0.79	0.64	0.67	0.66	0.81	0.63375	0.769375	0.0796354
ENSG00000137409.19	MTCH1	0.69	0.84	0.67	0.79	0.8	0.81	0.76	0.83	0.74	0.89	0.69	0.8	0.56	0.86	0.78	0.85	0.65	0.83	0.7	0.71	0.74	0.88	0.71	0.86	0.64	0.75	0.72	0.82	0.61	0.74	0.75	0.87	0.700625	0.820625	0.079682
ENSG00000153339.13	TRAPPC8	0.69	0.75	0.74	0.64	0.76	0.64	0.8	0.69	0.74	0.69	0.82	0.71	0.66	0.82	0.73	0.63	0.74	0.7	0.79	0.76	0.8	0.76	0.74	0.7	0.66	0.61	0.78	0.83	0.68	0.69	0.76	0.77	0.743125	0.711875	0.079682
ENSG00000090061.17	CCNK	0.65	0.9	0.62	0.84	0.74	0.81	0.7	0.82	0.68	0.86	0.66	0.82	0.6	0.87	0.7	0.76	0.69	0.77	0.59	0.64	0.69	0.86	0.62	0.83	0.59	0.75	0.61	0.9	0.63	0.75	0.7	0.86	0.654375	0.815	0.0796844
ENSG00000156170.12	NDUFAF6	0.46	0.69	0.52	0.69	0.55	0.71	0.62	0.77	0.6	0.67	0.52	0.69	0.57	0.78	0.53	0.65	0.6	0.78	0.51	0.57	0.64	0.77	0.56	0.72	0.51	0.71	0.58	0.72	0.5	0.58	0.47	0.66	0.54625	0.6975	0.0797163
ENSG00000064102.14	INTS13	0.74	0.85	0.69	0.76	0.79	0.8	0.72	0.76	0.8	0.8	0.76	0.74	0.7	0.82	0.72	0.76	0.7	0.79	0.66	0.67	0.76	0.83	0.73	0.76	0.69	0.59	0.75	0.87	0.71	0.66	0.75	0.77	0.729375	0.764375	0.0797212
ENSG00000022840.15	RNF10	0.6	0.87	0.61	0.85	0.66	0.87	0.72	0.83	0.65	0.86	0.68	0.82	0.66	0.84	0.67	0.83	0.64	0.87	0.67	0.62	0.68	0.88	0.64	0.82	0.59	0.85	0.59	0.87	0.57	0.69	0.61	0.87	0.64	0.8275	0.0797261
ENSG00000126070.19	AGO3	0.71	0.74	0.7	0.65	0.8	0.63	0.77	0.69	0.73	0.77	0.69	0.68	0.61	0.77	0.72	0.68	0.77	0.7	0.74	0.66	0.72	0.82	0.66	0.67	0.57	0.68	0.76	0.71	0.65	0.62	0.76	0.68	0.71	0.696875	0.0797432
ENSG00000034713.7	GABARAPL2	0.58	0.88	0.56	0.91	0.71	0.91	0.63	0.89	0.67	0.94	0.61	0.92	0.51	0.87	0.69	0.86	0.64	0.86	0.62	0.67	0.68	0.92	0.63	0.91	0.62	0.9	0.62	0.87	0.55	0.85	0.66	0.93	0.62375	0.880625	0.0797922
ENSG00000100519.11	PSMC6	0.62	0.87	0.62	0.86	0.73	0.83	0.69	0.75	0.64	0.83	0.65	0.73	0.68	0.85	0.69	0.77	0.61	0.8	0.65	0.63	0.72	0.82	0.61	0.8	0.61	0.74	0.67	0.91	0.61	0.72	0.68	0.87	0.655	0.79875	0.0798338
ENSG00000112249.13	ASCC3	0.59	0.86	0.63	0.84	0.73	0.84	0.76	0.83	0.69	0.85	0.68	0.79	0.56	0.82	0.7	0.74	0.71	0.86	0.69	0.7	0.67	0.8	0.66	0.77	0.62	0.68	0.65	0.85	0.68	0.68	0.73	0.82	0.671875	0.795625	0.0798583
ENSG00000158623.14	COPG2	0.6	0.89	0.62	0.8	0.69	0.91	0.71	0.94	0.68	0.89	0.68	0.85	0.52	0.83	0.59	0.83	0.65	0.88	0.6	0.72	0.68	0.87	0.61	0.86	0.56	0.89	0.67	0.88	0.62	0.71	0.66	0.8	0.63375	0.846875	0.0798901
ENSG00000112339.14	HBS1L	0.41	0.78	0.55	0.72	0.61	0.72	0.63	0.73	0.62	0.8	0.62	0.77	0.58	0.79	0.5	0.77	0.58	0.81	0.58	0.63	0.65	0.79	0.54	0.74	0.49	0.71	0.51	0.82	0.59	0.69	0.56	0.83	0.56375	0.75625	0.0799023
ENSG00000182551.13	ADI1	0.48	0.81	0.49	0.82	0.64	0.85	0.52	0.85	0.62	0.84	0.54	0.83	0.5	0.84	0.54	0.87	0.5	0.88	0.42	0.65	0.62	0.86	0.52	0.82	0.56	0.86	0.56	0.82	0.46	0.75	0.54	0.88	0.531875	0.826875	0.0799169
ENSG00000075711.20	DLG1	0.63	0.7	0.67	0.69	0.71	0.72	0.75	0.76	0.7	0.76	0.73	0.63	0.59	0.77	0.67	0.64	0.69	0.78	0.7	0.63	0.69	0.79	0.67	0.66	0.56	0.63	0.72	0.79	0.66	0.61	0.73	0.69	0.679375	0.703125	0.0799365
ENSG00000109606.12	DHX15	0.74	0.85	0.74	0.69	0.82	0.72	0.83	0.73	0.84	0.8	0.81	0.75	0.7	0.82	0.76	0.78	0.72	0.79	0.81	0.76	0.79	0.75	0.78	0.71	0.72	0.6	0.79	0.88	0.7	0.73	0.83	0.8	0.77375	0.76	0.0799902
ENSG00000159131.16	GART	0.67	0.85	0.65	0.82	0.76	0.8	0.71	0.85	0.7	0.86	0.71	0.78	0.6	0.83	0.74	0.75	0.68	0.82	0.69	0.63	0.71	0.85	0.68	0.79	0.66	0.71	0.66	0.9	0.61	0.7	0.74	0.82	0.685625	0.7975	0.0800366
ENSG00000100902.10	PSMA6	0.45	0.89	0.51	0.91	0.66	0.95	0.55	0.87	0.56	0.94	0.53	0.9	0.54	0.89	0.61	0.88	0.58	0.83	0.47	0.72	0.62	0.87	0.51	0.89	0.49	0.85	0.51	0.91	0.44	0.89	0.58	0.95	0.538125	0.88375	0.0800854
ENSG00000156411.9	ATP5MPL	0.39	0.75	0.4	0.8	0.48	0.78	0.44	0.82	0.49	0.83	0.5	0.88	0.47	0.78	0.48	0.78	0.46	0.85	0.54	0.55	0.49	0.81	0.44	0.76	0.41	0.82	0.46	0.82	0.48	0.81	0.45	0.84	0.46125	0.7925	0.0801073
ENSG00000139579.12	NABP2	0.49	0.78	0.49	0.8	0.64	0.85	0.46	0.84	0.46	0.85	0.48	0.82	0.42	0.83	0.57	0.83	0.54	0.86	0.53	0.62	0.47	0.85	0.49	0.81	0.4	0.82	0.47	0.81	0.41	0.78	0.48	0.79	0.4875	0.80875	0.0801073
ENSG00000165280.15	VCP	0.7	0.89	0.65	0.88	0.78	0.85	0.73	0.87	0.68	0.86	0.73	0.82	0.57	0.9	0.73	0.87	0.7	0.83	0.68	0.68	0.75	0.87	0.7	0.85	0.67	0.72	0.69	0.91	0.6	0.82	0.7	0.91	0.69125	0.845625	0.0801439
ENSG00000198920.9	KIAA0753	0.65	0.66	0.66	0.54	0.75	0.56	0.73	0.59	0.71	0.62	0.71	0.6	0.62	0.64	0.73	0.49	0.7	0.61	0.8	0.64	0.78	0.64	0.66	0.65	0.53	0.63	0.7	0.55	0.61	0.56	0.7	0.63	0.69	0.600625	0.0802705
ENSG00000166326.6	TRIM44	0.71	0.82	0.6	0.76	0.7	0.76	0.73	0.86	0.71	0.79	0.68	0.81	0.45	0.74	0.67	0.78	0.65	0.85	0.61	0.71	0.64	0.81	0.64	0.79	0.61	0.75	0.65	0.82	0.59	0.68	0.69	0.8	0.645625	0.783125	0.0802876
ENSG00000143748.17	NVL	0.58	0.68	0.62	0.6	0.7	0.63	0.69	0.64	0.66	0.67	0.69	0.66	0.6	0.78	0.63	0.56	0.6	0.73	0.65	0.65	0.72	0.74	0.62	0.64	0.49	0.64	0.65	0.69	0.59	0.59	0.72	0.69	0.638125	0.661875	0.0803459
ENSG00000127022.14	CANX	0.85	0.9	0.75	0.9	0.85	0.9	0.81	0.94	0.86	0.92	0.79	0.86	0.68	0.93	0.74	0.89	0.77	0.92	0.74	0.77	0.84	0.9	0.85	0.97	0.81	0.82	0.81	0.92	0.7	0.75	0.76	0.94	0.788125	0.889375	0.0803654
ENSG00000022277.12	RTF2	0.62	0.89	0.62	0.86	0.73	0.86	0.69	0.91	0.7	0.93	0.7	0.89	0.54	0.9	0.68	0.9	0.53	0.89	0.63	0.75	0.71	0.88	0.63	0.91	0.6	0.76	0.68	0.92	0.56	0.82	0.62	0.94	0.64	0.875625	0.0803872
ENSG00000188529.14	SRSF10	0.53	0.63	0.57	0.64	0.63	0.61	0.53	0.63	0.59	0.71	0.51	0.63	0.52	0.8	0.55	0.66	0.64	0.67	0.59	0.56	0.58	0.78	0.55	0.57	0.49	0.6	0.52	0.74	0.59	0.62	0.53	0.72	0.5575	0.660625	0.0803872
ENSG00000122481.16	RWDD3	0.49	0.61	0.58	0.68	0.62	0.68	0.54	0.68	0.7	0.73	0.65	0.82	0.64	0.73	0.59	0.67	0.65	0.68	0.57	0.62	0.69	0.7	0.67	0.59	0.57	0.63	0.61	0.63	0.68	0.65	0.59	0.75	0.615	0.678125	0.0804067
ENSG00000168566.12	SNRNP48	0.65	0.82	0.62	0.77	0.78	0.86	0.69	0.78	0.71	0.86	0.65	0.73	0.63	0.74	0.66	0.73	0.76	0.76	0.7	0.61	0.71	0.82	0.74	0.73	0.66	0.75	0.68	0.83	0.64	0.66	0.72	0.81	0.6875	0.76625	0.0804188
ENSG00000143870.12	PDIA6	0.69	0.87	0.62	0.87	0.75	0.89	0.77	0.92	0.73	0.87	0.65	0.87	0.55	0.89	0.62	0.87	0.58	0.88	0.66	0.75	0.77	0.89	0.71	0.91	0.7	0.79	0.67	0.87	0.59	0.79	0.62	0.91	0.6675	0.865	0.0804285
ENSG00000065135.10	GNAI3	0.56	0.8	0.59	0.77	0.57	0.72	0.64	0.7	0.58	0.8	0.58	0.73	0.58	0.81	0.6	0.75	0.67	0.81	0.63	0.65	0.68	0.84	0.5	0.75	0.52	0.65	0.63	0.81	0.51	0.69	0.49	0.79	0.583125	0.754375	0.0804431
ENSG00000079459.12	FDFT1	0.6	0.79	0.63	0.84	0.63	0.81	0.6	0.78	0.65	0.83	0.67	0.79	0.54	0.81	0.77	0.82	0.65	0.72	0.52	0.83	0.71	0.84	0.59	0.81	0.57	0.67	0.65	0.88	0.57	0.77	0.62	0.89	0.623125	0.805	0.0804455
ENSG00000154978.12	VOPP1	0.74	0.87	0.75	0.89	0.81	0.89	0.77	0.87	0.72	0.92	0.73	0.86	0.57	0.85	0.74	0.88	0.71	0.83	0.69	0.81	0.77	0.87	0.7	0.9	0.71	0.73	0.75	0.93	0.55	0.83	0.73	0.9	0.715	0.864375	0.080465
ENSG00000156831.7	NSMCE2	0.47	0.75	0.5	0.76	0.59	0.82	0.57	0.77	0.51	0.77	0.5	0.82	0.57	0.84	0.6	0.82	0.53	0.77	0.56	0.57	0.58	0.81	0.54	0.79	0.45	0.73	0.53	0.86	0.56	0.7	0.57	0.85	0.539375	0.776875	0.0804819
ENSG00000116120.9	FARSB	0.63	0.87	0.64	0.82	0.69	0.79	0.72	0.83	0.74	0.82	0.72	0.76	0.6	0.85	0.65	0.74	0.65	0.84	0.58	0.65	0.67	0.79	0.69	0.75	0.55	0.73	0.71	0.88	0.61	0.71	0.64	0.82	0.655625	0.790625	0.0805014
ENSG00000089693.10	MLF2	0.63	0.9	0.63	0.83	0.75	0.87	0.64	0.92	0.72	0.95	0.74	0.82	0.53	0.9	0.73	0.9	0.68	0.87	0.63	0.77	0.68	0.91	0.65	0.82	0.61	0.91	0.63	0.93	0.59	0.76	0.67	0.94	0.656875	0.875	0.0805232
ENSG00000112335.14	SNX3	0.62	0.89	0.68	0.92	0.77	0.94	0.75	0.87	0.74	0.94	0.72	0.93	0.61	0.94	0.77	0.92	0.54	0.89	0.67	0.84	0.7	0.92	0.66	0.97	0.62	0.82	0.72	0.91	0.54	0.89	0.64	0.93	0.671875	0.9075	0.0805232
ENSG00000100991.11	TRPC4AP	0.64	0.78	0.69	0.74	0.8	0.72	0.73	0.8	0.71	0.82	0.75	0.73	0.66	0.82	0.79	0.72	0.69	0.77	0.65	0.7	0.77	0.8	0.7	0.72	0.62	0.66	0.7	0.82	0.62	0.63	0.79	0.74	0.706875	0.748125	0.0805402
ENSG00000086598.10	TMED2	0.79	0.88	0.78	0.88	0.84	0.91	0.83	0.89	0.84	0.92	0.83	0.88	0.82	0.91	0.78	0.86	0.73	0.96	0.73	0.8	0.91	0.89	0.81	0.93	0.86	0.67	0.82	0.9	0.74	0.86	0.76	0.93	0.804375	0.879375	0.080579
ENSG00000110955.8	ATP5F1B	0.69	0.9	0.74	0.92	0.85	0.94	0.79	0.95	0.81	0.97	0.83	0.92	0.66	0.91	0.78	0.88	0.67	0.94	0.74	0.79	0.77	0.89	0.76	0.96	0.66	0.94	0.77	0.92	0.58	0.9	0.73	0.94	0.739375	0.916875	0.0806371
ENSG00000144357.16	UBR3	0.78	0.85	0.74	0.72	0.83	0.79	0.83	0.76	0.74	0.87	0.79	0.77	0.62	0.84	0.78	0.73	0.78	0.75	0.74	0.75	0.77	0.82	0.74	0.74	0.69	0.65	0.77	0.84	0.69	0.68	0.8	0.82	0.755625	0.77375	0.080688
ENSG00000030066.13	NUP160	0.72	0.66	0.73	0.77	0.8	0.69	0.78	0.73	0.74	0.77	0.78	0.77	0.65	0.85	0.74	0.66	0.68	0.73	0.71	0.79	0.81	0.83	0.73	0.66	0.69	0.65	0.78	0.76	0.61	0.74	0.77	0.79	0.7325	0.740625	0.0806976
ENSG00000116030.16	SUMO1	0.72	0.89	0.77	0.89	0.83	0.91	0.82	0.9	0.85	0.93	0.84	0.9	0.76	0.89	0.8	0.87	0.63	0.93	0.73	0.75	0.89	0.85	0.76	0.91	0.73	0.83	0.76	0.91	0.78	0.76	0.75	0.93	0.77625	0.878125	0.0807073
ENSG00000134597.15	RBMX2	0.69	0.74	0.68	0.62	0.75	0.76	0.76	0.72	0.83	0.7	0.75	0.72	0.67	0.84	0.77	0.68	0.74	0.67	0.66	0.8	0.78	0.78	0.78	0.71	0.73	0.61	0.73	0.75	0.65	0.69	0.62	0.74	0.724375	0.720625	0.0807339
ENSG00000143952.19	VPS54	0.68	0.67	0.62	0.66	0.68	0.67	0.73	0.59	0.73	0.66	0.73	0.69	0.62	0.76	0.69	0.51	0.7	0.62	0.68	0.64	0.73	0.68	0.7	0.65	0.57	0.56	0.7	0.77	0.65	0.6	0.7	0.74	0.681875	0.654375	0.080792
ENSG00000154845.15	PPP4R1	0.69	0.71	0.76	0.66	0.77	0.64	0.8	0.64	0.78	0.75	0.85	0.71	0.67	0.78	0.76	0.69	0.71	0.65	0.85	0.76	0.76	0.68	0.8	0.68	0.69	0.64	0.77	0.81	0.73	0.75	0.87	0.8	0.76625	0.709375	0.0808041
ENSG00000196367.13	TRRAP	0.77	0.86	0.74	0.83	0.84	0.82	0.83	0.87	0.74	0.86	0.81	0.83	0.58	0.88	0.81	0.77	0.79	0.72	0.69	0.8	0.77	0.86	0.75	0.86	0.68	0.8	0.77	0.86	0.64	0.82	0.8	0.87	0.750625	0.831875	0.0808306
ENSG00000214046.8	SMIM7	0.55	0.77	0.54	0.73	0.65	0.62	0.58	0.63	0.63	0.69	0.6	0.68	0.55	0.79	0.68	0.65	0.66	0.83	0.63	0.73	0.62	0.75	0.59	0.64	0.56	0.58	0.57	0.79	0.54	0.69	0.58	0.69	0.595625	0.70375	0.0808427
ENSG00000145337.4	PYURF	0.6	0.94	0.62	0.85	0.76	0.87	0.6	0.95	0.73	0.91	0.69	0.93	0.59	0.89	0.67	0.9	0.6	0.95	0.48	0.81	0.7	0.9	0.64	0.91	0.58	0.84	0.64	0.95	0.53	0.87	0.64	0.94	0.629375	0.900625	0.08085
ENSG00000118579.12	MED28	0.7	0.57	0.64	0.61	0.68	0.57	0.68	0.69	0.67	0.52	0.67	0.63	0.51	0.68	0.73	0.47	0.73	0.56	0.61	0.54	0.69	0.64	0.68	0.57	0.66	0.67	0.63	0.54	0.58	0.56	0.61	0.59	0.654375	0.588125	0.0808693
ENSG00000099341.11	PSMD8	0.49	0.85	0.55	0.87	0.69	0.89	0.56	0.89	0.59	0.9	0.57	0.9	0.49	0.96	0.64	0.87	0.52	0.81	0.47	0.69	0.58	0.9	0.54	0.89	0.56	0.84	0.55	0.86	0.48	0.87	0.54	0.94	0.55125	0.870625	0.0808814
ENSG00000141127.14	PRPSAP2	0.63	0.79	0.64	0.64	0.68	0.75	0.66	0.79	0.68	0.82	0.69	0.77	0.58	0.81	0.68	0.68	0.64	0.76	0.61	0.62	0.68	0.83	0.65	0.69	0.55	0.68	0.69	0.79	0.58	0.64	0.6	0.79	0.64	0.740625	0.080891
ENSG00000118705.16	RPN2	0.59	0.91	0.58	0.88	0.71	0.89	0.72	0.96	0.73	0.9	0.68	0.85	0.67	0.87	0.65	0.88	0.57	0.85	0.7	0.68	0.73	0.89	0.65	0.91	0.66	0.89	0.68	0.84	0.57	0.79	0.66	0.9	0.659375	0.868125	0.0809079
ENSG00000173226.16	IQCB1	0.6	0.61	0.64	0.71	0.71	0.62	0.67	0.63	0.71	0.62	0.72	0.68	0.63	0.73	0.62	0.56	0.65	0.64	0.66	0.6	0.72	0.74	0.69	0.61	0.53	0.55	0.72	0.6	0.65	0.51	0.65	0.7	0.660625	0.631875	0.0809851
ENSG00000177889.9	UBE2N	0.65	0.83	0.7	0.79	0.68	0.82	0.74	0.82	0.77	0.8	0.78	0.8	0.65	0.87	0.62	0.79	0.63	0.87	0.78	0.77	0.7	0.84	0.69	0.79	0.68	0.66	0.66	0.91	0.63	0.8	0.58	0.9	0.68375	0.81625	0.08099
ENSG00000183955.12	KMT5A	0.72	0.8	0.72	0.77	0.83	0.75	0.77	0.78	0.79	0.71	0.83	0.8	0.64	0.88	0.79	0.71	0.73	0.76	0.64	0.77	0.76	0.86	0.79	0.82	0.63	0.79	0.75	0.86	0.67	0.81	0.71	0.87	0.735625	0.79625	0.0809972
ENSG00000137513.9	NARS2	0.53	0.81	0.56	0.76	0.67	0.75	0.59	0.8	0.56	0.76	0.6	0.72	0.51	0.8	0.57	0.65	0.6	0.77	0.52	0.62	0.64	0.78	0.55	0.71	0.51	0.68	0.66	0.81	0.56	0.62	0.65	0.77	0.58	0.738125	0.0810261
ENSG00000100911.15	PSME2	0.45	0.67	0.48	0.72	0.63	0.78	0.48	0.83	0.63	0.77	0.58	0.75	0.47	0.77	0.57	0.74	0.5	0.74	0.43	0.66	0.55	0.82	0.48	0.76	0.42	0.81	0.52	0.69	0.47	0.69	0.48	0.79	0.50875	0.749375	0.0810358
ENSG00000065427.14	KARS	0.55	0.89	0.61	0.92	0.73	0.91	0.65	0.89	0.68	0.93	0.68	0.89	0.59	0.92	0.7	0.88	0.6	0.89	0.64	0.67	0.69	0.92	0.65	0.96	0.58	0.84	0.63	0.93	0.63	0.82	0.65	0.95	0.64125	0.888125	0.0810936
ENSG00000182944.17	EWSR1	0.63	0.66	0.62	0.66	0.64	0.7	0.76	0.68	0.73	0.71	0.75	0.75	0.55	0.73	0.62	0.56	0.65	0.68	0.67	0.65	0.72	0.72	0.69	0.69	0.53	0.65	0.67	0.7	0.68	0.56	0.66	0.72	0.660625	0.67625	0.0811129
ENSG00000165792.17	METTL17	0.57	0.75	0.61	0.68	0.72	0.69	0.64	0.77	0.71	0.79	0.72	0.76	0.62	0.75	0.74	0.62	0.69	0.75	0.6	0.82	0.74	0.74	0.69	0.72	0.54	0.75	0.6	0.78	0.61	0.66	0.71	0.79	0.656875	0.73875	0.0811321
ENSG00000169180.11	XPO6	0.71	0.83	0.72	0.77	0.76	0.77	0.76	0.82	0.75	0.8	0.82	0.78	0.63	0.87	0.73	0.71	0.68	0.86	0.7	0.67	0.75	0.85	0.74	0.75	0.66	0.67	0.75	0.89	0.65	0.77	0.77	0.84	0.72375	0.790625	0.0811899
ENSG00000117632.22	STMN1	0.53	0.91	0.57	0.91	0.72	0.89	0.61	0.92	0.68	0.93	0.7	0.9	0.51	0.84	0.64	0.88	0.56	0.91	0.51	0.78	0.6	0.9	0.63	0.92	0.63	0.92	0.64	0.94	0.51	0.78	0.55	0.91	0.599375	0.89	0.0811995
ENSG00000004487.16	KDM1A	0.69	0.89	0.69	0.87	0.78	0.83	0.73	0.86	0.74	0.9	0.79	0.85	0.58	0.86	0.74	0.83	0.68	0.83	0.74	0.73	0.77	0.86	0.7	0.83	0.58	0.72	0.73	0.92	0.67	0.78	0.71	0.91	0.7075	0.841875	0.0812187
ENSG00000100353.17	EIF3D	0.55	0.9	0.59	0.89	0.67	0.88	0.63	0.84	0.68	0.84	0.7	0.81	0.59	0.86	0.69	0.8	0.56	0.87	0.61	0.68	0.68	0.89	0.67	0.81	0.56	0.75	0.63	0.92	0.59	0.74	0.65	0.89	0.628125	0.835625	0.0812548
ENSG00000160218.12	TRAPPC10	0.72	0.74	0.7	0.71	0.74	0.77	0.79	0.7	0.76	0.81	0.8	0.76	0.62	0.81	0.76	0.67	0.73	0.68	0.79	0.69	0.78	0.82	0.74	0.77	0.65	0.65	0.76	0.82	0.63	0.73	0.83	0.8	0.7375	0.745625	0.0812764
ENSG00000085832.16	EPS15	0.74	0.84	0.75	0.8	0.78	0.85	0.78	0.85	0.81	0.83	0.84	0.79	0.65	0.81	0.73	0.74	0.72	0.84	0.72	0.67	0.8	0.85	0.75	0.78	0.68	0.72	0.79	0.88	0.66	0.67	0.78	0.81	0.74875	0.795625	0.0813821
ENSG00000170445.13	HARS	0.62	0.74	0.57	0.73	0.69	0.75	0.61	0.83	0.66	0.79	0.62	0.81	0.43	0.84	0.65	0.76	0.67	0.77	0.53	0.66	0.6	0.79	0.64	0.78	0.53	0.69	0.64	0.78	0.53	0.71	0.63	0.81	0.60125	0.765	0.0813845
ENSG00000116521.10	SCAMP3	0.71	0.89	0.67	0.84	0.82	0.88	0.72	0.82	0.77	0.89	0.78	0.85	0.63	0.92	0.8	0.83	0.64	0.87	0.68	0.79	0.75	0.88	0.67	0.87	0.72	0.7	0.66	0.88	0.62	0.8	0.71	0.94	0.709375	0.853125	0.0814085
ENSG00000162959.13	MEMO1	0.44	0.68	0.47	0.65	0.53	0.65	0.61	0.76	0.57	0.64	0.57	0.7	0.43	0.71	0.5	0.57	0.62	0.67	0.62	0.54	0.56	0.71	0.55	0.64	0.46	0.62	0.51	0.74	0.52	0.62	0.51	0.64	0.529375	0.65875	0.0814205
ENSG00000088833.17	NSFL1C	0.59	0.81	0.59	0.8	0.66	0.79	0.66	0.76	0.71	0.84	0.67	0.78	0.51	0.84	0.62	0.79	0.62	0.86	0.63	0.63	0.68	0.81	0.65	0.8	0.57	0.68	0.61	0.86	0.59	0.68	0.6	0.85	0.6225	0.78625	0.0814229
ENSG00000108561.8	C1QBP	0.56	0.89	0.63	0.92	0.74	0.95	0.61	0.95	0.71	0.94	0.73	0.92	0.65	0.93	0.7	0.89	0.61	0.91	0.61	0.7	0.69	0.9	0.68	0.96	0.6	0.9	0.69	0.93	0.61	0.84	0.68	0.99	0.65625	0.9075	0.0814996
ENSG00000126067.11	PSMB2	0.57	0.91	0.55	0.93	0.65	0.92	0.63	0.98	0.63	0.94	0.61	0.91	0.6	0.85	0.62	0.86	0.58	0.94	0.61	0.68	0.64	0.91	0.54	0.95	0.56	0.92	0.62	0.96	0.47	0.9	0.54	0.95	0.58875	0.906875	0.0815164
ENSG00000185627.17	PSMD13	0.65	0.72	0.67	0.78	0.72	0.85	0.64	0.85	0.76	0.86	0.71	0.79	0.64	0.85	0.73	0.73	0.72	0.75	0.6	0.71	0.77	0.81	0.72	0.75	0.56	0.82	0.63	0.85	0.56	0.76	0.67	0.85	0.671875	0.795625	0.0815619
ENSG00000130770.17	ATP5IF1	0.41	0.74	0.41	0.72	0.61	0.77	0.37	0.77	0.51	0.76	0.51	0.78	0.29	0.71	0.46	0.76	0.56	0.72	0.47	0.68	0.44	0.74	0.46	0.71	0.36	0.78	0.45	0.75	0.47	0.67	0.46	0.72	0.4525	0.73625	0.0815763
ENSG00000163939.18	PBRM1	0.77	0.9	0.74	0.8	0.8	0.79	0.83	0.73	0.77	0.83	0.8	0.73	0.63	0.86	0.73	0.71	0.78	0.75	0.71	0.7	0.81	0.85	0.78	0.79	0.69	0.72	0.8	0.87	0.7	0.72	0.77	0.84	0.756875	0.786875	0.0815811
ENSG00000128915.11	ICE2	0.56	0.72	0.57	0.61	0.65	0.59	0.64	0.7	0.68	0.7	0.6	0.65	0.64	0.76	0.61	0.6	0.61	0.77	0.58	0.6	0.73	0.71	0.59	0.64	0.58	0.7	0.67	0.74	0.58	0.52	0.62	0.7	0.619375	0.669375	0.0816194
ENSG00000125818.17	PSMF1	0.58	0.88	0.6	0.77	0.69	0.84	0.64	0.87	0.65	0.84	0.61	0.85	0.58	0.87	0.61	0.82	0.59	0.85	0.55	0.66	0.7	0.87	0.58	0.87	0.61	0.74	0.6	0.9	0.49	0.8	0.55	0.93	0.601875	0.835	0.0817174
ENSG00000156467.9	UQCRB	0.38	0.84	0.44	0.79	0.6	0.84	0.44	0.76	0.49	0.84	0.42	0.84	0.42	0.8	0.43	0.87	0.51	0.81	0.35	0.61	0.51	0.83	0.4	0.78	0.42	0.79	0.47	0.78	0.45	0.76	0.47	0.84	0.45	0.79875	0.0817676
ENSG00000171204.12	TMEM126B	0.39	0.73	0.52	0.74	0.62	0.78	0.42	0.78	0.56	0.8	0.53	0.75	0.59	0.75	0.54	0.78	0.57	0.78	0.46	0.57	0.55	0.76	0.58	0.71	0.44	0.79	0.53	0.79	0.52	0.73	0.54	0.79	0.5225	0.751875	0.081832
ENSG00000113569.15	NUP155	0.72	0.87	0.71	0.81	0.73	0.76	0.77	0.75	0.76	0.82	0.78	0.71	0.65	0.75	0.66	0.69	0.71	0.85	0.82	0.7	0.77	0.86	0.73	0.69	0.65	0.74	0.73	0.87	0.67	0.68	0.69	0.77	0.721875	0.77	0.0818702
ENSG00000070756.15	PABPC1	0.68	0.95	0.61	0.94	0.76	0.92	0.67	0.99	0.68	0.92	0.68	0.89	0.58	0.9	0.71	0.89	0.66	0.93	0.57	0.7	0.66	0.91	0.65	0.95	0.67	0.97	0.68	0.94	0.6	0.81	0.69	0.94	0.659375	0.909375	0.0819251
ENSG00000088038.18	CNOT3	0.55	0.77	0.56	0.67	0.67	0.7	0.62	0.73	0.62	0.76	0.68	0.74	0.58	0.81	0.63	0.65	0.71	0.6	0.55	0.72	0.66	0.84	0.7	0.71	0.55	0.68	0.59	0.7	0.55	0.69	0.68	0.78	0.61875	0.721875	0.081937
ENSG00000163812.13	ZDHHC3	0.71	0.82	0.71	0.81	0.8	0.82	0.78	0.82	0.74	0.86	0.71	0.81	0.64	0.73	0.8	0.76	0.73	0.79	0.74	0.63	0.78	0.84	0.67	0.82	0.67	0.67	0.73	0.84	0.61	0.75	0.75	0.83	0.723125	0.7875	0.0819465
ENSG00000205531.12	NAP1L4	0.83	0.79	0.79	0.8	0.87	0.77	0.82	0.79	0.81	0.81	0.86	0.77	0.64	0.85	0.83	0.79	0.75	0.75	0.76	0.71	0.85	0.83	0.78	0.76	0.74	0.59	0.8	0.84	0.74	0.76	0.79	0.83	0.79125	0.7775	0.0819584
ENSG00000100412.15	ACO2	0.62	0.83	0.63	0.83	0.69	0.91	0.69	0.94	0.66	0.9	0.66	0.83	0.58	0.88	0.73	0.8	0.61	0.85	0.65	0.65	0.73	0.91	0.59	0.88	0.6	0.85	0.63	0.87	0.58	0.77	0.66	0.9	0.644375	0.85	0.0820037
ENSG00000163468.14	CCT3	0.59	0.88	0.65	0.92	0.8	0.9	0.69	0.93	0.75	0.92	0.76	0.87	0.66	0.91	0.73	0.88	0.65	0.87	0.65	0.72	0.76	0.9	0.63	0.94	0.62	0.79	0.71	0.92	0.62	0.88	0.64	0.94	0.681875	0.885625	0.0820204
ENSG00000110880.10	CORO1C	0.81	0.88	0.83	0.87	0.86	0.84	0.78	0.88	0.79	0.87	0.8	0.82	0.64	0.91	0.75	0.83	0.76	0.85	0.72	0.71	0.78	0.88	0.76	0.78	0.73	0.8	0.84	0.92	0.7	0.83	0.9	0.92	0.778125	0.849375	0.0820585
ENSG00000113048.16	MRPS27	0.6	0.85	0.65	0.78	0.7	0.76	0.68	0.74	0.7	0.8	0.68	0.79	0.59	0.89	0.65	0.77	0.6	0.81	0.62	0.72	0.7	0.81	0.65	0.75	0.59	0.63	0.67	0.93	0.58	0.82	0.69	0.88	0.646875	0.795625	0.0820585
ENSG00000127184.12	COX7C	0.31	0.73	0.33	0.79	0.47	0.85	0.38	0.77	0.44	0.79	0.29	0.89	0.4	0.83	0.4	0.85	0.43	0.73	0.34	0.66	0.4	0.85	0.31	0.75	0.36	0.83	0.44	0.72	0.31	0.79	0.45	0.83	0.37875	0.79125	0.0820632
ENSG00000083937.8	CHMP2B	0.79	0.75	0.79	0.77	0.84	0.66	0.83	0.8	0.78	0.94	0.77	0.79	0.81	0.9	0.84	0.75	0.73	0.83	0.76	0.8	0.82	0.84	0.8	0.75	0.76	0.76	0.76	0.89	0.65	0.8	0.82	0.86	0.784375	0.805625	0.0820775
ENSG00000133835.15	HSD17B4	0.71	0.79	0.72	0.76	0.78	0.8	0.69	0.82	0.77	0.81	0.73	0.76	0.55	0.84	0.71	0.8	0.66	0.81	0.65	0.69	0.77	0.81	0.68	0.83	0.57	0.82	0.68	0.8	0.57	0.68	0.66	0.83	0.68125	0.790625	0.0821084
ENSG00000141627.13	DYM	0.54	0.93	0.56	0.91	0.69	0.89	0.66	0.91	0.63	0.95	0.62	0.93	0.58	0.86	0.68	0.82	0.63	0.84	0.53	0.69	0.67	0.88	0.63	0.95	0.58	0.82	0.63	0.92	0.54	0.87	0.68	0.86	0.615625	0.876875	0.0821346
ENSG00000140521.13	POLG	0.54	0.73	0.57	0.69	0.7	0.71	0.57	0.77	0.65	0.75	0.7	0.74	0.5	0.76	0.76	0.71	0.65	0.66	0.53	0.72	0.69	0.81	0.69	0.71	0.59	0.76	0.67	0.71	0.63	0.67	0.69	0.78	0.633125	0.73	0.082213
ENSG00000196419.12	XRCC6	0.65	0.93	0.65	0.93	0.78	0.92	0.74	0.97	0.73	0.96	0.78	0.94	0.59	0.92	0.71	0.92	0.58	0.93	0.66	0.75	0.78	0.92	0.67	0.97	0.64	0.91	0.68	0.95	0.6	0.88	0.64	0.97	0.68	0.923125	0.082213
ENSG00000067225.17	PKM	0.64	0.88	0.6	0.9	0.73	0.88	0.59	0.92	0.69	0.92	0.66	0.84	0.44	0.86	0.66	0.87	0.61	0.84	0.58	0.72	0.64	0.9	0.64	0.94	0.56	0.9	0.61	0.87	0.52	0.83	0.6	0.88	0.610625	0.871875	0.0822867
ENSG00000167986.13	DDB1	0.72	0.88	0.71	0.89	0.81	0.89	0.81	0.92	0.74	0.91	0.8	0.82	0.63	0.88	0.79	0.83	0.74	0.87	0.69	0.7	0.79	0.9	0.71	0.89	0.65	0.9	0.71	0.88	0.62	0.76	0.75	0.87	0.729375	0.861875	0.0822867
ENSG00000163636.10	PSMD6	0.52	0.88	0.57	0.83	0.69	0.83	0.6	0.8	0.65	0.82	0.67	0.79	0.61	0.86	0.68	0.81	0.57	0.84	0.58	0.65	0.66	0.77	0.64	0.73	0.57	0.71	0.65	0.85	0.61	0.72	0.67	0.91	0.62125	0.8	0.0823009
ENSG00000174373.16	RALGAPA1	0.7	0.79	0.72	0.64	0.82	0.67	0.75	0.75	0.75	0.76	0.78	0.73	0.61	0.81	0.74	0.58	0.77	0.61	0.72	0.71	0.76	0.81	0.73	0.73	0.66	0.7	0.76	0.76	0.69	0.68	0.79	0.74	0.734375	0.716875	0.0823626
ENSG00000135390.18	ATP5MC2	0.41	0.79	0.43	0.83	0.57	0.84	0.45	0.87	0.55	0.87	0.52	0.86	0.51	0.87	0.5	0.79	0.52	0.81	0.54	0.62	0.52	0.87	0.43	0.84	0.4	0.91	0.5	0.86	0.41	0.82	0.5	0.86	0.485	0.831875	0.0824029
ENSG00000148335.14	NTMT1	0.32	0.75	0.52	0.6	0.45	0.66	0.41	0.67	0.51	0.64	0.54	0.65	0.45	0.8	0.53	0.67	0.49	0.74	0.49	0.54	0.44	0.7	0.52	0.64	0.43	0.69	0.51	0.67	0.49	0.67	0.44	0.76	0.47125	0.678125	0.0824692
ENSG00000129083.12	COPB1	0.82	0.91	0.79	0.9	0.87	0.92	0.88	0.79	0.82	0.9	0.87	0.82	0.81	0.88	0.91	0.82	0.8	0.85	0.83	0.76	0.87	0.88	0.81	0.9	0.8	0.65	0.83	0.91	0.73	0.79	0.87	0.88	0.831875	0.8475	0.0825166
ENSG00000109920.12	FNBP4	0.68	0.56	0.69	0.55	0.7	0.61	0.74	0.62	0.68	0.74	0.8	0.74	0.64	0.74	0.73	0.59	0.66	0.68	0.75	0.68	0.69	0.68	0.74	0.63	0.62	0.54	0.71	0.65	0.7	0.63	0.78	0.75	0.706875	0.649375	0.0825521
ENSG00000110172.11	CHORDC1	0.58	0.7	0.62	0.65	0.81	0.62	0.73	0.66	0.75	0.7	0.69	0.65	0.65	0.74	0.7	0.59	0.67	0.63	0.74	0.66	0.71	0.75	0.74	0.59	0.6	0.61	0.65	0.71	0.75	0.54	0.75	0.65	0.69625	0.653125	0.0826585
ENSG00000146574.15	CCZ1B	0.62	0.75	0.58	0.69	0.7	0.79	0.68	0.78	0.71	0.77	0.62	0.8	0.58	0.79	0.69	0.7	0.62	0.82	0.61	0.65	0.71	0.76	0.62	0.78	0.5	0.77	0.65	0.85	0.57	0.62	0.62	0.81	0.63	0.758125	0.0827057
ENSG00000108946.14	PRKAR1A	0.73	0.9	0.7	0.88	0.76	0.9	0.75	0.93	0.81	0.91	0.73	0.85	0.59	0.88	0.71	0.88	0.8	0.94	0.67	0.73	0.78	0.87	0.77	0.92	0.76	0.85	0.76	0.92	0.6	0.77	0.69	0.91	0.725625	0.8775	0.0827246
ENSG00000168827.14	GFM1	0.69	0.85	0.65	0.89	0.76	0.86	0.73	0.91	0.74	0.85	0.71	0.84	0.6	0.85	0.67	0.71	0.72	0.79	0.67	0.69	0.73	0.87	0.7	0.83	0.67	0.68	0.68	0.87	0.63	0.75	0.72	0.89	0.691875	0.820625	0.0827411
ENSG00000151503.12	NCAPD3	0.71	0.83	0.71	0.74	0.81	0.8	0.77	0.79	0.74	0.85	0.78	0.72	0.57	0.82	0.7	0.71	0.72	0.78	0.64	0.73	0.75	0.78	0.76	0.73	0.6	0.68	0.75	0.84	0.63	0.73	0.72	0.82	0.71	0.771875	0.0827812
ENSG00000156026.14	MCU	0.71	0.88	0.7	0.87	0.74	0.85	0.69	0.73	0.7	0.85	0.74	0.79	0.64	0.85	0.65	0.76	0.66	0.87	0.68	0.74	0.76	0.84	0.7	0.78	0.62	0.62	0.71	0.89	0.64	0.72	0.71	0.86	0.690625	0.80625	0.0827907
ENSG00000100591.7	AHSA1	0.6	0.77	0.61	0.79	0.81	0.79	0.66	0.8	0.67	0.84	0.66	0.79	0.55	0.84	0.63	0.81	0.59	0.81	0.59	0.72	0.75	0.69	0.58	0.79	0.55	0.76	0.63	0.81	0.58	0.77	0.64	0.91	0.63125	0.793125	0.0828096
ENSG00000011295.15	TTC19	0.66	0.73	0.66	0.78	0.68	0.77	0.71	0.76	0.73	0.81	0.74	0.73	0.59	0.73	0.73	0.66	0.74	0.7	0.66	0.59	0.68	0.74	0.73	0.71	0.59	0.65	0.65	0.76	0.58	0.57	0.68	0.69	0.675625	0.71125	0.0828284
ENSG00000060339.13	CCAR1	0.78	0.82	0.72	0.78	0.75	0.79	0.79	0.8	0.76	0.77	0.78	0.79	0.51	0.86	0.75	0.74	0.72	0.75	0.69	0.77	0.74	0.84	0.74	0.75	0.63	0.71	0.78	0.84	0.7	0.67	0.72	0.79	0.7225	0.779375	0.0828378
ENSG00000115827.13	DCAF17	0.73	0.65	0.68	0.62	0.74	0.55	0.76	0.65	0.78	0.77	0.72	0.67	0.63	0.71	0.76	0.6	0.83	0.7	0.67	0.59	0.79	0.7	0.72	0.68	0.62	0.62	0.75	0.7	0.59	0.65	0.73	0.7	0.71875	0.66	0.0829062
ENSG00000078304.19	PPP2R5C	0.68	0.87	0.7	0.83	0.74	0.8	0.75	0.81	0.77	0.85	0.76	0.83	0.65	0.89	0.69	0.79	0.7	0.78	0.59	0.72	0.82	0.84	0.67	0.82	0.69	0.69	0.75	0.91	0.61	0.79	0.64	0.89	0.700625	0.819375	0.0829109
ENSG00000131174.5	COX7B	0.26	0.69	0.3	0.75	0.48	0.78	0.32	0.83	0.4	0.79	0.31	0.88	0.37	0.77	0.36	0.78	0.42	0.83	0.37	0.64	0.41	0.8	0.35	0.72	0.23	0.81	0.32	0.73	0.36	0.78	0.3	0.76	0.3475	0.77125	0.0829439
ENSG00000149554.12	CHEK1	0.72	0.7	0.68	0.74	0.77	0.69	0.77	0.65	0.7	0.8	0.71	0.79	0.57	0.8	0.73	0.7	0.68	0.67	0.67	0.74	0.71	0.79	0.68	0.72	0.65	0.55	0.71	0.8	0.67	0.74	0.67	0.82	0.693125	0.73125	0.0829604
ENSG00000135404.11	CD63	0.56	0.84	0.53	0.83	0.73	0.86	0.66	0.91	0.71	0.9	0.63	0.88	0.49	0.91	0.68	0.88	0.55	0.83	0.53	0.73	0.65	0.88	0.55	0.89	0.57	0.87	0.63	0.83	0.55	0.81	0.61	0.92	0.601875	0.860625	0.0829674
ENSG00000100138.14	SNU13	0.52	0.89	0.57	0.87	0.68	0.84	0.59	0.88	0.65	0.93	0.65	0.92	0.48	0.96	0.63	0.85	0.5	0.86	0.56	0.75	0.62	0.87	0.62	0.89	0.54	0.82	0.59	0.93	0.46	0.95	0.6	0.96	0.57875	0.885625	0.0829792
ENSG00000146833.15	TRIM4	0.62	0.52	0.56	0.47	0.74	0.58	0.62	0.56	0.7	0.6	0.6	0.65	0.65	0.73	0.72	0.59	0.67	0.61	0.58	0.56	0.76	0.58	0.63	0.61	0.55	0.58	0.68	0.55	0.58	0.58	0.62	0.63	0.6425	0.5875	0.082991
ENSG00000227057.9	WDR46	0.68	0.82	0.68	0.77	0.8	0.8	0.65	0.87	0.71	0.87	0.75	0.78	0.51	0.84	0.77	0.81	0.64	0.84	0.62	0.71	0.71	0.86	0.72	0.79	0.6	0.73	0.64	0.85	0.65	0.77	0.67	0.85	0.675	0.81	0.082991
ENSG00000244038.9	DDOST	0.51	0.83	0.48	0.83	0.67	0.85	0.56	0.9	0.55	0.87	0.45	0.82	0.48	0.86	0.62	0.83	0.53	0.83	0.54	0.64	0.6	0.88	0.5	0.86	0.56	0.84	0.5	0.81	0.48	0.75	0.6	0.87	0.539375	0.829375	0.0830615
ENSG00000158411.11	MITD1	0.64	0.66	0.56	0.65	0.71	0.7	0.59	0.76	0.71	0.75	0.57	0.62	0.63	0.7	0.7	0.7	0.71	0.77	0.54	0.71	0.77	0.73	0.69	0.66	0.59	0.72	0.64	0.68	0.64	0.57	0.71	0.74	0.65	0.695	0.0830662
ENSG00000137996.12	RTCA	0.53	0.81	0.55	0.76	0.6	0.79	0.54	0.74	0.62	0.82	0.58	0.8	0.61	0.79	0.56	0.73	0.63	0.8	0.61	0.62	0.7	0.79	0.58	0.69	0.48	0.63	0.56	0.85	0.56	0.66	0.6	0.79	0.581875	0.754375	0.0830803
ENSG00000076513.16	ANKRD13A	0.71	0.69	0.72	0.71	0.8	0.72	0.72	0.83	0.74	0.76	0.78	0.74	0.69	0.76	0.79	0.62	0.73	0.87	0.69	0.71	0.82	0.8	0.7	0.75	0.66	0.75	0.75	0.86	0.63	0.66	0.78	0.77	0.731875	0.75	0.0830827
ENSG00000121390.18	PSPC1	0.44	0.66	0.45	0.6	0.57	0.66	0.56	0.68	0.49	0.54	0.53	0.59	0.43	0.63	0.51	0.55	0.6	0.69	0.56	0.57	0.6	0.67	0.46	0.57	0.4	0.64	0.46	0.63	0.46	0.51	0.59	0.59	0.506875	0.61125	0.0831109
ENSG00000134910.13	STT3A	0.77	0.86	0.72	0.86	0.7	0.85	0.77	0.8	0.77	0.88	0.71	0.79	0.75	0.89	0.72	0.79	0.7	0.91	0.74	0.74	0.83	0.87	0.7	0.86	0.68	0.64	0.76	0.88	0.63	0.75	0.67	0.86	0.72625	0.826875	0.0831109
ENSG00000116161.17	CACYBP	0.5	0.86	0.58	0.86	0.74	0.88	0.61	0.85	0.63	0.81	0.63	0.83	0.47	0.86	0.6	0.88	0.54	0.9	0.46	0.79	0.65	0.89	0.61	0.88	0.55	0.74	0.62	0.9	0.58	0.86	0.59	0.95	0.585	0.85875	0.083132
ENSG00000115970.18	THADA	0.52	0.76	0.53	0.71	0.69	0.66	0.63	0.71	0.61	0.72	0.6	0.72	0.48	0.82	0.61	0.66	0.61	0.79	0.52	0.61	0.61	0.82	0.56	0.73	0.49	0.68	0.66	0.79	0.54	0.68	0.62	0.74	0.58	0.725	0.0831414
ENSG00000110801.13	PSMD9	0.56	0.74	0.6	0.72	0.63	0.72	0.71	0.73	0.71	0.7	0.74	0.78	0.53	0.85	0.63	0.76	0.69	0.67	0.66	0.61	0.67	0.8	0.61	0.76	0.54	0.71	0.65	0.78	0.59	0.74	0.54	0.76	0.62875	0.739375	0.0831673
ENSG00000101843.18	PSMD10	0.72	0.9	0.74	0.87	0.85	0.9	0.73	0.85	0.86	0.92	0.78	0.88	0.77	0.88	0.75	0.87	0.69	0.93	0.62	0.79	0.87	0.88	0.78	0.87	0.74	0.73	0.75	0.94	0.74	0.78	0.76	0.93	0.759375	0.87	0.0831767
ENSG00000150753.11	CCT5	0.57	0.91	0.62	0.93	0.75	0.91	0.67	0.91	0.68	0.93	0.7	0.89	0.56	0.91	0.67	0.89	0.6	0.93	0.61	0.69	0.68	0.92	0.68	0.91	0.63	0.79	0.65	0.93	0.65	0.78	0.66	0.95	0.64875	0.88625	0.0831978
ENSG00000112031.15	MTRF1L	0.45	0.75	0.51	0.66	0.51	0.78	0.51	0.66	0.52	0.79	0.5	0.71	0.49	0.76	0.53	0.7	0.55	0.8	0.46	0.53	0.61	0.72	0.55	0.72	0.51	0.6	0.52	0.77	0.5	0.6	0.5	0.75	0.51375	0.70625	0.0831978
ENSG00000198522.13	GPN1	0.61	0.85	0.67	0.84	0.71	0.8	0.73	0.79	0.8	0.86	0.73	0.8	0.67	0.85	0.68	0.79	0.66	0.86	0.65	0.66	0.78	0.83	0.73	0.76	0.67	0.65	0.67	0.89	0.63	0.79	0.68	0.87	0.691875	0.805625	0.0832307
ENSG00000100347.14	SAMM50	0.67	0.81	0.64	0.86	0.84	0.84	0.69	0.89	0.73	0.85	0.72	0.86	0.64	0.9	0.78	0.84	0.69	0.78	0.6	0.74	0.8	0.84	0.64	0.86	0.58	0.77	0.73	0.87	0.64	0.79	0.66	0.89	0.690625	0.836875	0.0832307
ENSG00000115866.10	DARS	0.63	0.93	0.67	0.9	0.79	0.9	0.68	0.9	0.73	0.91	0.7	0.87	0.61	0.86	0.69	0.84	0.64	0.9	0.59	0.7	0.75	0.84	0.67	0.86	0.61	0.79	0.71	0.93	0.61	0.76	0.72	0.9	0.675	0.861875	0.083233
ENSG00000179195.15	ZNF664	0.87	0.85	0.79	0.8	0.89	0.81	0.83	0.86	0.84	0.83	0.83	0.79	0.64	0.71	0.88	0.79	0.79	0.82	0.73	0.76	0.83	0.87	0.77	0.78	0.71	0.79	0.85	0.81	0.65	0.78	0.79	0.8	0.793125	0.803125	0.0832494
ENSG00000108468.14	CBX1	0.72	0.84	0.66	0.79	0.84	0.79	0.75	0.84	0.73	0.78	0.71	0.83	0.54	0.89	0.75	0.87	0.67	0.82	0.65	0.79	0.7	0.86	0.67	0.86	0.58	0.74	0.71	0.84	0.67	0.7	0.69	0.87	0.69	0.819375	0.0832518
ENSG00000133627.17	ACTR3B	0.53	0.79	0.56	0.74	0.63	0.69	0.53	0.82	0.61	0.75	0.64	0.72	0.48	0.8	0.58	0.71	0.62	0.65	0.51	0.56	0.6	0.77	0.54	0.68	0.5	0.72	0.63	0.76	0.59	0.64	0.59	0.8	0.57125	0.725	0.0832823
ENSG00000124214.19	STAU1	0.82	0.91	0.82	0.87	0.85	0.87	0.91	0.8	0.82	0.92	0.86	0.86	0.7	0.91	0.8	0.87	0.7	0.87	0.85	0.82	0.83	0.9	0.82	0.92	0.81	0.7	0.81	0.96	0.71	0.86	0.74	0.92	0.803125	0.8725	0.0833081
ENSG00000148399.12	DPH7	0.69	0.6	0.68	0.65	0.7	0.63	0.72	0.69	0.74	0.69	0.78	0.69	0.59	0.82	0.69	0.7	0.72	0.66	0.54	0.71	0.77	0.67	0.71	0.64	0.61	0.65	0.76	0.68	0.61	0.67	0.74	0.75	0.690625	0.68125	0.0833174
ENSG00000146701.11	MDH2	0.54	0.86	0.52	0.89	0.72	0.89	0.59	0.93	0.62	0.93	0.6	0.87	0.56	0.9	0.65	0.87	0.53	0.88	0.47	0.68	0.64	0.87	0.57	0.89	0.54	0.9	0.6	0.89	0.49	0.86	0.58	0.94	0.57625	0.878125	0.0833737
ENSG00000074695.5	LMAN1	0.83	0.9	0.76	0.87	0.83	0.91	0.78	0.92	0.76	0.85	0.77	0.8	0.71	0.87	0.75	0.85	0.84	0.94	0.74	0.7	0.86	0.88	0.74	0.89	0.77	0.77	0.81	0.88	0.67	0.72	0.75	0.89	0.773125	0.8525	0.0833831
ENSG00000119041.10	GTF3C3	0.59	0.74	0.61	0.71	0.65	0.73	0.68	0.7	0.71	0.83	0.68	0.7	0.65	0.78	0.65	0.67	0.64	0.7	0.63	0.61	0.74	0.76	0.67	0.65	0.51	0.62	0.66	0.79	0.64	0.58	0.67	0.75	0.64875	0.7075	0.0833948
ENSG00000101367.8	MAPRE1	0.82	0.9	0.79	0.85	0.87	0.84	0.91	0.86	0.85	0.89	0.85	0.86	0.65	0.92	0.82	0.84	0.76	0.79	0.88	0.84	0.85	0.88	0.85	0.83	0.82	0.7	0.81	0.9	0.69	0.84	0.84	0.91	0.81625	0.853125	0.0834112
ENSG00000117362.12	APH1A	0.65	0.92	0.67	0.89	0.81	0.93	0.59	0.82	0.69	0.94	0.66	0.89	0.69	0.91	0.7	0.86	0.73	0.93	0.56	0.8	0.78	0.91	0.69	0.91	0.69	0.76	0.71	0.93	0.65	0.78	0.64	0.94	0.681875	0.8825	0.0834205
ENSG00000132305.20	IMMT	0.67	0.88	0.67	0.88	0.75	0.85	0.71	0.87	0.74	0.9	0.74	0.86	0.65	0.86	0.71	0.82	0.59	0.9	0.62	0.67	0.75	0.86	0.7	0.85	0.65	0.72	0.71	0.93	0.58	0.8	0.69	0.89	0.683125	0.84625	0.0835609
ENSG00000127540.11	UQCR11	0.42	0.75	0.55	0.77	0.64	0.73	0.45	0.73	0.53	0.66	0.58	0.75	0.41	0.85	0.56	0.69	0.53	0.82	0.43	0.64	0.51	0.77	0.51	0.65	0.5	0.68	0.51	0.74	0.45	0.75	0.56	0.75	0.50875	0.733125	0.0835609
ENSG00000143106.12	PSMA5	0.51	0.81	0.52	0.84	0.6	0.87	0.55	0.84	0.66	0.86	0.5	0.8	0.55	0.89	0.52	0.84	0.52	0.83	0.47	0.6	0.63	0.86	0.52	0.86	0.47	0.84	0.56	0.86	0.51	0.78	0.51	0.89	0.5375	0.829375	0.0835889
ENSG00000183431.11	SF3A3	0.7	0.82	0.68	0.79	0.76	0.81	0.77	0.8	0.69	0.81	0.72	0.8	0.57	0.87	0.74	0.84	0.71	0.69	0.66	0.7	0.74	0.86	0.69	0.83	0.64	0.64	0.67	0.87	0.62	0.76	0.71	0.87	0.691875	0.7975	0.083645
ENSG00000196313.11	POM121	0.78	0.72	0.72	0.74	0.76	0.71	0.75	0.79	0.72	0.77	0.8	0.8	0.61	0.85	0.77	0.67	0.76	0.64	0.72	0.71	0.74	0.77	0.7	0.68	0.69	0.64	0.72	0.81	0.61	0.79	0.73	0.85	0.72375	0.74625	0.0836473
ENSG00000162385.10	MAGOH	0.57	0.83	0.64	0.89	0.78	0.82	0.6	0.86	0.76	0.89	0.7	0.87	0.66	0.91	0.66	0.85	0.6	0.73	0.56	0.78	0.67	0.87	0.65	0.86	0.57	0.81	0.64	0.91	0.68	0.78	0.75	0.92	0.655625	0.84875	0.0836543
ENSG00000010803.16	SCMH1	0.52	0.82	0.63	0.69	0.64	0.72	0.68	0.7	0.65	0.76	0.7	0.79	0.52	0.77	0.68	0.69	0.7	0.68	0.6	0.57	0.66	0.8	0.67	0.77	0.55	0.68	0.66	0.76	0.58	0.72	0.68	0.75	0.6325	0.729375	0.0836637
ENSG00000070367.15	EXOC5	0.75	0.82	0.74	0.81	0.73	0.83	0.74	0.83	0.74	0.86	0.69	0.8	0.64	0.88	0.71	0.77	0.77	0.84	0.62	0.73	0.8	0.87	0.66	0.79	0.63	0.7	0.75	0.92	0.59	0.78	0.61	0.88	0.698125	0.819375	0.083792
ENSG00000120694.19	HSPH1	0.64	0.88	0.72	0.85	0.81	0.84	0.76	0.83	0.69	0.82	0.67	0.8	0.61	0.89	0.73	0.84	0.76	0.8	0.79	0.76	0.75	0.88	0.73	0.87	0.57	0.72	0.72	0.92	0.77	0.85	0.77	0.93	0.718125	0.8425	0.0837943
ENSG00000142657.20	PGD	0.67	0.88	0.7	0.88	0.77	0.88	0.78	0.9	0.81	0.91	0.79	0.86	0.6	0.88	0.73	0.88	0.65	0.92	0.69	0.72	0.85	0.86	0.71	0.93	0.65	0.87	0.79	0.89	0.67	0.81	0.66	0.91	0.72	0.87375	0.083806
ENSG00000134308.13	YWHAQ	0.76	0.92	0.78	0.92	0.83	0.93	0.84	0.97	0.84	0.96	0.89	0.92	0.68	0.88	0.79	0.88	0.67	0.95	0.76	0.78	0.82	0.9	0.79	0.94	0.77	0.93	0.75	0.96	0.6	0.9	0.75	0.97	0.77	0.919375	0.0838502
ENSG00000157014.10	TATDN2	0.79	0.83	0.72	0.75	0.82	0.79	0.75	0.79	0.71	0.82	0.73	0.77	0.51	0.83	0.77	0.81	0.79	0.77	0.66	0.76	0.77	0.81	0.78	0.84	0.74	0.67	0.78	0.87	0.7	0.82	0.77	0.83	0.736875	0.7975	0.0839061
ENSG00000138430.15	OLA1	0.48	0.88	0.54	0.89	0.58	0.9	0.59	0.96	0.6	0.92	0.56	0.92	0.52	0.87	0.52	0.87	0.52	0.9	0.54	0.63	0.62	0.89	0.55	0.92	0.55	0.91	0.55	0.93	0.54	0.78	0.47	0.9	0.545625	0.879375	0.0839224
ENSG00000111581.9	NUP107	0.63	0.87	0.62	0.84	0.78	0.84	0.72	0.81	0.67	0.87	0.66	0.78	0.57	0.82	0.74	0.77	0.63	0.89	0.6	0.7	0.73	0.83	0.64	0.79	0.59	0.76	0.69	0.87	0.56	0.71	0.73	0.82	0.66	0.810625	0.0839247
ENSG00000090054.14	SPTLC1	0.71	0.86	0.74	0.88	0.81	0.89	0.79	0.84	0.72	0.91	0.77	0.85	0.63	0.9	0.77	0.84	0.66	0.84	0.69	0.75	0.76	0.87	0.7	0.87	0.68	0.67	0.77	0.89	0.62	0.75	0.77	0.87	0.724375	0.8425	0.0839247
ENSG00000021776.10	AQR	0.6	0.83	0.65	0.71	0.7	0.8	0.79	0.78	0.71	0.77	0.74	0.69	0.64	0.79	0.64	0.72	0.71	0.82	0.76	0.64	0.72	0.82	0.67	0.69	0.61	0.7	0.7	0.84	0.67	0.62	0.68	0.78	0.686875	0.75	0.0840178
ENSG00000221978.11	CCNL2	0.76	0.73	0.76	0.64	0.77	0.74	0.77	0.72	0.75	0.74	0.81	0.79	0.59	0.81	0.77	0.63	0.77	0.75	0.75	0.72	0.78	0.78	0.78	0.8	0.74	0.69	0.78	0.79	0.57	0.79	0.79	0.79	0.74625	0.744375	0.0840271
ENSG00000122218.15	COPA	0.67	0.78	0.62	0.74	0.71	0.79	0.75	0.83	0.7	0.82	0.69	0.76	0.54	0.83	0.77	0.67	0.76	0.8	0.67	0.72	0.74	0.85	0.61	0.8	0.58	0.8	0.66	0.78	0.59	0.7	0.75	0.8	0.675625	0.779375	0.0840712
ENSG00000138279.15	ANXA7	0.7	0.88	0.68	0.9	0.73	0.88	0.71	0.93	0.74	0.88	0.76	0.86	0.66	0.85	0.72	0.81	0.62	0.9	0.66	0.65	0.75	0.87	0.71	0.86	0.65	0.79	0.71	0.92	0.58	0.74	0.7	0.88	0.6925	0.85	0.0840759
ENSG00000124486.12	USP9X	0.76	0.89	0.72	0.8	0.74	0.8	0.84	0.82	0.76	0.83	0.79	0.77	0.59	0.81	0.69	0.71	0.79	0.87	0.79	0.72	0.73	0.83	0.71	0.76	0.66	0.75	0.74	0.9	0.66	0.69	0.74	0.8	0.731875	0.796875	0.0841084
ENSG00000198301.11	SDAD1	0.63	0.75	0.68	0.79	0.79	0.73	0.76	0.75	0.77	0.84	0.75	0.73	0.69	0.78	0.71	0.66	0.72	0.73	0.75	0.63	0.78	0.78	0.69	0.72	0.6	0.6	0.7	0.8	0.71	0.63	0.77	0.77	0.71875	0.730625	0.0841386
ENSG00000054116.11	TRAPPC3	0.65	0.83	0.68	0.77	0.8	0.75	0.63	0.8	0.73	0.84	0.65	0.84	0.67	0.9	0.78	0.81	0.68	0.79	0.63	0.72	0.78	0.84	0.73	0.79	0.67	0.66	0.7	0.88	0.65	0.84	0.73	0.93	0.6975	0.811875	0.0841664
ENSG00000114982.17	KANSL3	0.75	0.7	0.7	0.65	0.72	0.64	0.76	0.67	0.74	0.69	0.76	0.67	0.58	0.84	0.77	0.6	0.77	0.67	0.67	0.7	0.76	0.76	0.76	0.63	0.66	0.61	0.7	0.73	0.57	0.67	0.72	0.71	0.711875	0.68375	0.0841943
ENSG00000138594.13	TMOD3	0.76	0.88	0.7	0.88	0.78	0.9	0.75	0.78	0.72	0.89	0.67	0.82	0.56	0.89	0.73	0.83	0.68	0.81	0.67	0.69	0.71	0.85	0.68	0.84	0.63	0.77	0.72	0.89	0.63	0.73	0.78	0.89	0.698125	0.83375	0.0841943
ENSG00000124155.17	PIGT	0.48	0.76	0.44	0.76	0.65	0.78	0.45	0.8	0.61	0.8	0.55	0.71	0.48	0.77	0.56	0.7	0.56	0.75	0.48	0.61	0.52	0.87	0.58	0.74	0.52	0.83	0.54	0.72	0.49	0.66	0.58	0.79	0.530625	0.753125	0.0842012
ENSG00000131508.15	UBE2D2	0.73	0.85	0.76	0.78	0.76	0.78	0.68	0.81	0.74	0.89	0.81	0.85	0.66	0.92	0.74	0.75	0.65	0.81	0.67	0.76	0.76	0.88	0.73	0.83	0.68	0.68	0.79	0.91	0.62	0.82	0.63	0.88	0.713125	0.825	0.0842406
ENSG00000176783.14	RUFY1	0.6	0.71	0.58	0.64	0.7	0.7	0.63	0.85	0.64	0.72	0.68	0.76	0.52	0.83	0.72	0.77	0.66	0.79	0.59	0.66	0.69	0.81	0.65	0.77	0.51	0.71	0.64	0.81	0.58	0.73	0.62	0.83	0.625625	0.755625	0.0842569
ENSG00000143256.4	PFDN2	0.57	0.79	0.68	0.8	0.75	0.87	0.68	0.89	0.72	0.84	0.71	0.89	0.56	0.9	0.7	0.85	0.57	0.79	0.57	0.81	0.61	0.85	0.68	0.83	0.49	0.74	0.66	0.86	0.62	0.78	0.66	0.91	0.639375	0.8375	0.0842592
ENSG00000074266.19	EED	0.51	0.4	0.52	0.48	0.54	0.43	0.66	0.57	0.64	0.49	0.57	0.57	0.5	0.62	0.57	0.43	0.57	0.61	0.56	0.59	0.66	0.56	0.63	0.49	0.5	0.5	0.55	0.54	0.57	0.44	0.56	0.55	0.569375	0.516875	0.0842754
ENSG00000032389.12	EIPR1	0.44	0.78	0.47	0.77	0.6	0.78	0.54	0.84	0.54	0.8	0.56	0.78	0.47	0.84	0.51	0.78	0.59	0.7	0.44	0.59	0.56	0.84	0.49	0.8	0.41	0.77	0.54	0.8	0.47	0.71	0.58	0.83	0.513125	0.775625	0.0843125
ENSG00000115750.16	TAF1B	0.67	0.7	0.69	0.59	0.72	0.54	0.81	0.59	0.72	0.68	0.76	0.68	0.65	0.76	0.69	0.65	0.72	0.7	0.69	0.64	0.76	0.7	0.71	0.61	0.63	0.54	0.75	0.78	0.71	0.71	0.73	0.76	0.713125	0.664375	0.0843125
ENSG00000106554.12	CHCHD3	0.45	0.85	0.51	0.9	0.66	0.92	0.6	0.92	0.57	0.9	0.64	0.88	0.51	0.9	0.6	0.91	0.51	0.81	0.53	0.72	0.61	0.89	0.54	0.95	0.49	0.77	0.55	0.91	0.52	0.87	0.6	0.97	0.555625	0.879375	0.0843681
ENSG00000138777.19	PPA2	0.52	0.78	0.58	0.79	0.7	0.82	0.58	0.86	0.71	0.82	0.67	0.79	0.62	0.78	0.65	0.75	0.64	0.71	0.5	0.66	0.7	0.77	0.61	0.83	0.52	0.85	0.6	0.84	0.55	0.7	0.59	0.79	0.60875	0.78375	0.0843912
ENSG00000010244.18	ZNF207	0.41	0.74	0.41	0.59	0.47	0.61	0.54	0.68	0.53	0.65	0.48	0.62	0.45	0.66	0.48	0.59	0.58	0.73	0.58	0.5	0.58	0.67	0.47	0.59	0.47	0.58	0.43	0.68	0.5	0.53	0.48	0.59	0.49125	0.625625	0.0843981
ENSG00000146729.9	NIPSNAP2	0.69	0.85	0.7	0.84	0.75	0.87	0.75	0.86	0.8	0.9	0.8	0.86	0.64	0.83	0.76	0.81	0.65	0.89	0.64	0.65	0.79	0.84	0.74	0.84	0.67	0.85	0.74	0.91	0.66	0.71	0.71	0.86	0.718125	0.835625	0.0844236
ENSG00000081307.12	UBA5	0.65	0.67	0.64	0.67	0.8	0.69	0.63	0.69	0.79	0.7	0.63	0.72	0.62	0.78	0.68	0.65	0.82	0.69	0.6	0.62	0.76	0.72	0.7	0.68	0.63	0.67	0.74	0.73	0.61	0.6	0.76	0.72	0.69125	0.6875	0.0844375
ENSG00000010292.12	NCAPD2	0.61	0.87	0.57	0.84	0.74	0.8	0.61	0.86	0.62	0.85	0.62	0.78	0.45	0.81	0.64	0.8	0.67	0.85	0.57	0.67	0.64	0.82	0.6	0.8	0.55	0.82	0.6	0.84	0.46	0.75	0.65	0.84	0.6	0.8125	0.0844467
ENSG00000162980.16	ARL5A	0.75	0.8	0.68	0.75	0.74	0.74	0.75	0.75	0.79	0.81	0.72	0.72	0.61	0.74	0.73	0.67	0.83	0.8	0.74	0.58	0.78	0.77	0.73	0.73	0.67	0.76	0.73	0.85	0.63	0.65	0.75	0.78	0.726875	0.74375	0.0844537
ENSG00000100714.15	MTHFD1	0.64	0.8	0.67	0.81	0.73	0.82	0.66	0.85	0.67	0.84	0.68	0.77	0.49	0.81	0.65	0.75	0.62	0.82	0.6	0.65	0.72	0.83	0.65	0.84	0.56	0.84	0.71	0.83	0.51	0.72	0.61	0.8	0.635625	0.79875	0.0844722
ENSG00000127837.9	AAMP	0.68	0.88	0.68	0.84	0.79	0.84	0.74	0.86	0.73	0.9	0.77	0.87	0.53	0.87	0.76	0.86	0.67	0.89	0.61	0.74	0.76	0.89	0.65	0.91	0.66	0.79	0.71	0.86	0.62	0.74	0.72	0.91	0.6925	0.853125	0.0844999
ENSG00000099817.11	POLR2E	0.63	0.86	0.6	0.86	0.8	0.85	0.61	0.86	0.64	0.86	0.63	0.87	0.45	0.86	0.68	0.86	0.66	0.81	0.56	0.72	0.58	0.9	0.6	0.86	0.52	0.85	0.61	0.85	0.56	0.84	0.67	0.91	0.6125	0.85125	0.0845115
ENSG00000205758.11	CRYZL1	0.5	0.77	0.49	0.69	0.62	0.77	0.59	0.8	0.55	0.77	0.51	0.75	0.51	0.74	0.59	0.73	0.64	0.8	0.44	0.6	0.65	0.8	0.54	0.73	0.44	0.77	0.54	0.75	0.55	0.62	0.53	0.8	0.543125	0.743125	0.0845161
ENSG00000132670.20	PTPRA	0.66	0.84	0.67	0.82	0.72	0.86	0.77	0.8	0.73	0.91	0.78	0.8	0.61	0.8	0.75	0.81	0.65	0.82	0.64	0.68	0.76	0.86	0.71	0.82	0.66	0.67	0.71	0.86	0.58	0.72	0.69	0.82	0.693125	0.805625	0.0845346
ENSG00000125166.12	GOT2	0.65	0.93	0.65	0.93	0.78	0.95	0.68	0.97	0.74	0.94	0.73	0.89	0.65	0.9	0.72	0.87	0.62	0.92	0.68	0.7	0.79	0.92	0.66	0.98	0.67	0.89	0.69	0.93	0.56	0.88	0.63	0.94	0.68125	0.90875	0.0845392
ENSG00000047579.19	DTNBP1	0.37	0.71	0.43	0.49	0.44	0.53	0.49	0.6	0.48	0.62	0.5	0.65	0.32	0.71	0.46	0.56	0.51	0.69	0.46	0.58	0.42	0.61	0.43	0.57	0.36	0.64	0.5	0.7	0.41	0.54	0.4	0.58	0.43625	0.61125	0.0845392
ENSG00000082213.17	C5orf22	0.71	0.72	0.72	0.63	0.82	0.66	0.8	0.72	0.82	0.68	0.74	0.71	0.75	0.77	0.7	0.59	0.78	0.62	0.71	0.69	0.8	0.75	0.79	0.67	0.69	0.55	0.77	0.86	0.71	0.68	0.71	0.74	0.75125	0.69	0.0845484
ENSG00000213341.10	CHUK	0.71	0.73	0.73	0.76	0.81	0.8	0.89	0.74	0.82	0.86	0.82	0.79	0.72	0.84	0.81	0.72	0.75	0.72	0.87	0.76	0.8	0.83	0.78	0.76	0.69	0.63	0.81	0.88	0.74	0.74	0.81	0.86	0.785	0.77625	0.0845484
ENSG00000111229.15	ARPC3	0.46	0.84	0.52	0.86	0.67	0.91	0.59	0.93	0.66	0.85	0.6	0.89	0.52	0.88	0.65	0.88	0.55	0.85	0.56	0.68	0.65	0.87	0.55	0.88	0.48	0.93	0.58	0.86	0.52	0.82	0.61	0.92	0.573125	0.865625	0.0846085
ENSG00000004779.9	NDUFAB1	0.47	0.8	0.53	0.87	0.66	0.94	0.56	0.93	0.61	0.87	0.59	0.91	0.64	0.91	0.6	0.92	0.56	0.78	0.56	0.72	0.6	0.88	0.54	0.92	0.47	0.9	0.57	0.85	0.51	0.81	0.54	0.99	0.563125	0.875	0.0846108
ENSG00000003509.15	NDUFAF7	0.56	0.63	0.51	0.63	0.69	0.59	0.67	0.7	0.68	0.57	0.6	0.62	0.54	0.69	0.65	0.53	0.66	0.73	0.65	0.56	0.71	0.69	0.63	0.57	0.54	0.66	0.61	0.66	0.57	0.55	0.69	0.67	0.6225	0.628125	0.0846108
ENSG00000180182.10	MED14	0.76	0.89	0.74	0.79	0.81	0.84	0.78	0.87	0.72	0.92	0.77	0.81	0.56	0.85	0.73	0.78	0.75	0.82	0.71	0.74	0.74	0.87	0.69	0.83	0.7	0.69	0.76	0.91	0.61	0.79	0.74	0.85	0.723125	0.828125	0.0846269
ENSG00000115484.14	CCT4	0.59	0.92	0.67	0.91	0.77	0.9	0.71	0.87	0.75	0.92	0.71	0.8	0.71	0.91	0.69	0.87	0.64	0.92	0.65	0.69	0.79	0.88	0.72	0.89	0.66	0.78	0.71	0.95	0.67	0.79	0.64	0.93	0.6925	0.870625	0.0846292
ENSG00000242247.10	ARFGAP3	0.73	0.81	0.77	0.78	0.78	0.7	0.83	0.82	0.77	0.81	0.82	0.8	0.69	0.8	0.83	0.76	0.74	0.71	0.65	0.69	0.86	0.86	0.75	0.79	0.74	0.65	0.79	0.88	0.71	0.7	0.84	0.8	0.76875	0.7725	0.0846592
ENSG00000120265.17	PCMT1	0.65	0.89	0.71	0.92	0.75	0.92	0.75	0.88	0.78	0.89	0.79	0.81	0.67	0.93	0.75	0.92	0.66	0.84	0.69	0.76	0.79	0.88	0.71	0.89	0.64	0.71	0.74	0.89	0.64	0.85	0.62	0.97	0.70875	0.871875	0.0847123
ENSG00000120253.13	NUP43	0.75	0.85	0.75	0.85	0.86	0.84	0.76	0.83	0.73	0.81	0.71	0.77	0.67	0.83	0.82	0.75	0.77	0.85	0.73	0.71	0.81	0.86	0.69	0.73	0.72	0.63	0.75	0.84	0.61	0.8	0.76	0.81	0.743125	0.7975	0.0847215
ENSG00000107672.14	NSMCE4A	0.56	0.68	0.56	0.65	0.68	0.62	0.63	0.71	0.65	0.7	0.67	0.63	0.6	0.67	0.74	0.62	0.61	0.73	0.57	0.55	0.72	0.71	0.64	0.55	0.54	0.7	0.65	0.66	0.56	0.55	0.69	0.73	0.629375	0.65375	0.0847307
ENSG00000148730.6	EIF4EBP2	0.83	0.86	0.77	0.86	0.85	0.8	0.82	0.85	0.82	0.85	0.78	0.79	0.66	0.78	0.83	0.76	0.88	0.79	0.66	0.72	0.9	0.82	0.86	0.81	0.79	0.89	0.83	0.83	0.67	0.78	0.74	0.83	0.793125	0.81375	0.0847492
ENSG00000092439.14	TRPM7	0.71	0.67	0.72	0.59	0.71	0.63	0.8	0.66	0.77	0.67	0.81	0.72	0.66	0.71	0.77	0.46	0.75	0.72	0.73	0.78	0.75	0.67	0.76	0.68	0.64	0.66	0.79	0.72	0.72	0.63	0.79	0.74	0.7425	0.669375	0.0847768
ENSG00000182973.18	CNOT10	0.59	0.73	0.57	0.69	0.68	0.71	0.63	0.73	0.65	0.77	0.67	0.71	0.58	0.83	0.69	0.63	0.6	0.73	0.54	0.65	0.67	0.82	0.6	0.65	0.54	0.59	0.66	0.84	0.56	0.69	0.64	0.74	0.616875	0.719375	0.0847929
ENSG00000130227.16	XPO7	0.71	0.87	0.72	0.79	0.78	0.81	0.77	0.79	0.71	0.81	0.76	0.77	0.61	0.85	0.69	0.81	0.69	0.84	0.7	0.71	0.76	0.84	0.71	0.83	0.67	0.6	0.72	0.9	0.62	0.73	0.72	0.87	0.70875	0.80125	0.0848344
ENSG00000189091.12	SF3B3	0.66	0.86	0.59	0.77	0.65	0.81	0.66	0.82	0.63	0.81	0.67	0.73	0.63	0.83	0.65	0.82	0.62	0.87	0.73	0.66	0.7	0.86	0.64	0.86	0.56	0.63	0.62	0.86	0.63	0.69	0.58	0.83	0.63875	0.794375	0.0848413
ENSG00000136143.15	SUCLA2	0.4	0.83	0.56	0.86	0.62	0.85	0.61	0.82	0.61	0.88	0.62	0.79	0.57	0.82	0.58	0.8	0.56	0.82	0.58	0.61	0.67	0.83	0.52	0.82	0.55	0.75	0.62	0.87	0.6	0.75	0.57	0.84	0.5775	0.80875	0.0848804
ENSG00000118363.11	SPCS2	0.58	0.82	0.58	0.81	0.65	0.84	0.61	0.79	0.67	0.84	0.59	0.8	0.59	0.84	0.56	0.8	0.63	0.81	0.55	0.67	0.68	0.86	0.57	0.84	0.54	0.73	0.59	0.85	0.63	0.57	0.57	0.84	0.599375	0.794375	0.084885
ENSG00000149100.12	EIF3M	0.51	0.88	0.53	0.87	0.61	0.9	0.58	0.85	0.65	0.89	0.6	0.86	0.57	0.86	0.55	0.82	0.52	0.9	0.54	0.61	0.63	0.86	0.58	0.84	0.54	0.77	0.57	0.92	0.54	0.77	0.53	0.93	0.565625	0.845625	0.0849218
ENSG00000111361.12	EIF2B1	0.6	0.76	0.61	0.8	0.68	0.79	0.62	0.84	0.78	0.85	0.66	0.83	0.56	0.73	0.75	0.72	0.61	0.87	0.58	0.7	0.69	0.82	0.7	0.77	0.56	0.83	0.62	0.88	0.58	0.7	0.63	0.82	0.639375	0.794375	0.0849586
ENSG00000119689.14	DLST	0.66	0.74	0.65	0.74	0.75	0.75	0.73	0.78	0.73	0.79	0.72	0.76	0.6	0.81	0.76	0.64	0.69	0.79	0.64	0.68	0.77	0.83	0.73	0.71	0.64	0.58	0.7	0.79	0.6	0.68	0.7	0.81	0.691875	0.7425	0.0849793
ENSG00000053900.10	ANAPC4	0.79	0.69	0.78	0.64	0.86	0.62	0.79	0.75	0.82	0.72	0.77	0.75	0.63	0.82	0.82	0.66	0.79	0.67	0.67	0.79	0.84	0.75	0.77	0.68	0.69	0.66	0.81	0.68	0.71	0.62	0.82	0.73	0.7725	0.701875	0.0849793
ENSG00000119616.11	FCF1	0.72	0.86	0.71	0.84	0.76	0.88	0.71	0.72	0.79	0.9	0.68	0.83	0.68	0.9	0.67	0.83	0.68	0.9	0.63	0.7	0.78	0.87	0.67	0.83	0.61	0.73	0.72	0.92	0.65	0.75	0.68	0.9	0.69625	0.835	0.0849908
ENSG00000095319.14	NUP188	0.76	0.88	0.75	0.84	0.84	0.84	0.82	0.89	0.76	0.88	0.82	0.81	0.58	0.9	0.82	0.8	0.77	0.84	0.63	0.85	0.78	0.88	0.74	0.83	0.69	0.8	0.77	0.88	0.58	0.82	0.76	0.86	0.741875	0.85	0.0850161
ENSG00000006715.15	VPS41	0.7	0.86	0.7	0.8	0.78	0.83	0.77	0.82	0.74	0.84	0.76	0.78	0.55	0.79	0.76	0.79	0.72	0.86	0.69	0.64	0.75	0.8	0.69	0.83	0.62	0.84	0.71	0.82	0.64	0.66	0.74	0.82	0.7075	0.79875	0.0850276
ENSG00000075624.14	ACTB	0.72	0.93	0.72	1	0.81	0.92	0.68	1	0.79	0.95	0.7	0.91	0.58	0.91	0.73	0.87	0.68	0.98	0.6	0.78	0.64	0.94	0.71	0.93	0.65	0.92	0.74	0.93	0.59	0.94	0.79	0.96	0.695625	0.929375	0.0850322
ENSG00000170142.11	UBE2E1	0.68	0.86	0.73	0.86	0.72	0.92	0.71	0.89	0.76	0.92	0.75	0.91	0.63	0.86	0.67	0.84	0.59	0.84	0.63	0.64	0.74	0.85	0.67	0.87	0.66	0.85	0.73	0.91	0.62	0.74	0.68	0.88	0.685625	0.8525	0.0850345
ENSG00000133393.12	FOPNL	0.75	0.81	0.79	0.68	0.84	0.74	0.82	0.7	0.76	0.9	0.81	0.77	0.74	0.88	0.77	0.75	0.79	0.71	0.78	0.73	0.83	0.84	0.82	0.69	0.74	0.61	0.79	0.85	0.74	0.78	0.75	0.84	0.7825	0.7675	0.0850735
ENSG00000122705.16	CLTA	0.49	0.84	0.57	0.88	0.69	0.86	0.57	0.86	0.63	0.88	0.59	0.91	0.53	0.89	0.6	0.9	0.52	0.82	0.52	0.64	0.58	0.89	0.57	0.93	0.49	0.79	0.58	0.89	0.5	0.82	0.55	0.92	0.56125	0.8575	0.085101
ENSG00000123684.12	LPGAT1	0.83	0.89	0.75	0.85	0.82	0.85	0.79	0.85	0.76	0.9	0.77	0.85	0.56	0.82	0.78	0.84	0.85	0.84	0.78	0.71	0.76	0.87	0.72	0.89	0.74	0.85	0.79	0.9	0.68	0.71	0.75	0.86	0.758125	0.8425	0.0851263
ENSG00000115464.14	USP34	0.82	0.79	0.78	0.71	0.86	0.68	0.88	0.81	0.8	0.78	0.85	0.77	0.63	0.84	0.82	0.64	0.85	0.73	0.76	0.78	0.79	0.79	0.79	0.82	0.71	0.73	0.83	0.79	0.71	0.7	0.87	0.81	0.796875	0.760625	0.0851607
ENSG00000091317.7	CMTM6	0.93	0.92	0.93	0.91	0.91	0.94	0.95	0.89	0.94	0.96	0.88	0.89	0.83	0.92	0.87	0.88	0.88	0.97	0.85	0.82	0.94	0.9	0.93	0.94	0.94	0.73	0.92	0.95	0.71	0.84	0.83	0.95	0.89	0.900625	0.0851813
ENSG00000108100.17	CCNY	0.77	0.81	0.72	0.84	0.76	0.85	0.81	0.89	0.78	0.91	0.75	0.88	0.63	0.87	0.68	0.77	0.7	0.87	0.69	0.63	0.75	0.83	0.72	0.84	0.67	0.78	0.74	0.92	0.64	0.78	0.66	0.87	0.716875	0.83375	0.0851905
ENSG00000159593.14	NAE1	0.63	0.8	0.64	0.78	0.73	0.77	0.67	0.79	0.75	0.8	0.72	0.76	0.66	0.75	0.78	0.66	0.72	0.75	0.57	0.62	0.78	0.79	0.69	0.68	0.6	0.78	0.71	0.8	0.6	0.64	0.68	0.77	0.683125	0.74625	0.0851905
ENSG00000141030.12	COPS3	0.68	0.91	0.74	0.87	0.73	0.87	0.82	0.77	0.77	0.9	0.8	0.86	0.75	0.87	0.79	0.8	0.62	0.88	0.73	0.75	0.78	0.83	0.72	0.83	0.7	0.66	0.74	0.92	0.67	0.83	0.68	0.92	0.7325	0.841875	0.0851997
ENSG00000170266.15	GLB1	0.64	0.84	0.62	0.86	0.72	0.87	0.75	0.88	0.75	0.86	0.71	0.85	0.68	0.9	0.71	0.79	0.63	0.8	0.62	0.66	0.83	0.84	0.65	0.83	0.61	0.75	0.76	0.81	0.62	0.77	0.66	0.86	0.685	0.823125	0.0851997
ENSG00000132680.10	KHDC4	0.57	0.57	0.54	0.5	0.57	0.57	0.63	0.65	0.59	0.56	0.65	0.6	0.46	0.59	0.69	0.47	0.61	0.73	0.69	0.62	0.6	0.63	0.63	0.53	0.55	0.53	0.56	0.68	0.6	0.57	0.63	0.59	0.598125	0.586875	0.0852157
ENSG00000164808.16	SPIDR	0.62	0.75	0.6	0.72	0.75	0.7	0.61	0.83	0.62	0.79	0.61	0.8	0.54	0.83	0.71	0.75	0.68	0.69	0.55	0.63	0.66	0.81	0.61	0.82	0.54	0.82	0.67	0.77	0.53	0.7	0.68	0.79	0.62375	0.7625	0.0852478
ENSG00000060688.12	SNRNP40	0.58	0.84	0.6	0.79	0.7	0.74	0.66	0.79	0.7	0.84	0.7	0.82	0.7	0.84	0.65	0.77	0.61	0.81	0.71	0.65	0.74	0.8	0.64	0.72	0.57	0.7	0.68	0.93	0.66	0.77	0.6	0.9	0.65625	0.794375	0.0852822
ENSG00000064933.17	PMS1	0.59	0.69	0.66	0.56	0.71	0.61	0.69	0.61	0.74	0.7	0.68	0.61	0.66	0.81	0.66	0.65	0.72	0.7	0.61	0.64	0.76	0.73	0.66	0.62	0.56	0.61	0.75	0.72	0.64	0.59	0.76	0.66	0.678125	0.656875	0.085289
ENSG00000167005.13	NUDT21	0.88	0.87	0.86	0.9	0.91	0.89	0.92	0.88	0.9	0.93	0.8	0.89	0.75	0.84	0.81	0.85	0.91	0.85	0.77	0.73	0.94	0.82	0.79	0.88	0.88	0.77	0.83	0.94	0.71	0.85	0.78	0.9	0.84	0.861875	0.0853096
ENSG00000157020.17	SEC13	0.4	0.87	0.5	0.85	0.58	0.85	0.57	0.87	0.59	0.87	0.64	0.85	0.46	0.85	0.58	0.84	0.49	0.83	0.59	0.63	0.6	0.9	0.5	0.83	0.49	0.85	0.53	0.88	0.47	0.81	0.55	0.88	0.53375	0.84125	0.0853486
ENSG00000165934.12	CPSF2	0.71	0.86	0.68	0.76	0.72	0.79	0.67	0.81	0.71	0.87	0.66	0.75	0.62	0.88	0.68	0.82	0.74	0.82	0.61	0.7	0.76	0.89	0.63	0.8	0.64	0.71	0.74	0.89	0.58	0.74	0.54	0.85	0.668125	0.80875	0.0853737
ENSG00000119414.11	PPP6C	0.81	0.85	0.81	0.78	0.85	0.81	0.83	0.84	0.83	0.77	0.77	0.87	0.74	0.91	0.75	0.78	0.78	0.76	0.68	0.82	0.86	0.87	0.75	0.84	0.73	0.67	0.78	0.92	0.64	0.85	0.73	0.89	0.77125	0.826875	0.0854103
ENSG00000136770.10	DNAJC1	0.47	0.7	0.52	0.77	0.62	0.71	0.66	0.79	0.51	0.81	0.58	0.79	0.51	0.8	0.57	0.79	0.6	0.72	0.56	0.56	0.56	0.8	0.5	0.78	0.47	0.71	0.54	0.78	0.49	0.65	0.55	0.82	0.544375	0.74875	0.0854286
ENSG00000170515.13	PA2G4	0.74	0.87	0.7	0.84	0.82	0.83	0.75	0.86	0.79	0.9	0.81	0.8	0.54	0.88	0.76	0.85	0.71	0.86	0.65	0.73	0.75	0.86	0.76	0.85	0.7	0.73	0.74	0.93	0.67	0.82	0.72	0.92	0.725625	0.845625	0.0854355
ENSG00000117481.10	NSUN4	0.51	0.61	0.51	0.59	0.67	0.61	0.51	0.67	0.6	0.56	0.58	0.6	0.49	0.77	0.56	0.54	0.59	0.65	0.45	0.57	0.64	0.72	0.58	0.61	0.55	0.54	0.61	0.63	0.48	0.63	0.5	0.67	0.551875	0.623125	0.0854355
ENSG00000115539.13	PDCL3	0.67	0.85	0.67	0.86	0.79	0.83	0.74	0.84	0.71	0.87	0.77	0.86	0.59	0.89	0.75	0.8	0.55	0.9	0.61	0.73	0.67	0.87	0.69	0.87	0.62	0.72	0.69	0.89	0.66	0.78	0.71	0.93	0.680625	0.843125	0.0854538
ENSG00000148634.15	HERC4	0.63	0.7	0.6	0.62	0.67	0.63	0.64	0.76	0.69	0.67	0.67	0.7	0.57	0.75	0.73	0.55	0.69	0.76	0.62	0.66	0.71	0.72	0.69	0.67	0.57	0.7	0.61	0.77	0.62	0.54	0.74	0.63	0.653125	0.676875	0.085472
ENSG00000101782.14	RIOK3	0.69	0.85	0.66	0.82	0.73	0.83	0.72	0.74	0.72	0.88	0.69	0.89	0.64	0.84	0.78	0.75	0.72	0.81	0.75	0.79	0.74	0.85	0.71	0.85	0.68	0.58	0.71	0.84	0.64	0.7	0.77	0.81	0.709375	0.801875	0.0854903
ENSG00000118418.14	HMGN3	0.52	0.76	0.59	0.76	0.66	0.83	0.61	0.83	0.69	0.84	0.59	0.82	0.54	0.68	0.66	0.78	0.55	0.74	0.6	0.68	0.68	0.81	0.57	0.76	0.5	0.87	0.56	0.81	0.49	0.69	0.49	0.8	0.58125	0.77875	0.0854949
ENSG00000180376.16	CCDC66	0.5	0.51	0.59	0.43	0.67	0.51	0.7	0.53	0.69	0.48	0.67	0.59	0.56	0.68	0.61	0.47	0.7	0.59	0.62	0.5	0.7	0.56	0.65	0.53	0.54	0.55	0.61	0.58	0.55	0.48	0.63	0.59	0.624375	0.53625	0.0855017
ENSG00000012983.11	MAP4K5	0.71	0.73	0.71	0.61	0.8	0.74	0.79	0.62	0.77	0.71	0.81	0.71	0.68	0.77	0.73	0.66	0.74	0.72	0.77	0.64	0.79	0.78	0.75	0.61	0.66	0.56	0.76	0.79	0.67	0.58	0.77	0.75	0.744375	0.68625	0.0855017
ENSG00000108883.12	EFTUD2	0.69	0.89	0.71	0.86	0.79	0.81	0.76	0.9	0.71	0.84	0.75	0.8	0.61	0.88	0.73	0.81	0.66	0.86	0.6	0.66	0.77	0.87	0.71	0.85	0.64	0.78	0.69	0.91	0.58	0.77	0.71	0.87	0.694375	0.835	0.0855109
ENSG00000048707.15	VPS13D	0.75	0.75	0.71	0.69	0.81	0.72	0.83	0.78	0.75	0.81	0.78	0.77	0.57	0.84	0.78	0.69	0.8	0.7	0.64	0.74	0.77	0.83	0.71	0.82	0.66	0.73	0.76	0.76	0.62	0.73	0.75	0.78	0.730625	0.75875	0.0855383
ENSG00000173113.6	TRMT112	0.56	0.83	0.65	0.84	0.78	0.85	0.66	0.85	0.71	0.91	0.68	0.89	0.55	0.92	0.65	0.87	0.58	0.79	0.57	0.76	0.63	0.87	0.57	0.92	0.49	0.86	0.67	0.85	0.53	0.84	0.68	0.91	0.6225	0.86	0.0855497
ENSG00000108518.7	PFN1	0.41	0.83	0.46	0.92	0.64	0.88	0.47	0.96	0.57	0.91	0.57	0.92	0.42	0.89	0.51	0.88	0.51	0.79	0.41	0.73	0.49	0.9	0.45	0.92	0.46	0.93	0.5	0.88	0.43	0.89	0.51	0.97	0.488125	0.8875	0.0855657
ENSG00000081014.10	AP4E1	0.69	0.73	0.69	0.57	0.71	0.63	0.76	0.63	0.76	0.73	0.75	0.66	0.62	0.8	0.68	0.54	0.74	0.63	0.74	0.66	0.69	0.78	0.73	0.65	0.62	0.64	0.75	0.76	0.68	0.58	0.73	0.71	0.70875	0.66875	0.085568
ENSG00000136631.14	VPS45	0.64	0.71	0.66	0.68	0.82	0.72	0.69	0.77	0.74	0.75	0.71	0.72	0.61	0.61	0.75	0.71	0.69	0.76	0.58	0.64	0.78	0.81	0.67	0.75	0.6	0.65	0.73	0.76	0.62	0.63	0.72	0.73	0.688125	0.7125	0.0856387
ENSG00000119471.14	HSDL2	0.58	0.84	0.6	0.88	0.63	0.87	0.58	0.87	0.63	0.86	0.59	0.83	0.53	0.79	0.61	0.82	0.59	0.9	0.59	0.61	0.68	0.85	0.54	0.85	0.49	0.87	0.62	0.89	0.6	0.69	0.56	0.84	0.58875	0.82875	0.085641
ENSG00000090487.10	SPG21	0.68	0.84	0.64	0.83	0.73	0.9	0.59	0.81	0.64	0.86	0.65	0.87	0.53	0.86	0.69	0.84	0.62	0.81	0.55	0.65	0.67	0.85	0.62	0.88	0.57	0.92	0.64	0.9	0.49	0.82	0.67	0.88	0.62375	0.845	0.0856501
ENSG00000181090.20	EHMT1	0.66	0.73	0.59	0.66	0.7	0.69	0.6	0.76	0.66	0.7	0.71	0.76	0.46	0.86	0.64	0.63	0.69	0.65	0.54	0.74	0.69	0.76	0.63	0.73	0.55	0.69	0.63	0.73	0.54	0.72	0.62	0.75	0.619375	0.7225	0.0856569
ENSG00000147274.14	RBMX	0.52	0.8	0.62	0.77	0.65	0.72	0.61	0.78	0.68	0.82	0.63	0.79	0.61	0.75	0.6	0.68	0.68	0.72	0.55	0.58	0.72	0.82	0.67	0.73	0.61	0.78	0.58	0.77	0.64	0.61	0.59	0.83	0.6225	0.746875	0.0856752
ENSG00000117528.12	ABCD3	0.7	0.85	0.74	0.81	0.81	0.85	0.84	0.86	0.82	0.86	0.76	0.73	0.61	0.85	0.76	0.76	0.8	0.83	0.74	0.67	0.83	0.85	0.78	0.81	0.7	0.75	0.77	0.9	0.66	0.74	0.78	0.83	0.75625	0.809375	0.0856843
ENSG00000033178.12	UBA6	0.66	0.7	0.73	0.7	0.76	0.66	0.76	0.78	0.75	0.71	0.75	0.69	0.6	0.81	0.74	0.61	0.84	0.74	0.7	0.74	0.74	0.82	0.71	0.68	0.63	0.73	0.75	0.79	0.67	0.6	0.79	0.76	0.72375	0.72	0.085723
ENSG00000089220.4	PEBP1	0.64	0.85	0.67	0.88	0.72	0.89	0.71	0.94	0.67	0.9	0.72	0.9	0.53	0.84	0.7	0.87	0.55	0.9	0.63	0.67	0.7	0.89	0.68	0.91	0.61	0.93	0.69	0.89	0.6	0.79	0.59	0.91	0.650625	0.8725	0.0857299
ENSG00000110435.11	PDHX	0.72	0.7	0.76	0.74	0.8	0.62	0.81	0.71	0.75	0.71	0.74	0.72	0.7	0.8	0.76	0.6	0.67	0.58	0.72	0.74	0.8	0.64	0.71	0.67	0.68	0.62	0.74	0.78	0.7	0.69	0.76	0.87	0.73875	0.699375	0.0857572
ENSG00000093144.18	ECHDC1	0.57	0.86	0.62	0.84	0.71	0.85	0.64	0.8	0.67	0.83	0.57	0.88	0.57	0.82	0.6	0.85	0.62	0.86	0.48	0.64	0.71	0.83	0.58	0.85	0.51	0.79	0.62	0.87	0.52	0.75	0.62	0.87	0.600625	0.824375	0.085764
ENSG00000115761.15	NOL10	0.68	0.82	0.71	0.69	0.69	0.73	0.75	0.77	0.74	0.72	0.74	0.71	0.62	0.82	0.7	0.67	0.67	0.8	0.71	0.66	0.74	0.84	0.68	0.7	0.58	0.63	0.73	0.86	0.67	0.63	0.7	0.8	0.694375	0.740625	0.085764
ENSG00000167283.7	ATP5MG	0.45	0.82	0.47	0.87	0.56	0.88	0.45	0.87	0.63	0.88	0.52	0.9	0.47	0.84	0.49	0.85	0.49	0.82	0.5	0.59	0.6	0.86	0.5	0.83	0.48	0.84	0.53	0.82	0.48	0.77	0.46	0.86	0.505	0.83125	0.0857959
ENSG00000048028.11	USP28	0.55	0.66	0.61	0.71	0.71	0.74	0.64	0.7	0.64	0.69	0.7	0.66	0.53	0.78	0.65	0.63	0.69	0.75	0.69	0.68	0.76	0.8	0.66	0.66	0.55	0.66	0.68	0.81	0.57	0.62	0.64	0.76	0.641875	0.706875	0.0858005
ENSG00000181061.13	HIGD1A	0.65	0.86	0.66	0.87	0.74	0.91	0.66	0.9	0.74	0.87	0.67	0.88	0.65	0.85	0.64	0.83	0.64	0.91	0.58	0.67	0.71	0.84	0.65	0.89	0.62	0.87	0.66	0.9	0.51	0.72	0.61	0.92	0.649375	0.855625	0.0858369
ENSG00000256053.7	APOPT1	0.48	0.71	0.46	0.76	0.54	0.72	0.54	0.76	0.5	0.74	0.5	0.81	0.44	0.89	0.61	0.7	0.55	0.77	0.55	0.57	0.47	0.83	0.46	0.8	0.44	0.71	0.45	0.77	0.43	0.79	0.44	0.81	0.49125	0.75875	0.0858596
ENSG00000147533.16	GOLGA7	0.75	0.9	0.81	0.86	0.95	0.79	0.86	0.75	0.85	0.9	0.82	0.85	0.84	0.91	0.89	0.8	0.79	0.91	0.81	0.83	0.87	0.88	0.85	0.92	0.79	0.67	0.79	0.92	0.74	0.83	0.88	0.89	0.830625	0.850625	0.0858733
ENSG00000111300.9	NAA25	0.73	0.65	0.73	0.55	0.73	0.6	0.78	0.66	0.76	0.67	0.85	0.65	0.72	0.78	0.71	0.58	0.68	0.69	0.86	0.73	0.76	0.72	0.8	0.6	0.66	0.52	0.75	0.71	0.77	0.62	0.79	0.7	0.755	0.651875	0.0858937
ENSG00000130414.11	NDUFA10	0.73	0.59	0.66	0.65	0.74	0.63	0.71	0.7	0.69	0.74	0.73	0.75	0.49	0.79	0.7	0.64	0.71	0.64	0.67	0.61	0.68	0.8	0.65	0.67	0.63	0.67	0.65	0.69	0.59	0.63	0.64	0.72	0.666875	0.6825	0.0858937
ENSG00000086758.15	HUWE1	0.66	0.83	0.64	0.78	0.75	0.82	0.75	0.93	0.72	0.9	0.75	0.79	0.5	0.87	0.69	0.79	0.77	0.82	0.61	0.77	0.69	0.87	0.67	0.83	0.61	0.89	0.68	0.83	0.59	0.73	0.68	0.86	0.6725	0.831875	0.0859301
ENSG00000048544.5	MRPS10	0.63	0.82	0.64	0.75	0.76	0.83	0.63	0.78	0.62	0.86	0.64	0.77	0.64	0.89	0.68	0.76	0.71	0.84	0.54	0.67	0.69	0.86	0.66	0.76	0.59	0.69	0.64	0.87	0.51	0.75	0.66	0.85	0.64	0.796875	0.0859301
ENSG00000159063.12	ALG8	0.71	0.81	0.68	0.8	0.8	0.81	0.66	0.73	0.76	0.76	0.7	0.72	0.62	0.78	0.66	0.72	0.74	0.74	0.67	0.62	0.78	0.83	0.65	0.71	0.68	0.62	0.75	0.81	0.59	0.65	0.73	0.75	0.69875	0.74125	0.0859324
ENSG00000186141.8	POLR3C	0.51	0.67	0.57	0.66	0.69	0.64	0.63	0.6	0.65	0.69	0.62	0.69	0.61	0.85	0.64	0.61	0.64	0.67	0.53	0.63	0.68	0.74	0.63	0.59	0.6	0.54	0.6	0.76	0.6	0.66	0.65	0.72	0.615625	0.67	0.0859483
ENSG00000196705.8	ZNF431	0.58	0.5	0.57	0.46	0.69	0.49	0.62	0.6	0.66	0.54	0.64	0.48	0.61	0.56	0.63	0.42	0.73	0.68	0.63	0.56	0.72	0.61	0.58	0.57	0.55	0.57	0.66	0.43	0.58	0.46	0.6	0.53	0.628125	0.52875	0.0859574
ENSG00000156110.13	ADK	0.45	0.82	0.49	0.85	0.62	0.88	0.56	0.83	0.54	0.87	0.56	0.84	0.56	0.87	0.59	0.87	0.57	0.8	0.51	0.62	0.58	0.83	0.51	0.92	0.43	0.84	0.56	0.87	0.54	0.8	0.61	0.95	0.5425	0.84125	0.0859778
ENSG00000166508.17	MCM7	0.55	0.88	0.57	0.85	0.63	0.84	0.56	0.85	0.59	0.88	0.58	0.81	0.39	0.77	0.55	0.83	0.64	0.75	0.54	0.68	0.55	0.77	0.59	0.84	0.61	0.78	0.57	0.86	0.57	0.64	0.59	0.85	0.5675	0.805	0.0859869
ENSG00000013275.7	PSMC4	0.56	0.87	0.61	0.91	0.76	0.9	0.67	0.88	0.7	0.93	0.67	0.88	0.58	0.89	0.78	0.89	0.63	0.8	0.58	0.74	0.72	0.89	0.63	0.92	0.6	0.82	0.65	0.92	0.54	0.86	0.7	0.96	0.64875	0.87875	0.0860051
ENSG00000136100.13	VPS36	0.83	0.71	0.74	0.66	0.83	0.71	0.79	0.72	0.8	0.75	0.81	0.62	0.6	0.72	0.8	0.61	0.83	0.65	0.75	0.69	0.85	0.7	0.78	0.67	0.75	0.69	0.82	0.75	0.66	0.52	0.79	0.72	0.776875	0.680625	0.0860369
ENSG00000164096.12	C4orf3	0.55	0.85	0.61	0.75	0.68	0.87	0.46	0.8	0.63	0.85	0.57	0.85	0.44	0.78	0.63	0.83	0.62	0.83	0.48	0.7	0.66	0.82	0.57	0.82	0.5	0.79	0.61	0.79	0.56	0.68	0.58	0.82	0.571875	0.801875	0.086055
ENSG00000145741.15	BTF3	0.45	0.9	0.55	0.93	0.75	0.91	0.57	0.94	0.62	0.95	0.63	0.94	0.58	0.92	0.69	0.9	0.51	0.89	0.52	0.79	0.61	0.91	0.51	0.96	0.5	0.94	0.59	0.96	0.54	0.9	0.65	0.98	0.579375	0.92	0.0860573
ENSG00000058063.15	ATP11B	0.75	0.83	0.73	0.8	0.81	0.81	0.85	0.72	0.82	0.79	0.83	0.76	0.59	0.81	0.78	0.74	0.83	0.79	0.81	0.69	0.77	0.82	0.74	0.84	0.72	0.71	0.8	0.83	0.72	0.62	0.82	0.78	0.773125	0.77125	0.0860664
ENSG00000125676.19	THOC2	0.77	0.79	0.72	0.69	0.76	0.74	0.81	0.79	0.76	0.81	0.79	0.73	0.53	0.79	0.73	0.67	0.77	0.74	0.72	0.74	0.72	0.8	0.73	0.7	0.66	0.71	0.74	0.8	0.62	0.62	0.78	0.74	0.725625	0.74125	0.0860845
ENSG00000176261.15	ZBTB8OS	0.49	0.66	0.48	0.74	0.58	0.72	0.52	0.75	0.58	0.72	0.54	0.73	0.54	0.77	0.52	0.65	0.7	0.78	0.53	0.54	0.63	0.77	0.52	0.72	0.43	0.67	0.53	0.73	0.49	0.63	0.55	0.67	0.539375	0.703125	0.0861095
ENSG00000140319.10	SRP14	0.42	0.77	0.5	0.78	0.62	0.84	0.49	0.84	0.56	0.85	0.52	0.87	0.43	0.82	0.57	0.82	0.48	0.81	0.43	0.62	0.52	0.87	0.43	0.82	0.41	0.87	0.51	0.79	0.47	0.7	0.51	0.81	0.491875	0.805	0.0861118
ENSG00000164961.15	WASHC5	0.62	0.8	0.7	0.74	0.77	0.83	0.8	0.76	0.74	0.86	0.77	0.76	0.67	0.76	0.76	0.74	0.68	0.91	0.72	0.63	0.78	0.86	0.76	0.74	0.65	0.8	0.72	0.8	0.69	0.65	0.75	0.8	0.72375	0.7775	0.0861231
ENSG00000174903.15	RAB1B	0.68	0.95	0.71	0.92	0.82	0.92	0.67	0.96	0.69	0.95	0.78	0.91	0.5	0.93	0.73	0.89	0.61	0.91	0.6	0.85	0.73	0.96	0.64	1	0.65	0.87	0.68	0.96	0.56	0.89	0.71	0.94	0.6725	0.925625	0.0861299
ENSG00000118007.12	STAG1	0.72	0.81	0.68	0.72	0.74	0.68	0.8	0.77	0.75	0.79	0.75	0.72	0.59	0.84	0.71	0.7	0.76	0.74	0.67	0.69	0.75	0.85	0.72	0.74	0.64	0.6	0.78	0.85	0.69	0.68	0.73	0.79	0.7175	0.748125	0.086148
ENSG00000164163.10	ABCE1	0.85	0.87	0.83	0.84	0.87	0.81	0.89	0.78	0.88	0.88	0.84	0.76	0.75	0.88	0.78	0.78	0.87	0.84	0.74	0.71	0.85	0.87	0.86	0.75	0.79	0.67	0.86	0.94	0.77	0.75	0.83	0.9	0.82875	0.814375	0.0861571
ENSG00000143977.13	SNRPG	0.14	0.73	0.21	0.83	0.31	0.81	0.28	0.79	0.33	0.81	0.28	0.89	0.31	0.83	0.25	0.87	0.31	0.79	0.25	0.6	0.32	0.83	0.23	0.79	0.24	0.8	0.25	0.76	0.33	0.86	0.19	0.89	0.264375	0.805	0.0861662
ENSG00000132842.13	AP3B1	0.58	0.92	0.6	0.89	0.68	0.93	0.75	0.9	0.64	0.94	0.66	0.86	0.51	0.82	0.65	0.83	0.61	0.89	0.7	0.68	0.66	0.89	0.6	0.9	0.56	0.83	0.62	0.92	0.6	0.77	0.67	0.85	0.630625	0.86375	0.0861934
ENSG00000064115.10	TM7SF3	0.62	0.8	0.63	0.8	0.71	0.82	0.62	0.81	0.63	0.79	0.55	0.78	0.56	0.85	0.69	0.74	0.68	0.81	0.48	0.71	0.7	0.86	0.6	0.8	0.61	0.83	0.63	0.82	0.43	0.71	0.54	0.78	0.605	0.794375	0.0862387
ENSG00000101421.3	CHMP4B	0.63	0.82	0.58	0.81	0.71	0.83	0.64	0.91	0.69	0.86	0.63	0.89	0.48	0.85	0.64	0.75	0.58	0.85	0.58	0.73	0.6	0.86	0.55	0.93	0.49	0.77	0.61	0.84	0.54	0.72	0.6	0.9	0.596875	0.8325	0.0862568
ENSG00000115944.14	COX7A2L	0.55	0.81	0.55	0.8	0.65	0.86	0.59	0.85	0.69	0.86	0.67	0.86	0.61	0.82	0.56	0.73	0.63	0.8	0.58	0.59	0.73	0.83	0.57	0.81	0.59	0.77	0.64	0.88	0.55	0.74	0.59	0.81	0.609375	0.80125	0.0862658
ENSG00000136932.13	TRMO	0.41	0.61	0.51	0.44	0.55	0.54	0.52	0.52	0.56	0.66	0.51	0.65	0.5	0.64	0.45	0.5	0.48	0.62	0.53	0.57	0.51	0.66	0.49	0.49	0.47	0.45	0.42	0.67	0.44	0.56	0.5	0.63	0.490625	0.575625	0.0862726
ENSG00000017260.19	ATP2C1	0.64	0.83	0.67	0.8	0.77	0.8	0.76	0.72	0.71	0.78	0.68	0.74	0.54	0.79	0.63	0.73	0.68	0.86	0.68	0.64	0.71	0.77	0.64	0.8	0.6	0.68	0.69	0.84	0.55	0.68	0.69	0.78	0.665	0.765	0.0863134
ENSG00000095564.13	BTAF1	0.82	0.69	0.78	0.63	0.85	0.68	0.86	0.79	0.82	0.74	0.83	0.73	0.67	0.73	0.77	0.54	0.81	0.69	0.83	0.7	0.82	0.78	0.8	0.59	0.74	0.66	0.83	0.71	0.7	0.59	0.85	0.75	0.79875	0.6875	0.0863405
ENSG00000004700.15	RECQL	0.69	0.88	0.67	0.86	0.85	0.85	0.75	0.88	0.68	0.85	0.7	0.82	0.62	0.82	0.76	0.84	0.79	0.91	0.65	0.67	0.79	0.86	0.64	0.89	0.65	0.86	0.74	0.89	0.67	0.73	0.71	0.87	0.71	0.8425	0.0863496
ENSG00000115091.11	ACTR3	0.64	0.88	0.59	0.88	0.63	0.89	0.67	0.92	0.64	0.91	0.61	0.79	0.51	0.83	0.56	0.83	0.64	0.91	0.64	0.66	0.65	0.87	0.57	0.86	0.5	0.84	0.64	0.92	0.54	0.73	0.62	0.9	0.603125	0.85125	0.0863564
ENSG00000196531.10	NACA	0.32	0.77	0.37	0.84	0.53	0.84	0.43	0.87	0.47	0.86	0.47	0.86	0.42	0.87	0.4	0.86	0.5	0.78	0.47	0.6	0.46	0.86	0.44	0.84	0.37	0.86	0.41	0.82	0.41	0.79	0.34	0.87	0.425625	0.824375	0.0863812
ENSG00000134684.10	YARS	0.68	0.86	0.66	0.84	0.73	0.88	0.72	0.85	0.75	0.89	0.8	0.86	0.64	0.91	0.74	0.86	0.55	0.92	0.64	0.69	0.73	0.87	0.7	0.85	0.6	0.73	0.72	0.88	0.65	0.79	0.72	0.91	0.689375	0.849375	0.0863812
ENSG00000166260.11	COX11	0.65	0.8	0.58	0.8	0.73	0.81	0.66	0.77	0.66	0.82	0.65	0.81	0.54	0.72	0.67	0.74	0.83	0.75	0.52	0.66	0.69	0.78	0.69	0.8	0.63	0.78	0.73	0.86	0.6	0.75	0.66	0.82	0.655625	0.779375	0.0864174
ENSG00000066777.8	ARFGEF1	0.74	0.77	0.71	0.77	0.81	0.76	0.8	0.79	0.73	0.67	0.78	0.74	0.61	0.78	0.8	0.62	0.78	0.62	0.75	0.71	0.76	0.78	0.73	0.71	0.67	0.63	0.77	0.84	0.66	0.65	0.79	0.77	0.743125	0.725625	0.0864355
ENSG00000105821.14	DNAJC2	0.54	0.77	0.55	0.8	0.62	0.88	0.56	0.75	0.55	0.76	0.64	0.81	0.35	0.77	0.59	0.74	0.51	0.77	0.59	0.68	0.54	0.79	0.61	0.77	0.5	0.69	0.57	0.82	0.59	0.63	0.54	0.8	0.553125	0.764375	0.0864355
ENSG00000162517.12	PEF1	0.62	0.91	0.57	0.81	0.69	0.86	0.64	0.88	0.68	0.82	0.67	0.9	0.69	0.9	0.66	0.85	0.52	0.86	0.58	0.71	0.73	0.87	0.7	0.8	0.66	0.78	0.62	0.98	0.53	0.87	0.68	0.93	0.64	0.858125	0.0864739
ENSG00000124380.10	SNRNP27	0.66	0.83	0.63	0.61	0.66	0.68	0.68	0.66	0.71	0.81	0.64	0.79	0.62	0.8	0.68	0.7	0.65	0.78	0.66	0.6	0.73	0.82	0.67	0.67	0.61	0.64	0.66	0.78	0.61	0.62	0.62	0.77	0.655625	0.7225	0.086492
ENSG00000096063.15	SRPK1	0.84	0.76	0.83	0.69	0.83	0.74	0.82	0.76	0.81	0.82	0.88	0.72	0.58	0.78	0.76	0.75	0.78	0.78	0.78	0.71	0.82	0.86	0.79	0.71	0.74	0.68	0.85	0.83	0.69	0.71	0.78	0.81	0.78625	0.756875	0.086501
ENSG00000147162.13	OGT	0.95	0.79	0.86	0.72	0.88	0.7	0.9	0.86	0.9	0.82	0.91	0.8	0.68	0.7	0.86	0.7	0.86	0.74	0.76	0.73	0.88	0.83	0.88	0.78	0.87	0.74	0.88	0.8	0.73	0.82	0.89	0.84	0.855625	0.773125	0.0865078
ENSG00000162191.13	UBXN1	0.45	0.77	0.49	0.74	0.66	0.76	0.53	0.8	0.61	0.85	0.63	0.79	0.43	0.85	0.55	0.8	0.59	0.78	0.48	0.68	0.57	0.84	0.58	0.78	0.45	0.77	0.48	0.83	0.49	0.66	0.47	0.8	0.52875	0.78125	0.0865123
ENSG00000078369.17	GNB1	0.78	0.92	0.74	0.92	0.83	0.92	0.81	0.97	0.76	0.95	0.81	0.88	0.59	0.92	0.79	0.88	0.71	0.92	0.69	0.73	0.78	0.92	0.74	0.96	0.69	0.85	0.78	0.93	0.63	0.83	0.74	0.95	0.741875	0.903125	0.0865258
ENSG00000166004.14	CEP295	0.58	0.51	0.56	0.48	0.67	0.53	0.65	0.51	0.69	0.55	0.65	0.56	0.57	0.65	0.66	0.46	0.64	0.63	0.63	0.71	0.67	0.56	0.66	0.51	0.52	0.64	0.64	0.6	0.57	0.51	0.69	0.66	0.628125	0.566875	0.086598
ENSG00000123136.14	DDX39A	0.53	0.9	0.63	0.91	0.77	0.82	0.75	0.88	0.71	0.86	0.75	0.82	0.58	0.86	0.67	0.81	0.62	0.79	0.69	0.71	0.66	0.88	0.71	0.82	0.54	0.86	0.59	0.87	0.64	0.79	0.67	0.89	0.656875	0.841875	0.086598
ENSG00000178952.10	TUFM	0.5	0.91	0.6	0.85	0.75	0.87	0.53	0.92	0.63	0.92	0.65	0.85	0.51	0.89	0.64	0.9	0.56	0.87	0.52	0.7	0.63	0.93	0.54	0.91	0.53	0.91	0.62	0.82	0.53	0.81	0.59	0.9	0.583125	0.8725	0.0866183
ENSG00000156958.14	GALK2	0.47	0.75	0.48	0.65	0.55	0.68	0.54	0.67	0.64	0.71	0.58	0.64	0.45	0.79	0.5	0.63	0.59	0.67	0.58	0.59	0.63	0.71	0.41	0.69	0.43	0.72	0.5	0.72	0.44	0.61	0.48	0.73	0.516875	0.685	0.0866544
ENSG00000008130.15	NADK	0.69	0.8	0.71	0.72	0.81	0.71	0.74	0.78	0.78	0.75	0.78	0.79	0.63	0.82	0.81	0.78	0.74	0.76	0.57	0.83	0.8	0.83	0.77	0.71	0.66	0.6	0.74	0.76	0.7	0.71	0.75	0.78	0.73	0.758125	0.0866905
ENSG00000133112.16	TPT1	0.28	0.85	0.36	0.89	0.5	0.85	0.41	0.86	0.48	0.88	0.43	0.86	0.44	0.87	0.49	0.86	0.44	0.83	0.37	0.62	0.47	0.88	0.38	0.86	0.39	0.89	0.43	0.87	0.41	0.75	0.39	0.91	0.416875	0.845625	0.0867242
ENSG00000108651.9	UTP6	0.75	0.71	0.71	0.71	0.75	0.67	0.81	0.72	0.71	0.69	0.78	0.74	0.65	0.84	0.81	0.62	0.78	0.69	0.73	0.73	0.82	0.77	0.7	0.69	0.62	0.6	0.77	0.79	0.63	0.64	0.77	0.78	0.736875	0.711875	0.0867423
ENSG00000144524.17	COPS7B	0.71	0.78	0.7	0.71	0.75	0.67	0.77	0.76	0.72	0.74	0.73	0.75	0.58	0.7	0.76	0.65	0.73	0.75	0.67	0.7	0.81	0.79	0.68	0.62	0.63	0.71	0.68	0.86	0.57	0.81	0.71	0.77	0.7	0.735625	0.0867445
ENSG00000085788.13	DDHD2	0.77	0.81	0.72	0.75	0.81	0.74	0.78	0.78	0.75	0.78	0.75	0.76	0.53	0.71	0.78	0.63	0.78	0.75	0.68	0.66	0.75	0.75	0.77	0.78	0.7	0.75	0.82	0.8	0.67	0.63	0.69	0.73	0.734375	0.738125	0.0867603
ENSG00000157869.14	RAB28	0.61	0.65	0.62	0.61	0.69	0.68	0.72	0.7	0.7	0.69	0.73	0.62	0.63	0.82	0.65	0.7	0.67	0.68	0.59	0.55	0.76	0.72	0.72	0.58	0.59	0.64	0.65	0.75	0.61	0.64	0.67	0.79	0.663125	0.67625	0.0867895
ENSG00000047188.15	YTHDC2	0.71	0.65	0.68	0.54	0.76	0.59	0.78	0.66	0.79	0.6	0.78	0.7	0.64	0.7	0.75	0.54	0.79	0.71	0.67	0.75	0.76	0.69	0.72	0.58	0.65	0.64	0.74	0.73	0.67	0.53	0.8	0.68	0.730625	0.643125	0.0868323
ENSG00000172869.14	DMXL1	0.73	0.72	0.76	0.59	0.79	0.68	0.79	0.66	0.82	0.69	0.81	0.61	0.66	0.76	0.75	0.56	0.82	0.69	0.72	0.65	0.79	0.74	0.77	0.7	0.67	0.51	0.8	0.74	0.7	0.6	0.81	0.74	0.761875	0.665	0.0868345
ENSG00000075151.20	EIF4G3	0.63	0.87	0.63	0.79	0.68	0.84	0.68	0.88	0.67	0.84	0.73	0.77	0.5	0.87	0.67	0.77	0.67	0.83	0.59	0.65	0.72	0.88	0.64	0.82	0.59	0.69	0.63	0.88	0.6	0.74	0.67	0.83	0.64375	0.809375	0.0868435
ENSG00000129128.12	SPCS3	0.82	0.83	0.75	0.84	0.81	0.83	0.78	0.87	0.81	0.87	0.73	0.83	0.65	0.77	0.73	0.77	0.83	0.88	0.61	0.66	0.8	0.84	0.79	0.83	0.76	0.78	0.76	0.85	0.64	0.71	0.78	0.8	0.753125	0.81	0.0868705
ENSG00000135341.17	MAP3K7	0.66	0.69	0.67	0.73	0.69	0.63	0.74	0.6	0.77	0.78	0.76	0.74	0.6	0.7	0.69	0.61	0.76	0.75	0.76	0.65	0.72	0.81	0.72	0.59	0.7	0.7	0.72	0.84	0.64	0.65	0.75	0.74	0.709375	0.700625	0.0868862
ENSG00000172766.18	NAA16	0.61	0.56	0.6	0.57	0.66	0.52	0.71	0.59	0.68	0.62	0.72	0.67	0.65	0.7	0.69	0.48	0.63	0.63	0.72	0.7	0.61	0.64	0.67	0.53	0.49	0.53	0.59	0.65	0.66	0.57	0.65	0.67	0.64625	0.601875	0.0868975
ENSG00000129351.17	ILF3	0.74	0.86	0.66	0.79	0.79	0.78	0.83	0.84	0.74	0.89	0.73	0.87	0.5	0.84	0.7	0.75	0.74	0.78	0.72	0.76	0.72	0.85	0.75	0.8	0.64	0.75	0.68	0.86	0.65	0.73	0.74	0.85	0.708125	0.8125	0.0869424
ENSG00000166938.12	DIS3L	0.59	0.79	0.61	0.65	0.73	0.67	0.63	0.7	0.66	0.77	0.67	0.77	0.53	0.84	0.74	0.75	0.61	0.79	0.57	0.63	0.67	0.75	0.63	0.75	0.58	0.62	0.65	0.81	0.57	0.69	0.69	0.8	0.633125	0.73625	0.0870053
ENSG00000227345.8	PARG	0.65	0.76	0.65	0.65	0.81	0.67	0.74	0.71	0.73	0.7	0.73	0.7	0.62	0.83	0.74	0.6	0.71	0.64	0.68	0.73	0.75	0.75	0.69	0.72	0.59	0.59	0.75	0.81	0.66	0.69	0.73	0.79	0.701875	0.70875	0.0870412
ENSG00000239672.7	NME1	0.35	0.75	0.4	0.89	0.53	0.82	0.51	0.81	0.52	0.83	0.5	0.9	0.37	0.89	0.45	0.81	0.53	0.77	0.43	0.64	0.43	0.86	0.4	0.85	0.39	0.86	0.45	0.82	0.48	0.73	0.41	0.85	0.446875	0.8175	0.0870502
ENSG00000162402.13	USP24	0.73	0.78	0.73	0.7	0.79	0.7	0.86	0.71	0.8	0.68	0.84	0.71	0.61	0.79	0.75	0.59	0.8	0.76	0.81	0.8	0.78	0.8	0.78	0.69	0.64	0.68	0.79	0.78	0.72	0.68	0.83	0.77	0.76625	0.72625	0.0870883
ENSG00000006125.17	AP2B1	0.77	0.94	0.71	0.92	0.77	0.93	0.82	0.94	0.72	0.92	0.74	0.87	0.54	0.78	0.72	0.84	0.71	0.92	0.76	0.73	0.73	0.85	0.71	0.93	0.72	0.82	0.73	0.92	0.63	0.8	0.73	0.86	0.719375	0.873125	0.0871197
ENSG00000122882.10	ECD	0.58	0.83	0.61	0.74	0.63	0.72	0.7	0.71	0.65	0.73	0.62	0.67	0.58	0.78	0.7	0.69	0.6	0.8	0.7	0.65	0.65	0.77	0.64	0.67	0.61	0.57	0.65	0.87	0.56	0.68	0.67	0.83	0.634375	0.731875	0.0871197
ENSG00000133706.17	LARS	0.71	0.71	0.65	0.75	0.84	0.71	0.73	0.83	0.74	0.76	0.7	0.79	0.61	0.85	0.76	0.63	0.76	0.75	0.62	0.74	0.77	0.8	0.69	0.78	0.63	0.74	0.76	0.74	0.59	0.68	0.78	0.75	0.70875	0.750625	0.0871309
ENSG00000184007.20	PTP4A2	0.81	0.88	0.78	0.86	0.76	0.89	0.79	0.85	0.82	0.88	0.8	0.89	0.58	0.82	0.72	0.81	0.75	0.9	0.69	0.71	0.69	0.84	0.8	0.89	0.74	0.69	0.75	0.91	0.68	0.8	0.72	0.88	0.7425	0.84375	0.0871332
ENSG00000066044.14	ELAVL1	0.7	0.83	0.66	0.77	0.74	0.84	0.7	0.8	0.77	0.83	0.77	0.83	0.59	0.88	0.7	0.79	0.6	0.74	0.53	0.74	0.76	0.77	0.65	0.88	0.6	0.79	0.69	0.89	0.67	0.72	0.62	0.89	0.671875	0.811875	0.0871376
ENSG00000162885.12	B3GALNT2	0.66	0.69	0.62	0.76	0.66	0.74	0.73	0.77	0.68	0.75	0.68	0.77	0.52	0.81	0.58	0.67	0.67	0.78	0.6	0.53	0.66	0.77	0.68	0.7	0.54	0.72	0.64	0.77	0.57	0.63	0.63	0.73	0.6325	0.724375	0.0871399
ENSG00000122565.18	CBX3	0.64	0.85	0.74	0.89	0.8	0.85	0.62	0.88	0.69	0.87	0.73	0.83	0.58	0.86	0.72	0.85	0.73	0.88	0.56	0.69	0.72	0.86	0.75	0.94	0.65	0.78	0.72	0.91	0.68	0.77	0.7	0.93	0.689375	0.8525	0.0871757
ENSG00000069329.17	VPS35	0.71	0.92	0.73	0.82	0.77	0.93	0.73	0.82	0.76	0.94	0.73	0.83	0.71	0.83	0.78	0.85	0.74	0.91	0.66	0.64	0.81	0.88	0.72	0.91	0.7	0.77	0.76	0.94	0.64	0.81	0.68	0.9	0.726875	0.85625	0.0872205
ENSG00000118680.13	MYL12B	0.44	0.86	0.54	0.9	0.64	0.91	0.56	0.96	0.57	0.94	0.59	0.93	0.56	0.93	0.62	0.89	0.42	0.91	0.51	0.73	0.63	0.87	0.47	0.94	0.47	0.9	0.54	0.92	0.46	0.87	0.62	0.96	0.54	0.90125	0.0872407
ENSG00000141867.17	BRD4	0.61	0.93	0.56	0.84	0.71	0.85	0.66	0.84	0.62	0.81	0.63	0.84	0.46	0.87	0.65	0.85	0.69	0.72	0.6	0.67	0.59	0.89	0.6	0.82	0.55	0.79	0.58	0.9	0.56	0.76	0.64	0.87	0.606875	0.828125	0.0872452
ENSG00000051825.14	MPHOSPH9	0.74	0.69	0.67	0.68	0.75	0.62	0.76	0.64	0.75	0.67	0.78	0.64	0.51	0.67	0.74	0.6	0.76	0.67	0.69	0.63	0.76	0.73	0.71	0.68	0.65	0.52	0.77	0.72	0.59	0.59	0.7	0.67	0.708125	0.65125	0.0872564
ENSG00000067369.13	TP53BP1	0.65	0.75	0.62	0.69	0.7	0.73	0.8	0.73	0.72	0.7	0.71	0.7	0.47	0.81	0.7	0.73	0.72	0.76	0.68	0.76	0.69	0.8	0.61	0.68	0.59	0.7	0.66	0.82	0.56	0.69	0.71	0.77	0.661875	0.73875	0.0872564
ENSG00000087274.16	ADD1	0.76	0.89	0.73	0.84	0.81	0.86	0.81	0.9	0.77	0.9	0.82	0.86	0.53	0.93	0.78	0.85	0.71	0.83	0.69	0.79	0.8	0.87	0.75	0.85	0.65	0.76	0.76	0.91	0.62	0.84	0.74	0.89	0.733125	0.860625	0.0872631
ENSG00000138246.16	DNAJC13	0.68	0.81	0.68	0.75	0.77	0.76	0.65	0.77	0.78	0.78	0.8	0.71	0.6	0.78	0.74	0.71	0.76	0.85	0.65	0.69	0.76	0.81	0.75	0.78	0.56	0.73	0.78	0.8	0.7	0.65	0.81	0.79	0.716875	0.760625	0.0872631
ENSG00000174799.10	CEP135	0.68	0.64	0.59	0.67	0.74	0.61	0.73	0.69	0.68	0.63	0.69	0.74	0.5	0.77	0.71	0.57	0.66	0.7	0.64	0.67	0.67	0.77	0.64	0.64	0.6	0.57	0.7	0.73	0.63	0.6	0.73	0.72	0.661875	0.67	0.0873369
ENSG00000125944.19	HNRNPR	0.63	0.85	0.57	0.81	0.58	0.81	0.71	0.87	0.67	0.85	0.65	0.86	0.44	0.71	0.56	0.79	0.66	0.8	0.61	0.65	0.61	0.73	0.62	0.81	0.58	0.78	0.6	0.82	0.59	0.66	0.6	0.83	0.605	0.789375	0.0873548
ENSG00000204560.9	DHX16	0.72	0.81	0.61	0.71	0.76	0.75	0.72	0.78	0.69	0.83	0.64	0.77	0.45	0.89	0.68	0.75	0.69	0.73	0.62	0.7	0.7	0.86	0.66	0.74	0.61	0.73	0.68	0.83	0.61	0.72	0.66	0.79	0.65625	0.774375	0.0873816
ENSG00000128654.13	MTX2	0.53	0.77	0.66	0.77	0.71	0.82	0.67	0.78	0.74	0.81	0.65	0.76	0.7	0.86	0.65	0.79	0.69	0.79	0.6	0.7	0.69	0.85	0.55	0.72	0.53	0.73	0.67	0.83	0.6	0.63	0.67	0.87	0.644375	0.78	0.0873906
ENSG00000067248.9	DHX29	0.65	0.86	0.66	0.77	0.79	0.83	0.8	0.74	0.75	0.81	0.8	0.74	0.65	0.77	0.78	0.73	0.69	0.88	0.76	0.78	0.75	0.82	0.75	0.75	0.63	0.63	0.74	0.86	0.74	0.67	0.8	0.81	0.73375	0.778125	0.0873995
ENSG00000114904.12	NEK4	0.71	0.75	0.66	0.78	0.75	0.84	0.76	0.87	0.73	0.84	0.69	0.79	0.62	0.82	0.73	0.59	0.72	0.78	0.7	0.68	0.79	0.84	0.68	0.83	0.61	0.82	0.71	0.86	0.6	0.74	0.67	0.8	0.695625	0.789375	0.0874955
ENSG00000127483.17	HP1BP3	0.73	0.72	0.67	0.72	0.82	0.73	0.73	0.82	0.69	0.83	0.7	0.72	0.56	0.81	0.74	0.73	0.8	0.82	0.58	0.71	0.76	0.83	0.71	0.72	0.64	0.72	0.71	0.8	0.59	0.68	0.72	0.74	0.696875	0.75625	0.0875067
ENSG00000057935.13	MTA3	0.55	0.73	0.57	0.7	0.67	0.67	0.67	0.67	0.63	0.75	0.64	0.72	0.47	0.86	0.61	0.64	0.63	0.67	0.54	0.66	0.66	0.8	0.59	0.67	0.53	0.59	0.61	0.75	0.5	0.64	0.6	0.74	0.591875	0.70375	0.0875424
ENSG00000135486.17	HNRNPA1	0.56	0.73	0.53	0.7	0.6	0.77	0.55	0.79	0.6	0.72	0.56	0.82	0.41	0.7	0.53	0.69	0.6	0.78	0.58	0.68	0.58	0.75	0.54	0.72	0.49	0.74	0.52	0.77	0.56	0.49	0.59	0.8	0.55	0.728125	0.0875513
ENSG00000136021.18	SCYL2	0.85	0.81	0.78	0.7	0.85	0.85	0.84	0.78	0.87	0.82	0.83	0.71	0.68	0.88	0.79	0.8	0.83	0.77	0.82	0.7	0.81	0.84	0.77	0.83	0.78	0.63	0.86	0.88	0.69	0.81	0.82	0.84	0.804375	0.790625	0.0875669
ENSG00000143252.14	SDHC	0.55	0.79	0.61	0.73	0.69	0.73	0.61	0.83	0.68	0.77	0.63	0.71	0.55	0.76	0.53	0.76	0.64	0.79	0.55	0.59	0.71	0.82	0.55	0.78	0.51	0.84	0.64	0.79	0.53	0.69	0.51	0.78	0.593125	0.76	0.087587
ENSG00000085377.13	PREP	0.55	0.9	0.64	0.84	0.75	0.79	0.68	0.85	0.67	0.87	0.68	0.84	0.56	0.89	0.68	0.81	0.58	0.88	0.63	0.64	0.66	0.83	0.6	0.79	0.56	0.73	0.64	0.87	0.55	0.81	0.68	0.9	0.631875	0.8275	0.087587
ENSG00000122545.19	SEPT7	0.64	0.9	0.65	0.9	0.74	0.9	0.74	0.89	0.71	0.9	0.72	0.88	0.55	0.87	0.66	0.88	0.61	0.93	0.7	0.7	0.66	0.88	0.68	0.89	0.67	0.75	0.69	0.91	0.6	0.7	0.63	0.9	0.665625	0.86125	0.0875959
ENSG00000109685.17	NSD2	0.68	0.72	0.62	0.66	0.7	0.65	0.73	0.74	0.69	0.76	0.7	0.72	0.45	0.78	0.65	0.65	0.73	0.63	0.67	0.74	0.67	0.78	0.66	0.76	0.62	0.76	0.66	0.78	0.54	0.64	0.6	0.75	0.648125	0.72	0.0876227
ENSG00000143164.15	DCAF6	0.54	0.77	0.58	0.66	0.63	0.75	0.64	0.78	0.6	0.78	0.67	0.69	0.53	0.69	0.57	0.71	0.67	0.75	0.72	0.58	0.66	0.79	0.61	0.74	0.56	0.6	0.6	0.84	0.56	0.63	0.63	0.76	0.610625	0.72	0.0876405
ENSG00000106682.14	EIF4H	0.8	0.91	0.79	0.87	0.86	0.88	0.87	0.87	0.86	0.91	0.9	0.86	0.61	0.91	0.81	0.89	0.73	0.91	0.85	0.79	0.79	0.88	0.85	0.88	0.79	0.7	0.82	0.93	0.74	0.86	0.84	0.93	0.806875	0.87375	0.0876494
ENSG00000185917.13	SETD4	0.56	0.51	0.58	0.42	0.63	0.46	0.62	0.54	0.67	0.49	0.67	0.46	0.53	0.63	0.59	0.5	0.68	0.67	0.57	0.56	0.7	0.62	0.64	0.43	0.53	0.54	0.64	0.45	0.6	0.49	0.66	0.55	0.616875	0.52	0.0876583
ENSG00000089123.15	TASP1	0.52	0.55	0.58	0.65	0.63	0.62	0.68	0.68	0.65	0.71	0.65	0.72	0.51	0.78	0.61	0.54	0.6	0.68	0.62	0.62	0.61	0.75	0.61	0.62	0.52	0.56	0.61	0.69	0.57	0.59	0.69	0.72	0.60375	0.655	0.0876695
ENSG00000113583.7	C5orf15	0.8	0.83	0.8	0.84	0.88	0.89	0.86	0.83	0.89	0.89	0.81	0.86	0.8	0.88	0.83	0.78	0.8	0.88	0.75	0.77	0.96	0.86	0.86	0.83	0.84	0.65	0.82	0.85	0.65	0.83	0.85	0.88	0.825	0.834375	0.0876762
ENSG00000146909.7	NOM1	0.7	0.59	0.65	0.55	0.74	0.54	0.71	0.66	0.71	0.66	0.73	0.7	0.51	0.76	0.72	0.57	0.69	0.58	0.69	0.68	0.67	0.71	0.69	0.62	0.58	0.64	0.7	0.71	0.63	0.61	0.69	0.74	0.675625	0.645	0.0876762
ENSG00000101266.18	CSNK2A1	0.69	0.82	0.67	0.73	0.66	0.73	0.71	0.75	0.71	0.87	0.65	0.76	0.6	0.87	0.64	0.74	0.65	0.78	0.62	0.69	0.69	0.85	0.67	0.75	0.62	0.6	0.67	0.87	0.57	0.78	0.53	0.86	0.646875	0.778125	0.0877452
ENSG00000011258.15	MBTD1	0.67	0.53	0.65	0.62	0.68	0.49	0.76	0.43	0.74	0.52	0.77	0.67	0.65	0.57	0.62	0.42	0.68	0.56	0.78	0.58	0.72	0.55	0.71	0.51	0.6	0.58	0.68	0.52	0.7	0.42	0.71	0.64	0.695	0.538125	0.0877652
ENSG00000185236.11	RAB11B	0.58	0.88	0.58	0.85	0.74	0.85	0.59	0.9	0.62	0.87	0.61	0.89	0.53	0.89	0.63	0.85	0.63	0.79	0.51	0.65	0.64	0.92	0.6	0.89	0.56	0.91	0.61	0.88	0.51	0.86	0.71	0.92	0.603125	0.8625	0.0877652
ENSG00000130177.15	CDC16	0.64	0.64	0.67	0.62	0.71	0.62	0.74	0.65	0.77	0.62	0.71	0.62	0.66	0.71	0.77	0.5	0.67	0.75	0.63	0.68	0.8	0.71	0.73	0.61	0.6	0.55	0.75	0.73	0.66	0.53	0.7	0.67	0.700625	0.638125	0.0877986
ENSG00000197969.12	VPS13A	0.77	0.79	0.74	0.76	0.83	0.74	0.85	0.78	0.78	0.83	0.82	0.78	0.56	0.76	0.75	0.66	0.86	0.76	0.79	0.71	0.77	0.77	0.78	0.72	0.71	0.76	0.79	0.78	0.7	0.6	0.81	0.79	0.769375	0.749375	0.0878164
ENSG00000159461.14	AMFR	0.71	0.93	0.68	0.91	0.75	0.92	0.83	0.86	0.79	0.96	0.8	0.89	0.68	0.92	0.8	0.89	0.68	0.92	0.74	0.71	0.78	0.92	0.66	0.95	0.74	0.74	0.77	0.93	0.65	0.84	0.69	0.92	0.734375	0.888125	0.0878342
ENSG00000105819.13	PMPCB	0.48	0.82	0.53	0.68	0.67	0.74	0.55	0.87	0.61	0.83	0.6	0.7	0.56	0.74	0.59	0.73	0.54	0.9	0.5	0.67	0.64	0.83	0.58	0.7	0.54	0.8	0.59	0.77	0.52	0.65	0.59	0.82	0.568125	0.765625	0.0878342
ENSG00000151532.13	VTI1A	0.79	0.78	0.76	0.64	0.89	0.7	0.81	0.79	0.77	0.75	0.81	0.74	0.68	0.81	0.85	0.66	0.83	0.72	0.67	0.79	0.78	0.86	0.79	0.74	0.7	0.63	0.81	0.79	0.69	0.74	0.81	0.81	0.7775	0.746875	0.0878364
ENSG00000278540.4	ACACA	0.74	0.74	0.74	0.73	0.75	0.71	0.77	0.68	0.76	0.81	0.82	0.67	0.52	0.82	0.7	0.67	0.77	0.74	0.69	0.77	0.74	0.78	0.73	0.75	0.61	0.62	0.76	0.78	0.69	0.68	0.76	0.76	0.721875	0.731875	0.087852
ENSG00000111667.13	USP5	0.65	0.9	0.61	0.84	0.78	0.88	0.75	0.91	0.74	0.92	0.71	0.83	0.52	0.84	0.73	0.84	0.68	0.86	0.6	0.73	0.71	0.9	0.68	0.88	0.61	0.85	0.64	0.85	0.58	0.72	0.7	0.88	0.668125	0.851875	0.087852
ENSG00000102893.15	PHKB	0.54	0.61	0.6	0.68	0.72	0.62	0.66	0.68	0.63	0.7	0.66	0.74	0.51	0.76	0.65	0.52	0.65	0.71	0.67	0.63	0.69	0.74	0.61	0.68	0.5	0.72	0.62	0.68	0.59	0.6	0.71	0.7	0.625625	0.673125	0.0878698
ENSG00000197386.12	HTT	0.75	0.76	0.72	0.75	0.82	0.78	0.76	0.85	0.71	0.78	0.81	0.81	0.54	0.84	0.8	0.69	0.76	0.71	0.65	0.79	0.76	0.81	0.72	0.81	0.64	0.77	0.75	0.79	0.6	0.77	0.8	0.83	0.724375	0.78375	0.0878809
ENSG00000042753.11	AP2S1	0.44	0.83	0.57	0.84	0.7	0.86	0.52	0.91	0.64	0.88	0.58	0.88	0.52	0.88	0.57	0.88	0.51	0.82	0.48	0.67	0.59	0.84	0.54	0.86	0.47	0.91	0.53	0.88	0.43	0.83	0.52	0.91	0.538125	0.855	0.0879075
ENSG00000031698.12	SARS	0.61	0.85	0.62	0.82	0.72	0.83	0.71	0.8	0.75	0.82	0.73	0.83	0.57	0.89	0.69	0.84	0.57	0.84	0.57	0.67	0.71	0.81	0.64	0.81	0.6	0.66	0.65	0.86	0.59	0.74	0.67	0.88	0.65	0.809375	0.0879253
ENSG00000122033.14	MTIF3	0.48	0.74	0.56	0.7	0.67	0.69	0.56	0.68	0.63	0.68	0.61	0.68	0.54	0.8	0.54	0.76	0.5	0.8	0.49	0.63	0.68	0.74	0.59	0.74	0.51	0.58	0.58	0.78	0.53	0.65	0.63	0.81	0.56875	0.71625	0.0879453
ENSG00000205629.11	LCMT1	0.51	0.81	0.63	0.81	0.72	0.8	0.63	0.79	0.61	0.83	0.63	0.75	0.65	0.84	0.67	0.78	0.6	0.75	0.54	0.6	0.68	0.83	0.56	0.77	0.48	0.74	0.57	0.87	0.59	0.69	0.58	0.81	0.603125	0.779375	0.0879764
ENSG00000071794.15	HLTF	0.73	0.81	0.71	0.8	0.76	0.84	0.76	0.83	0.8	0.82	0.74	0.77	0.56	0.76	0.72	0.68	0.77	0.81	0.72	0.69	0.78	0.85	0.72	0.76	0.71	0.69	0.75	0.89	0.61	0.68	0.65	0.77	0.718125	0.778125	0.0879941
ENSG00000166333.13	ILK	0.6	0.74	0.56	0.83	0.69	0.83	0.59	0.81	0.65	0.84	0.58	0.8	0.55	0.8	0.72	0.74	0.58	0.78	0.4	0.72	0.66	0.87	0.58	0.83	0.5	0.82	0.59	0.84	0.48	0.85	0.62	0.85	0.584375	0.809375	0.0879941
ENSG00000158161.15	EYA3	0.77	0.84	0.74	0.72	0.79	0.66	0.77	0.79	0.71	0.86	0.78	0.73	0.61	0.89	0.72	0.79	0.74	0.71	0.83	0.65	0.77	0.83	0.73	0.74	0.71	0.67	0.73	0.85	0.73	0.7	0.76	0.81	0.743125	0.765	0.0880141
ENSG00000121022.13	COPS5	0.47	0.89	0.59	0.8	0.71	0.87	0.69	0.8	0.68	0.85	0.68	0.76	0.61	0.8	0.73	0.82	0.58	0.82	0.69	0.67	0.7	0.84	0.68	0.75	0.61	0.8	0.59	0.89	0.59	0.79	0.74	0.84	0.64625	0.811875	0.0880407
ENSG00000099917.17	MED15	0.65	0.73	0.61	0.8	0.77	0.78	0.68	0.79	0.63	0.81	0.69	0.85	0.52	0.88	0.78	0.74	0.68	0.72	0.6	0.68	0.71	0.83	0.67	0.79	0.57	0.7	0.63	0.8	0.61	0.76	0.74	0.85	0.65875	0.781875	0.0880407
ENSG00000140750.16	ARHGAP17	0.74	0.82	0.71	0.67	0.78	0.72	0.73	0.77	0.76	0.73	0.79	0.79	0.63	0.85	0.74	0.76	0.72	0.63	0.74	0.73	0.76	0.77	0.67	0.73	0.74	0.55	0.66	0.73	0.59	0.75	0.72	0.79	0.7175	0.736875	0.0880496
ENSG00000115211.15	EIF2B4	0.53	0.78	0.55	0.72	0.69	0.75	0.48	0.74	0.58	0.83	0.61	0.75	0.52	0.79	0.63	0.69	0.66	0.73	0.42	0.69	0.68	0.79	0.63	0.68	0.54	0.66	0.61	0.76	0.6	0.65	0.56	0.81	0.580625	0.73875	0.0880585
ENSG00000159147.17	DONSON	0.56	0.78	0.63	0.77	0.71	0.71	0.59	0.76	0.68	0.78	0.69	0.79	0.55	0.73	0.63	0.77	0.69	0.79	0.52	0.59	0.79	0.77	0.68	0.71	0.56	0.71	0.63	0.83	0.65	0.71	0.68	0.81	0.64	0.750625	0.0880674
ENSG00000115839.17	RAB3GAP1	0.67	0.76	0.65	0.7	0.71	0.76	0.76	0.66	0.75	0.71	0.68	0.74	0.6	0.88	0.65	0.69	0.72	0.81	0.7	0.68	0.74	0.8	0.68	0.73	0.64	0.55	0.7	0.81	0.64	0.68	0.7	0.82	0.686875	0.73625	0.0880762
ENSG00000068308.13	OTUD5	0.7	0.86	0.64	0.81	0.8	0.78	0.68	0.85	0.71	0.77	0.74	0.77	0.59	0.82	0.76	0.79	0.71	0.72	0.61	0.69	0.79	0.81	0.66	0.71	0.67	0.76	0.66	0.9	0.56	0.8	0.74	0.88	0.68875	0.795	0.0880962
ENSG00000171634.17	BPTF	0.72	0.71	0.65	0.64	0.77	0.68	0.75	0.71	0.7	0.67	0.74	0.72	0.48	0.84	0.71	0.67	0.73	0.65	0.67	0.71	0.73	0.78	0.66	0.68	0.62	0.64	0.71	0.7	0.58	0.66	0.71	0.75	0.683125	0.700625	0.0881184
ENSG00000137074.18	APTX	0.58	0.75	0.59	0.72	0.67	0.68	0.57	0.72	0.66	0.72	0.62	0.72	0.61	0.87	0.67	0.67	0.68	0.77	0.5	0.63	0.7	0.81	0.58	0.7	0.53	0.63	0.63	0.78	0.51	0.73	0.55	0.82	0.603125	0.7325	0.0881206
ENSG00000242372.7	EIF6	0.43	0.9	0.54	0.87	0.65	0.82	0.55	0.82	0.59	0.9	0.61	0.83	0.45	0.9	0.66	0.8	0.58	0.78	0.46	0.7	0.59	0.89	0.5	0.87	0.51	0.76	0.55	0.87	0.53	0.78	0.58	0.91	0.54875	0.8375	0.0881316
ENSG00000105197.10	TIMM50	0.62	0.91	0.6	0.86	0.77	0.85	0.64	0.88	0.67	0.84	0.72	0.82	0.51	0.88	0.69	0.79	0.63	0.85	0.54	0.64	0.69	0.87	0.62	0.85	0.63	0.81	0.61	0.9	0.6	0.78	0.65	0.89	0.636875	0.83875	0.0881472
ENSG00000142751.14	GPN2	0.79	0.63	0.69	0.57	0.74	0.48	0.73	0.51	0.77	0.58	0.7	0.6	0.54	0.73	0.8	0.62	0.8	0.62	0.74	0.59	0.77	0.63	0.71	0.54	0.71	0.58	0.69	0.51	0.65	0.68	0.74	0.59	0.723125	0.59125	0.0881472
ENSG00000084090.13	STARD7	0.94	0.89	0.92	0.88	0.94	0.88	0.95	0.79	0.95	0.93	0.96	0.87	0.79	0.94	0.83	0.86	0.88	0.91	0.93	0.79	0.97	0.86	1	0.82	0.94	0.66	0.94	0.93	0.86	0.87	0.86	0.93	0.91625	0.863125	0.0881472
ENSG00000153827.13	TRIP12	0.78	0.9	0.75	0.76	0.79	0.78	0.84	0.84	0.78	0.88	0.8	0.79	0.59	0.88	0.7	0.8	0.8	0.84	0.75	0.75	0.77	0.85	0.72	0.8	0.68	0.68	0.79	0.93	0.66	0.78	0.74	0.88	0.74625	0.82125	0.0881582
ENSG00000164346.9	NSA2	0.38	0.86	0.5	0.9	0.64	0.88	0.48	0.88	0.55	0.91	0.54	0.87	0.37	0.83	0.49	0.86	0.52	0.89	0.49	0.66	0.45	0.87	0.48	0.91	0.43	0.87	0.45	0.93	0.49	0.78	0.47	0.89	0.483125	0.861875	0.0881715
ENSG00000140575.12	IQGAP1	0.77	0.92	0.74	0.91	0.8	0.91	0.86	0.93	0.79	0.93	0.83	0.84	0.58	0.87	0.77	0.85	0.76	0.91	0.83	0.74	0.78	0.9	0.74	0.91	0.68	0.91	0.81	0.92	0.65	0.77	0.76	0.88	0.759375	0.88125	0.0882003
ENSG00000086200.16	IPO11	0.64	0.8	0.67	0.77	0.68	0.79	0.79	0.7	0.71	0.7	0.73	0.69	0.61	0.79	0.7	0.72	0.67	0.83	0.69	0.64	0.71	0.81	0.67	0.65	0.58	0.67	0.71	0.84	0.69	0.57	0.7	0.75	0.684375	0.7325	0.0882092
ENSG00000196591.11	HDAC2	0.48	0.86	0.54	0.85	0.6	0.86	0.66	0.84	0.65	0.91	0.55	0.81	0.56	0.84	0.53	0.81	0.64	0.86	0.54	0.63	0.65	0.87	0.6	0.82	0.6	0.8	0.57	0.89	0.57	0.7	0.49	0.9	0.576875	0.828125	0.0882424
ENSG00000165525.17	NEMF	0.61	0.71	0.58	0.62	0.64	0.7	0.69	0.69	0.69	0.68	0.71	0.65	0.49	0.74	0.68	0.59	0.64	0.79	0.68	0.7	0.68	0.73	0.64	0.6	0.52	0.68	0.64	0.73	0.63	0.52	0.68	0.66	0.6375	0.674375	0.08828
ENSG00000132953.16	XPO4	0.71	0.77	0.69	0.67	0.65	0.72	0.77	0.69	0.75	0.72	0.75	0.62	0.64	0.74	0.6	0.64	0.76	0.76	0.78	0.66	0.73	0.75	0.7	0.66	0.62	0.52	0.69	0.78	0.66	0.58	0.69	0.73	0.699375	0.688125	0.0882955
ENSG00000011376.10	LARS2	0.66	0.83	0.65	0.82	0.74	0.77	0.72	0.81	0.68	0.72	0.69	0.76	0.54	0.86	0.7	0.69	0.64	0.8	0.62	0.67	0.7	0.82	0.63	0.72	0.61	0.59	0.71	0.83	0.62	0.71	0.7	0.84	0.663125	0.765	0.0882977
ENSG00000168488.18	ATXN2L	0.69	0.9	0.65	0.79	0.77	0.79	0.69	0.9	0.67	0.86	0.76	0.86	0.63	0.88	0.8	0.83	0.74	0.74	0.49	0.85	0.71	0.9	0.68	0.84	0.65	0.74	0.61	0.83	0.63	0.8	0.73	0.87	0.68125	0.83625	0.0882999
ENSG00000175387.15	SMAD2	0.55	0.74	0.55	0.64	0.56	0.64	0.6	0.66	0.61	0.78	0.64	0.67	0.4	0.76	0.5	0.65	0.69	0.7	0.62	0.6	0.59	0.81	0.6	0.7	0.59	0.69	0.55	0.77	0.51	0.64	0.5	0.73	0.56625	0.69875	0.0882999
ENSG00000077312.8	SNRPA	0.53	0.87	0.44	0.87	0.6	0.85	0.59	0.83	0.62	0.9	0.55	0.83	0.56	0.92	0.62	0.82	0.6	0.79	0.61	0.64	0.7	0.85	0.57	0.83	0.54	0.8	0.51	0.9	0.47	0.8	0.51	0.87	0.56375	0.835625	0.0883066
ENSG00000164597.13	COG5	0.6	0.76	0.63	0.64	0.69	0.73	0.73	0.77	0.68	0.77	0.69	0.71	0.59	0.68	0.7	0.63	0.66	0.82	0.68	0.56	0.68	0.78	0.64	0.66	0.61	0.62	0.66	0.84	0.59	0.67	0.73	0.66	0.66	0.70625	0.0883088
ENSG00000141429.13	GALNT1	0.76	0.91	0.72	0.93	0.8	0.94	0.83	0.95	0.77	0.96	0.76	0.93	0.56	0.89	0.68	0.86	0.69	0.91	0.78	0.72	0.76	0.89	0.73	0.93	0.73	0.82	0.75	0.95	0.68	0.8	0.72	0.96	0.7325	0.896875	0.0883331
ENSG00000153310.19	FAM49B	0.61	0.84	0.64	0.85	0.7	0.78	0.73	0.84	0.65	0.89	0.67	0.86	0.6	0.85	0.66	0.74	0.6	0.68	0.64	0.73	0.68	0.74	0.61	0.63	0.59	0.8	0.66	0.92	0.58	0.78	0.63	0.89	0.640625	0.80125	0.0883419
ENSG00000100575.13	TIMM9	0.54	0.69	0.65	0.7	0.74	0.65	0.62	0.71	0.67	0.66	0.67	0.76	0.66	0.9	0.75	0.68	0.66	0.73	0.55	0.73	0.7	0.71	0.71	0.69	0.55	0.65	0.65	0.75	0.59	0.75	0.65	0.82	0.6475	0.72375	0.0883441
ENSG00000161526.14	SAP30BP	0.61	0.63	0.63	0.57	0.7	0.59	0.7	0.61	0.71	0.64	0.66	0.68	0.57	0.81	0.67	0.59	0.61	0.67	0.63	0.57	0.73	0.68	0.65	0.62	0.49	0.57	0.65	0.66	0.63	0.51	0.68	0.69	0.645	0.630625	0.0883508
ENSG00000099940.11	SNAP29	0.68	0.87	0.67	0.76	0.73	0.86	0.74	0.75	0.66	0.91	0.64	0.77	0.58	0.91	0.68	0.81	0.72	0.86	0.56	0.71	0.7	0.9	0.64	0.83	0.58	0.71	0.66	0.92	0.57	0.85	0.64	0.88	0.653125	0.83125	0.0883596
ENSG00000121940.15	CLCC1	0.66	0.71	0.63	0.67	0.73	0.69	0.62	0.69	0.68	0.59	0.64	0.61	0.47	0.71	0.67	0.66	0.73	0.75	0.53	0.63	0.71	0.74	0.67	0.68	0.57	0.66	0.66	0.71	0.48	0.64	0.63	0.68	0.63	0.67625	0.0883795
ENSG00000049656.13	CLPTM1L	0.73	0.82	0.72	0.87	0.8	0.86	0.78	0.9	0.77	0.88	0.78	0.85	0.63	0.93	0.83	0.79	0.68	0.78	0.57	0.77	0.79	0.86	0.75	0.89	0.63	0.8	0.74	0.85	0.62	0.77	0.76	0.9	0.72375	0.845	0.0883795
ENSG00000138303.17	ASCC1	0.6	0.87	0.69	0.74	0.72	0.71	0.7	0.74	0.7	0.72	0.71	0.72	0.67	0.88	0.67	0.74	0.61	0.79	0.59	0.73	0.79	0.73	0.68	0.74	0.6	0.61	0.71	0.85	0.59	0.73	0.65	0.85	0.6675	0.759375	0.0883861
ENSG00000122359.17	ANXA11	0.57	0.76	0.56	0.77	0.64	0.81	0.61	0.85	0.55	0.74	0.62	0.76	0.45	0.75	0.67	0.72	0.67	0.7	0.55	0.6	0.65	0.78	0.59	0.71	0.5	0.83	0.59	0.81	0.57	0.66	0.69	0.79	0.5925	0.7525	0.0883883
ENSG00000103512.14	NOMO1	0.74	0.73	0.67	0.77	0.75	0.82	0.78	0.86	0.72	0.84	0.72	0.77	0.54	0.82	0.77	0.72	0.64	0.78	0.64	0.71	0.76	0.84	0.71	0.81	0.62	0.8	0.67	0.78	0.52	0.73	0.63	0.83	0.68	0.788125	0.0884038
ENSG00000046651.14	OFD1	0.68	0.55	0.65	0.57	0.7	0.59	0.64	0.64	0.71	0.53	0.69	0.59	0.53	0.7	0.74	0.5	0.72	0.69	0.59	0.62	0.72	0.71	0.66	0.56	0.58	0.56	0.72	0.67	0.59	0.52	0.71	0.64	0.664375	0.6025	0.0884215
ENSG00000121774.17	KHDRBS1	0.64	0.92	0.68	0.9	0.72	0.91	0.73	0.93	0.7	0.9	0.73	0.88	0.61	0.86	0.61	0.84	0.59	0.91	0.71	0.66	0.75	0.9	0.69	0.91	0.57	0.89	0.62	0.9	0.66	0.75	0.67	0.94	0.6675	0.875	0.0884237
ENSG00000166710.18	B2M	0.4	0.86	0.49	0.85	0.59	0.87	0.44	0.9	0.59	0.89	0.49	0.85	0.49	0.86	0.56	0.88	0.48	0.83	0.33	0.7	0.54	0.87	0.46	0.88	0.52	0.93	0.52	0.82	0.41	0.76	0.57	0.88	0.4925	0.851875	0.0884392
ENSG00000119421.6	NDUFA8	0.49	0.77	0.56	0.77	0.66	0.79	0.53	0.78	0.64	0.82	0.56	0.79	0.54	0.89	0.57	0.84	0.57	0.78	0.49	0.6	0.64	0.82	0.48	0.84	0.42	0.79	0.62	0.79	0.53	0.74	0.59	0.85	0.555625	0.79125	0.088448
ENSG00000197081.13	IGF2R	0.69	0.82	0.67	0.78	0.76	0.8	0.8	0.84	0.69	0.87	0.74	0.82	0.48	0.86	0.71	0.72	0.71	0.8	0.63	0.75	0.7	0.86	0.65	0.85	0.62	0.72	0.68	0.82	0.57	0.73	0.71	0.83	0.675625	0.804375	0.0884546
ENSG00000168872.16	DDX19A	0.66	0.84	0.64	0.81	0.68	0.7	0.63	0.77	0.64	0.73	0.57	0.75	0.5	0.81	0.66	0.75	0.63	0.86	0.65	0.59	0.67	0.78	0.63	0.68	0.58	0.64	0.66	0.85	0.55	0.68	0.62	0.75	0.623125	0.749375	0.0884723
ENSG00000150768.15	DLAT	0.79	0.85	0.79	0.74	0.82	0.85	0.82	0.83	0.83	0.85	0.76	0.76	0.68	0.88	0.76	0.78	0.73	0.84	0.72	0.71	0.83	0.86	0.76	0.8	0.69	0.66	0.82	0.91	0.68	0.79	0.66	0.9	0.75875	0.813125	0.088501
ENSG00000196683.10	TOMM7	0.29	0.66	0.28	0.74	0.47	0.78	0.3	0.78	0.4	0.77	0.31	0.76	0.39	0.78	0.37	0.8	0.46	0.75	0.39	0.54	0.39	0.82	0.36	0.71	0.31	0.81	0.36	0.7	0.27	0.71	0.36	0.75	0.356875	0.74125	0.088501
ENSG00000169045.17	HNRNPH1	0.73	0.67	0.74	0.51	0.73	0.53	0.74	0.64	0.76	0.64	0.77	0.67	0.6	0.66	0.73	0.51	0.75	0.65	0.68	0.74	0.76	0.68	0.74	0.54	0.61	0.72	0.72	0.55	0.67	0.58	0.78	0.66	0.719375	0.621875	0.0885076
ENSG00000008869.11	HEATR5B	0.76	0.69	0.73	0.59	0.79	0.65	0.83	0.62	0.79	0.66	0.76	0.71	0.69	0.78	0.84	0.55	0.71	0.61	0.73	0.76	0.83	0.77	0.77	0.6	0.68	0.55	0.79	0.68	0.69	0.62	0.82	0.72	0.763125	0.66	0.0885098
ENSG00000143158.10	MPC2	0.5	0.84	0.59	0.83	0.67	0.91	0.61	0.88	0.71	0.86	0.52	0.87	0.61	0.8	0.59	0.75	0.61	0.84	0.45	0.66	0.63	0.85	0.59	0.85	0.55	0.84	0.58	0.88	0.49	0.76	0.56	0.88	0.57875	0.83125	0.088512
ENSG00000167085.11	PHB	0.5	0.86	0.55	0.87	0.7	0.87	0.54	0.88	0.68	0.87	0.64	0.83	0.53	0.91	0.65	0.89	0.53	0.85	0.54	0.7	0.66	0.86	0.54	0.91	0.44	0.83	0.62	0.86	0.53	0.77	0.57	0.92	0.57625	0.855	0.0885208
ENSG00000151445.15	VIPAS39	0.53	0.69	0.57	0.65	0.69	0.59	0.64	0.63	0.64	0.67	0.59	0.72	0.65	0.77	0.65	0.65	0.65	0.71	0.5	0.61	0.74	0.71	0.54	0.65	0.51	0.61	0.62	0.73	0.48	0.6	0.6	0.73	0.6	0.67	0.0885297
ENSG00000185104.19	FAF1	0.36	0.85	0.45	0.86	0.55	0.9	0.48	0.96	0.49	0.9	0.51	0.84	0.47	0.86	0.53	0.85	0.49	0.83	0.5	0.64	0.54	0.86	0.46	0.87	0.4	0.84	0.48	0.93	0.48	0.72	0.47	0.92	0.47875	0.851875	0.0885363
ENSG00000120699.12	EXOSC8	0.49	0.82	0.53	0.83	0.59	0.85	0.59	0.75	0.67	0.79	0.61	0.73	0.61	0.78	0.64	0.7	0.61	0.81	0.53	0.64	0.65	0.78	0.57	0.75	0.48	0.7	0.62	0.85	0.57	0.6	0.61	0.82	0.585625	0.7625	0.0885627
ENSG00000103342.12	GSPT1	0.76	0.89	0.78	0.87	0.77	0.9	0.88	0.89	0.81	0.88	0.83	0.87	0.61	0.89	0.74	0.85	0.8	0.88	0.71	0.74	0.76	0.86	0.75	0.88	0.68	0.66	0.77	0.93	0.73	0.84	0.73	0.91	0.756875	0.85875	0.0885716
ENSG00000197111.15	PCBP2	0.57	0.83	0.57	0.82	0.67	0.88	0.66	0.87	0.64	0.84	0.59	0.79	0.56	0.81	0.6	0.79	0.6	0.83	0.63	0.55	0.63	0.83	0.55	0.83	0.59	0.89	0.6	0.86	0.5	0.79	0.5	0.83	0.59125	0.815	0.0885914
ENSG00000100129.17	EIF3L	0.56	0.87	0.53	0.9	0.63	0.89	0.58	0.88	0.6	0.88	0.59	0.83	0.59	0.85	0.61	0.86	0.53	0.88	0.58	0.58	0.65	0.86	0.57	0.85	0.53	0.92	0.55	0.91	0.48	0.79	0.51	0.9	0.568125	0.853125	0.0885958
ENSG00000111670.15	GNPTAB	0.83	0.88	0.73	0.84	0.81	0.85	0.85	0.82	0.79	0.89	0.77	0.86	0.57	0.85	0.76	0.8	0.72	0.86	0.75	0.74	0.76	0.86	0.76	0.88	0.7	0.66	0.77	0.87	0.66	0.75	0.76	0.85	0.749375	0.82875	0.0886245
ENSG00000100401.19	RANGAP1	0.68	0.74	0.59	0.69	0.73	0.68	0.64	0.8	0.68	0.72	0.69	0.74	0.47	0.85	0.67	0.7	0.65	0.8	0.47	0.73	0.71	0.72	0.67	0.76	0.56	0.69	0.64	0.8	0.58	0.71	0.66	0.77	0.630625	0.74375	0.088695
ENSG00000020426.10	MNAT1	0.43	0.74	0.44	0.65	0.58	0.64	0.63	0.76	0.57	0.73	0.53	0.71	0.53	0.78	0.55	0.61	0.58	0.66	0.53	0.57	0.6	0.69	0.47	0.65	0.44	0.62	0.58	0.79	0.52	0.66	0.5	0.79	0.53	0.690625	0.0887038
ENSG00000130856.16	ZNF236	0.61	0.61	0.63	0.63	0.75	0.65	0.71	0.58	0.67	0.73	0.76	0.72	0.55	0.79	0.61	0.56	0.67	0.65	0.65	0.7	0.71	0.73	0.66	0.7	0.55	0.64	0.67	0.71	0.61	0.69	0.67	0.8	0.655	0.680625	0.0887038
ENSG00000150459.12	SAP18	0.5	0.89	0.54	0.9	0.7	0.91	0.58	0.85	0.64	0.91	0.6	0.93	0.55	0.91	0.66	0.85	0.55	0.85	0.43	0.78	0.61	0.89	0.49	0.95	0.56	0.72	0.61	0.9	0.52	0.85	0.61	0.95	0.571875	0.8775	0.0887214
ENSG00000005175.9	RPAP3	0.73	0.84	0.69	0.76	0.8	0.78	0.73	0.77	0.76	0.8	0.7	0.75	0.64	0.8	0.75	0.75	0.7	0.73	0.74	0.64	0.74	0.77	0.7	0.74	0.66	0.55	0.75	0.88	0.64	0.67	0.71	0.83	0.715	0.75375	0.0887324
ENSG00000124767.6	GLO1	0.73	0.91	0.74	0.92	0.86	0.93	0.8	0.92	0.83	0.96	0.84	0.93	0.72	0.88	0.77	0.89	0.65	0.97	0.69	0.79	0.86	0.89	0.76	0.96	0.78	0.76	0.78	0.96	0.64	0.86	0.71	0.96	0.76	0.905625	0.088739
ENSG00000068796.16	KIF2A	0.76	0.8	0.77	0.73	0.85	0.7	0.79	0.73	0.78	0.76	0.76	0.77	0.69	0.81	0.77	0.59	0.79	0.64	0.7	0.71	0.81	0.75	0.79	0.69	0.66	0.56	0.81	0.79	0.67	0.71	0.76	0.81	0.76	0.721875	0.0887566
ENSG00000182718.16	ANXA2	0.5	0.85	0.64	0.92	0.7	0.91	0.7	0.9	0.69	0.93	0.64	0.89	0.59	0.91	0.63	0.88	0.51	0.9	0.55	0.69	0.66	0.87	0.58	0.93	0.54	0.91	0.63	0.93	0.52	0.87	0.66	0.97	0.60875	0.89125	0.088794
ENSG00000143222.11	UFC1	0.45	0.86	0.48	0.88	0.63	0.87	0.5	0.82	0.58	0.87	0.5	0.87	0.48	0.87	0.63	0.84	0.55	0.83	0.42	0.64	0.59	0.88	0.49	0.84	0.46	0.86	0.52	0.9	0.44	0.8	0.6	0.9	0.52	0.845625	0.0888094
ENSG00000140307.10	GTF2A2	0.4	0.87	0.55	0.84	0.64	0.77	0.55	0.83	0.58	0.85	0.59	0.84	0.57	0.89	0.55	0.87	0.43	0.91	0.47	0.71	0.64	0.86	0.59	0.87	0.53	0.74	0.52	0.91	0.59	0.82	0.47	0.92	0.541875	0.84375	0.0888182
ENSG00000166986.14	MARS	0.68	0.87	0.69	0.83	0.76	0.85	0.77	0.79	0.79	0.78	0.86	0.82	0.7	0.84	0.77	0.73	0.62	0.84	0.62	0.75	0.8	0.85	0.73	0.69	0.64	0.68	0.72	0.86	0.67	0.74	0.75	0.82	0.723125	0.79625	0.0888534
ENSG00000129559.12	NEDD8	0.42	0.78	0.54	0.74	0.62	0.79	0.49	0.77	0.61	0.83	0.58	0.8	0.48	0.85	0.57	0.79	0.55	0.77	0.58	0.57	0.55	0.8	0.49	0.77	0.41	0.81	0.57	0.75	0.48	0.68	0.5	0.83	0.5275	0.770625	0.0888797
ENSG00000171497.4	PPID	0.58	0.82	0.6	0.81	0.76	0.83	0.68	0.8	0.69	0.87	0.61	0.72	0.57	0.84	0.68	0.81	0.62	0.83	0.63	0.6	0.66	0.87	0.65	0.75	0.6	0.73	0.61	0.89	0.59	0.73	0.72	0.85	0.640625	0.796875	0.0888951
ENSG00000057757.9	PITHD1	0.75	0.77	0.75	0.7	0.86	0.59	0.8	0.7	0.81	0.73	0.74	0.79	0.64	0.88	0.74	0.73	0.72	0.77	0.72	0.68	0.82	0.72	0.76	0.65	0.67	0.62	0.77	0.78	0.73	0.67	0.7	0.78	0.74875	0.7225	0.0889083
ENSG00000198818.9	SFT2D1	0.67	0.77	0.71	0.81	0.78	0.89	0.66	0.85	0.75	0.84	0.67	0.8	0.68	0.83	0.81	0.77	0.67	0.83	0.63	0.64	0.79	0.84	0.68	0.72	0.69	0.75	0.68	0.87	0.57	0.71	0.75	0.85	0.699375	0.798125	0.0889303
ENSG00000142864.14	SERBP1	0.63	0.85	0.59	0.83	0.68	0.74	0.68	0.86	0.7	0.84	0.65	0.81	0.49	0.81	0.56	0.83	0.72	0.86	0.59	0.62	0.67	0.84	0.68	0.86	0.63	0.76	0.62	0.88	0.61	0.71	0.56	0.84	0.62875	0.80875	0.0889347
ENSG00000043514.16	TRIT1	0.57	0.67	0.62	0.65	0.59	0.6	0.64	0.71	0.66	0.69	0.65	0.63	0.61	0.71	0.57	0.57	0.61	0.71	0.75	0.53	0.64	0.76	0.63	0.52	0.5	0.64	0.62	0.72	0.59	0.54	0.65	0.69	0.61875	0.64625	0.0889347
ENSG00000025772.7	TOMM34	0.46	0.86	0.54	0.83	0.69	0.84	0.54	0.77	0.67	0.88	0.63	0.8	0.61	0.9	0.59	0.8	0.62	0.88	0.54	0.66	0.67	0.89	0.58	0.76	0.52	0.81	0.63	0.89	0.58	0.78	0.65	0.91	0.595	0.82875	0.0889435
ENSG00000159720.11	ATP6V0D1	0.71	0.8	0.64	0.91	0.76	0.89	0.71	0.86	0.75	0.9	0.7	0.88	0.65	0.92	0.76	0.87	0.65	0.81	0.59	0.75	0.81	0.9	0.63	0.9	0.64	0.72	0.61	0.88	0.58	0.89	0.69	0.95	0.68	0.864375	0.08895
ENSG00000196914.8	ARHGEF12	0.79	0.89	0.75	0.83	0.79	0.87	0.84	0.87	0.78	0.88	0.79	0.83	0.54	0.83	0.72	0.8	0.8	0.87	0.71	0.73	0.76	0.84	0.73	0.88	0.69	0.78	0.75	0.89	0.63	0.7	0.73	0.84	0.7375	0.833125	0.0889676
ENSG00000068878.14	PSME4	0.76	0.77	0.75	0.73	0.77	0.68	0.86	0.76	0.79	0.76	0.87	0.75	0.54	0.76	0.73	0.69	0.75	0.78	0.78	0.73	0.73	0.77	0.77	0.75	0.64	0.69	0.78	0.81	0.65	0.7	0.84	0.77	0.750625	0.74375	0.0889764
ENSG00000048991.16	R3HDM1	0.64	0.85	0.66	0.83	0.7	0.79	0.67	0.91	0.64	0.82	0.7	0.79	0.5	0.78	0.63	0.76	0.69	0.86	0.55	0.62	0.64	0.82	0.62	0.86	0.56	0.88	0.61	0.87	0.54	0.72	0.64	0.81	0.624375	0.810625	0.088983
ENSG00000005801.17	ZNF195	0.55	0.53	0.53	0.41	0.63	0.52	0.56	0.55	0.59	0.63	0.58	0.52	0.62	0.64	0.48	0.54	0.68	0.62	0.59	0.51	0.68	0.64	0.63	0.45	0.49	0.61	0.62	0.44	0.57	0.54	0.6	0.57	0.5875	0.545	0.0889874
ENSG00000179218.13	CALR	0.68	0.85	0.63	0.83	0.73	0.88	0.71	0.88	0.71	0.91	0.62	0.81	0.49	0.88	0.67	0.85	0.61	0.88	0.58	0.79	0.77	0.9	0.7	0.93	0.68	0.69	0.64	0.85	0.59	0.75	0.65	0.86	0.65375	0.84625	0.0890049
ENSG00000110619.17	CARS	0.63	0.83	0.67	0.79	0.76	0.76	0.78	0.78	0.75	0.81	0.79	0.83	0.63	0.87	0.71	0.76	0.58	0.82	0.54	0.75	0.77	0.81	0.67	0.72	0.62	0.66	0.69	0.84	0.64	0.74	0.7	0.84	0.683125	0.788125	0.0890181
ENSG00000162869.15	PPP1R21	0.59	0.7	0.62	0.61	0.76	0.68	0.6	0.69	0.71	0.7	0.67	0.67	0.56	0.78	0.69	0.62	0.63	0.75	0.53	0.67	0.73	0.73	0.64	0.67	0.52	0.68	0.77	0.65	0.55	0.63	0.67	0.73	0.64	0.685	0.0890225
ENSG00000204628.11	RACK1	0.37	0.85	0.42	0.91	0.55	0.9	0.43	0.88	0.53	0.9	0.55	0.87	0.49	0.89	0.55	0.84	0.47	0.82	0.55	0.62	0.5	0.89	0.46	0.89	0.44	0.92	0.49	0.91	0.45	0.79	0.45	0.91	0.48125	0.861875	0.0890291
ENSG00000003393.14	ALS2	0.72	0.68	0.7	0.63	0.76	0.58	0.81	0.63	0.8	0.72	0.8	0.69	0.64	0.79	0.74	0.6	0.73	0.73	0.72	0.8	0.77	0.74	0.73	0.63	0.63	0.56	0.75	0.77	0.72	0.66	0.81	0.73	0.739375	0.68375	0.0890466
ENSG00000185515.14	BRCC3	0.59	0.8	0.63	0.82	0.68	0.82	0.66	0.75	0.64	0.83	0.64	0.77	0.45	0.85	0.66	0.75	0.68	0.8	0.66	0.6	0.69	0.82	0.63	0.8	0.57	0.67	0.66	0.86	0.6	0.71	0.63	0.85	0.629375	0.78125	0.0890466
ENSG00000162769.12	FLVCR1	0.76	0.63	0.63	0.69	0.7	0.73	0.7	0.64	0.69	0.74	0.69	0.72	0.55	0.71	0.8	0.61	0.77	0.58	0.63	0.7	0.7	0.71	0.69	0.69	0.66	0.49	0.75	0.74	0.63	0.67	0.68	0.7	0.689375	0.671875	0.0890707
ENSG00000140395.8	WDR61	0.55	0.59	0.63	0.61	0.71	0.68	0.58	0.69	0.73	0.71	0.61	0.69	0.59	0.74	0.63	0.61	0.64	0.66	0.45	0.54	0.69	0.69	0.62	0.66	0.51	0.72	0.63	0.69	0.59	0.57	0.67	0.69	0.614375	0.65875	0.0890817
ENSG00000189043.9	NDUFA4	0.29	0.78	0.33	0.86	0.54	0.86	0.39	0.85	0.45	0.9	0.35	0.93	0.45	0.84	0.43	0.87	0.39	0.77	0.31	0.68	0.44	0.88	0.36	0.8	0.33	0.89	0.44	0.81	0.35	0.74	0.39	0.82	0.39	0.83	0.0890926
ENSG00000265491.4	RNF115	0.75	0.62	0.62	0.58	0.66	0.62	0.72	0.69	0.73	0.7	0.68	0.66	0.53	0.79	0.7	0.55	0.68	0.64	0.72	0.58	0.72	0.73	0.62	0.64	0.56	0.62	0.67	0.65	0.58	0.54	0.68	0.66	0.66375	0.641875	0.0890992
ENSG00000128513.14	POT1	0.54	0.85	0.63	0.72	0.64	0.82	0.72	0.79	0.72	0.79	0.65	0.69	0.69	0.77	0.59	0.63	0.68	0.74	0.68	0.62	0.68	0.76	0.63	0.76	0.54	0.66	0.66	0.85	0.57	0.68	0.65	0.79	0.641875	0.745	0.089108
ENSG00000175193.13	PARL	0.48	0.79	0.55	0.82	0.57	0.74	0.58	0.73	0.67	0.81	0.56	0.85	0.55	0.9	0.51	0.75	0.52	0.77	0.5	0.61	0.64	0.76	0.59	0.78	0.48	0.8	0.6	0.84	0.46	0.72	0.47	0.86	0.545625	0.783125	0.0891409
ENSG00000143727.15	ACP1	0.51	0.84	0.56	0.85	0.61	0.84	0.59	0.75	0.66	0.82	0.59	0.86	0.56	0.72	0.63	0.71	0.56	0.86	0.63	0.56	0.66	0.78	0.61	0.81	0.6	0.66	0.61	0.8	0.63	0.75	0.65	0.81	0.60375	0.77625	0.0891452
ENSG00000204842.15	ATXN2	0.56	0.6	0.62	0.47	0.62	0.56	0.62	0.69	0.63	0.58	0.69	0.61	0.55	0.76	0.61	0.53	0.63	0.68	0.6	0.64	0.65	0.72	0.61	0.51	0.51	0.63	0.59	0.68	0.56	0.54	0.65	0.65	0.60625	0.615625	0.0891518
ENSG00000104872.10	PIH1D1	0.52	0.66	0.57	0.67	0.76	0.73	0.52	0.73	0.6	0.74	0.63	0.75	0.51	0.81	0.65	0.7	0.66	0.68	0.52	0.61	0.62	0.77	0.57	0.65	0.5	0.76	0.63	0.62	0.53	0.64	0.58	0.75	0.585625	0.704375	0.0891584
ENSG00000180228.12	PRKRA	0.66	0.78	0.69	0.8	0.7	0.87	0.68	0.84	0.77	0.8	0.72	0.8	0.68	0.82	0.74	0.76	0.68	0.83	0.52	0.59	0.79	0.83	0.73	0.79	0.62	0.83	0.68	0.85	0.61	0.74	0.73	0.83	0.6875	0.7975	0.0891628
ENSG00000102081.14	FMR1	0.67	0.85	0.61	0.71	0.72	0.84	0.66	0.74	0.69	0.87	0.63	0.78	0.51	0.8	0.7	0.77	0.73	0.8	0.56	0.68	0.7	0.83	0.63	0.83	0.6	0.66	0.67	0.88	0.58	0.7	0.68	0.81	0.64625	0.784375	0.0892219
ENSG00000158864.12	NDUFS2	0.62	0.75	0.62	0.72	0.74	0.81	0.62	0.8	0.69	0.78	0.69	0.79	0.54	0.83	0.7	0.76	0.65	0.77	0.56	0.59	0.67	0.81	0.61	0.76	0.52	0.82	0.64	0.78	0.55	0.64	0.68	0.83	0.63125	0.765	0.0892241
ENSG00000160124.9	CCDC58	0.51	0.81	0.65	0.77	0.74	0.75	0.62	0.75	0.67	0.76	0.72	0.7	0.63	0.89	0.69	0.74	0.64	0.76	0.55	0.77	0.71	0.8	0.67	0.68	0.59	0.66	0.65	0.85	0.69	0.67	0.7	0.87	0.651875	0.764375	0.089246
ENSG00000084754.11	HADHA	0.57	0.89	0.6	0.93	0.74	0.91	0.68	0.94	0.7	0.91	0.7	0.89	0.58	0.86	0.69	0.88	0.58	0.88	0.61	0.68	0.69	0.89	0.62	0.95	0.59	0.91	0.68	0.93	0.53	0.81	0.53	0.9	0.630625	0.885	0.0892657
ENSG00000124333.15	VAMP7	0.74	0.9	0.72	0.89	0.8	0.91	0.87	0.84	0.83	0.86	0.75	0.84	0.73	0.88	0.75	0.82	0.7	0.97	0.74	0.68	0.81	0.88	0.74	0.89	0.71	0.75	0.78	0.93	0.62	0.79	0.73	0.9	0.75125	0.858125	0.0893794
ENSG00000155906.17	RMND1	0.4	0.66	0.47	0.61	0.57	0.68	0.58	0.6	0.53	0.72	0.48	0.66	0.5	0.77	0.53	0.65	0.49	0.8	0.49	0.51	0.56	0.73	0.45	0.63	0.39	0.61	0.51	0.71	0.45	0.6	0.56	0.68	0.4975	0.66375	0.089399
ENSG00000054118.14	THRAP3	0.79	0.76	0.7	0.74	0.76	0.77	0.9	0.87	0.81	0.83	0.86	0.76	0.57	0.85	0.74	0.81	0.76	0.77	0.78	0.78	0.78	0.83	0.79	0.76	0.66	0.72	0.74	0.84	0.7	0.68	0.78	0.78	0.7575	0.784375	0.0894056
ENSG00000109917.10	ZPR1	0.61	0.78	0.59	0.64	0.62	0.76	0.59	0.65	0.69	0.78	0.64	0.72	0.44	0.78	0.68	0.68	0.63	0.73	0.61	0.59	0.59	0.77	0.66	0.71	0.61	0.58	0.59	0.81	0.6	0.72	0.53	0.78	0.605	0.7175	0.0894078
ENSG00000102144.14	PGK1	0.53	0.87	0.56	0.89	0.66	0.88	0.51	0.87	0.63	0.89	0.57	0.84	0.49	0.82	0.61	0.79	0.53	0.88	0.56	0.63	0.66	0.84	0.62	0.89	0.56	0.9	0.61	0.88	0.43	0.78	0.57	0.88	0.56875	0.845625	0.0894318
ENSG00000160710.16	ADAR	0.83	0.92	0.76	0.87	0.89	0.93	0.83	0.88	0.81	0.94	0.8	0.84	0.63	0.9	0.86	0.84	0.81	0.84	0.68	0.79	0.86	0.92	0.76	0.89	0.77	0.73	0.77	0.94	0.67	0.87	0.79	0.92	0.7825	0.87625	0.0894689
ENSG00000145414.8	NAF1	0.61	0.71	0.57	0.52	0.7	0.64	0.64	0.59	0.65	0.63	0.62	0.59	0.56	0.67	0.69	0.51	0.67	0.7	0.64	0.57	0.62	0.66	0.61	0.51	0.61	0.48	0.62	0.72	0.6	0.5	0.71	0.67	0.6325	0.604375	0.0894755
ENSG00000091542.8	ALKBH5	0.94	0.91	0.94	0.77	1	0.8	0.97	0.86	1	0.93	0.96	0.85	0.81	0.96	1	0.82	0.83	0.84	0.91	0.86	0.96	0.94	0.99	0.83	0.9	0.74	0.93	0.95	0.81	0.9	0.9	0.92	0.928125	0.8675	0.0894929
ENSG00000122674.11	CCZ1	0.62	0.73	0.65	0.75	0.66	0.82	0.67	0.8	0.69	0.85	0.66	0.75	0.62	0.81	0.7	0.67	0.63	0.82	0.58	0.68	0.76	0.82	0.61	0.73	0.59	0.73	0.65	0.85	0.55	0.67	0.5	0.64	0.63375	0.7575	0.0895387
ENSG00000113761.11	ZNF346	0.69	0.54	0.67	0.48	0.75	0.53	0.7	0.63	0.66	0.52	0.67	0.58	0.55	0.6	0.7	0.53	0.73	0.66	0.56	0.53	0.72	0.69	0.67	0.58	0.63	0.59	0.75	0.48	0.52	0.57	0.71	0.51	0.6675	0.56375	0.0895387
ENSG00000116459.10	ATP5PB	0.46	0.88	0.55	0.9	0.64	0.9	0.56	0.9	0.67	0.93	0.59	0.89	0.58	0.87	0.55	0.86	0.52	0.91	0.56	0.61	0.64	0.85	0.59	0.92	0.55	0.92	0.62	0.91	0.52	0.84	0.52	0.89	0.57	0.87375	0.0895736
ENSG00000136243.16	NUPL2	0.56	0.55	0.58	0.55	0.64	0.6	0.66	0.65	0.66	0.65	0.57	0.6	0.6	0.76	0.52	0.62	0.76	0.64	0.55	0.53	0.74	0.67	0.64	0.6	0.58	0.55	0.65	0.6	0.52	0.58	0.66	0.68	0.618125	0.614375	0.0895954
ENSG00000186908.14	ZDHHC17	0.72	0.74	0.69	0.61	0.74	0.6	0.79	0.59	0.79	0.7	0.78	0.7	0.71	0.76	0.73	0.59	0.72	0.67	0.81	0.63	0.79	0.76	0.7	0.61	0.65	0.53	0.75	0.79	0.7	0.58	0.78	0.75	0.740625	0.663125	0.0895954
ENSG00000108829.9	LRRC59	0.67	0.91	0.67	0.89	0.77	0.86	0.69	0.67	0.78	0.88	0.76	0.87	0.55	0.91	0.71	0.84	0.7	0.9	0.65	0.79	0.7	0.89	0.71	0.93	0.66	0.76	0.73	0.94	0.63	0.88	0.72	0.95	0.69375	0.866875	0.0896238
ENSG00000166575.16	TMEM135	0.66	0.84	0.71	0.79	0.73	0.81	0.78	0.75	0.73	0.85	0.76	0.76	0.65	0.81	0.76	0.64	0.71	0.63	0.74	0.72	0.79	0.81	0.68	0.74	0.67	0.56	0.74	0.76	0.69	0.66	0.72	0.77	0.72	0.74375	0.0896434
ENSG00000153015.15	CWC27	0.55	0.85	0.56	0.83	0.7	0.87	0.69	0.85	0.63	0.87	0.62	0.9	0.42	0.88	0.68	0.84	0.58	0.79	0.56	0.7	0.6	0.88	0.57	0.9	0.56	0.73	0.6	0.88	0.57	0.73	0.63	0.86	0.595	0.835	0.0896521
ENSG00000197713.14	RPE	0.65	0.69	0.66	0.71	0.75	0.69	0.69	0.56	0.74	0.57	0.7	0.59	0.53	0.67	0.64	0.63	0.79	0.68	0.67	0.47	0.7	0.69	0.73	0.64	0.66	0.59	0.71	0.74	0.66	0.58	0.71	0.7	0.686875	0.6375	0.0896674
ENSG00000182903.15	ZNF721	0.65	0.49	0.52	0.44	0.61	0.55	0.68	0.56	0.67	0.53	0.63	0.54	0.52	0.53	0.59	0.4	0.72	0.64	0.76	0.54	0.66	0.59	0.63	0.52	0.58	0.57	0.65	0.45	0.54	0.46	0.66	0.45	0.629375	0.51625	0.0896761
ENSG00000175334.7	BANF1	0.56	0.83	0.57	0.88	0.78	0.86	0.54	0.88	0.65	0.93	0.69	0.89	0.55	0.93	0.71	0.87	0.51	0.91	0.54	0.75	0.65	0.9	0.57	0.87	0.49	0.89	0.61	0.9	0.63	0.8	0.62	0.94	0.604375	0.876875	0.0897
ENSG00000165526.8	RPUSD4	0.61	0.59	0.6	0.61	0.72	0.52	0.66	0.7	0.68	0.75	0.71	0.67	0.49	0.64	0.71	0.68	0.67	0.69	0.68	0.56	0.67	0.62	0.71	0.6	0.66	0.52	0.71	0.62	0.57	0.64	0.65	0.74	0.65625	0.634375	0.0897109
ENSG00000198836.9	OPA1	0.66	0.83	0.7	0.8	0.74	0.79	0.78	0.81	0.74	0.81	0.76	0.77	0.63	0.75	0.65	0.68	0.74	0.88	0.75	0.63	0.76	0.83	0.71	0.76	0.61	0.73	0.74	0.88	0.67	0.62	0.71	0.81	0.709375	0.77375	0.0897457
ENSG00000115760.14	BIRC6	0.77	0.75	0.78	0.64	0.82	0.64	0.89	0.68	0.81	0.7	0.85	0.7	0.67	0.79	0.79	0.56	0.81	0.7	0.78	0.79	0.8	0.74	0.78	0.67	0.7	0.55	0.81	0.75	0.7	0.64	0.84	0.76	0.7875	0.69125	0.0897479
ENSG00000162368.13	CMPK1	0.79	0.85	0.77	0.9	0.77	0.92	0.76	0.97	0.73	0.92	0.74	0.84	0.62	0.87	0.8	0.84	0.72	0.93	0.65	0.7	0.77	0.89	0.7	0.91	0.68	0.9	0.77	0.94	0.58	0.79	0.66	0.92	0.719375	0.880625	0.0897871
ENSG00000204138.12	PHACTR4	0.86	0.61	0.79	0.6	0.86	0.59	0.85	0.61	0.75	0.65	0.83	0.73	0.68	0.79	0.74	0.62	0.75	0.72	0.71	0.71	0.77	0.69	0.74	0.63	0.71	0.52	0.77	0.71	0.68	0.71	0.8	0.74	0.768125	0.664375	0.0898045
ENSG00000103363.14	ELOB	0.36	0.7	0.4	0.72	0.55	0.73	0.41	0.81	0.46	0.74	0.41	0.8	0.29	0.71	0.46	0.75	0.41	0.7	0.4	0.59	0.35	0.8	0.34	0.68	0.32	0.77	0.52	0.65	0.42	0.63	0.41	0.76	0.406875	0.72125	0.0898327
ENSG00000126746.17	ZNF384	0.7	0.57	0.66	0.59	0.73	0.48	0.72	0.61	0.69	0.67	0.75	0.66	0.63	0.78	0.76	0.52	0.7	0.61	0.76	0.75	0.72	0.72	0.72	0.62	0.65	0.56	0.7	0.64	0.65	0.71	0.75	0.7	0.705625	0.636875	0.0898393
ENSG00000077549.17	CAPZB	0.63	0.86	0.56	0.91	0.7	0.9	0.62	0.93	0.63	0.92	0.64	0.89	0.53	0.9	0.67	0.86	0.57	0.86	0.51	0.66	0.67	0.88	0.58	0.91	0.52	0.95	0.6	0.87	0.53	0.77	0.64	0.94	0.6	0.875625	0.0898588
ENSG00000138071.13	ACTR2	0.87	0.89	0.84	0.9	0.9	0.92	0.85	0.94	0.85	0.93	0.82	0.89	0.62	0.89	0.81	0.87	0.83	0.93	0.68	0.72	0.85	0.89	0.8	0.92	0.78	0.92	0.82	0.91	0.71	0.79	0.81	0.89	0.8025	0.8875	0.089861
ENSG00000163655.15	GMPS	0.64	0.85	0.64	0.79	0.71	0.73	0.7	0.78	0.67	0.77	0.66	0.76	0.5	0.79	0.65	0.7	0.74	0.72	0.62	0.65	0.68	0.83	0.6	0.72	0.62	0.59	0.67	0.82	0.57	0.7	0.56	0.82	0.639375	0.75125	0.0898849
ENSG00000066651.19	TRMT11	0.6	0.7	0.61	0.66	0.74	0.72	0.72	0.68	0.76	0.68	0.75	0.66	0.65	0.72	0.64	0.52	0.71	0.63	0.67	0.55	0.75	0.75	0.66	0.62	0.59	0.68	0.69	0.73	0.72	0.55	0.73	0.77	0.686875	0.66375	0.0899023
ENSG00000132604.10	TERF2	0.72	0.63	0.72	0.58	0.78	0.56	0.72	0.62	0.73	0.65	0.69	0.58	0.68	0.87	0.76	0.63	0.7	0.72	0.67	0.63	0.79	0.73	0.74	0.61	0.62	0.61	0.74	0.68	0.66	0.66	0.62	0.74	0.70875	0.65625	0.0899132
ENSG00000129515.18	SNX6	0.71	0.89	0.77	0.9	0.8	0.87	0.79	0.78	0.77	0.94	0.79	0.87	0.74	0.89	0.78	0.83	0.66	0.93	0.74	0.71	0.83	0.89	0.72	0.83	0.72	0.64	0.82	0.88	0.71	0.8	0.71	0.88	0.75375	0.845625	0.0899197
ENSG00000186001.13	LRCH3	0.65	0.53	0.63	0.44	0.67	0.52	0.65	0.66	0.65	0.57	0.7	0.59	0.54	0.74	0.62	0.48	0.71	0.6	0.71	0.61	0.68	0.72	0.64	0.53	0.65	0.54	0.66	0.59	0.56	0.6	0.66	0.64	0.64875	0.585	0.0899218
ENSG00000145725.19	PPIP5K2	0.64	0.89	0.64	0.81	0.68	0.75	0.71	0.81	0.69	0.86	0.71	0.76	0.51	0.79	0.59	0.71	0.74	0.83	0.65	0.63	0.68	0.75	0.65	0.81	0.62	0.77	0.68	0.87	0.61	0.63	0.66	0.77	0.65375	0.7775	0.0899566
ENSG00000204619.7	PPP1R11	0.61	0.85	0.62	0.84	0.77	0.83	0.53	0.71	0.68	0.83	0.64	0.76	0.65	0.91	0.66	0.8	0.64	0.86	0.5	0.72	0.75	0.88	0.65	0.83	0.67	0.72	0.65	0.89	0.62	0.75	0.63	0.88	0.641875	0.81625	0.0900759
ENSG00000140694.16	PARN	0.55	0.83	0.57	0.78	0.69	0.79	0.61	0.84	0.6	0.81	0.65	0.76	0.53	0.8	0.61	0.72	0.54	0.83	0.58	0.7	0.66	0.85	0.55	0.72	0.53	0.6	0.59	0.9	0.53	0.72	0.71	0.79	0.59375	0.7775	0.0900954
ENSG00000146414.15	SHPRH	0.7	0.6	0.64	0.52	0.76	0.51	0.78	0.64	0.76	0.58	0.71	0.5	0.58	0.68	0.74	0.49	0.81	0.45	0.73	0.61	0.71	0.67	0.74	0.52	0.67	0.57	0.74	0.61	0.66	0.46	0.77	0.61	0.71875	0.56375	0.0901214
ENSG00000165389.6	SPTSSA	0.76	0.85	0.79	0.8	0.81	0.84	0.8	0.77	0.88	0.85	0.89	0.89	0.7	0.88	0.79	0.81	0.72	0.82	0.78	0.8	0.86	0.85	0.77	0.82	0.73	0.6	0.75	0.89	0.7	0.75	0.74	0.89	0.779375	0.819375	0.0901344
ENSG00000160695.14	VPS11	0.41	0.76	0.53	0.65	0.62	0.75	0.57	0.74	0.61	0.81	0.66	0.76	0.6	0.79	0.6	0.69	0.63	0.77	0.69	0.61	0.66	0.84	0.63	0.69	0.53	0.66	0.54	0.77	0.59	0.7	0.58	0.81	0.590625	0.7375	0.0901366
ENSG00000101752.11	MIB1	0.81	0.86	0.77	0.79	0.81	0.79	0.83	0.79	0.86	0.91	0.84	0.79	0.59	0.86	0.75	0.79	0.86	0.78	0.77	0.7	0.82	0.86	0.81	0.82	0.72	0.81	0.8	0.87	0.68	0.67	0.77	0.81	0.780625	0.80625	0.0901626
ENSG00000007392.16	LUC7L	0.69	0.65	0.67	0.58	0.73	0.6	0.78	0.75	0.75	0.69	0.76	0.7	0.6	0.8	0.7	0.61	0.74	0.68	0.53	0.74	0.78	0.7	0.71	0.61	0.62	0.63	0.71	0.63	0.64	0.65	0.74	0.72	0.696875	0.67125	0.0901799
ENSG00000148843.14	PDCD11	0.75	0.84	0.64	0.78	0.76	0.78	0.79	0.84	0.75	0.82	0.76	0.78	0.49	0.91	0.71	0.8	0.71	0.72	0.59	0.82	0.72	0.84	0.7	0.76	0.62	0.73	0.72	0.82	0.59	0.81	0.72	0.8	0.68875	0.803125	0.0901799
ENSG00000149923.13	PPP4C	0.68	0.79	0.64	0.85	0.84	0.81	0.72	0.85	0.74	0.87	0.67	0.84	0.61	0.88	0.8	0.84	0.66	0.76	0.66	0.68	0.71	0.88	0.65	0.86	0.57	0.83	0.66	0.88	0.72	0.7	0.66	0.9	0.686875	0.82625	0.0901799
ENSG00000047315.15	POLR2B	0.88	0.89	0.85	0.82	0.9	0.66	0.92	0.78	0.87	0.9	0.88	0.83	0.74	0.9	0.84	0.79	0.78	0.84	0.86	0.85	0.88	0.85	0.85	0.76	0.8	0.65	0.87	0.92	0.77	0.81	0.88	0.86	0.848125	0.819375	0.0901864
ENSG00000102710.19	SUPT20H	0.6	0.7	0.67	0.6	0.76	0.61	0.68	0.65	0.78	0.63	0.69	0.68	0.74	0.73	0.73	0.55	0.74	0.6	0.6	0.64	0.78	0.75	0.7	0.6	0.53	0.56	0.71	0.68	0.67	0.59	0.75	0.72	0.695625	0.643125	0.0901864
ENSG00000103495.13	MAZ	0.79	0.87	0.76	0.85	0.96	0.77	0.82	0.86	0.83	0.8	0.84	0.87	0.57	0.86	0.82	0.87	0.75	0.77	0.71	0.82	0.78	0.91	0.78	0.83	0.72	0.87	0.8	0.82	0.7	0.8	0.74	0.9	0.773125	0.841875	0.0902038
ENSG00000101608.12	MYL12A	0.47	0.9	0.6	0.92	0.65	0.88	0.63	0.91	0.65	0.95	0.67	0.91	0.52	0.92	0.66	0.87	0.48	0.92	0.54	0.77	0.66	0.84	0.59	0.89	0.54	0.75	0.63	0.95	0.49	0.91	0.67	0.94	0.590625	0.889375	0.0902038
ENSG00000124207.16	CSE1L	0.7	0.86	0.74	0.84	0.79	0.85	0.77	0.76	0.77	0.86	0.8	0.69	0.74	0.83	0.69	0.7	0.66	0.9	0.74	0.71	0.85	0.87	0.76	0.75	0.68	0.66	0.74	0.88	0.69	0.73	0.72	0.83	0.74	0.795	0.0902081
ENSG00000156508.17	EEF1A1	0.59	0.92	0.55	0.93	0.71	0.91	0.55	0.93	0.65	0.94	0.58	0.88	0.56	0.92	0.65	0.89	0.56	0.92	0.41	0.73	0.63	0.88	0.52	0.94	0.59	0.93	0.65	0.96	0.46	0.84	0.59	0.95	0.578125	0.904375	0.0902211
ENSG00000170632.13	ARMC10	0.55	0.84	0.55	0.83	0.69	0.88	0.5	0.83	0.58	0.86	0.52	0.79	0.51	0.82	0.6	0.85	0.61	0.89	0.51	0.58	0.63	0.86	0.58	0.85	0.5	0.84	0.6	0.86	0.48	0.8	0.64	0.86	0.565625	0.8275	0.0902406
ENSG00000160213.7	CSTB	0.47	0.86	0.55	0.93	0.66	0.91	0.52	0.88	0.6	0.96	0.55	0.91	0.41	0.93	0.61	0.87	0.51	0.88	0.44	0.73	0.6	0.92	0.54	0.94	0.43	0.92	0.56	0.89	0.43	0.9	0.6	0.96	0.53	0.899375	0.0902406
ENSG00000101457.12	DNTTIP1	0.53	0.76	0.52	0.73	0.69	0.62	0.63	0.58	0.64	0.72	0.64	0.71	0.52	0.81	0.64	0.72	0.61	0.7	0.62	0.62	0.62	0.83	0.59	0.71	0.51	0.65	0.57	0.76	0.51	0.76	0.6	0.83	0.59	0.719375	0.0902406
ENSG00000083223.17	TUT7	0.58	0.68	0.6	0.51	0.65	0.57	0.68	0.59	0.71	0.61	0.67	0.67	0.51	0.78	0.63	0.61	0.68	0.66	0.68	0.7	0.69	0.73	0.62	0.59	0.56	0.59	0.66	0.73	0.61	0.59	0.72	0.71	0.640625	0.645	0.0902406
ENSG00000168522.12	FNTA	0.61	0.77	0.6	0.73	0.73	0.75	0.62	0.66	0.7	0.77	0.69	0.81	0.62	0.83	0.65	0.7	0.59	0.74	0.63	0.61	0.75	0.82	0.72	0.75	0.61	0.55	0.62	0.82	0.63	0.76	0.63	0.79	0.65	0.74125	0.0902687
ENSG00000146066.2	HIGD2A	0.56	0.87	0.53	0.89	0.72	0.9	0.5	0.86	0.64	0.92	0.65	0.91	0.58	0.89	0.63	0.85	0.55	0.73	0.53	0.76	0.63	0.91	0.51	0.9	0.53	0.9	0.6	0.91	0.43	0.92	0.63	0.96	0.57625	0.88	0.0902687
ENSG00000126773.12	PCNX4	0.62	0.72	0.58	0.59	0.65	0.63	0.71	0.6	0.67	0.69	0.66	0.63	0.54	0.75	0.64	0.55	0.69	0.67	0.61	0.61	0.63	0.74	0.61	0.63	0.59	0.49	0.66	0.82	0.56	0.66	0.62	0.66	0.6275	0.6525	0.0902774
ENSG00000118816.9	CCNI	0.72	0.9	0.74	0.91	0.78	0.92	0.74	0.96	0.78	0.94	0.77	0.89	0.68	0.88	0.77	0.87	0.72	0.92	0.59	0.68	0.74	0.89	0.7	0.94	0.68	0.94	0.73	0.91	0.55	0.8	0.7	0.91	0.711875	0.89125	0.0902838
ENSG00000135040.15	NAA35	0.62	0.72	0.69	0.67	0.67	0.66	0.77	0.66	0.77	0.7	0.79	0.65	0.59	0.72	0.75	0.58	0.67	0.7	0.72	0.6	0.72	0.74	0.69	0.67	0.59	0.53	0.71	0.79	0.72	0.54	0.73	0.66	0.7	0.661875	0.0902925
ENSG00000163374.19	YY1AP1	0.72	0.61	0.73	0.53	0.79	0.56	0.76	0.65	0.75	0.6	0.82	0.73	0.66	0.84	0.82	0.58	0.73	0.63	0.73	0.73	0.79	0.66	0.74	0.65	0.69	0.56	0.68	0.64	0.78	0.62	0.73	0.74	0.745	0.645625	0.0903444
ENSG00000165304.7	MELK	0.64	0.84	0.69	0.81	0.75	0.84	0.71	0.74	0.71	0.8	0.76	0.81	0.61	0.83	0.66	0.79	0.64	0.8	0.63	0.69	0.7	0.82	0.69	0.76	0.6	0.6	0.76	0.89	0.54	0.79	0.67	0.87	0.6725	0.7925	0.0903466
ENSG00000176386.8	CDC26	0.62	0.76	0.62	0.77	0.81	0.79	0.63	0.76	0.63	0.85	0.57	0.87	0.61	0.85	0.73	0.78	0.66	0.78	0.55	0.66	0.6	0.86	0.57	0.77	0.51	0.77	0.62	0.84	0.66	0.71	0.67	0.88	0.62875	0.79375	0.0903984
ENSG00000123349.13	PFDN5	0.36	0.71	0.37	0.74	0.57	0.79	0.42	0.81	0.52	0.8	0.52	0.72	0.45	0.79	0.49	0.77	0.45	0.77	0.44	0.59	0.48	0.77	0.4	0.74	0.33	0.87	0.46	0.71	0.35	0.71	0.51	0.8	0.445	0.755625	0.0904135
ENSG00000119004.15	CYP20A1	0.57	0.81	0.57	0.82	0.68	0.73	0.7	0.68	0.63	0.74	0.58	0.78	0.57	0.8	0.65	0.64	0.69	0.84	0.54	0.63	0.68	0.82	0.55	0.75	0.52	0.67	0.62	0.8	0.54	0.67	0.68	0.77	0.610625	0.746875	0.0904287
ENSG00000112096.17	SOD2	0.77	0.82	0.69	0.83	0.71	0.8	0.75	0.79	0.73	0.89	0.65	0.87	0.8	0.76	0.75	0.72	0.83	0.79	0.63	0.69	0.72	0.82	0.68	0.84	0.77	0.62	0.69	0.8	0.6	0.77	0.67	0.86	0.715	0.791875	0.0904308
ENSG00000076685.18	NT5C2	0.65	0.85	0.66	0.84	0.74	0.82	0.72	0.76	0.71	0.83	0.7	0.82	0.67	0.83	0.71	0.65	0.67	0.87	0.66	0.69	0.73	0.82	0.64	0.81	0.65	0.57	0.7	0.85	0.72	0.73	0.8	0.78	0.695625	0.7825	0.0904481
ENSG00000142230.11	SAE1	0.65	0.85	0.67	0.83	0.73	0.84	0.77	0.86	0.73	0.89	0.73	0.85	0.47	0.91	0.71	0.86	0.63	0.85	0.66	0.69	0.67	0.86	0.67	0.88	0.61	0.76	0.69	0.88	0.58	0.74	0.63	0.89	0.6625	0.84	0.0904503
ENSG00000157954.14	WIPI2	0.71	0.89	0.73	0.86	0.83	0.78	0.74	0.82	0.72	0.93	0.73	0.9	0.64	0.92	0.75	0.86	0.72	0.79	0.65	0.73	0.84	0.89	0.68	0.81	0.69	0.79	0.69	0.93	0.56	0.85	0.63	0.92	0.706875	0.854375	0.0904632
ENSG00000160131.13	VMA21	0.83	0.87	0.73	0.82	0.78	0.86	0.79	0.83	0.79	0.82	0.76	0.85	0.59	0.74	0.77	0.75	0.85	0.88	0.7	0.71	0.79	0.81	0.84	0.74	0.74	0.72	0.72	0.88	0.62	0.77	0.71	0.76	0.750625	0.800625	0.0904805
ENSG00000151465.13	CDC123	0.64	0.86	0.69	0.84	0.82	0.87	0.79	0.83	0.74	0.88	0.77	0.85	0.67	0.88	0.78	0.79	0.59	0.85	0.64	0.72	0.72	0.87	0.69	0.79	0.64	0.67	0.69	0.9	0.62	0.79	0.75	0.9	0.7025	0.830625	0.0904826
ENSG00000129255.15	MPDU1	0.54	0.88	0.62	0.83	0.63	0.86	0.56	0.77	0.66	0.86	0.62	0.86	0.45	0.86	0.6	0.8	0.66	0.84	0.43	0.68	0.62	0.87	0.61	0.82	0.59	0.7	0.67	0.85	0.54	0.73	0.6	0.84	0.5875	0.815625	0.0905172
ENSG00000087995.15	METTL2A	0.56	0.75	0.58	0.61	0.69	0.63	0.62	0.66	0.64	0.68	0.56	0.66	0.57	0.84	0.63	0.67	0.65	0.77	0.58	0.57	0.68	0.78	0.56	0.65	0.5	0.59	0.59	0.78	0.55	0.7	0.62	0.76	0.59875	0.69375	0.0905366
ENSG00000168538.15	TRAPPC11	0.68	0.72	0.62	0.75	0.74	0.72	0.69	0.72	0.76	0.79	0.73	0.72	0.65	0.71	0.77	0.58	0.71	0.77	0.59	0.68	0.79	0.77	0.66	0.66	0.58	0.65	0.73	0.81	0.59	0.6	0.74	0.7	0.689375	0.709375	0.0905495
ENSG00000139726.10	DENR	0.66	0.89	0.66	0.88	0.77	0.88	0.67	0.88	0.68	0.85	0.63	0.81	0.53	0.89	0.74	0.83	0.69	0.89	0.53	0.68	0.66	0.87	0.62	0.9	0.65	0.8	0.7	0.9	0.69	0.69	0.65	0.88	0.658125	0.845	0.0905689
ENSG00000125835.18	SNRPB	0.4	0.91	0.47	0.91	0.68	0.89	0.53	0.96	0.56	0.95	0.6	0.9	0.47	0.88	0.6	0.92	0.51	0.83	0.55	0.73	0.5	0.89	0.53	0.95	0.46	0.97	0.51	0.94	0.59	0.82	0.59	0.96	0.534375	0.900625	0.090584
ENSG00000005810.17	MYCBP2	0.75	0.84	0.71	0.73	0.84	0.78	0.86	0.78	0.79	0.79	0.82	0.75	0.53	0.82	0.76	0.75	0.85	0.8	0.79	0.74	0.73	0.81	0.79	0.8	0.69	0.69	0.79	0.82	0.7	0.68	0.81	0.8	0.763125	0.77375	0.0905948
ENSG00000102158.19	MAGT1	0.69	0.89	0.66	0.9	0.75	0.88	0.78	0.92	0.71	0.9	0.63	0.85	0.6	0.87	0.71	0.85	0.66	0.91	0.68	0.66	0.74	0.91	0.65	0.92	0.69	0.85	0.66	0.89	0.54	0.76	0.79	0.89	0.68375	0.865625	0.0906121
ENSG00000122873.11	CISD1	0.49	0.89	0.52	0.8	0.67	0.83	0.52	0.88	0.6	0.86	0.56	0.85	0.5	0.85	0.46	0.88	0.54	0.87	0.48	0.63	0.55	0.87	0.57	0.86	0.54	0.7	0.52	0.92	0.46	0.85	0.55	0.93	0.533125	0.841875	0.0906185
ENSG00000138709.18	LARP1B	0.63	0.73	0.68	0.58	0.62	0.66	0.74	0.7	0.73	0.76	0.76	0.77	0.59	0.75	0.65	0.6	0.76	0.65	0.66	0.63	0.73	0.68	0.67	0.65	0.61	0.59	0.67	0.75	0.61	0.53	0.69	0.76	0.675	0.674375	0.0906207
ENSG00000120727.12	PAIP2	0.63	0.83	0.64	0.78	0.76	0.65	0.64	0.86	0.67	0.85	0.7	0.86	0.66	0.87	0.66	0.8	0.58	0.76	0.53	0.66	0.75	0.87	0.63	0.82	0.65	0.79	0.59	0.91	0.63	0.75	0.62	0.85	0.64625	0.806875	0.0906638
ENSG00000166788.9	SAAL1	0.42	0.74	0.51	0.71	0.56	0.77	0.6	0.74	0.64	0.78	0.6	0.7	0.49	0.73	0.56	0.73	0.52	0.82	0.65	0.58	0.57	0.76	0.57	0.67	0.49	0.74	0.6	0.75	0.62	0.54	0.57	0.72	0.560625	0.7175	0.0906896
ENSG00000109118.13	PHF12	0.66	0.48	0.62	0.48	0.68	0.57	0.68	0.61	0.66	0.58	0.71	0.65	0.66	0.69	0.73	0.48	0.66	0.59	0.75	0.61	0.72	0.64	0.65	0.57	0.48	0.63	0.67	0.65	0.61	0.64	0.65	0.71	0.661875	0.59875	0.0906982
ENSG00000146143.17	PRIM2	0.55	0.83	0.63	0.77	0.73	0.81	0.66	0.82	0.64	0.91	0.66	0.79	0.58	0.79	0.67	0.73	0.59	0.75	0.64	0.64	0.71	0.8	0.66	0.74	0.59	0.59	0.66	0.88	0.66	0.77	0.67	0.85	0.64375	0.779375	0.0907155
ENSG00000196504.16	PRPF40A	0.65	0.85	0.66	0.69	0.71	0.77	0.77	0.78	0.74	0.82	0.69	0.73	0.57	0.82	0.71	0.73	0.71	0.78	0.75	0.63	0.73	0.83	0.65	0.67	0.65	0.62	0.66	0.87	0.64	0.68	0.7	0.81	0.686875	0.755	0.0907413
ENSG00000182606.14	TRAK1	0.67	0.76	0.61	0.68	0.69	0.69	0.69	0.63	0.66	0.74	0.66	0.77	0.46	0.85	0.66	0.61	0.7	0.67	0.6	0.67	0.69	0.78	0.61	0.74	0.6	0.59	0.68	0.76	0.57	0.74	0.61	0.77	0.635	0.715625	0.0907585
ENSG00000039123.15	MTREX	0.73	0.88	0.69	0.81	0.8	0.83	0.81	0.74	0.73	0.85	0.77	0.71	0.61	0.84	0.76	0.76	0.7	0.82	0.77	0.69	0.77	0.84	0.73	0.72	0.69	0.68	0.77	0.89	0.75	0.63	0.81	0.8	0.743125	0.780625	0.0907736
ENSG00000122376.11	SHLD2	0.77	0.77	0.81	0.67	0.84	0.65	0.84	0.78	0.8	0.65	0.84	0.74	0.67	0.62	0.81	0.58	0.74	0.65	0.8	0.76	0.82	0.74	0.79	0.75	0.72	0.71	0.84	0.87	0.7	0.74	0.84	0.81	0.789375	0.718125	0.090808
ENSG00000166164.15	BRD7	0.54	0.78	0.56	0.76	0.63	0.77	0.64	0.81	0.63	0.77	0.7	0.71	0.5	0.75	0.61	0.73	0.58	0.8	0.66	0.56	0.66	0.81	0.59	0.72	0.53	0.79	0.57	0.82	0.58	0.57	0.62	0.76	0.6	0.744375	0.0908274
ENSG00000100764.13	PSMC1	0.57	0.89	0.65	0.85	0.75	0.88	0.69	0.82	0.69	0.9	0.7	0.84	0.57	0.87	0.7	0.86	0.57	0.89	0.63	0.74	0.69	0.88	0.67	0.87	0.62	0.64	0.64	0.92	0.63	0.75	0.6	0.94	0.648125	0.84625	0.090836
ENSG00000107164.15	FUBP3	0.81	0.9	0.79	0.84	0.86	0.82	0.92	0.83	0.87	0.89	0.87	0.82	0.63	0.85	0.81	0.82	0.84	0.8	0.82	0.79	0.85	0.84	0.85	0.84	0.68	0.78	0.85	0.91	0.79	0.65	0.81	0.87	0.815625	0.828125	0.0908424
ENSG00000168036.17	CTNNB1	0.7	0.88	0.63	0.86	0.72	0.9	0.75	0.69	0.76	0.91	0.7	0.88	0.65	0.86	0.68	0.82	0.71	0.9	0.74	0.78	0.71	0.88	0.68	0.88	0.73	0.61	0.7	0.92	0.64	0.8	0.67	0.9	0.698125	0.841875	0.0908596
ENSG00000140943.16	MBTPS1	0.68	0.82	0.66	0.79	0.76	0.74	0.71	0.76	0.73	0.87	0.77	0.8	0.59	0.84	0.72	0.73	0.68	0.83	0.65	0.7	0.76	0.83	0.67	0.75	0.67	0.58	0.69	0.87	0.58	0.72	0.75	0.82	0.691875	0.778125	0.0908596
ENSG00000168118.11	RAB4A	0.51	0.84	0.61	0.82	0.65	0.83	0.67	0.76	0.67	0.87	0.61	0.8	0.57	0.82	0.57	0.88	0.57	0.84	0.69	0.57	0.66	0.84	0.6	0.84	0.56	0.81	0.6	0.86	0.55	0.73	0.52	0.88	0.600625	0.811875	0.0908768
ENSG00000084463.7	WBP11	0.7	0.88	0.66	0.81	0.76	0.8	0.71	0.79	0.73	0.78	0.71	0.85	0.59	0.88	0.67	0.8	0.72	0.76	0.57	0.75	0.73	0.71	0.68	0.81	0.64	0.61	0.66	0.91	0.65	0.75	0.69	0.92	0.679375	0.800625	0.090894
ENSG00000108344.14	PSMD3	0.61	0.89	0.58	0.93	0.78	0.88	0.67	0.9	0.71	0.93	0.7	0.89	0.53	0.89	0.72	0.87	0.64	0.85	0.59	0.71	0.72	0.89	0.69	0.9	0.56	0.8	0.68	0.94	0.54	0.89	0.62	0.95	0.64625	0.881875	0.0909047
ENSG00000071462.11	BUD23	0.6	0.7	0.59	0.69	0.64	0.83	0.58	0.86	0.58	0.78	0.61	0.78	0.43	0.82	0.72	0.69	0.61	0.73	0.55	0.62	0.59	0.81	0.59	0.74	0.53	0.82	0.55	0.73	0.5	0.67	0.64	0.8	0.581875	0.754375	0.0909112
ENSG00000219200.11	RNASEK	0.52	0.85	0.64	0.9	0.7	0.93	0.59	0.89	0.67	0.97	0.68	0.91	0.58	0.92	0.68	0.84	0.52	0.82	0.54	0.73	0.64	0.91	0.57	0.93	0.57	0.87	0.57	0.89	0.44	0.84	0.68	0.93	0.599375	0.883125	0.0909112
ENSG00000143379.12	SETDB1	0.68	0.62	0.64	0.55	0.72	0.54	0.67	0.68	0.71	0.6	0.7	0.71	0.62	0.8	0.7	0.61	0.69	0.65	0.58	0.78	0.77	0.6	0.65	0.67	0.62	0.57	0.68	0.62	0.56	0.66	0.71	0.73	0.66875	0.649375	0.0909219
ENSG00000132792.18	CTNNBL1	0.53	0.82	0.49	0.82	0.66	0.82	0.63	0.87	0.6	0.81	0.63	0.83	0.36	0.83	0.63	0.81	0.51	0.82	0.58	0.68	0.56	0.82	0.54	0.82	0.47	0.74	0.56	0.83	0.51	0.69	0.59	0.88	0.553125	0.805625	0.0909456
ENSG00000188342.11	GTF2F2	0.43	0.83	0.46	0.85	0.58	0.8	0.55	0.78	0.5	0.86	0.54	0.82	0.48	0.81	0.54	0.78	0.49	0.84	0.49	0.57	0.54	0.82	0.43	0.83	0.44	0.67	0.51	0.93	0.49	0.77	0.55	0.84	0.50125	0.8	0.0909584
ENSG00000173875.13	ZNF791	0.68	0.49	0.54	0.37	0.7	0.54	0.6	0.5	0.67	0.46	0.61	0.45	0.57	0.45	0.71	0.38	0.66	0.65	0.73	0.49	0.72	0.58	0.64	0.41	0.65	0.52	0.64	0.41	0.63	0.41	0.73	0.51	0.655	0.47625	0.0909584
ENSG00000134759.13	ELP2	0.69	0.62	0.65	0.62	0.69	0.56	0.68	0.71	0.7	0.68	0.67	0.64	0.58	0.76	0.71	0.54	0.77	0.69	0.61	0.62	0.74	0.76	0.57	0.68	0.56	0.59	0.63	0.7	0.55	0.57	0.63	0.68	0.651875	0.65125	0.0909735
ENSG00000131828.13	PDHA1	0.62	0.72	0.6	0.69	0.75	0.74	0.66	0.82	0.68	0.71	0.62	0.73	0.49	0.78	0.68	0.69	0.72	0.76	0.56	0.61	0.68	0.8	0.64	0.75	0.56	0.85	0.65	0.72	0.51	0.65	0.62	0.76	0.6275	0.73625	0.0909928
ENSG00000089682.16	RBM41	0.64	0.71	0.58	0.63	0.75	0.8	0.66	0.73	0.65	0.76	0.65	0.65	0.47	0.73	0.73	0.62	0.72	0.74	0.63	0.6	0.66	0.77	0.58	0.72	0.58	0.71	0.62	0.74	0.6	0.59	0.67	0.75	0.636875	0.703125	0.0909971
ENSG00000183684.7	ALYREF	0.66	0.9	0.65	0.87	0.78	0.88	0.7	0.91	0.67	0.89	0.75	0.87	0.43	0.92	0.76	0.89	0.78	0.83	0.65	0.78	0.65	0.92	0.67	0.92	0.6	0.86	0.69	0.91	0.61	0.93	0.66	0.94	0.669375	0.88875	0.0910593
ENSG00000174227.15	PIGG	0.7	0.66	0.65	0.62	0.71	0.7	0.7	0.68	0.73	0.6	0.71	0.67	0.51	0.83	0.75	0.66	0.73	0.65	0.56	0.62	0.77	0.71	0.66	0.67	0.6	0.6	0.7	0.7	0.59	0.62	0.75	0.63	0.67625	0.66375	0.0910872
ENSG00000275700.4	AATF	0.61	0.8	0.53	0.74	0.64	0.83	0.66	0.79	0.65	0.72	0.63	0.75	0.36	0.84	0.59	0.78	0.56	0.79	0.54	0.67	0.54	0.79	0.59	0.78	0.53	0.69	0.57	0.8	0.47	0.65	0.55	0.82	0.56375	0.765	0.0910958
ENSG00000140632.16	GLYR1	0.67	0.75	0.56	0.76	0.8	0.79	0.76	0.83	0.72	0.74	0.7	0.75	0.52	0.85	0.73	0.73	0.74	0.78	0.6	0.72	0.77	0.84	0.67	0.73	0.58	0.75	0.73	0.8	0.61	0.69	0.71	0.79	0.679375	0.76875	0.0911279
ENSG00000106245.10	BUD31	0.42	0.9	0.5	0.87	0.66	0.85	0.63	0.83	0.66	0.88	0.65	0.83	0.55	0.89	0.58	0.88	0.47	0.85	0.59	0.66	0.54	0.85	0.58	0.88	0.53	0.76	0.51	0.92	0.58	0.84	0.59	0.92	0.565	0.850625	0.0911365
ENSG00000067704.9	IARS2	0.74	0.94	0.67	0.93	0.83	0.94	0.75	0.95	0.79	0.95	0.72	0.9	0.64	0.9	0.81	0.88	0.7	0.92	0.67	0.69	0.81	0.9	0.74	0.96	0.67	0.89	0.77	0.94	0.61	0.8	0.7	0.91	0.72625	0.9	0.0911643
ENSG00000101974.14	ATP11C	0.74	0.84	0.7	0.76	0.83	0.74	0.81	0.8	0.73	0.83	0.74	0.74	0.54	0.73	0.74	0.7	0.83	0.85	0.72	0.66	0.73	0.82	0.75	0.75	0.66	0.75	0.8	0.84	0.65	0.7	0.76	0.82	0.733125	0.770625	0.0911858
ENSG00000213281.4	NRAS	0.82	0.87	0.81	0.87	0.82	0.85	0.86	0.85	0.82	0.9	0.82	0.86	0.66	0.88	0.77	0.79	0.8	0.66	0.78	0.8	0.8	0.85	0.84	0.86	0.8	0.72	0.82	0.94	0.65	0.74	0.8	0.91	0.791875	0.834375	0.0911858
ENSG00000169567.11	HINT1	0.39	0.77	0.37	0.79	0.49	0.87	0.47	0.78	0.54	0.86	0.54	0.77	0.43	0.82	0.52	0.82	0.45	0.83	0.48	0.56	0.5	0.82	0.48	0.78	0.41	0.89	0.48	0.79	0.45	0.66	0.49	0.8	0.468125	0.788125	0.0912029
ENSG00000078043.15	PIAS2	0.62	0.61	0.63	0.52	0.69	0.54	0.72	0.6	0.62	0.62	0.7	0.5	0.47	0.66	0.65	0.49	0.76	0.56	0.69	0.58	0.66	0.68	0.65	0.54	0.62	0.52	0.61	0.65	0.55	0.47	0.59	0.61	0.639375	0.571875	0.09122
ENSG00000162704.15	ARPC5	0.58	0.9	0.6	0.88	0.74	0.88	0.58	0.9	0.74	0.91	0.65	0.88	0.61	0.9	0.59	0.87	0.55	0.92	0.57	0.65	0.71	0.88	0.7	0.92	0.58	0.87	0.67	0.93	0.56	0.88	0.57	0.96	0.625	0.883125	0.0912222
ENSG00000112685.13	EXOC2	0.7	0.91	0.71	0.78	0.79	0.66	0.78	0.85	0.77	0.86	0.8	0.79	0.66	0.83	0.75	0.72	0.7	0.77	0.64	0.71	0.79	0.79	0.74	0.71	0.65	0.68	0.76	0.89	0.7	0.71	0.78	0.85	0.7325	0.781875	0.0912222
ENSG00000149357.9	LAMTOR1	0.48	0.78	0.49	0.81	0.63	0.85	0.51	0.77	0.61	0.78	0.56	0.81	0.62	0.87	0.6	0.79	0.6	0.75	0.37	0.69	0.66	0.82	0.57	0.75	0.48	0.68	0.54	0.87	0.49	0.75	0.57	0.85	0.54875	0.78875	0.0912243
ENSG00000173163.10	COMMD1	0.42	0.66	0.42	0.79	0.64	0.74	0.54	0.78	0.55	0.76	0.5	0.78	0.48	0.79	0.52	0.76	0.57	0.77	0.48	0.6	0.54	0.78	0.39	0.75	0.43	0.79	0.59	0.65	0.39	0.75	0.54	0.79	0.5	0.74625	0.0912329
ENSG00000172301.10	COPRS	0.48	0.84	0.62	0.84	0.78	0.76	0.65	0.84	0.68	0.84	0.71	0.85	0.52	0.9	0.62	0.9	0.62	0.8	0.57	0.69	0.64	0.84	0.65	0.9	0.54	0.83	0.63	0.85	0.58	0.78	0.6	0.93	0.618125	0.836875	0.0912372
ENSG00000171530.13	TBCA	0.36	0.75	0.46	0.82	0.53	0.84	0.46	0.82	0.52	0.85	0.47	0.81	0.47	0.85	0.45	0.85	0.48	0.78	0.47	0.56	0.47	0.84	0.41	0.84	0.32	0.84	0.5	0.76	0.48	0.71	0.45	0.87	0.45625	0.799375	0.091265
ENSG00000119487.16	MAPKAP1	0.53	0.93	0.53	0.94	0.69	0.89	0.65	0.91	0.65	0.88	0.65	0.93	0.45	0.89	0.67	0.91	0.61	0.85	0.57	0.67	0.63	0.9	0.58	0.94	0.51	0.86	0.63	0.94	0.55	0.89	0.63	0.95	0.595625	0.8925	0.0912735
ENSG00000173915.15	ATP5MD	0.34	0.74	0.32	0.84	0.42	0.87	0.36	0.85	0.42	0.81	0.41	0.83	0.48	0.8	0.41	0.86	0.45	0.8	0.43	0.55	0.44	0.84	0.41	0.8	0.36	0.83	0.38	0.79	0.51	0.7	0.47	0.83	0.413125	0.79625	0.0912821
ENSG00000152061.23	RABGAP1L	0.63	0.84	0.59	0.73	0.69	0.71	0.64	0.69	0.61	0.83	0.65	0.81	0.47	0.83	0.65	0.69	0.7	0.74	0.69	0.67	0.64	0.83	0.62	0.75	0.59	0.61	0.63	0.8	0.58	0.68	0.75	0.72	0.633125	0.745625	0.0912885
ENSG00000135775.13	COG2	0.5	0.61	0.62	0.55	0.7	0.55	0.72	0.6	0.72	0.67	0.7	0.65	0.69	0.72	0.62	0.58	0.69	0.54	0.66	0.65	0.7	0.69	0.68	0.58	0.53	0.53	0.62	0.73	0.67	0.6	0.68	0.73	0.65625	0.62375	0.0912928
ENSG00000152455.15	SUV39H2	0.68	0.66	0.66	0.49	0.76	0.46	0.66	0.68	0.7	0.57	0.63	0.59	0.55	0.71	0.67	0.63	0.75	0.65	0.55	0.53	0.68	0.66	0.68	0.6	0.6	0.56	0.71	0.68	0.64	0.57	0.71	0.66	0.664375	0.60625	0.0912992
ENSG00000137764.19	MAP2K5	0.51	0.76	0.5	0.79	0.68	0.75	0.6	0.76	0.58	0.77	0.62	0.76	0.56	0.81	0.65	0.75	0.64	0.72	0.58	0.51	0.66	0.84	0.58	0.77	0.47	0.78	0.56	0.79	0.57	0.68	0.61	0.79	0.585625	0.751875	0.0913227
ENSG00000213719.8	CLIC1	0.51	0.87	0.62	0.95	0.75	0.91	0.58	0.91	0.73	0.96	0.75	0.9	0.51	0.93	0.69	0.9	0.56	0.86	0.61	0.81	0.64	0.9	0.62	0.96	0.48	0.89	0.64	0.94	0.61	0.95	0.67	0.99	0.623125	0.914375	0.091357
ENSG00000175203.15	DCTN2	0.61	0.86	0.61	0.84	0.71	0.89	0.66	0.9	0.7	0.88	0.63	0.84	0.6	0.89	0.71	0.87	0.61	0.82	0.6	0.59	0.66	0.89	0.61	0.87	0.53	0.81	0.64	0.88	0.54	0.75	0.68	0.88	0.63125	0.84125	0.0913612
ENSG00000119392.14	GLE1	0.69	0.91	0.69	0.79	0.76	0.86	0.77	0.8	0.76	0.88	0.73	0.85	0.6	0.88	0.76	0.79	0.7	0.81	0.61	0.72	0.8	0.88	0.68	0.81	0.65	0.65	0.7	0.93	0.62	0.77	0.7	0.87	0.70125	0.825	0.0913698
ENSG00000108010.11	GLRX3	0.5	0.75	0.53	0.79	0.57	0.79	0.57	0.83	0.59	0.82	0.58	0.81	0.51	0.77	0.6	0.71	0.67	0.67	0.49	0.54	0.62	0.8	0.56	0.74	0.45	0.82	0.59	0.78	0.48	0.7	0.56	0.81	0.554375	0.758125	0.0913912
ENSG00000177192.13	PUS1	0.68	0.61	0.65	0.53	0.75	0.5	0.62	0.65	0.64	0.58	0.67	0.62	0.49	0.81	0.67	0.63	0.69	0.61	0.57	0.56	0.64	0.6	0.65	0.54	0.6	0.67	0.71	0.63	0.64	0.55	0.64	0.68	0.644375	0.610625	0.0914083
ENSG00000110107.8	PRPF19	0.64	0.9	0.58	0.88	0.76	0.89	0.66	0.88	0.69	0.93	0.69	0.85	0.57	0.87	0.68	0.86	0.64	0.88	0.5	0.64	0.68	0.9	0.67	0.88	0.62	0.79	0.65	0.93	0.57	0.82	0.7	0.91	0.64375	0.863125	0.0914189
ENSG00000116171.17	SCP2	0.42	0.9	0.5	0.86	0.58	0.9	0.54	0.91	0.54	0.92	0.48	0.87	0.49	0.78	0.56	0.84	0.52	0.87	0.57	0.62	0.62	0.86	0.47	0.9	0.48	0.91	0.51	0.87	0.47	0.72	0.51	0.85	0.51625	0.84875	0.0914296
ENSG00000169223.14	LMAN2	0.58	0.86	0.58	0.85	0.75	0.83	0.67	0.92	0.69	0.88	0.64	0.86	0.51	0.9	0.68	0.86	0.63	0.73	0.54	0.68	0.69	0.91	0.58	0.89	0.6	0.87	0.65	0.81	0.54	0.75	0.63	0.88	0.6225	0.8425	0.0914467
ENSG00000074603.18	DPP8	0.62	0.78	0.59	0.62	0.62	0.77	0.64	0.75	0.69	0.8	0.6	0.75	0.58	0.72	0.62	0.67	0.7	0.84	0.54	0.59	0.71	0.77	0.63	0.73	0.57	0.56	0.61	0.81	0.6	0.64	0.62	0.75	0.62125	0.721875	0.0914531
ENSG00000011304.19	PTBP1	0.88	0.97	0.87	0.95	0.92	0.94	0.94	0.93	0.9	0.97	0.94	0.93	0.68	0.93	0.91	0.86	0.8	0.89	0.84	0.79	0.88	0.93	0.9	0.95	0.89	0.75	0.86	0.99	0.77	0.89	0.91	0.95	0.868125	0.91375	0.0914531
ENSG00000205581.10	HMGN1	0.55	0.89	0.61	0.86	0.74	0.86	0.63	0.88	0.74	0.84	0.68	0.87	0.62	0.84	0.68	0.86	0.61	0.87	0.58	0.67	0.68	0.84	0.64	0.87	0.56	0.93	0.66	0.88	0.63	0.64	0.68	0.85	0.643125	0.840625	0.0914595
ENSG00000105968.18	H2AFV	0.72	0.82	0.64	0.8	0.68	0.72	0.75	0.8	0.72	0.78	0.68	0.79	0.47	0.73	0.69	0.73	0.72	0.85	0.62	0.6	0.68	0.8	0.65	0.76	0.65	0.8	0.63	0.8	0.51	0.79	0.61	0.74	0.65125	0.769375	0.0914702
ENSG00000173674.10	EIF1AX	0.78	0.89	0.73	0.9	0.79	0.91	0.72	0.87	0.77	0.92	0.69	0.87	0.57	0.87	0.71	0.83	0.78	0.92	0.7	0.7	0.72	0.88	0.72	0.76	0.73	0.73	0.76	0.95	0.64	0.79	0.68	0.94	0.718125	0.858125	0.0914766
ENSG00000165629.19	ATP5F1C	0.48	0.85	0.61	0.82	0.73	0.89	0.64	0.85	0.72	0.88	0.64	0.85	0.69	0.83	0.63	0.85	0.53	0.88	0.56	0.64	0.7	0.87	0.66	0.81	0.56	0.9	0.62	0.88	0.59	0.77	0.68	0.87	0.6275	0.84	0.0914809
ENSG00000116747.12	TROVE2	0.84	0.86	0.74	0.83	0.85	0.8	0.8	0.81	0.84	0.84	0.76	0.76	0.57	0.81	0.84	0.76	0.89	0.83	0.71	0.76	0.76	0.89	0.77	0.77	0.77	0.76	0.82	0.9	0.64	0.78	0.82	0.83	0.77625	0.811875	0.0915214
ENSG00000106263.17	EIF3B	0.74	0.9	0.71	0.89	0.83	0.86	0.81	0.88	0.78	0.91	0.84	0.88	0.54	0.91	0.81	0.85	0.71	0.83	0.68	0.78	0.75	0.88	0.78	0.86	0.69	0.72	0.75	0.92	0.68	0.79	0.79	0.93	0.743125	0.861875	0.091579
ENSG00000196510.12	ANAPC7	0.74	0.66	0.7	0.67	0.73	0.62	0.69	0.7	0.75	0.72	0.72	0.7	0.5	0.84	0.71	0.6	0.75	0.71	0.6	0.63	0.73	0.72	0.69	0.7	0.61	0.64	0.72	0.75	0.58	0.6	0.65	0.68	0.679375	0.68375	0.0916068
ENSG00000089597.17	GANAB	0.79	0.87	0.71	0.85	0.86	0.81	0.81	0.89	0.78	0.85	0.82	0.74	0.57	0.87	0.77	0.84	0.73	0.83	0.59	0.79	0.82	0.88	0.77	0.87	0.74	0.88	0.74	0.81	0.61	0.78	0.74	0.86	0.740625	0.83875	0.0916068
ENSG00000103769.9	RAB11A	0.57	0.88	0.57	0.84	0.63	0.93	0.64	0.87	0.69	0.87	0.58	0.86	0.52	0.84	0.56	0.84	0.69	0.88	0.57	0.76	0.66	0.85	0.64	0.92	0.66	0.64	0.59	0.91	0.47	0.86	0.57	0.94	0.600625	0.855625	0.0916131
ENSG00000125971.16	DYNLRB1	0.31	0.82	0.42	0.84	0.48	0.86	0.47	0.87	0.47	0.88	0.52	0.83	0.49	0.77	0.47	0.8	0.48	0.8	0.53	0.56	0.51	0.84	0.4	0.89	0.4	0.82	0.42	0.84	0.43	0.79	0.42	0.86	0.45125	0.816875	0.0916238
ENSG00000102910.13	LONP2	0.72	0.88	0.64	0.81	0.77	0.86	0.72	0.87	0.69	0.88	0.68	0.76	0.5	0.83	0.71	0.78	0.72	0.87	0.6	0.71	0.73	0.87	0.64	0.84	0.63	0.67	0.69	0.88	0.56	0.79	0.66	0.84	0.66625	0.82125	0.0916345
ENSG00000113643.8	RARS	0.77	0.86	0.79	0.8	0.86	0.71	0.78	0.78	0.81	0.89	0.81	0.75	0.75	0.89	0.81	0.79	0.74	0.86	0.64	0.75	0.91	0.76	0.76	0.78	0.73	0.67	0.81	0.92	0.71	0.77	0.78	0.88	0.77875	0.80375	0.0916345
ENSG00000100201.20	DDX17	0.97	0.82	0.87	0.77	0.89	0.77	0.89	0.85	0.91	0.76	0.93	0.75	0.65	0.65	0.88	0.79	0.89	0.79	0.78	0.76	0.97	0.86	0.91	0.74	0.87	0.76	0.9	0.84	0.77	0.8	0.84	0.79	0.87	0.78125	0.091643
ENSG00000113318.9	MSH3	0.52	0.78	0.54	0.73	0.65	0.79	0.62	0.79	0.57	0.58	0.62	0.72	0.49	0.77	0.65	0.73	0.62	0.79	0.59	0.62	0.63	0.83	0.6	0.73	0.5	0.71	0.59	0.81	0.61	0.59	0.69	0.76	0.593125	0.733125	0.0916813
ENSG00000138768.14	USO1	0.73	0.85	0.72	0.78	0.84	0.81	0.76	0.77	0.79	0.83	0.77	0.78	0.63	0.87	0.76	0.78	0.76	0.86	0.68	0.66	0.84	0.85	0.76	0.83	0.65	0.7	0.82	0.86	0.67	0.67	0.83	0.82	0.750625	0.795	0.0916835
ENSG00000086065.13	CHMP5	0.64	0.91	0.71	0.86	0.76	0.93	0.66	0.86	0.77	0.95	0.73	0.92	0.7	0.9	0.7	0.87	0.66	0.87	0.67	0.78	0.79	0.9	0.65	0.92	0.7	0.63	0.73	0.94	0.59	0.83	0.7	0.93	0.6975	0.875	0.0917537
ENSG00000185624.14	P4HB	0.71	0.87	0.62	0.92	0.78	0.86	0.73	0.94	0.82	0.92	0.71	0.85	0.55	0.94	0.73	0.86	0.59	0.85	0.59	0.8	0.78	0.92	0.72	0.93	0.73	0.87	0.67	0.85	0.58	0.79	0.63	0.93	0.68375	0.88125	0.0917708
ENSG00000111364.15	DDX55	0.62	0.52	0.64	0.51	0.68	0.52	0.7	0.58	0.72	0.58	0.76	0.65	0.54	0.74	0.7	0.5	0.75	0.65	0.69	0.61	0.71	0.65	0.7	0.51	0.57	0.61	0.68	0.62	0.77	0.51	0.69	0.64	0.6825	0.5875	0.0917878
ENSG00000143924.18	EML4	0.74	0.81	0.77	0.78	0.8	0.81	0.83	0.69	0.77	0.84	0.8	0.74	0.55	0.82	0.74	0.73	0.78	0.72	0.76	0.71	0.76	0.86	0.76	0.77	0.73	0.62	0.74	0.86	0.64	0.73	0.77	0.82	0.74625	0.769375	0.0918112
ENSG00000100348.9	TXN2	0.5	0.88	0.49	0.9	0.69	0.88	0.52	0.88	0.6	0.88	0.59	0.82	0.57	0.85	0.58	0.83	0.54	0.88	0.4	0.62	0.63	0.88	0.53	0.85	0.53	0.86	0.57	0.9	0.48	0.85	0.49	0.86	0.544375	0.85125	0.0918452
ENSG00000108582.11	CPD	0.65	0.92	0.63	0.9	0.65	0.89	0.74	0.89	0.68	0.91	0.67	0.81	0.57	0.86	0.61	0.86	0.74	0.91	0.73	0.7	0.67	0.89	0.61	0.87	0.57	0.76	0.72	0.9	0.58	0.71	0.55	0.87	0.648125	0.853125	0.0918516
ENSG00000164329.13	TENT2	0.78	0.56	0.75	0.6	0.81	0.62	0.82	0.74	0.8	0.71	0.78	0.61	0.72	0.77	0.8	0.5	0.81	0.62	0.79	0.69	0.8	0.73	0.76	0.54	0.66	0.5	0.8	0.68	0.71	0.58	0.8	0.66	0.774375	0.631875	0.0918686
ENSG00000213722.8	DDAH2	0.61	0.78	0.51	0.8	0.63	0.76	0.56	0.8	0.59	0.92	0.54	0.82	0.5	0.79	0.71	0.83	0.66	0.77	0.57	0.73	0.72	0.84	0.54	0.85	0.55	0.67	0.64	0.84	0.57	0.7	0.48	0.86	0.58625	0.7975	0.0918814
ENSG00000141456.14	PELP1	0.71	0.86	0.61	0.78	0.75	0.77	0.7	0.81	0.69	0.76	0.72	0.79	0.53	0.86	0.68	0.74	0.73	0.73	0.54	0.73	0.73	0.84	0.71	0.74	0.63	0.65	0.66	0.87	0.68	0.65	0.6	0.8	0.666875	0.77375	0.0918963
ENSG00000198176.12	TFDP1	0.79	0.9	0.83	0.89	0.86	0.89	0.76	0.94	0.84	0.95	0.81	0.85	0.72	0.89	0.85	0.89	0.75	0.86	0.6	0.74	0.87	0.89	0.81	0.91	0.68	0.88	0.82	0.95	0.64	0.85	0.79	0.94	0.77625	0.88875	0.0919069
ENSG00000180304.14	OAZ2	0.78	0.86	0.71	0.84	0.85	0.83	0.82	0.74	0.84	0.92	0.81	0.85	0.63	0.92	0.85	0.87	0.68	0.86	0.7	0.79	0.76	0.88	0.81	0.81	0.75	0.71	0.8	0.88	0.62	0.84	0.77	0.91	0.76125	0.844375	0.0919133
ENSG00000075415.12	SLC25A3	0.47	0.89	0.48	0.9	0.61	0.9	0.54	0.86	0.64	0.91	0.6	0.84	0.56	0.84	0.55	0.87	0.56	0.93	0.5	0.63	0.66	0.9	0.54	0.9	0.48	0.86	0.49	0.92	0.51	0.75	0.53	0.88	0.545	0.86125	0.0919154
ENSG00000256525.6	POLG2	0.63	0.54	0.67	0.41	0.71	0.56	0.57	0.59	0.65	0.6	0.66	0.61	0.57	0.66	0.74	0.66	0.68	0.66	0.51	0.62	0.66	0.63	0.64	0.55	0.52	0.6	0.67	0.56	0.63	0.5	0.69	0.68	0.6375	0.589375	0.0919218
ENSG00000133704.9	IPO8	0.73	0.83	0.68	0.78	0.83	0.78	0.81	0.82	0.78	0.82	0.77	0.75	0.58	0.8	0.72	0.75	0.77	0.86	0.71	0.68	0.77	0.86	0.7	0.84	0.67	0.73	0.76	0.87	0.7	0.6	0.73	0.84	0.731875	0.788125	0.0919536
ENSG00000130348.11	QRSL1	0.5	0.77	0.52	0.7	0.6	0.68	0.52	0.69	0.62	0.79	0.57	0.7	0.55	0.79	0.54	0.65	0.59	0.76	0.52	0.56	0.65	0.79	0.58	0.75	0.39	0.58	0.58	0.8	0.53	0.7	0.59	0.76	0.553125	0.716875	0.0919536
ENSG00000164253.13	WDR41	0.59	0.75	0.63	0.79	0.68	0.75	0.65	0.8	0.75	0.73	0.65	0.69	0.61	0.7	0.64	0.61	0.66	0.78	0.57	0.54	0.69	0.77	0.6	0.7	0.55	0.77	0.66	0.78	0.51	0.62	0.6	0.77	0.6275	0.721875	0.0919727
ENSG00000180370.10	PAK2	0.86	0.91	0.88	0.79	0.88	0.88	0.84	0.86	0.83	0.94	0.82	0.9	0.62	0.94	0.82	0.86	0.81	0.86	0.7	0.82	0.8	0.91	0.8	0.86	0.75	0.77	0.83	0.94	0.62	0.87	0.8	0.9	0.79125	0.875625	0.0919812
ENSG00000169230.9	PRELID1	0.49	0.85	0.57	0.88	0.64	0.89	0.48	0.88	0.59	0.91	0.63	0.9	0.43	0.93	0.6	0.88	0.54	0.86	0.48	0.65	0.55	0.89	0.55	0.9	0.44	0.9	0.57	0.87	0.42	0.86	0.53	0.95	0.531875	0.875	0.0920067
ENSG00000168615.11	ADAM9	0.62	0.82	0.55	0.84	0.53	0.79	0.63	0.8	0.65	0.78	0.64	0.79	0.48	0.76	0.55	0.73	0.6	0.9	0.69	0.67	0.61	0.81	0.61	0.8	0.51	0.67	0.62	0.87	0.6	0.61	0.66	0.79	0.596875	0.776875	0.0920216
ENSG00000103591.12	AAGAB	0.71	0.87	0.75	0.87	0.82	0.84	0.78	0.83	0.76	0.9	0.8	0.82	0.68	0.84	0.77	0.83	0.67	0.83	0.74	0.77	0.8	0.84	0.7	0.85	0.72	0.55	0.74	0.9	0.68	0.75	0.75	0.88	0.741875	0.823125	0.0920555
ENSG00000115128.6	SF3B6	0.41	0.9	0.57	0.92	0.71	0.95	0.65	0.91	0.66	0.98	0.62	0.96	0.62	0.96	0.66	0.89	0.55	0.86	0.54	0.79	0.64	0.91	0.56	0.94	0.51	0.93	0.58	0.94	0.47	1	0.66	0.98	0.588125	0.92625	0.0920661
ENSG00000106803.9	SEC61B	0.38	0.91	0.5	0.93	0.65	0.91	0.51	0.96	0.67	0.94	0.57	0.95	0.6	0.95	0.61	0.9	0.5	0.85	0.55	0.73	0.64	0.92	0.54	0.89	0.45	0.94	0.55	0.87	0.52	0.92	0.59	0.96	0.551875	0.908125	0.0920895
ENSG00000163607.15	GTPBP8	0.43	0.77	0.45	0.64	0.5	0.65	0.48	0.63	0.54	0.78	0.45	0.77	0.45	0.65	0.5	0.64	0.6	0.73	0.4	0.57	0.55	0.58	0.5	0.66	0.51	0.6	0.5	0.78	0.38	0.69	0.56	0.77	0.4875	0.681875	0.0921085
ENSG00000196459.13	TRAPPC2	0.66	0.69	0.62	0.64	0.64	0.78	0.62	0.73	0.65	0.76	0.57	0.71	0.54	0.74	0.63	0.75	0.6	0.79	0.7	0.51	0.71	0.69	0.61	0.66	0.57	0.62	0.6	0.75	0.55	0.53	0.63	0.69	0.61875	0.69	0.0921191
ENSG00000144744.16	UBA3	0.75	0.8	0.77	0.73	0.85	0.76	0.76	0.73	0.8	0.78	0.78	0.73	0.71	0.84	0.78	0.71	0.76	0.83	0.62	0.74	0.89	0.77	0.79	0.63	0.66	0.6	0.78	0.84	0.73	0.68	0.78	0.8	0.763125	0.748125	0.0921234
ENSG00000164073.10	MFSD8	0.63	0.57	0.63	0.51	0.65	0.64	0.69	0.46	0.71	0.55	0.65	0.62	0.6	0.66	0.63	0.49	0.71	0.68	0.64	0.5	0.75	0.66	0.71	0.49	0.52	0.56	0.66	0.69	0.61	0.49	0.68	0.58	0.654375	0.571875	0.0921403
ENSG00000155100.10	OTUD6B	0.76	0.73	0.69	0.52	0.77	0.52	0.72	0.63	0.8	0.64	0.72	0.54	0.59	0.67	0.78	0.57	0.85	0.57	0.71	0.63	0.74	0.66	0.74	0.46	0.71	0.59	0.77	0.65	0.71	0.48	0.81	0.62	0.741875	0.5925	0.0921764
ENSG00000151092.16	NGLY1	0.46	0.64	0.51	0.59	0.58	0.65	0.56	0.6	0.63	0.67	0.58	0.67	0.55	0.75	0.51	0.58	0.67	0.7	0.65	0.5	0.65	0.75	0.51	0.53	0.51	0.61	0.55	0.66	0.54	0.53	0.59	0.65	0.565625	0.63	0.0921933
ENSG00000143612.20	C1orf43	0.58	0.93	0.67	0.84	0.81	0.93	0.71	0.83	0.75	0.96	0.7	0.91	0.72	0.93	0.75	0.88	0.65	0.92	0.56	0.8	0.78	0.92	0.71	0.94	0.71	0.73	0.68	0.97	0.6	0.9	0.7	0.96	0.6925	0.896875	0.0922103
ENSG00000119596.17	YLPM1	0.73	0.82	0.64	0.69	0.74	0.76	0.8	0.81	0.72	0.73	0.71	0.73	0.44	0.79	0.66	0.74	0.73	0.78	0.71	0.69	0.7	0.81	0.65	0.78	0.61	0.72	0.69	0.82	0.58	0.69	0.72	0.76	0.676875	0.7575	0.0922103
ENSG00000117448.13	AKR1A1	0.5	0.66	0.53	0.58	0.54	0.71	0.53	0.67	0.58	0.66	0.56	0.64	0.37	0.75	0.63	0.61	0.65	0.66	0.52	0.57	0.61	0.76	0.59	0.64	0.47	0.76	0.53	0.61	0.47	0.54	0.54	0.63	0.53875	0.653125	0.0922357
ENSG00000187109.13	NAP1L1	0.54	0.77	0.5	0.8	0.55	0.77	0.59	0.82	0.58	0.74	0.51	0.71	0.54	0.73	0.54	0.71	0.68	0.7	0.43	0.55	0.57	0.77	0.53	0.71	0.54	0.86	0.52	0.79	0.51	0.59	0.52	0.79	0.540625	0.738125	0.092242
ENSG00000126749.15	EMG1	0.58	0.66	0.58	0.65	0.73	0.62	0.57	0.58	0.66	0.63	0.59	0.65	0.56	0.8	0.62	0.6	0.76	0.64	0.47	0.68	0.67	0.65	0.63	0.53	0.57	0.58	0.62	0.75	0.61	0.58	0.61	0.66	0.614375	0.64125	0.0922526
ENSG00000078668.13	VDAC3	0.65	0.84	0.75	0.83	0.84	0.88	0.69	0.87	0.85	0.87	0.75	0.88	0.72	0.87	0.83	0.84	0.67	0.82	0.6	0.75	0.78	0.86	0.74	0.91	0.6	0.83	0.8	0.9	0.59	0.85	0.68	0.92	0.72125	0.8575	0.0922886
ENSG00000151657.11	KIN	0.52	0.52	0.58	0.45	0.63	0.54	0.66	0.58	0.69	0.53	0.67	0.62	0.61	0.67	0.69	0.38	0.61	0.62	0.66	0.49	0.74	0.62	0.63	0.53	0.5	0.58	0.62	0.57	0.6	0.5	0.6	0.59	0.625625	0.549375	0.0922928
ENSG00000015153.14	YAF2	0.37	0.67	0.44	0.46	0.43	0.55	0.37	0.67	0.47	0.64	0.41	0.63	0.4	0.76	0.39	0.55	0.56	0.64	0.37	0.56	0.48	0.77	0.42	0.58	0.36	0.59	0.39	0.65	0.42	0.58	0.38	0.68	0.41625	0.62375	0.092314
ENSG00000155506.16	LARP1	0.88	0.88	0.82	0.88	0.88	0.82	0.91	0.86	0.82	0.84	0.92	0.87	0.63	0.91	0.86	0.86	0.83	0.8	0.69	0.8	0.85	0.86	0.86	0.85	0.69	0.77	0.86	0.93	0.74	0.82	0.85	0.9	0.818125	0.853125	0.0923267
ENSG00000090857.13	PDPR	0.77	0.78	0.65	0.74	0.72	0.67	0.79	0.77	0.75	0.8	0.7	0.78	0.55	0.78	0.65	0.67	0.74	0.77	0.75	0.61	0.74	0.82	0.72	0.65	0.58	0.71	0.67	0.78	0.59	0.66	0.67	0.76	0.69	0.734375	0.0923288
ENSG00000133318.13	RTN3	0.67	0.91	0.68	0.91	0.77	0.9	0.73	0.91	0.76	0.93	0.74	0.91	0.66	0.89	0.7	0.88	0.63	0.88	0.63	0.7	0.77	0.9	0.69	0.92	0.68	0.72	0.72	0.92	0.52	0.85	0.63	0.94	0.68625	0.879375	0.0923542
ENSG00000149657.19	LSM14B	0.78	0.7	0.73	0.66	0.82	0.65	0.69	0.73	0.8	0.72	0.79	0.82	0.65	0.85	0.83	0.7	0.76	0.66	0.69	0.76	0.85	0.77	0.79	0.71	0.69	0.6	0.82	0.77	0.73	0.67	0.72	0.86	0.75875	0.726875	0.0923711
ENSG00000103035.10	PSMD7	0.55	0.81	0.59	0.79	0.69	0.7	0.62	0.71	0.68	0.71	0.66	0.8	0.51	0.88	0.62	0.77	0.61	0.76	0.58	0.66	0.63	0.83	0.64	0.71	0.54	0.62	0.65	0.82	0.62	0.64	0.62	0.89	0.613125	0.75625	0.0923711
ENSG00000172765.17	TMCC1	0.66	0.38	0.65	0.28	0.66	0.36	0.75	0.37	0.71	0.36	0.68	0.4	0.7	0.48	0.66	0.36	0.72	0.53	0.6	0.39	0.74	0.44	0.69	0.46	0.47	0.51	0.76	0.47	0.7	0.41	0.7	0.37	0.678125	0.410625	0.0923775
ENSG00000100485.11	SOS2	0.71	0.56	0.68	0.48	0.78	0.58	0.8	0.63	0.75	0.59	0.8	0.69	0.66	0.78	0.74	0.57	0.73	0.55	0.76	0.69	0.82	0.69	0.7	0.55	0.68	0.55	0.78	0.67	0.66	0.65	0.75	0.72	0.7375	0.621875	0.0923796
ENSG00000100220.11	RTCB	0.68	0.87	0.66	0.87	0.81	0.83	0.79	0.87	0.7	0.87	0.73	0.86	0.6	0.9	0.77	0.83	0.64	0.88	0.63	0.67	0.74	0.89	0.72	0.83	0.67	0.69	0.71	0.89	0.6	0.8	0.7	0.94	0.696875	0.843125	0.0924282
ENSG00000106049.8	HIBADH	0.57	0.85	0.58	0.8	0.71	0.82	0.68	0.83	0.73	0.85	0.66	0.81	0.56	0.82	0.62	0.81	0.59	0.84	0.62	0.57	0.71	0.83	0.64	0.84	0.5	0.81	0.67	0.85	0.59	0.7	0.64	0.77	0.629375	0.8	0.0924303
ENSG00000065548.17	ZC3H15	0.61	0.84	0.64	0.82	0.7	0.74	0.75	0.76	0.73	0.8	0.74	0.76	0.56	0.83	0.69	0.8	0.58	0.83	0.79	0.71	0.67	0.84	0.73	0.78	0.66	0.63	0.65	0.91	0.7	0.71	0.72	0.89	0.6825	0.790625	0.0924641
ENSG00000132549.18	VPS13B	0.65	0.78	0.66	0.77	0.84	0.72	0.79	0.88	0.71	0.85	0.73	0.87	0.59	0.82	0.8	0.64	0.76	0.76	0.69	0.75	0.71	0.82	0.68	0.82	0.61	0.77	0.77	0.75	0.65	0.73	0.8	0.78	0.715	0.781875	0.092481
ENSG00000214087.8	ARL16	0.45	0.64	0.45	0.69	0.56	0.71	0.45	0.66	0.43	0.66	0.43	0.69	0.37	0.76	0.53	0.69	0.59	0.77	0.46	0.46	0.49	0.76	0.48	0.68	0.4	0.71	0.47	0.72	0.36	0.72	0.5	0.74	0.46375	0.69125	0.0925169
ENSG00000160014.16	CALM3	0.71	0.92	0.7	0.89	0.87	0.9	0.75	0.94	0.83	0.94	0.72	0.89	0.52	0.93	0.78	0.91	0.68	0.91	0.7	0.79	0.79	0.9	0.77	0.93	0.67	0.94	0.82	0.93	0.6	0.88	0.7	0.94	0.725625	0.90875	0.0925232
ENSG00000175216.14	CKAP5	0.69	0.89	0.71	0.85	0.8	0.8	0.82	0.81	0.77	0.88	0.82	0.76	0.54	0.87	0.68	0.78	0.71	0.85	0.76	0.8	0.76	0.9	0.76	0.74	0.66	0.73	0.76	0.9	0.62	0.74	0.7	0.83	0.7225	0.820625	0.0925317
ENSG00000153037.14	SRP19	0.5	0.6	0.48	0.51	0.55	0.59	0.49	0.58	0.58	0.61	0.57	0.65	0.57	0.75	0.51	0.59	0.65	0.71	0.4	0.58	0.64	0.7	0.59	0.57	0.5	0.59	0.5	0.65	0.48	0.65	0.39	0.62	0.525	0.621875	0.0925486
ENSG00000144559.10	TAMM41	0.6	0.6	0.62	0.52	0.77	0.5	0.62	0.65	0.65	0.53	0.67	0.56	0.58	0.77	0.67	0.62	0.72	0.64	0.57	0.58	0.72	0.63	0.66	0.56	0.55	0.67	0.66	0.67	0.52	0.58	0.66	0.65	0.64	0.608125	0.0925486
ENSG00000112695.11	COX7A2	0.34	0.71	0.46	0.76	0.59	0.82	0.45	0.82	0.54	0.83	0.46	0.87	0.46	0.84	0.53	0.82	0.47	0.76	0.41	0.64	0.52	0.85	0.4	0.74	0.39	0.81	0.52	0.72	0.42	0.67	0.55	0.8	0.469375	0.77875	0.092557
ENSG00000074800.15	ENO1	0.54	0.92	0.61	0.98	0.76	0.93	0.58	0.95	0.68	0.98	0.7	0.91	0.52	0.92	0.7	0.93	0.54	0.95	0.62	0.69	0.65	0.94	0.62	0.97	0.6	0.95	0.62	0.95	0.56	0.91	0.67	0.98	0.623125	0.92875	0.0925739
ENSG00000105983.20	LMBR1	0.71	0.81	0.68	0.76	0.74	0.81	0.81	0.67	0.72	0.76	0.8	0.72	0.62	0.79	0.67	0.72	0.8	0.81	0.76	0.59	0.72	0.76	0.72	0.71	0.74	0.57	0.77	0.82	0.64	0.66	0.69	0.78	0.724375	0.73375	0.0925907
ENSG00000099800.7	TIMM13	0.53	0.78	0.49	0.82	0.72	0.77	0.5	0.79	0.53	0.73	0.54	0.82	0.36	0.89	0.57	0.81	0.54	0.76	0.41	0.67	0.52	0.82	0.5	0.74	0.48	0.76	0.55	0.79	0.42	0.79	0.59	0.83	0.515625	0.785625	0.0925971
ENSG00000119707.13	RBM25	0.73	0.69	0.55	0.69	0.63	0.7	0.73	0.72	0.69	0.7	0.63	0.74	0.42	0.78	0.59	0.65	0.67	0.69	0.61	0.7	0.58	0.79	0.59	0.69	0.54	0.58	0.6	0.75	0.61	0.6	0.6	0.77	0.610625	0.7025	0.0925992
ENSG00000182872.15	RBM10	0.66	0.8	0.62	0.71	0.77	0.71	0.74	0.81	0.73	0.85	0.75	0.78	0.48	0.85	0.71	0.72	0.69	0.68	0.58	0.81	0.73	0.87	0.72	0.75	0.62	0.71	0.67	0.78	0.65	0.72	0.72	0.81	0.6775	0.7725	0.0926013
ENSG00000115942.8	ORC2	0.67	0.7	0.69	0.56	0.73	0.47	0.73	0.66	0.7	0.67	0.77	0.64	0.58	0.74	0.7	0.59	0.71	0.74	0.7	0.59	0.74	0.76	0.71	0.55	0.63	0.51	0.73	0.63	0.71	0.61	0.68	0.69	0.69875	0.631875	0.0926076
ENSG00000186432.8	KPNA4	0.73	0.85	0.69	0.75	0.72	0.76	0.85	0.77	0.74	0.79	0.79	0.81	0.57	0.83	0.71	0.75	0.76	0.84	0.74	0.72	0.7	0.83	0.71	0.8	0.66	0.55	0.72	0.83	0.65	0.73	0.74	0.82	0.7175	0.776875	0.0926161
ENSG00000170471.14	RALGAPB	0.67	0.64	0.75	0.6	0.77	0.65	0.83	0.6	0.77	0.7	0.73	0.64	0.63	0.78	0.73	0.53	0.8	0.68	0.73	0.69	0.78	0.8	0.76	0.6	0.64	0.54	0.75	0.73	0.65	0.65	0.77	0.69	0.735	0.6575	0.092635
ENSG00000144535.19	DIS3L2	0.54	0.7	0.53	0.7	0.74	0.72	0.66	0.76	0.52	0.73	0.62	0.7	0.43	0.77	0.67	0.71	0.59	0.65	0.53	0.6	0.62	0.81	0.55	0.72	0.49	0.72	0.58	0.69	0.51	0.71	0.68	0.78	0.57875	0.716875	0.0926414
ENSG00000169914.5	OTUD3	0.84	0.45	0.7	0.53	0.76	0.53	0.81	0.55	0.86	0.62	0.74	0.61	0.67	0.65	0.82	0.44	0.75	0.55	0.85	0.65	0.74	0.54	0.82	0.5	0.62	0.54	0.81	0.49	0.76	0.55	0.85	0.63	0.775	0.551875	0.0926835
ENSG00000163882.9	POLR2H	0.64	0.82	0.76	0.81	0.8	0.73	0.6	0.79	0.73	0.83	0.7	0.76	0.64	0.85	0.77	0.75	0.73	0.62	0.52	0.83	0.76	0.77	0.7	0.81	0.62	0.74	0.79	0.79	0.65	0.78	0.75	0.78	0.6975	0.77875	0.0926941
ENSG00000124571.17	XPO5	0.74	0.79	0.73	0.82	0.83	0.79	0.77	0.75	0.78	0.81	0.77	0.77	0.66	0.89	0.77	0.7	0.77	0.73	0.57	0.7	0.79	0.85	0.78	0.78	0.63	0.65	0.78	0.84	0.62	0.78	0.74	0.81	0.733125	0.77875	0.0927088
ENSG00000121766.15	ZCCHC17	0.65	0.79	0.69	0.69	0.74	0.7	0.73	0.72	0.73	0.77	0.74	0.72	0.56	0.82	0.68	0.75	0.65	0.77	0.58	0.58	0.75	0.81	0.67	0.7	0.57	0.69	0.74	0.81	0.58	0.72	0.58	0.82	0.665	0.74125	0.0927278
ENSG00000101052.12	IFT52	0.52	0.84	0.53	0.87	0.6	0.84	0.65	0.87	0.62	0.89	0.56	0.9	0.54	0.82	0.68	0.86	0.52	0.91	0.52	0.64	0.64	0.85	0.5	0.88	0.46	0.9	0.61	0.89	0.41	0.83	0.56	0.85	0.5575	0.8525	0.0928036
ENSG00000136152.14	COG3	0.63	0.44	0.62	0.48	0.68	0.54	0.73	0.54	0.74	0.61	0.74	0.66	0.71	0.71	0.7	0.45	0.71	0.51	0.75	0.64	0.78	0.62	0.72	0.56	0.61	0.5	0.71	0.58	0.7	0.56	0.78	0.68	0.706875	0.5675	0.0928183
ENSG00000120314.18	WDR55	0.59	0.71	0.59	0.73	0.67	0.75	0.53	0.64	0.62	0.67	0.59	0.64	0.46	0.8	0.64	0.66	0.7	0.67	0.56	0.51	0.66	0.73	0.64	0.62	0.52	0.6	0.66	0.75	0.63	0.66	0.63	0.75	0.605625	0.680625	0.092833
ENSG00000078808.16	SDF4	0.67	0.83	0.58	0.87	0.75	0.85	0.72	0.89	0.7	0.88	0.64	0.9	0.5	0.89	0.74	0.84	0.57	0.79	0.61	0.73	0.7	0.93	0.67	0.9	0.64	0.71	0.61	0.82	0.54	0.82	0.68	0.91	0.645	0.8475	0.0928372
ENSG00000110713.16	NUP98	0.75	0.7	0.75	0.7	0.77	0.63	0.81	0.67	0.76	0.67	0.82	0.76	0.67	0.86	0.69	0.66	0.74	0.69	0.72	0.78	0.79	0.8	0.74	0.68	0.71	0.52	0.78	0.81	0.7	0.73	0.75	0.83	0.746875	0.718125	0.0928667
ENSG00000132471.11	WBP2	0.74	0.91	0.74	0.86	0.84	0.92	0.69	0.88	0.72	0.96	0.77	0.88	0.71	0.9	0.8	0.86	0.76	0.77	0.54	0.82	0.88	0.91	0.73	0.9	0.69	0.8	0.75	0.93	0.62	0.89	0.77	0.96	0.734375	0.884375	0.0928667
ENSG00000100890.15	KIAA0391	0.54	0.84	0.5	0.75	0.61	0.84	0.58	0.88	0.5	0.89	0.51	0.82	0.47	0.84	0.51	0.83	0.68	0.84	0.48	0.69	0.69	0.9	0.46	0.84	0.48	0.74	0.56	0.88	0.44	0.89	0.48	0.79	0.530625	0.82875	0.092894
ENSG00000031003.10	FAM13B	0.56	0.52	0.7	0.53	0.58	0.53	0.71	0.49	0.66	0.52	0.74	0.64	0.62	0.59	0.57	0.47	0.64	0.67	0.82	0.6	0.69	0.53	0.68	0.59	0.51	0.55	0.71	0.62	0.64	0.62	0.69	0.55	0.6575	0.56375	0.0928961
ENSG00000037474.14	NSUN2	0.71	0.74	0.76	0.72	0.83	0.72	0.78	0.8	0.74	0.76	0.83	0.79	0.62	0.83	0.81	0.61	0.74	0.66	0.72	0.74	0.79	0.8	0.82	0.65	0.65	0.65	0.8	0.85	0.77	0.68	0.82	0.81	0.761875	0.738125	0.0929003
ENSG00000113810.15	SMC4	0.56	0.85	0.58	0.75	0.63	0.72	0.6	0.7	0.63	0.68	0.55	0.65	0.46	0.73	0.6	0.75	0.67	0.79	0.58	0.67	0.61	0.83	0.56	0.7	0.61	0.58	0.52	0.82	0.57	0.57	0.51	0.73	0.5775	0.72	0.0929045
ENSG00000084072.16	PPIE	0.45	0.7	0.52	0.75	0.67	0.66	0.62	0.64	0.72	0.77	0.62	0.72	0.71	0.79	0.61	0.71	0.6	0.73	0.66	0.57	0.67	0.8	0.62	0.67	0.57	0.68	0.58	0.78	0.53	0.69	0.66	0.79	0.613125	0.715625	0.0929171
ENSG00000131966.13	ACTR10	0.53	0.8	0.6	0.8	0.63	0.85	0.71	0.72	0.66	0.82	0.57	0.87	0.61	0.82	0.6	0.77	0.61	0.83	0.54	0.62	0.74	0.85	0.57	0.78	0.49	0.77	0.62	0.86	0.51	0.73	0.5	0.83	0.593125	0.795	0.0929192
ENSG00000020922.12	MRE11	0.71	0.66	0.66	0.63	0.79	0.64	0.74	0.7	0.69	0.76	0.7	0.7	0.5	0.64	0.74	0.63	0.81	0.68	0.66	0.59	0.76	0.8	0.71	0.65	0.67	0.69	0.71	0.69	0.58	0.56	0.69	0.7	0.695	0.67	0.0929382
ENSG00000139990.17	DCAF5	0.59	0.57	0.62	0.51	0.67	0.53	0.68	0.51	0.66	0.59	0.67	0.64	0.48	0.78	0.65	0.53	0.63	0.59	0.66	0.66	0.65	0.69	0.62	0.58	0.55	0.51	0.65	0.61	0.59	0.61	0.58	0.72	0.621875	0.601875	0.0929676
ENSG00000102699.5	PARP4	0.77	0.87	0.7	0.79	0.83	0.86	0.78	0.87	0.78	0.89	0.78	0.82	0.54	0.76	0.8	0.77	0.73	0.84	0.63	0.71	0.81	0.78	0.74	0.82	0.68	0.74	0.78	0.86	0.66	0.74	0.81	0.84	0.73875	0.81	0.092997
ENSG00000198700.9	IPO9	0.63	0.7	0.6	0.69	0.7	0.69	0.69	0.69	0.64	0.66	0.63	0.61	0.48	0.71	0.69	0.64	0.71	0.76	0.59	0.47	0.68	0.79	0.62	0.69	0.54	0.65	0.66	0.67	0.53	0.63	0.64	0.68	0.626875	0.670625	0.093018
ENSG00000114850.6	SSR3	0.62	0.9	0.66	0.9	0.75	0.9	0.63	0.83	0.72	0.89	0.65	0.8	0.64	0.88	0.68	0.85	0.74	0.95	0.55	0.65	0.69	0.89	0.66	0.87	0.68	0.71	0.68	0.93	0.6	0.77	0.67	0.9	0.66375	0.85125	0.0930558
ENSG00000018699.12	TTC27	0.56	0.87	0.57	0.83	0.72	0.77	0.68	0.81	0.67	0.82	0.66	0.78	0.51	0.76	0.68	0.74	0.56	0.82	0.57	0.59	0.67	0.85	0.59	0.71	0.59	0.73	0.69	0.89	0.6	0.74	0.69	0.79	0.625625	0.78125	0.0930621
ENSG00000184182.18	UBE2F	0.56	0.81	0.65	0.8	0.67	0.79	0.6	0.86	0.62	0.86	0.65	0.85	0.47	0.88	0.56	0.77	0.57	0.79	0.54	0.62	0.67	0.85	0.61	0.78	0.47	0.72	0.57	0.9	0.53	0.85	0.56	0.91	0.58125	0.815	0.0930642
ENSG00000184708.17	EIF4ENIF1	0.71	0.48	0.67	0.42	0.74	0.54	0.74	0.58	0.73	0.52	0.69	0.61	0.53	0.72	0.73	0.51	0.66	0.57	0.69	0.61	0.72	0.54	0.64	0.54	0.56	0.58	0.73	0.5	0.57	0.53	0.69	0.62	0.675	0.554375	0.0930705
ENSG00000101150.17	TPD52L2	0.78	0.76	0.73	0.8	0.82	0.78	0.83	0.81	0.84	0.87	0.76	0.82	0.58	0.9	0.84	0.8	0.75	0.77	0.7	0.63	0.82	0.85	0.75	0.78	0.67	0.74	0.75	0.86	0.67	0.82	0.78	0.85	0.754375	0.8025	0.093104
ENSG00000129292.20	PHF20L1	0.62	0.74	0.66	0.58	0.76	0.69	0.79	0.61	0.75	0.64	0.71	0.65	0.62	0.8	0.71	0.65	0.81	0.64	0.7	0.62	0.75	0.82	0.74	0.64	0.71	0.58	0.73	0.77	0.65	0.59	0.72	0.75	0.714375	0.673125	0.0931187
ENSG00000125977.6	EIF2S2	0.55	0.88	0.63	0.76	0.73	0.79	0.66	0.8	0.7	0.78	0.69	0.79	0.58	0.9	0.68	0.85	0.55	0.88	0.57	0.66	0.69	0.86	0.64	0.8	0.63	0.68	0.66	0.89	0.64	0.72	0.65	0.93	0.640625	0.810625	0.0931355
ENSG00000198677.11	TTC37	0.69	0.73	0.69	0.68	0.78	0.71	0.74	0.81	0.73	0.71	0.73	0.78	0.54	0.81	0.75	0.59	0.74	0.81	0.63	0.72	0.74	0.8	0.61	0.84	0.61	0.8	0.75	0.73	0.59	0.69	0.7	0.76	0.68875	0.748125	0.093146
ENSG00000205937.11	RNPS1	0.61	0.89	0.69	0.76	0.78	0.75	0.72	0.76	0.71	0.88	0.76	0.91	0.6	0.92	0.76	0.76	0.63	0.77	0.7	0.76	0.74	0.9	0.71	0.77	0.69	0.67	0.67	0.87	0.64	0.88	0.74	0.91	0.696875	0.8225	0.0931544
ENSG00000137312.14	FLOT1	0.58	0.73	0.57	0.75	0.57	0.83	0.48	0.85	0.45	0.75	0.58	0.8	0.29	0.77	0.53	0.75	0.55	0.8	0.42	0.66	0.59	0.82	0.45	0.83	0.46	0.81	0.51	0.83	0.5	0.68	0.52	0.82	0.503125	0.78	0.0931879
ENSG00000154001.13	PPP2R5E	0.71	0.83	0.71	0.78	0.74	0.83	0.78	0.79	0.68	0.86	0.73	0.79	0.59	0.9	0.69	0.73	0.72	0.81	0.7	0.77	0.75	0.88	0.65	0.82	0.7	0.57	0.68	0.91	0.61	0.84	0.62	0.87	0.69125	0.81125	0.09319
ENSG00000023228.13	NDUFS1	0.71	0.87	0.66	0.84	0.77	0.76	0.74	0.85	0.73	0.87	0.71	0.77	0.62	0.81	0.72	0.74	0.82	0.82	0.68	0.59	0.75	0.85	0.66	0.8	0.63	0.76	0.67	0.9	0.62	0.7	0.64	0.81	0.695625	0.79625	0.0931963
ENSG00000129084.17	PSMA1	0.52	0.88	0.6	0.85	0.69	0.89	0.56	0.88	0.65	0.86	0.61	0.8	0.7	0.84	0.59	0.88	0.54	0.91	0.53	0.63	0.65	0.87	0.61	0.83	0.57	0.86	0.6	0.89	0.59	0.68	0.51	0.89	0.595	0.84	0.0932068
ENSG00000096384.19	HSP90AB1	0.76	0.9	0.67	0.92	0.78	0.9	0.73	0.95	0.75	0.95	0.74	0.92	0.45	0.92	0.7	0.89	0.72	0.9	0.64	0.74	0.69	0.9	0.68	0.96	0.64	0.88	0.7	0.94	0.58	0.84	0.66	0.94	0.680625	0.903125	0.0932193
ENSG00000105176.17	URI1	0.54	0.83	0.61	0.76	0.62	0.76	0.7	0.78	0.66	0.83	0.68	0.73	0.55	0.8	0.56	0.76	0.71	0.78	0.65	0.6	0.64	0.81	0.59	0.76	0.5	0.61	0.62	0.82	0.55	0.64	0.61	0.81	0.611875	0.755	0.0932214
ENSG00000035141.7	FAM136A	0.74	0.85	0.7	0.86	0.82	0.71	0.68	0.77	0.83	0.83	0.81	0.78	0.55	0.78	0.77	0.81	0.7	0.79	0.57	0.85	0.79	0.81	0.76	0.83	0.73	0.72	0.77	0.85	0.62	0.85	0.72	0.85	0.7225	0.80875	0.0932319
ENSG00000170502.12	NUDT9	0.5	0.76	0.48	0.75	0.63	0.73	0.55	0.76	0.58	0.72	0.52	0.77	0.46	0.78	0.48	0.8	0.58	0.79	0.53	0.47	0.58	0.78	0.48	0.77	0.48	0.66	0.54	0.79	0.49	0.65	0.56	0.77	0.5275	0.734375	0.0932382
ENSG00000124198.8	ARFGEF2	0.75	0.81	0.73	0.77	0.77	0.83	0.82	0.76	0.79	0.83	0.87	0.79	0.64	0.8	0.73	0.69	0.78	0.74	0.78	0.76	0.81	0.86	0.79	0.78	0.7	0.55	0.79	0.87	0.71	0.67	0.79	0.79	0.765625	0.76875	0.0932633
ENSG00000120071.14	KANSL1	0.68	0.44	0.64	0.36	0.72	0.48	0.69	0.52	0.67	0.46	0.74	0.59	0.65	0.64	0.67	0.38	0.58	0.6	0.69	0.63	0.71	0.56	0.66	0.46	0.6	0.48	0.7	0.49	0.6	0.58	0.66	0.58	0.66625	0.515625	0.0932633
ENSG00000105355.8	PLIN3	0.6	0.83	0.63	0.79	0.7	0.78	0.63	0.84	0.62	0.73	0.57	0.81	0.44	0.85	0.71	0.82	0.59	0.84	0.71	0.68	0.72	0.82	0.6	0.84	0.55	0.7	0.58	0.88	0.55	0.88	0.65	0.89	0.615625	0.81125	0.0932633
ENSG00000167004.12	PDIA3	0.61	0.87	0.55	0.84	0.69	0.87	0.71	0.94	0.73	0.88	0.57	0.84	0.51	0.88	0.6	0.85	0.54	0.88	0.58	0.68	0.71	0.89	0.57	0.89	0.64	0.77	0.62	0.84	0.5	0.77	0.56	0.91	0.605625	0.85	0.0932717
ENSG00000263001.5	GTF2I	0.72	0.89	0.71	0.82	0.83	0.82	0.73	0.88	0.66	0.87	0.78	0.81	0.58	0.78	0.82	0.82	0.73	0.84	0.59	0.71	0.77	0.87	0.67	0.8	0.63	0.78	0.75	0.91	0.63	0.74	0.79	0.88	0.711875	0.82625	0.0932801
ENSG00000151353.14	TMEM18	0.48	0.6	0.58	0.61	0.61	0.56	0.58	0.47	0.67	0.64	0.62	0.66	0.58	0.8	0.58	0.6	0.55	0.65	0.62	0.65	0.69	0.64	0.6	0.64	0.6	0.48	0.56	0.64	0.57	0.52	0.52	0.7	0.588125	0.61625	0.0932801
ENSG00000136045.11	PWP1	0.68	0.78	0.7	0.73	0.76	0.74	0.76	0.69	0.77	0.77	0.71	0.7	0.61	0.83	0.69	0.7	0.68	0.8	0.67	0.65	0.76	0.76	0.74	0.62	0.61	0.61	0.74	0.88	0.64	0.63	0.7	0.83	0.70125	0.7325	0.0932989
ENSG00000168066.20	SF1	0.54	0.83	0.57	0.78	0.68	0.73	0.67	0.75	0.69	0.79	0.72	0.73	0.53	0.81	0.57	0.69	0.77	0.69	0.68	0.63	0.68	0.82	0.63	0.71	0.6	0.68	0.63	0.87	0.66	0.69	0.68	0.84	0.64375	0.7525	0.0932989
ENSG00000134287.9	ARF3	0.86	0.89	0.77	0.89	0.85	0.87	0.84	0.96	0.74	0.95	0.78	0.85	0.54	0.88	0.8	0.84	0.79	0.85	0.76	0.79	0.74	0.9	0.79	0.92	0.71	0.92	0.78	0.93	0.65	0.77	0.83	0.91	0.764375	0.8825	0.0933052
ENSG00000163444.11	TMEM183A	0.49	0.87	0.48	0.82	0.57	0.9	0.5	0.78	0.62	0.9	0.54	0.78	0.55	0.77	0.55	0.84	0.6	0.9	0.51	0.58	0.56	0.85	0.53	0.82	0.52	0.91	0.53	0.87	0.57	0.69	0.48	0.84	0.5375	0.82	0.0933073
ENSG00000101161.7	PRPF6	0.71	0.84	0.61	0.76	0.77	0.79	0.71	0.86	0.68	0.86	0.72	0.81	0.45	0.9	0.76	0.79	0.67	0.77	0.55	0.8	0.7	0.87	0.67	0.8	0.58	0.74	0.67	0.85	0.57	0.75	0.68	0.83	0.65625	0.81375	0.093324
ENSG00000185238.12	PRMT3	0.54	0.84	0.59	0.74	0.63	0.69	0.61	0.69	0.68	0.75	0.69	0.77	0.56	0.8	0.61	0.7	0.63	0.77	0.57	0.61	0.68	0.79	0.64	0.65	0.52	0.61	0.67	0.88	0.61	0.64	0.66	0.8	0.618125	0.733125	0.0933366
ENSG00000138688.15	KIAA1109	0.73	0.84	0.78	0.67	0.88	0.74	0.91	0.75	0.83	0.79	0.85	0.76	0.62	0.84	0.8	0.69	0.89	0.79	0.82	0.77	0.8	0.77	0.77	0.86	0.72	0.64	0.81	0.77	0.72	0.72	0.83	0.81	0.7975	0.763125	0.0933554
ENSG00000123106.10	CCDC91	0.57	0.84	0.57	0.78	0.73	0.85	0.73	0.8	0.68	0.84	0.67	0.82	0.5	0.82	0.68	0.77	0.69	0.76	0.6	0.64	0.69	0.83	0.64	0.82	0.56	0.65	0.64	0.86	0.64	0.7	0.67	0.87	0.64125	0.790625	0.0933638
ENSG00000129003.17	VPS13C	0.74	0.66	0.74	0.65	0.84	0.62	0.86	0.71	0.77	0.71	0.8	0.7	0.56	0.8	0.76	0.57	0.85	0.72	0.73	0.7	0.76	0.74	0.76	0.68	0.68	0.65	0.81	0.68	0.66	0.6	0.8	0.75	0.7575	0.68375	0.0933659
ENSG00000023734.10	STRAP	0.72	0.86	0.64	0.9	0.68	0.9	0.68	0.88	0.68	0.94	0.7	0.87	0.58	0.87	0.71	0.89	0.62	0.91	0.61	0.62	0.65	0.89	0.61	0.91	0.59	0.79	0.61	0.92	0.57	0.78	0.75	0.94	0.65	0.866875	0.0933889
ENSG00000168291.12	PDHB	0.54	0.85	0.58	0.82	0.72	0.85	0.53	0.8	0.66	0.83	0.64	0.79	0.53	0.83	0.59	0.81	0.62	0.83	0.51	0.63	0.69	0.83	0.6	0.74	0.56	0.75	0.64	0.88	0.52	0.66	0.55	0.89	0.5925	0.799375	0.0934056
ENSG00000188739.14	RBM34	0.62	0.56	0.63	0.46	0.64	0.59	0.65	0.59	0.71	0.59	0.62	0.63	0.57	0.77	0.72	0.59	0.56	0.7	0.59	0.65	0.73	0.6	0.62	0.53	0.57	0.49	0.67	0.66	0.62	0.51	0.65	0.68	0.635625	0.6	0.0934056
ENSG00000197037.10	ZSCAN25	0.66	0.38	0.6	0.34	0.66	0.45	0.63	0.5	0.63	0.58	0.67	0.51	0.63	0.55	0.71	0.49	0.68	0.58	0.72	0.56	0.74	0.54	0.71	0.4	0.56	0.61	0.65	0.36	0.64	0.44	0.7	0.47	0.661875	0.485	0.0934223
ENSG00000171314.8	PGAM1	0.54	0.94	0.62	0.97	0.81	0.93	0.52	0.92	0.66	0.99	0.68	0.9	0.52	0.92	0.66	0.94	0.58	0.92	0.48	0.79	0.7	0.93	0.62	0.95	0.6	0.89	0.65	0.96	0.53	0.91	0.6	1	0.610625	0.92875	0.0934307
ENSG00000077147.15	TM9SF3	0.72	0.92	0.69	0.88	0.73	0.9	0.8	0.81	0.69	0.84	0.72	0.82	0.59	0.86	0.69	0.88	0.75	0.94	0.73	0.66	0.73	0.87	0.71	0.9	0.66	0.71	0.75	0.89	0.68	0.68	0.73	0.87	0.710625	0.839375	0.0934704
ENSG00000135624.15	CCT7	0.58	0.84	0.64	0.86	0.77	0.87	0.68	0.91	0.68	0.91	0.67	0.86	0.53	0.91	0.65	0.87	0.58	0.88	0.57	0.63	0.66	0.89	0.62	0.9	0.56	0.85	0.65	0.86	0.62	0.71	0.66	0.9	0.6325	0.853125	0.0934892
ENSG00000114127.10	XRN1	0.74	0.8	0.71	0.55	0.79	0.74	0.77	0.73	0.79	0.79	0.79	0.75	0.6	0.78	0.78	0.63	0.8	0.76	0.77	0.76	0.76	0.81	0.75	0.69	0.66	0.6	0.75	0.78	0.69	0.64	0.81	0.76	0.7475	0.723125	0.0934892
ENSG00000033030.13	ZCCHC8	0.67	0.51	0.64	0.49	0.76	0.51	0.66	0.59	0.72	0.54	0.71	0.67	0.69	0.72	0.72	0.47	0.64	0.72	0.63	0.66	0.78	0.57	0.65	0.52	0.57	0.52	0.66	0.57	0.67	0.58	0.7	0.66	0.679375	0.58125	0.0934976
ENSG00000136270.13	TBRG4	0.4	0.88	0.47	0.84	0.59	0.71	0.53	0.79	0.59	0.76	0.65	0.76	0.48	0.82	0.61	0.74	0.58	0.67	0.54	0.69	0.58	0.79	0.59	0.74	0.5	0.66	0.56	0.87	0.6	0.82	0.63	0.86	0.55625	0.775	0.0935331
ENSG00000167491.17	GATAD2A	0.79	0.86	0.84	0.8	0.83	0.75	0.84	0.81	0.8	0.8	0.85	0.81	0.57	0.93	0.76	0.78	0.77	0.66	0.75	0.76	0.78	0.85	0.77	0.71	0.7	0.74	0.81	0.84	0.7	0.82	0.72	0.86	0.7675	0.79875	0.0935665
ENSG00000024048.10	UBR2	0.7	0.68	0.68	0.59	0.7	0.55	0.71	0.65	0.75	0.63	0.77	0.66	0.56	0.76	0.71	0.51	0.71	0.7	0.71	0.75	0.75	0.72	0.7	0.56	0.62	0.56	0.67	0.76	0.63	0.61	0.74	0.7	0.694375	0.649375	0.0935707
ENSG00000086475.14	SEPHS1	0.79	0.83	0.75	0.84	0.83	0.83	0.77	0.68	0.84	0.82	0.85	0.84	0.67	0.79	0.75	0.8	0.67	0.88	0.67	0.74	0.83	0.79	0.78	0.83	0.76	0.71	0.81	0.86	0.62	0.8	0.62	0.89	0.750625	0.808125	0.0935874
ENSG00000168958.19	MFF	0.53	0.84	0.59	0.77	0.71	0.83	0.61	0.81	0.66	0.83	0.65	0.85	0.63	0.77	0.66	0.75	0.65	0.8	0.59	0.66	0.73	0.82	0.62	0.82	0.64	0.56	0.62	0.88	0.57	0.76	0.7	0.87	0.635	0.78875	0.0935999
ENSG00000182446.13	NPLOC4	0.79	0.75	0.75	0.68	0.82	0.7	0.81	0.76	0.78	0.77	0.8	0.74	0.57	0.82	0.72	0.68	0.75	0.75	0.7	0.71	0.79	0.82	0.79	0.66	0.7	0.56	0.78	0.81	0.63	0.72	0.81	0.74	0.749375	0.729375	0.0936041
ENSG00000111832.12	RWDD1	0.33	0.87	0.46	0.82	0.52	0.84	0.51	0.82	0.58	0.85	0.51	0.8	0.47	0.84	0.53	0.84	0.47	0.81	0.48	0.64	0.48	0.83	0.47	0.89	0.39	0.82	0.46	0.86	0.58	0.64	0.48	0.9	0.4825	0.816875	0.0936228
ENSG00000063601.16	MTMR1	0.75	0.84	0.76	0.81	0.86	0.78	0.87	0.8	0.84	0.78	0.87	0.8	0.63	0.88	0.76	0.68	0.8	0.77	0.81	0.72	0.8	0.88	0.81	0.78	0.75	0.63	0.83	0.9	0.72	0.75	0.82	0.86	0.7925	0.79125	0.0936333
ENSG00000124795.15	DEK	0.7	0.91	0.68	0.92	0.81	0.92	0.76	0.93	0.68	0.89	0.7	0.88	0.55	0.87	0.74	0.87	0.66	0.91	0.65	0.66	0.71	0.88	0.72	0.92	0.68	0.85	0.72	0.94	0.6	0.73	0.67	0.91	0.689375	0.874375	0.0936374
ENSG00000160049.11	DFFA	0.65	0.86	0.63	0.81	0.72	0.79	0.6	0.77	0.65	0.83	0.51	0.74	0.5	0.85	0.66	0.78	0.74	0.87	0.52	0.63	0.64	0.89	0.62	0.81	0.54	0.8	0.63	0.88	0.53	0.84	0.62	0.85	0.61	0.8125	0.0936416
ENSG00000145494.11	NDUFS6	0.43	0.77	0.46	0.75	0.59	0.8	0.55	0.82	0.63	0.79	0.53	0.77	0.39	0.83	0.5	0.8	0.55	0.71	0.53	0.57	0.55	0.81	0.51	0.8	0.41	0.84	0.55	0.69	0.48	0.68	0.45	0.8	0.506875	0.764375	0.0936541
ENSG00000143420.18	ENSA	0.53	0.7	0.51	0.71	0.65	0.68	0.44	0.78	0.6	0.7	0.59	0.74	0.46	0.73	0.64	0.67	0.69	0.77	0.38	0.61	0.59	0.81	0.59	0.69	0.55	0.7	0.56	0.76	0.54	0.63	0.51	0.74	0.551875	0.71375	0.0936812
ENSG00000143155.12	TIPRL	0.73	0.86	0.74	0.82	0.82	0.79	0.76	0.78	0.85	0.89	0.78	0.81	0.69	0.9	0.76	0.8	0.76	0.79	0.68	0.7	0.81	0.87	0.8	0.84	0.74	0.6	0.76	0.89	0.65	0.75	0.76	0.91	0.755625	0.8125	0.0937062
ENSG00000113648.16	H2AFY	0.57	0.8	0.58	0.81	0.71	0.83	0.68	0.88	0.69	0.82	0.6	0.84	0.51	0.8	0.63	0.76	0.64	0.71	0.55	0.61	0.7	0.82	0.61	0.79	0.47	0.86	0.68	0.82	0.6	0.72	0.58	0.85	0.6125	0.795	0.0937083
ENSG00000136819.15	C9orf78	0.59	0.79	0.59	0.73	0.63	0.85	0.68	0.67	0.6	0.82	0.52	0.83	0.38	0.84	0.64	0.81	0.59	0.85	0.55	0.64	0.59	0.84	0.54	0.8	0.52	0.77	0.55	0.83	0.51	0.68	0.58	0.83	0.56625	0.78625	0.093725
ENSG00000165609.12	NUDT5	0.53	0.69	0.59	0.66	0.63	0.74	0.64	0.65	0.67	0.7	0.58	0.56	0.52	0.6	0.65	0.59	0.66	0.73	0.56	0.46	0.69	0.67	0.65	0.58	0.54	0.75	0.59	0.73	0.51	0.64	0.61	0.63	0.60125	0.64875	0.093725
ENSG00000278845.4	MRPL45	0.62	0.82	0.68	0.82	0.79	0.79	0.63	0.75	0.71	0.85	0.69	0.77	0.76	0.91	0.65	0.74	0.7	0.76	0.55	0.7	0.8	0.74	0.63	0.79	0.63	0.66	0.72	0.85	0.6	0.81	0.65	0.9	0.675625	0.79125	0.0937312
ENSG00000113712.17	CSNK1A1	0.61	0.8	0.63	0.74	0.64	0.82	0.66	0.65	0.64	0.83	0.62	0.76	0.53	0.83	0.63	0.67	0.61	0.8	0.55	0.63	0.65	0.85	0.59	0.72	0.58	0.59	0.6	0.87	0.51	0.75	0.61	0.85	0.60375	0.76	0.0937333
ENSG00000165055.15	METTL2B	0.66	0.81	0.63	0.67	0.75	0.74	0.62	0.74	0.64	0.74	0.59	0.62	0.59	0.84	0.76	0.65	0.73	0.79	0.56	0.58	0.68	0.79	0.63	0.68	0.57	0.67	0.64	0.82	0.61	0.71	0.67	0.76	0.645625	0.725625	0.0937375
ENSG00000162604.12	TM2D1	0.51	0.6	0.49	0.56	0.53	0.64	0.61	0.68	0.59	0.56	0.61	0.6	0.53	0.6	0.6	0.51	0.62	0.76	0.71	0.54	0.62	0.69	0.57	0.59	0.45	0.65	0.51	0.69	0.58	0.52	0.6	0.52	0.570625	0.606875	0.0937542
ENSG00000103994.17	ZNF106	0.77	0.87	0.72	0.77	0.84	0.82	0.77	0.8	0.74	0.84	0.73	0.75	0.52	0.89	0.79	0.77	0.79	0.82	0.75	0.76	0.73	0.91	0.72	0.85	0.7	0.69	0.74	0.9	0.61	0.78	0.77	0.85	0.730625	0.816875	0.0937542
ENSG00000105323.16	HNRNPUL1	0.74	0.93	0.71	0.88	0.82	0.86	0.77	0.92	0.74	0.87	0.75	0.87	0.52	0.91	0.75	0.85	0.7	0.82	0.63	0.71	0.72	0.91	0.7	0.93	0.68	0.83	0.71	0.93	0.56	0.8	0.7	0.93	0.7	0.871875	0.0937562
ENSG00000146007.10	ZMAT2	0.56	0.78	0.56	0.75	0.65	0.8	0.54	0.74	0.67	0.78	0.61	0.74	0.42	0.82	0.55	0.75	0.57	0.83	0.47	0.62	0.64	0.8	0.56	0.76	0.49	0.72	0.58	0.81	0.55	0.57	0.51	0.81	0.558125	0.755	0.0937562
ENSG00000103222.18	ABCC1	0.71	0.82	0.71	0.82	0.8	0.83	0.75	0.79	0.71	0.88	0.78	0.84	0.54	0.91	0.74	0.75	0.77	0.8	0.71	0.77	0.76	0.87	0.72	0.82	0.64	0.62	0.74	0.91	0.61	0.8	0.72	0.87	0.713125	0.81875	0.0937812
ENSG00000078142.12	PIK3C3	0.47	0.68	0.46	0.65	0.56	0.62	0.53	0.61	0.63	0.71	0.53	0.69	0.49	0.69	0.52	0.57	0.64	0.7	0.56	0.51	0.63	0.72	0.51	0.52	0.43	0.58	0.47	0.73	0.53	0.53	0.54	0.62	0.53125	0.633125	0.0937812
ENSG00000115541.10	HSPE1	0.41	0.77	0.49	0.83	0.65	0.87	0.52	0.82	0.6	0.9	0.54	0.89	0.45	0.86	0.49	0.84	0.52	0.8	0.45	0.64	0.62	0.84	0.52	0.84	0.39	0.84	0.55	0.78	0.56	0.76	0.5	0.9	0.51625	0.82375	0.0937917
ENSG00000198830.10	HMGN2	0.57	0.89	0.59	0.87	0.76	0.9	0.56	0.92	0.74	0.9	0.6	0.87	0.57	0.87	0.6	0.86	0.66	0.87	0.47	0.69	0.69	0.87	0.61	0.9	0.58	0.94	0.62	0.9	0.55	0.76	0.55	0.92	0.6075	0.870625	0.0938062
ENSG00000164405.10	UQCRQ	0.21	0.75	0.3	0.76	0.51	0.76	0.24	0.79	0.4	0.75	0.3	0.82	0.4	0.81	0.38	0.8	0.39	0.68	0.22	0.7	0.39	0.8	0.34	0.66	0.34	0.74	0.44	0.7	0.3	0.71	0.31	0.83	0.341875	0.75375	0.0938146
ENSG00000113013.13	HSPA9	0.74	0.92	0.7	0.89	0.76	0.88	0.78	0.89	0.8	0.89	0.74	0.89	0.62	0.91	0.66	0.8	0.68	0.88	0.62	0.65	0.78	0.89	0.73	0.86	0.66	0.76	0.73	0.94	0.63	0.76	0.67	0.91	0.70625	0.8575	0.0938333
ENSG00000087460.24	GNAS	0.52	0.82	0.49	0.86	0.69	0.84	0.59	0.89	0.63	0.85	0.65	0.84	0.45	0.83	0.64	0.83	0.59	0.79	0.57	0.61	0.58	0.85	0.56	0.84	0.53	0.9	0.57	0.82	0.46	0.74	0.61	0.89	0.570625	0.825	0.0938395
ENSG00000141385.9	AFG3L2	0.76	0.77	0.72	0.77	0.78	0.68	0.81	0.77	0.8	0.83	0.82	0.82	0.59	0.89	0.72	0.73	0.71	0.73	0.61	0.69	0.79	0.81	0.75	0.73	0.69	0.65	0.76	0.86	0.67	0.7	0.73	0.84	0.731875	0.766875	0.0938708
ENSG00000132275.10	RRP8	0.63	0.57	0.56	0.47	0.67	0.56	0.51	0.54	0.6	0.68	0.6	0.61	0.49	0.73	0.67	0.63	0.68	0.58	0.46	0.55	0.65	0.67	0.6	0.5	0.56	0.63	0.62	0.51	0.66	0.56	0.57	0.62	0.595625	0.588125	0.0938874
ENSG00000203791.14	EEF1AKMT2	0.7	0.7	0.61	0.72	0.62	0.7	0.68	0.74	0.68	0.69	0.63	0.72	0.42	0.73	0.66	0.65	0.79	0.69	0.73	0.57	0.67	0.71	0.65	0.71	0.61	0.75	0.66	0.73	0.53	0.6	0.62	0.64	0.64125	0.690625	0.0938978
ENSG00000166716.9	ZNF592	0.73	0.72	0.69	0.62	0.76	0.6	0.74	0.6	0.75	0.65	0.74	0.7	0.57	0.78	0.75	0.58	0.68	0.56	0.59	0.72	0.79	0.72	0.69	0.65	0.57	0.7	0.69	0.7	0.57	0.68	0.72	0.72	0.689375	0.66875	0.0938978
ENSG00000111707.11	SUDS3	0.86	0.78	0.76	0.76	0.86	0.72	0.87	0.78	0.74	0.76	0.86	0.57	0.62	0.72	0.85	0.62	0.77	0.77	0.8	0.73	0.82	0.81	0.81	0.64	0.76	0.69	0.81	0.8	0.76	0.61	0.83	0.74	0.79875	0.71875	0.0939248
ENSG00000172115.8	CYCS	0.46	0.87	0.58	0.85	0.61	0.85	0.44	0.8	0.62	0.89	0.56	0.84	0.51	0.9	0.53	0.84	0.51	0.9	0.36	0.7	0.6	0.85	0.55	0.89	0.53	0.76	0.57	0.9	0.55	0.76	0.4	0.92	0.52375	0.845	0.0939332
ENSG00000089685.14	BIRC5	0.72	0.88	0.78	0.86	0.89	0.81	0.73	0.82	0.8	0.83	0.77	0.8	0.67	0.86	0.71	0.86	0.63	0.91	0.71	0.81	0.74	0.81	0.82	0.79	0.71	0.67	0.79	0.89	0.68	0.7	0.61	0.88	0.735	0.82375	0.0939332
ENSG00000101391.20	CDK5RAP1	0.69	0.76	0.64	0.73	0.77	0.67	0.72	0.76	0.7	0.81	0.72	0.75	0.57	0.87	0.71	0.64	0.66	0.74	0.58	0.61	0.77	0.78	0.69	0.65	0.62	0.67	0.73	0.71	0.55	0.66	0.72	0.75	0.6775	0.7225	0.0939415
ENSG00000164074.15	ABHD18	0.62	0.65	0.67	0.67	0.74	0.54	0.64	0.73	0.66	0.68	0.58	0.73	0.55	0.77	0.7	0.55	0.73	0.74	0.52	0.64	0.69	0.74	0.63	0.7	0.54	0.72	0.65	0.71	0.54	0.6	0.64	0.72	0.63125	0.680625	0.0939643
ENSG00000120992.17	LYPLA1	0.7	0.9	0.74	0.9	0.66	0.91	0.81	0.93	0.78	0.91	0.71	0.85	0.67	0.88	0.68	0.81	0.7	0.94	0.68	0.62	0.8	0.87	0.73	0.9	0.72	0.91	0.77	0.91	0.59	0.78	0.69	0.89	0.714375	0.869375	0.0939706
ENSG00000115306.15	SPTBN1	0.65	0.92	0.6	0.89	0.68	0.91	0.71	0.91	0.65	0.92	0.68	0.9	0.38	0.86	0.62	0.84	0.71	0.85	0.61	0.72	0.61	0.9	0.59	0.89	0.54	0.85	0.63	0.91	0.53	0.79	0.62	0.88	0.613125	0.87125	0.093981
ENSG00000136051.14	WASHC4	0.64	0.66	0.67	0.64	0.75	0.7	0.76	0.6	0.77	0.71	0.75	0.64	0.66	0.71	0.76	0.52	0.81	0.7	0.68	0.64	0.77	0.76	0.74	0.6	0.64	0.56	0.79	0.78	0.65	0.59	0.81	0.76	0.728125	0.660625	0.0939872
ENSG00000146918.19	NCAPG2	0.76	0.76	0.73	0.7	0.81	0.67	0.82	0.74	0.73	0.76	0.78	0.71	0.49	0.68	0.72	0.66	0.71	0.79	0.72	0.66	0.73	0.76	0.75	0.72	0.67	0.76	0.77	0.78	0.59	0.6	0.73	0.74	0.719375	0.718125	0.0939872
ENSG00000120438.11	TCP1	0.63	0.91	0.67	0.91	0.79	0.91	0.74	0.84	0.73	0.94	0.74	0.83	0.6	0.89	0.73	0.86	0.66	0.93	0.65	0.63	0.72	0.9	0.71	0.89	0.64	0.8	0.69	0.93	0.7	0.75	0.74	0.94	0.69625	0.86625	0.0939914
ENSG00000174891.12	RSRC1	0.57	0.85	0.6	0.73	0.69	0.77	0.67	0.89	0.68	0.7	0.72	0.83	0.47	0.83	0.64	0.83	0.66	0.83	0.68	0.63	0.65	0.86	0.67	0.75	0.57	0.77	0.63	0.88	0.63	0.71	0.62	0.88	0.634375	0.79625	0.0939976
ENSG00000122008.15	POLK	0.6	0.64	0.63	0.49	0.73	0.71	0.7	0.67	0.68	0.67	0.66	0.61	0.53	0.74	0.71	0.52	0.72	0.66	0.68	0.68	0.65	0.75	0.57	0.64	0.6	0.51	0.69	0.69	0.6	0.62	0.71	0.65	0.65375	0.640625	0.0940308
ENSG00000197223.11	C1D	0.52	0.78	0.64	0.84	0.6	0.86	0.65	0.76	0.7	0.76	0.61	0.79	0.66	0.86	0.61	0.73	0.51	0.77	0.56	0.69	0.65	0.79	0.63	0.61	0.57	0.64	0.55	0.84	0.56	0.73	0.51	0.88	0.595625	0.770625	0.0940371
ENSG00000112697.15	TMEM30A	0.84	0.89	0.78	0.89	0.85	0.9	0.8	0.89	0.84	0.92	0.72	0.83	0.69	0.85	0.79	0.82	0.79	0.92	0.73	0.78	0.83	0.85	0.79	0.89	0.8	0.59	0.8	0.88	0.68	0.78	0.83	0.88	0.785	0.8475	0.0940412
ENSG00000082068.8	WDR70	0.38	0.71	0.44	0.68	0.53	0.68	0.51	0.75	0.53	0.67	0.49	0.67	0.49	0.74	0.54	0.6	0.5	0.76	0.52	0.56	0.55	0.82	0.45	0.58	0.41	0.71	0.51	0.77	0.5	0.52	0.54	0.75	0.493125	0.685625	0.0940537
ENSG00000160803.7	UBQLN4	0.74	0.89	0.77	0.88	0.81	0.84	0.74	0.91	0.72	0.93	0.76	0.86	0.61	0.94	0.88	0.86	0.77	0.81	0.64	0.69	0.81	0.89	0.78	0.87	0.73	0.83	0.74	0.92	0.6	0.79	0.71	0.92	0.738125	0.864375	0.0940869
ENSG00000137992.14	DBT	0.59	0.74	0.54	0.8	0.64	0.77	0.63	0.69	0.62	0.78	0.55	0.72	0.47	0.84	0.59	0.63	0.66	0.75	0.61	0.58	0.64	0.83	0.51	0.79	0.53	0.61	0.57	0.72	0.47	0.7	0.52	0.77	0.57125	0.7325	0.0940993
ENSG00000100029.17	PES1	0.64	0.86	0.66	0.8	0.79	0.7	0.76	0.74	0.74	0.79	0.74	0.81	0.52	0.88	0.69	0.73	0.66	0.76	0.64	0.75	0.69	0.81	0.78	0.78	0.65	0.62	0.73	0.89	0.7	0.74	0.68	0.85	0.691875	0.781875	0.0941035
ENSG00000005700.14	IBTK	0.73	0.64	0.74	0.66	0.74	0.77	0.75	0.69	0.82	0.73	0.78	0.66	0.73	0.79	0.71	0.59	0.77	0.66	0.77	0.69	0.84	0.81	0.77	0.66	0.64	0.51	0.78	0.79	0.73	0.58	0.81	0.76	0.756875	0.686875	0.0941035
ENSG00000090273.13	NUDC	0.59	0.76	0.55	0.73	0.63	0.86	0.6	0.87	0.62	0.79	0.58	0.75	0.36	0.83	0.6	0.76	0.55	0.81	0.5	0.58	0.56	0.79	0.55	0.81	0.48	0.74	0.53	0.78	0.44	0.72	0.53	0.77	0.541875	0.771875	0.0941035
ENSG00000139921.12	TMX1	0.7	0.85	0.7	0.87	0.76	0.89	0.73	0.81	0.78	0.88	0.72	0.82	0.67	0.86	0.7	0.84	0.79	0.89	0.66	0.68	0.81	0.86	0.79	0.88	0.73	0.59	0.74	0.91	0.69	0.76	0.72	0.89	0.730625	0.83	0.0941056
ENSG00000153560.11	UBP1	0.79	0.76	0.77	0.71	0.81	0.81	0.84	0.64	0.79	0.83	0.81	0.8	0.56	0.81	0.83	0.77	0.77	0.67	0.74	0.67	0.78	0.81	0.76	0.77	0.69	0.75	0.75	0.86	0.62	0.73	0.77	0.76	0.755	0.759375	0.0941056
ENSG00000047056.15	WDR37	0.71	0.49	0.65	0.46	0.66	0.45	0.64	0.57	0.74	0.5	0.67	0.6	0.64	0.66	0.72	0.46	0.73	0.55	0.61	0.64	0.76	0.6	0.7	0.54	0.51	0.63	0.71	0.51	0.6	0.62	0.69	0.66	0.67125	0.55875	0.0941243
ENSG00000198856.12	OSTC	0.65	0.85	0.67	0.89	0.77	0.91	0.73	0.85	0.76	0.92	0.71	0.88	0.89	0.91	0.72	0.88	0.61	0.9	0.65	0.7	0.86	0.88	0.67	0.93	0.71	0.83	0.7	0.91	0.63	0.82	0.72	0.96	0.715625	0.87625	0.0941305
ENSG00000163159.12	VPS72	0.7	0.82	0.71	0.74	0.86	0.73	0.71	0.71	0.73	0.76	0.79	0.7	0.75	0.84	0.83	0.77	0.67	0.78	0.61	0.85	0.81	0.72	0.75	0.75	0.62	0.62	0.69	0.87	0.73	0.72	0.74	0.86	0.73125	0.765	0.0941326
ENSG00000079785.14	DDX1	0.68	0.84	0.68	0.82	0.8	0.84	0.81	0.8	0.8	0.88	0.79	0.82	0.63	0.82	0.76	0.76	0.74	0.89	0.69	0.67	0.77	0.84	0.74	0.81	0.61	0.7	0.75	0.89	0.74	0.64	0.76	0.87	0.734375	0.805625	0.0941367
ENSG00000103064.14	SLC7A6	0.84	0.74	0.81	0.8	0.87	0.72	0.81	0.67	0.8	0.7	0.85	0.73	0.72	0.78	0.86	0.55	0.8	0.66	0.74	0.78	0.84	0.64	0.83	0.61	0.74	0.61	0.86	0.79	0.72	0.73	0.95	0.77	0.815	0.705	0.0941409
ENSG00000138668.18	HNRNPD	0.55	0.79	0.51	0.71	0.56	0.78	0.64	0.8	0.58	0.73	0.51	0.81	0.38	0.8	0.47	0.74	0.61	0.75	0.56	0.58	0.55	0.73	0.55	0.73	0.46	0.77	0.56	0.79	0.53	0.57	0.47	0.82	0.530625	0.74375	0.0941637
ENSG00000163029.15	SMC6	0.71	0.74	0.72	0.74	0.85	0.72	0.68	0.73	0.77	0.79	0.73	0.74	0.53	0.81	0.75	0.69	0.77	0.67	0.61	0.71	0.75	0.76	0.73	0.7	0.61	0.66	0.79	0.82	0.63	0.64	0.77	0.78	0.7125	0.73125	0.0941657
ENSG00000123472.12	ATPAF1	0.54	0.77	0.63	0.82	0.62	0.68	0.67	0.8	0.69	0.68	0.62	0.81	0.54	0.75	0.56	0.67	0.63	0.73	0.48	0.58	0.73	0.78	0.58	0.75	0.57	0.72	0.64	0.79	0.52	0.71	0.51	0.84	0.595625	0.7425	0.094172
ENSG00000064419.13	TNPO3	0.73	0.85	0.73	0.7	0.78	0.67	0.8	0.67	0.76	0.78	0.73	0.7	0.6	0.86	0.69	0.73	0.69	0.78	0.74	0.71	0.77	0.82	0.72	0.73	0.66	0.53	0.76	0.81	0.66	0.71	0.7	0.78	0.72	0.739375	0.094172
ENSG00000100804.18	PSMB5	0.47	0.89	0.6	0.89	0.75	0.84	0.5	0.73	0.64	0.88	0.64	0.84	0.56	0.88	0.63	0.88	0.55	0.84	0.52	0.67	0.63	0.88	0.59	0.85	0.57	0.75	0.61	0.9	0.5	0.83	0.64	0.89	0.5875	0.84	0.094174
ENSG00000129197.14	RPAIN	0.56	0.56	0.59	0.56	0.68	0.59	0.59	0.67	0.62	0.68	0.59	0.69	0.54	0.79	0.67	0.68	0.74	0.68	0.48	0.56	0.65	0.7	0.61	0.6	0.51	0.67	0.55	0.68	0.51	0.59	0.67	0.7	0.5975	0.65	0.094174
ENSG00000197265.8	GTF2E2	0.53	0.81	0.58	0.76	0.65	0.74	0.63	0.79	0.63	0.82	0.64	0.77	0.5	0.88	0.66	0.81	0.61	0.75	0.59	0.65	0.64	0.85	0.6	0.8	0.54	0.58	0.63	0.87	0.51	0.82	0.63	0.9	0.598125	0.7875	0.0941886
ENSG00000101294.17	HM13	0.52	0.66	0.49	0.69	0.56	0.71	0.54	0.61	0.55	0.71	0.55	0.63	0.48	0.78	0.59	0.58	0.6	0.72	0.49	0.44	0.59	0.79	0.53	0.67	0.46	0.64	0.52	0.75	0.45	0.64	0.51	0.73	0.526875	0.671875	0.0942031
ENSG00000113558.18	SKP1	0.43	0.72	0.41	0.79	0.43	0.82	0.45	0.86	0.49	0.81	0.47	0.78	0.39	0.79	0.43	0.75	0.5	0.75	0.44	0.49	0.46	0.81	0.47	0.76	0.45	0.83	0.41	0.76	0.43	0.63	0.34	0.8	0.4375	0.759375	0.0942051
ENSG00000102317.17	RBM3	0.46	0.72	0.5	0.73	0.55	0.81	0.52	0.78	0.56	0.81	0.56	0.77	0.46	0.7	0.56	0.67	0.62	0.81	0.57	0.53	0.49	0.72	0.54	0.72	0.39	0.81	0.52	0.8	0.49	0.6	0.49	0.74	0.5175	0.7325	0.0942072
ENSG00000139163.15	ETNK1	0.85	0.83	0.79	0.77	0.82	0.83	0.88	0.85	0.88	0.89	0.84	0.81	0.7	0.87	0.8	0.79	0.91	0.67	0.74	0.81	0.85	0.79	0.84	0.69	0.87	0.67	0.87	0.87	0.67	0.84	0.84	0.74	0.821875	0.795	0.0942217
ENSG00000111237.18	VPS29	0.54	0.77	0.6	0.76	0.73	0.79	0.55	0.74	0.67	0.83	0.66	0.82	0.56	0.81	0.63	0.78	0.61	0.81	0.51	0.58	0.72	0.79	0.6	0.8	0.47	0.75	0.65	0.83	0.58	0.66	0.59	0.81	0.604375	0.770625	0.0942362
ENSG00000149196.15	HIKESHI	0.5	0.62	0.49	0.7	0.54	0.73	0.54	0.78	0.6	0.8	0.56	0.64	0.61	0.75	0.56	0.77	0.57	0.83	0.62	0.57	0.65	0.76	0.5	0.7	0.41	0.78	0.58	0.7	0.57	0.61	0.64	0.68	0.55875	0.71375	0.094257
ENSG00000133030.20	MPRIP	0.76	0.86	0.69	0.81	0.84	0.72	0.76	0.87	0.73	0.87	0.73	0.81	0.51	0.77	0.79	0.75	0.76	0.77	0.66	0.66	0.73	0.83	0.69	0.79	0.65	0.82	0.74	0.82	0.59	0.77	0.75	0.81	0.71125	0.795625	0.0942632
ENSG00000015479.18	MATR3	0.5	0.79	0.46	0.77	0.49	0.77	0.53	0.79	0.52	0.69	0.47	0.76	0.39	0.72	0.55	0.68	0.66	0.68	0.41	0.59	0.49	0.75	0.37	0.72	0.52	0.84	0.42	0.76	0.43	0.63	0.42	0.78	0.476875	0.7325	0.094288
ENSG00000153914.15	SREK1	0.59	0.71	0.51	0.64	0.56	0.72	0.71	0.67	0.67	0.66	0.6	0.74	0.4	0.76	0.51	0.67	0.65	0.69	0.58	0.61	0.59	0.78	0.55	0.64	0.56	0.55	0.55	0.73	0.52	0.56	0.58	0.68	0.570625	0.675625	0.0943025
ENSG00000120800.4	UTP20	0.76	0.86	0.74	0.77	0.83	0.71	0.83	0.75	0.73	0.78	0.8	0.77	0.57	0.85	0.75	0.7	0.75	0.83	0.68	0.77	0.72	0.8	0.73	0.72	0.67	0.64	0.79	0.89	0.68	0.71	0.82	0.85	0.740625	0.775	0.0943046
ENSG00000064995.17	TAF11	0.66	0.67	0.67	0.53	0.72	0.43	0.64	0.7	0.71	0.63	0.64	0.74	0.56	0.65	0.66	0.65	0.67	0.68	0.54	0.53	0.72	0.72	0.72	0.67	0.65	0.61	0.7	0.72	0.64	0.66	0.68	0.68	0.66125	0.641875	0.094346
ENSG00000116580.18	GON4L	0.66	0.6	0.68	0.54	0.71	0.65	0.7	0.64	0.69	0.63	0.73	0.7	0.51	0.83	0.7	0.58	0.7	0.65	0.58	0.76	0.7	0.7	0.68	0.66	0.57	0.61	0.69	0.67	0.57	0.69	0.72	0.74	0.661875	0.665625	0.0943522
ENSG00000119729.11	RHOQ	0.71	0.84	0.71	0.82	0.74	0.83	0.7	0.66	0.79	0.88	0.73	0.87	0.67	0.78	0.81	0.79	0.75	0.88	0.69	0.59	0.81	0.83	0.71	0.84	0.67	0.71	0.74	0.87	0.62	0.75	0.7	0.79	0.721875	0.795625	0.0943522
ENSG00000125779.22	PANK2	0.5	0.71	0.46	0.59	0.52	0.67	0.54	0.59	0.5	0.72	0.45	0.7	0.48	0.7	0.55	0.64	0.57	0.76	0.55	0.43	0.58	0.71	0.45	0.57	0.46	0.63	0.43	0.71	0.53	0.6	0.41	0.71	0.49875	0.6525	0.0943647
ENSG00000011485.14	PPP5C	0.73	0.75	0.69	0.8	0.81	0.78	0.75	0.82	0.72	0.82	0.7	0.82	0.6	0.8	0.82	0.79	0.66	0.73	0.63	0.67	0.78	0.82	0.71	0.77	0.61	0.66	0.74	0.84	0.54	0.8	0.73	0.89	0.70125	0.785	0.0943978
ENSG00000090686.15	USP48	0.72	0.64	0.71	0.59	0.75	0.62	0.75	0.68	0.71	0.66	0.74	0.69	0.51	0.74	0.75	0.57	0.68	0.73	0.62	0.73	0.77	0.71	0.71	0.64	0.56	0.68	0.78	0.65	0.6	0.54	0.68	0.65	0.69	0.6575	0.0944391
ENSG00000136450.12	SRSF1	0.6	0.87	0.64	0.74	0.81	0.7	0.59	0.82	0.64	0.8	0.52	0.78	0.57	0.85	0.64	0.83	0.74	0.82	0.57	0.7	0.71	0.8	0.5	0.81	0.62	0.74	0.62	0.85	0.56	0.77	0.6	0.89	0.620625	0.798125	0.0944515
ENSG00000087087.19	SRRT	0.74	0.86	0.71	0.78	0.83	0.77	0.84	0.87	0.75	0.79	0.76	0.86	0.52	0.8	0.83	0.78	0.76	0.7	0.69	0.91	0.79	0.77	0.77	0.82	0.65	0.8	0.65	0.84	0.72	0.78	0.81	0.84	0.73875	0.810625	0.094495
ENSG00000060237.16	WNK1	0.73	0.9	0.7	0.84	0.77	0.85	0.76	0.9	0.69	0.88	0.75	0.85	0.52	0.89	0.69	0.79	0.76	0.84	0.7	0.73	0.71	0.91	0.7	0.8	0.65	0.66	0.7	0.94	0.58	0.8	0.68	0.88	0.693125	0.84125	0.0945115
ENSG00000179912.20	R3HDM2	0.63	0.81	0.62	0.79	0.73	0.83	0.59	0.82	0.63	0.84	0.66	0.79	0.53	0.89	0.68	0.75	0.69	0.84	0.5	0.68	0.7	0.86	0.58	0.91	0.49	0.71	0.65	0.84	0.56	0.7	0.66	0.84	0.61875	0.80625	0.0945218
ENSG00000165704.14	HPRT1	0.71	0.82	0.65	0.91	0.79	0.87	0.66	0.92	0.76	0.84	0.76	0.88	0.52	0.88	0.78	0.82	0.69	0.82	0.61	0.67	0.67	0.85	0.69	0.87	0.64	0.91	0.69	0.89	0.65	0.76	0.59	0.92	0.67875	0.851875	0.0945445
ENSG00000153147.5	SMARCA5	0.72	0.89	0.67	0.89	0.78	0.85	0.78	0.85	0.75	0.9	0.7	0.82	0.59	0.86	0.69	0.76	0.78	0.77	0.68	0.69	0.75	0.9	0.69	0.85	0.7	0.72	0.77	0.92	0.65	0.67	0.74	0.91	0.715	0.828125	0.0945528
ENSG00000137814.10	HAUS2	0.73	0.8	0.6	0.87	0.76	0.65	0.74	0.72	0.71	0.89	0.66	0.79	0.58	0.84	0.73	0.77	0.72	0.82	0.72	0.74	0.68	0.81	0.69	0.75	0.69	0.61	0.65	0.86	0.57	0.84	0.63	0.84	0.67875	0.7875	0.0945631
ENSG00000011021.22	CLCN6	0.73	0.63	0.69	0.58	0.7	0.61	0.71	0.62	0.7	0.7	0.82	0.67	0.59	0.7	0.75	0.55	0.73	0.66	0.62	0.86	0.77	0.8	0.71	0.63	0.64	0.61	0.73	0.67	0.71	0.63	0.77	0.71	0.710625	0.664375	0.0945673
ENSG00000163512.13	AZI2	0.59	0.83	0.66	0.71	0.65	0.7	0.68	0.61	0.68	0.7	0.64	0.76	0.63	0.79	0.62	0.71	0.69	0.84	0.61	0.6	0.69	0.74	0.62	0.68	0.57	0.51	0.66	0.83	0.59	0.72	0.63	0.78	0.638125	0.719375	0.0945838
ENSG00000168439.16	STIP1	0.67	0.89	0.73	0.88	0.8	0.91	0.78	0.83	0.82	0.9	0.81	0.81	0.58	0.93	0.81	0.85	0.68	0.81	0.76	0.74	0.79	0.89	0.78	0.85	0.64	0.69	0.72	0.91	0.69	0.83	0.69	0.93	0.734375	0.853125	0.0945838
ENSG00000117614.9	SYF2	0.69	0.68	0.63	0.72	0.79	0.74	0.72	0.68	0.72	0.79	0.73	0.81	0.57	0.88	0.72	0.75	0.61	0.84	0.71	0.75	0.76	0.78	0.69	0.7	0.64	0.6	0.72	0.69	0.66	0.62	0.67	0.84	0.689375	0.741875	0.0945838
ENSG00000104980.7	TIMM44	0.66	0.82	0.65	0.76	0.75	0.75	0.75	0.79	0.75	0.8	0.8	0.82	0.6	0.83	0.77	0.71	0.6	0.73	0.51	0.83	0.74	0.79	0.69	0.74	0.6	0.62	0.68	0.84	0.65	0.75	0.73	0.81	0.683125	0.774375	0.0945838
ENSG00000135829.16	DHX9	0.56	0.84	0.53	0.79	0.64	0.79	0.75	0.85	0.68	0.81	0.73	0.79	0.54	0.72	0.59	0.8	0.63	0.88	0.82	0.69	0.57	0.79	0.65	0.78	0.58	0.86	0.61	0.83	0.69	0.71	0.7	0.81	0.641875	0.79625	0.0946106
ENSG00000070476.14	ZXDC	0.71	0.56	0.68	0.49	0.79	0.56	0.7	0.56	0.77	0.64	0.68	0.58	0.64	0.75	0.78	0.51	0.77	0.53	0.57	0.61	0.76	0.65	0.66	0.5	0.64	0.57	0.78	0.51	0.61	0.57	0.76	0.65	0.70625	0.5775	0.0946292
ENSG00000140650.11	PMM2	0.6	0.66	0.66	0.62	0.75	0.59	0.67	0.64	0.69	0.59	0.72	0.6	0.57	0.8	0.62	0.6	0.68	0.65	0.61	0.48	0.73	0.63	0.68	0.63	0.51	0.75	0.7	0.64	0.64	0.56	0.73	0.68	0.66	0.6325	0.0946375
ENSG00000080603.16	SRCAP	0.57	0.75	0.47	0.66	0.49	0.69	0.64	0.74	0.59	0.72	0.62	0.75	0.28	0.76	0.57	0.66	0.7	0.68	0.51	0.75	0.52	0.76	0.53	0.72	0.55	0.7	0.53	0.73	0.52	0.7	0.49	0.75	0.53625	0.72	0.0946622
ENSG00000135372.8	NAT10	0.75	0.69	0.72	0.77	0.81	0.69	0.76	0.78	0.73	0.84	0.78	0.78	0.61	0.89	0.79	0.74	0.75	0.59	0.64	0.74	0.79	0.8	0.76	0.7	0.71	0.61	0.74	0.73	0.67	0.77	0.78	0.84	0.736875	0.7475	0.0946849
ENSG00000114302.15	PRKAR2A	0.82	0.89	0.72	0.9	0.8	0.89	0.85	0.84	0.76	0.9	0.76	0.89	0.52	0.92	0.77	0.84	0.79	0.86	0.68	0.72	0.76	0.91	0.75	0.9	0.68	0.86	0.72	0.94	0.6	0.81	0.73	0.9	0.731875	0.873125	0.0947324
ENSG00000131503.20	ANKHD1	0.64	0.75	0.6	0.57	0.58	0.58	0.7	0.64	0.63	0.7	0.67	0.68	0.44	0.78	0.54	0.59	0.64	0.69	0.68	0.68	0.61	0.67	0.59	0.67	0.52	0.56	0.63	0.72	0.53	0.61	0.57	0.78	0.598125	0.666875	0.0947983
ENSG00000135250.16	SRPK2	0.8	0.64	0.78	0.58	0.79	0.55	0.79	0.65	0.76	0.7	0.8	0.71	0.65	0.82	0.75	0.66	0.73	0.68	0.68	0.75	0.78	0.73	0.74	0.64	0.7	0.48	0.76	0.74	0.65	0.65	0.75	0.74	0.744375	0.67	0.0948004
ENSG00000121073.14	SLC35B1	0.43	0.87	0.56	0.87	0.66	0.87	0.59	0.77	0.69	0.89	0.61	0.85	0.7	0.83	0.61	0.78	0.59	0.87	0.52	0.73	0.68	0.87	0.63	0.83	0.54	0.66	0.62	0.87	0.55	0.74	0.6	0.9	0.59875	0.825	0.0948601
ENSG00000147669.10	POLR2K	0.58	0.87	0.59	0.88	0.69	0.92	0.56	0.9	0.7	0.87	0.64	0.84	0.69	0.84	0.65	0.88	0.56	0.93	0.41	0.92	0.7	0.87	0.54	0.88	0.58	0.7	0.67	0.94	0.55	0.9	0.67	0.94	0.61125	0.88	0.0948601
ENSG00000120254.15	MTHFD1L	0.63	0.83	0.64	0.89	0.76	0.81	0.72	0.92	0.68	0.86	0.75	0.86	0.61	0.89	0.7	0.82	0.66	0.7	0.58	0.66	0.73	0.81	0.64	0.85	0.58	0.72	0.7	0.84	0.59	0.73	0.77	0.81	0.67125	0.8125	0.094893
ENSG00000139233.6	LLPH	0.46	0.67	0.5	0.5	0.6	0.57	0.5	0.55	0.55	0.63	0.52	0.63	0.48	0.76	0.57	0.58	0.61	0.71	0.4	0.57	0.56	0.73	0.5	0.6	0.43	0.55	0.48	0.73	0.55	0.68	0.46	0.69	0.510625	0.634375	0.0948971
ENSG00000136628.17	EPRS	0.71	0.93	0.68	0.9	0.78	0.91	0.83	0.83	0.77	0.93	0.79	0.86	0.58	0.88	0.71	0.83	0.7	0.94	0.71	0.68	0.79	0.9	0.7	0.87	0.67	0.79	0.73	0.92	0.66	0.71	0.72	0.87	0.720625	0.859375	0.0949301
ENSG00000198874.12	TYW1	0.66	0.72	0.65	0.71	0.71	0.65	0.74	0.67	0.67	0.66	0.71	0.71	0.46	0.86	0.69	0.65	0.6	0.77	0.59	0.71	0.7	0.73	0.6	0.64	0.58	0.58	0.67	0.79	0.56	0.69	0.65	0.75	0.64	0.705625	0.0949321
ENSG00000132716.18	DCAF8	0.7	0.64	0.7	0.56	0.8	0.59	0.74	0.68	0.75	0.69	0.71	0.65	0.61	0.75	0.69	0.57	0.75	0.69	0.64	0.71	0.84	0.73	0.71	0.6	0.66	0.5	0.76	0.69	0.65	0.53	0.73	0.74	0.715	0.645	0.0949342
ENSG00000101557.14	USP14	0.64	0.86	0.64	0.78	0.71	0.79	0.75	0.83	0.69	0.88	0.62	0.79	0.6	0.85	0.65	0.78	0.71	0.85	0.6	0.62	0.72	0.87	0.64	0.7	0.55	0.7	0.64	0.9	0.57	0.69	0.63	0.84	0.6475	0.795625	0.094965
ENSG00000066117.14	SMARCD1	0.81	0.89	0.76	0.82	0.83	0.72	0.81	0.77	0.78	0.7	0.84	0.77	0.7	0.85	0.81	0.71	0.77	0.58	0.69	0.76	0.82	0.82	0.81	0.63	0.81	0.7	0.79	0.76	0.68	0.71	0.79	0.87	0.78125	0.75375	0.0949836
ENSG00000164347.17	GFM2	0.58	0.69	0.58	0.67	0.69	0.74	0.67	0.64	0.69	0.78	0.67	0.69	0.63	0.67	0.67	0.65	0.63	0.8	0.75	0.56	0.73	0.77	0.64	0.58	0.51	0.72	0.59	0.78	0.62	0.56	0.67	0.68	0.645	0.68625	0.0949918
ENSG00000120948.17	TARDBP	0.69	0.8	0.59	0.76	0.7	0.62	0.69	0.65	0.65	0.73	0.64	0.74	0.42	0.64	0.62	0.74	0.64	0.81	0.73	0.68	0.66	0.78	0.62	0.7	0.65	0.63	0.56	0.8	0.64	0.64	0.63	0.79	0.633125	0.719375	0.0950123
ENSG00000173457.10	PPP1R14B	0.38	0.81	0.51	0.8	0.64	0.9	0.55	0.83	0.58	0.84	0.58	0.89	0.41	0.92	0.6	0.87	0.52	0.8	0.41	0.68	0.5	0.89	0.5	0.89	0.44	0.87	0.62	0.86	0.5	0.84	0.5	0.92	0.515	0.850625	0.0950308
ENSG00000163541.11	SUCLG1	0.49	0.84	0.61	0.82	0.69	0.87	0.65	0.84	0.7	0.85	0.66	0.8	0.67	0.84	0.69	0.83	0.57	0.8	0.69	0.6	0.67	0.84	0.57	0.87	0.53	0.83	0.64	0.87	0.58	0.67	0.57	0.84	0.62375	0.813125	0.0950391
ENSG00000213380.15	COG8	0.66	0.76	0.61	0.57	0.79	0.66	0.63	0.65	0.64	0.65	0.67	0.65	0.51	0.72	0.67	0.63	0.82	0.72	0.52	0.61	0.74	0.73	0.63	0.62	0.66	0.61	0.63	0.71	0.57	0.68	0.65	0.69	0.65	0.66625	0.0950575
ENSG00000116473.14	RAP1A	0.61	0.82	0.6	0.83	0.67	0.83	0.65	0.86	0.62	0.89	0.63	0.85	0.48	0.84	0.55	0.85	0.55	0.83	0.63	0.69	0.62	0.83	0.54	0.89	0.5	0.61	0.58	0.89	0.54	0.74	0.5	0.91	0.579375	0.8225	0.0950637
ENSG00000110768.11	GTF2H1	0.54	0.8	0.64	0.77	0.65	0.59	0.69	0.64	0.67	0.74	0.7	0.71	0.72	0.8	0.65	0.7	0.66	0.74	0.77	0.58	0.75	0.75	0.69	0.74	0.61	0.56	0.66	0.82	0.71	0.7	0.65	0.78	0.6725	0.71375	0.0950904
ENSG00000110075.14	PPP6R3	0.75	0.79	0.76	0.74	0.77	0.73	0.86	0.73	0.77	0.75	0.82	0.73	0.65	0.82	0.7	0.68	0.75	0.68	0.79	0.68	0.8	0.82	0.75	0.68	0.69	0.52	0.77	0.88	0.7	0.67	0.75	0.79	0.755	0.730625	0.0950966
ENSG00000087470.17	DNM1L	0.67	0.85	0.66	0.76	0.74	0.8	0.7	0.74	0.67	0.84	0.67	0.74	0.56	0.82	0.67	0.74	0.7	0.81	0.65	0.62	0.7	0.84	0.66	0.72	0.6	0.61	0.65	0.88	0.54	0.65	0.72	0.8	0.66	0.76375	0.0951233
ENSG00000013374.16	NUB1	0.67	0.83	0.71	0.78	0.84	0.77	0.71	0.85	0.74	0.89	0.7	0.78	0.57	0.89	0.8	0.79	0.74	0.79	0.62	0.74	0.77	0.86	0.7	0.77	0.65	0.63	0.73	0.9	0.62	0.76	0.71	0.86	0.705	0.805625	0.0951294
ENSG00000144028.14	SNRNP200	0.68	0.9	0.58	0.85	0.77	0.87	0.74	0.94	0.7	0.92	0.72	0.84	0.45	0.85	0.73	0.85	0.76	0.86	0.58	0.8	0.68	0.91	0.66	0.9	0.61	0.91	0.68	0.88	0.53	0.78	0.69	0.86	0.66	0.87	0.0951315
ENSG00000183258.11	DDX41	0.69	0.73	0.65	0.75	0.84	0.73	0.63	0.77	0.7	0.85	0.73	0.81	0.6	0.82	0.81	0.71	0.74	0.65	0.54	0.78	0.74	0.86	0.68	0.78	0.57	0.77	0.67	0.73	0.59	0.76	0.67	0.79	0.678125	0.768125	0.0951602
ENSG00000166295.8	ANAPC16	0.52	0.78	0.52	0.77	0.6	0.83	0.51	0.77	0.61	0.79	0.53	0.78	0.52	0.77	0.66	0.7	0.64	0.86	0.47	0.52	0.66	0.8	0.53	0.8	0.47	0.79	0.54	0.77	0.49	0.71	0.54	0.75	0.550625	0.761875	0.0951766
ENSG00000215021.8	PHB2	0.5	0.78	0.49	0.82	0.69	0.84	0.54	0.87	0.64	0.92	0.59	0.77	0.56	0.87	0.64	0.84	0.59	0.8	0.57	0.63	0.56	0.92	0.6	0.86	0.5	0.88	0.59	0.87	0.45	0.74	0.63	0.89	0.57125	0.83125	0.0951807
ENSG00000100865.14	CINP	0.46	0.78	0.55	0.75	0.67	0.81	0.52	0.81	0.63	0.82	0.52	0.83	0.64	0.89	0.64	0.81	0.59	0.8	0.52	0.63	0.68	0.77	0.57	0.79	0.47	0.78	0.6	0.83	0.45	0.81	0.63	0.66	0.57125	0.785625	0.0951869
ENSG00000092841.18	MYL6	0.31	0.74	0.4	0.78	0.56	0.76	0.37	0.85	0.55	0.79	0.41	0.85	0.36	0.8	0.45	0.78	0.47	0.73	0.36	0.63	0.52	0.81	0.36	0.75	0.37	0.84	0.46	0.72	0.41	0.64	0.43	0.82	0.424375	0.768125	0.0952095
ENSG00000135365.15	PHF21A	0.69	0.64	0.65	0.61	0.75	0.67	0.74	0.66	0.7	0.75	0.73	0.76	0.52	0.81	0.76	0.58	0.67	0.58	0.64	0.74	0.71	0.76	0.65	0.73	0.62	0.56	0.68	0.71	0.61	0.67	0.73	0.74	0.678125	0.685625	0.0952095
ENSG00000147601.13	TERF1	0.56	0.78	0.6	0.65	0.72	0.63	0.7	0.57	0.67	0.68	0.65	0.77	0.51	0.84	0.69	0.7	0.64	0.77	0.6	0.67	0.66	0.83	0.61	0.66	0.59	0.63	0.65	0.79	0.56	0.67	0.59	0.77	0.625	0.713125	0.0952443
ENSG00000139168.7	ZCRB1	0.53	0.86	0.61	0.86	0.67	0.94	0.57	0.96	0.66	0.91	0.65	0.92	0.59	0.91	0.65	0.85	0.56	0.88	0.46	0.62	0.67	0.91	0.58	0.9	0.56	0.86	0.63	0.88	0.57	0.77	0.56	0.87	0.595	0.86875	0.0952546
ENSG00000171202.6	TMEM126A	0.5	0.82	0.58	0.79	0.78	0.77	0.6	0.8	0.7	0.87	0.62	0.87	0.59	0.87	0.7	0.83	0.56	0.84	0.54	0.66	0.63	0.84	0.6	0.82	0.56	0.72	0.55	0.87	0.49	0.78	0.67	0.88	0.604375	0.814375	0.0952587
ENSG00000126254.11	RBM42	0.48	0.89	0.5	0.92	0.73	0.87	0.6	0.82	0.64	0.88	0.66	0.85	0.45	0.92	0.7	0.85	0.52	0.83	0.55	0.77	0.63	0.89	0.57	0.83	0.5	0.82	0.59	0.94	0.64	0.78	0.6	0.97	0.585	0.864375	0.0952607
ENSG00000165487.13	MICU2	0.56	0.93	0.59	0.91	0.72	0.93	0.66	0.87	0.63	0.9	0.63	0.88	0.53	0.85	0.65	0.85	0.6	0.86	0.58	0.66	0.72	0.89	0.61	0.88	0.52	0.77	0.71	0.95	0.56	0.76	0.67	0.9	0.62125	0.861875	0.0952689
ENSG00000198839.9	ZNF277	0.54	0.69	0.6	0.62	0.69	0.7	0.69	0.69	0.63	0.75	0.58	0.77	0.51	0.78	0.61	0.69	0.63	0.73	0.63	0.51	0.66	0.8	0.58	0.79	0.53	0.62	0.61	0.63	0.53	0.65	0.57	0.8	0.599375	0.70125	0.0952853
ENSG00000116001.15	TIA1	0.64	0.71	0.7	0.59	0.75	0.62	0.7	0.65	0.79	0.61	0.72	0.61	0.69	0.68	0.66	0.59	0.83	0.68	0.57	0.54	0.87	0.69	0.67	0.59	0.6	0.56	0.78	0.65	0.61	0.57	0.64	0.62	0.70125	0.6225	0.0952874
ENSG00000135968.20	GCC2	0.61	0.67	0.58	0.69	0.7	0.63	0.69	0.63	0.66	0.64	0.65	0.66	0.53	0.74	0.69	0.5	0.7	0.68	0.66	0.58	0.72	0.68	0.65	0.52	0.56	0.57	0.61	0.75	0.62	0.51	0.75	0.69	0.64875	0.63375	0.095312
ENSG00000179889.18	PDXDC1	0.73	0.8	0.68	0.78	0.72	0.81	0.76	0.78	0.68	0.83	0.79	0.8	0.54	0.8	0.77	0.75	0.73	0.69	0.67	0.67	0.74	0.84	0.66	0.78	0.57	0.65	0.73	0.86	0.6	0.69	0.76	0.85	0.695625	0.77375	0.0953181
ENSG00000111731.12	C2CD5	0.76	0.61	0.75	0.77	0.84	0.69	0.85	0.72	0.82	0.72	0.77	0.72	0.66	0.77	0.75	0.68	0.86	0.67	0.66	0.72	0.8	0.76	0.8	0.63	0.73	0.5	0.82	0.82	0.73	0.63	0.77	0.75	0.773125	0.6975	0.0953427
ENSG00000111358.13	GTF2H3	0.65	0.8	0.61	0.76	0.73	0.8	0.66	0.79	0.69	0.85	0.6	0.82	0.64	0.84	0.73	0.72	0.74	0.81	0.52	0.61	0.69	0.82	0.63	0.75	0.52	0.71	0.65	0.85	0.57	0.65	0.71	0.78	0.64625	0.7725	0.095353
ENSG00000108424.9	KPNB1	0.81	0.89	0.72	0.85	0.79	0.83	0.82	0.89	0.78	0.87	0.77	0.81	0.5	0.82	0.72	0.85	0.72	0.89	0.7	0.7	0.73	0.87	0.73	0.9	0.73	0.69	0.71	0.9	0.67	0.77	0.73	0.86	0.726875	0.836875	0.0953571
ENSG00000149089.12	APIP	0.6	0.84	0.67	0.87	0.74	0.93	0.64	0.92	0.67	0.91	0.68	0.9	0.56	0.8	0.73	0.88	0.71	0.72	0.67	0.62	0.73	0.87	0.67	0.92	0.64	0.88	0.66	0.92	0.62	0.77	0.69	0.89	0.6675	0.8525	0.0953939
ENSG00000014824.13	SLC30A9	0.61	0.84	0.64	0.79	0.66	0.77	0.66	0.81	0.68	0.78	0.65	0.77	0.59	0.75	0.59	0.68	0.65	0.88	0.57	0.54	0.7	0.77	0.61	0.8	0.55	0.83	0.62	0.8	0.61	0.59	0.57	0.72	0.6225	0.7575	0.0953939
ENSG00000112977.15	DAP	0.69	0.96	0.66	0.96	0.81	0.96	0.78	0.86	0.75	0.96	0.77	0.93	0.57	0.9	0.76	0.9	0.63	0.9	0.59	0.76	0.71	0.95	0.73	0.94	0.66	0.81	0.69	0.97	0.56	0.9	0.76	0.97	0.695	0.914375	0.0954574
ENSG00000119509.12	INVS	0.52	0.75	0.46	0.64	0.63	0.73	0.56	0.76	0.57	0.72	0.57	0.66	0.47	0.71	0.6	0.69	0.65	0.76	0.5	0.47	0.63	0.78	0.53	0.7	0.46	0.74	0.54	0.78	0.49	0.67	0.62	0.72	0.55	0.705	0.0954594
ENSG00000184983.10	NDUFA6	0.45	0.8	0.49	0.84	0.69	0.76	0.55	0.78	0.66	0.85	0.62	0.83	0.45	0.89	0.57	0.79	0.55	0.81	0.42	0.64	0.58	0.83	0.55	0.81	0.5	0.75	0.58	0.79	0.42	0.83	0.52	0.86	0.5375	0.80375	0.095484
ENSG00000077721.15	UBE2A	0.69	0.91	0.7	0.9	0.81	0.95	0.69	0.92	0.8	0.92	0.78	0.88	0.67	0.88	0.72	0.88	0.72	0.91	0.55	0.68	0.79	0.89	0.69	0.92	0.77	0.77	0.76	0.94	0.6	0.87	0.73	0.93	0.716875	0.884375	0.0955044
ENSG00000148484.17	RSU1	0.61	0.88	0.57	0.94	0.68	0.9	0.68	0.95	0.64	0.93	0.58	0.96	0.51	0.87	0.65	0.85	0.62	0.86	0.47	0.66	0.69	0.9	0.56	0.94	0.56	0.9	0.63	0.94	0.48	0.92	0.61	0.93	0.59625	0.895625	0.0955146
ENSG00000138363.14	ATIC	0.59	0.87	0.59	0.87	0.62	0.89	0.6	0.87	0.66	0.8	0.66	0.79	0.6	0.81	0.6	0.76	0.58	0.88	0.53	0.59	0.68	0.85	0.61	0.81	0.5	0.84	0.62	0.86	0.57	0.62	0.59	0.83	0.6	0.80875	0.0955167
ENSG00000090861.15	AARS	0.74	0.89	0.67	0.84	0.76	0.83	0.73	0.85	0.83	0.87	0.78	0.86	0.6	0.9	0.69	0.85	0.68	0.79	0.6	0.81	0.8	0.89	0.7	0.87	0.64	0.63	0.73	0.89	0.57	0.82	0.73	0.88	0.703125	0.841875	0.0955208
ENSG00000198833.6	UBE2J1	0.8	0.85	0.77	0.73	0.86	0.73	0.76	0.78	0.78	0.88	0.8	0.87	0.69	0.9	0.76	0.78	0.8	0.85	0.61	0.68	0.83	0.86	0.82	0.82	0.74	0.75	0.78	0.93	0.64	0.81	0.8	0.9	0.765	0.82	0.0955249
ENSG00000157106.16	SMG1	0.82	0.79	0.78	0.7	0.84	0.67	0.87	0.72	0.82	0.78	0.86	0.78	0.6	0.84	0.82	0.66	0.81	0.64	0.8	0.83	0.77	0.8	0.8	0.8	0.72	0.64	0.83	0.76	0.68	0.75	0.87	0.8	0.793125	0.7475	0.0955392
ENSG00000003402.19	CFLAR	0.65	0.71	0.57	0.56	0.66	0.7	0.63	0.7	0.63	0.69	0.59	0.67	0.44	0.75	0.64	0.67	0.72	0.69	0.44	0.58	0.64	0.8	0.59	0.63	0.55	0.68	0.62	0.66	0.5	0.66	0.68	0.69	0.596875	0.6775	0.0955392
ENSG00000141560.14	FN3KRP	0.68	0.73	0.66	0.74	0.8	0.72	0.68	0.8	0.7	0.75	0.67	0.75	0.48	0.87	0.69	0.77	0.66	0.77	0.59	0.61	0.7	0.82	0.74	0.75	0.64	0.69	0.73	0.79	0.51	0.74	0.67	0.79	0.6625	0.755625	0.0955555
ENSG00000131375.9	CAPN7	0.66	0.68	0.68	0.62	0.8	0.62	0.73	0.67	0.76	0.72	0.81	0.67	0.7	0.75	0.74	0.55	0.77	0.6	0.73	0.64	0.83	0.83	0.71	0.68	0.57	0.6	0.74	0.75	0.72	0.65	0.78	0.79	0.733125	0.67625	0.0955637
ENSG00000075089.9	ACTR6	0.61	0.87	0.69	0.75	0.78	0.78	0.67	0.74	0.73	0.9	0.67	0.74	0.68	0.84	0.74	0.74	0.62	0.74	0.63	0.71	0.75	0.84	0.64	0.74	0.63	0.58	0.66	0.91	0.66	0.73	0.73	0.84	0.680625	0.778125	0.0955698
ENSG00000106636.7	YKT6	0.79	0.89	0.75	0.86	0.88	0.84	0.84	0.79	0.83	0.9	0.83	0.86	0.57	0.91	0.78	0.89	0.78	0.91	0.74	0.81	0.8	0.87	0.8	0.86	0.73	0.64	0.79	0.92	0.72	0.83	0.76	0.93	0.774375	0.856875	0.0955698
ENSG00000140455.16	USP3	0.74	0.53	0.73	0.55	0.73	0.55	0.74	0.51	0.72	0.67	0.75	0.67	0.63	0.77	0.67	0.53	0.74	0.57	0.73	0.67	0.72	0.65	0.71	0.61	0.64	0.44	0.68	0.64	0.59	0.65	0.62	0.69	0.69625	0.60625	0.0955739
ENSG00000125868.15	DSTN	0.51	0.89	0.57	0.94	0.69	0.93	0.59	0.93	0.67	0.96	0.57	0.94	0.55	0.88	0.69	0.9	0.45	0.92	0.46	0.71	0.68	0.91	0.56	0.96	0.54	0.92	0.59	0.94	0.5	0.92	0.6	1	0.57625	0.915625	0.0955801
ENSG00000114942.13	EEF1B2	0.38	0.75	0.46	0.76	0.6	0.81	0.51	0.83	0.6	0.82	0.54	0.77	0.43	0.85	0.53	0.77	0.49	0.8	0.52	0.59	0.48	0.82	0.47	0.77	0.45	0.81	0.54	0.77	0.47	0.56	0.51	0.77	0.49875	0.765625	0.0955801
ENSG00000131844.15	MCCC2	0.68	0.86	0.63	0.84	0.71	0.88	0.71	0.89	0.68	0.86	0.64	0.81	0.52	0.86	0.63	0.78	0.69	0.82	0.6	0.6	0.71	0.86	0.6	0.85	0.58	0.9	0.67	0.89	0.58	0.67	0.64	0.81	0.641875	0.82375	0.0955964
ENSG00000165688.11	PMPCA	0.69	0.81	0.65	0.8	0.75	0.67	0.68	0.85	0.75	0.78	0.78	0.78	0.55	0.72	0.84	0.74	0.7	0.8	0.62	0.58	0.77	0.78	0.74	0.74	0.65	0.74	0.73	0.83	0.64	0.73	0.77	0.8	0.706875	0.759375	0.0956025
ENSG00000184752.12	NDUFA12	0.4	0.83	0.5	0.87	0.62	0.88	0.54	0.9	0.64	0.89	0.56	0.93	0.48	0.88	0.62	0.87	0.44	0.8	0.5	0.68	0.5	0.9	0.45	0.85	0.38	0.92	0.53	0.8	0.45	0.79	0.48	0.84	0.505625	0.851875	0.0956025
ENSG00000002549.12	LAP3	0.48	0.84	0.59	0.85	0.62	0.92	0.67	0.88	0.71	0.89	0.69	0.81	0.53	0.8	0.6	0.82	0.61	0.88	0.57	0.6	0.66	0.85	0.58	0.89	0.54	0.82	0.64	0.88	0.51	0.77	0.56	0.84	0.5975	0.83375	0.0956148
ENSG00000000419.12	DPM1	0.62	0.83	0.66	0.85	0.68	0.81	0.72	0.71	0.7	0.88	0.69	0.82	0.62	0.84	0.72	0.78	0.63	0.81	0.71	0.55	0.76	0.86	0.69	0.73	0.64	0.7	0.64	0.89	0.68	0.73	0.66	0.89	0.67625	0.7925	0.0956148
ENSG00000040275.16	SPDL1	0.7	0.57	0.68	0.63	0.85	0.53	0.8	0.61	0.78	0.69	0.77	0.67	0.63	0.79	0.68	0.61	0.71	0.58	0.7	0.67	0.78	0.69	0.74	0.62	0.67	0.49	0.77	0.68	0.65	0.59	0.76	0.75	0.729375	0.635625	0.0956189
ENSG00000120798.16	NR2C1	0.62	0.61	0.65	0.52	0.69	0.52	0.72	0.61	0.65	0.65	0.73	0.71	0.57	0.73	0.75	0.49	0.65	0.65	0.65	0.63	0.74	0.7	0.66	0.62	0.59	0.49	0.71	0.71	0.56	0.66	0.7	0.66	0.665	0.6225	0.095623
ENSG00000035403.17	VCL	0.69	0.9	0.73	0.91	0.76	0.9	0.73	0.82	0.72	0.83	0.76	0.83	0.53	0.89	0.63	0.83	0.8	0.88	0.64	0.74	0.76	0.88	0.69	0.74	0.64	0.75	0.75	0.93	0.71	0.77	0.84	0.89	0.71125	0.843125	0.0956291
ENSG00000125651.13	GTF2F1	0.65	0.82	0.62	0.71	0.72	0.77	0.68	0.79	0.65	0.82	0.55	0.79	0.4	0.9	0.69	0.78	0.62	0.82	0.62	0.68	0.58	0.88	0.59	0.82	0.56	0.67	0.57	0.84	0.54	0.78	0.62	0.84	0.60375	0.794375	0.0956454
ENSG00000070785.16	EIF2B3	0.47	0.77	0.53	0.83	0.7	0.79	0.57	0.86	0.54	0.82	0.6	0.82	0.49	0.89	0.65	0.82	0.57	0.78	0.49	0.6	0.59	0.87	0.54	0.85	0.46	0.78	0.59	0.89	0.49	0.77	0.59	0.91	0.554375	0.815625	0.0956515
ENSG00000181924.6	COA4	0.31	0.79	0.41	0.75	0.57	0.73	0.33	0.76	0.48	0.73	0.53	0.75	0.52	0.84	0.45	0.75	0.53	0.74	0.4	0.7	0.56	0.8	0.5	0.73	0.36	0.73	0.51	0.87	0.46	0.84	0.51	0.89	0.464375	0.775	0.0956536
ENSG00000087095.12	NLK	0.72	0.59	0.69	0.77	0.76	0.65	0.7	0.64	0.69	0.68	0.71	0.75	0.58	0.67	0.71	0.46	0.7	0.67	0.55	0.75	0.73	0.65	0.74	0.61	0.71	0.54	0.72	0.68	0.69	0.66	0.75	0.75	0.696875	0.6575	0.0956699
ENSG00000198887.8	SMC5	0.73	0.74	0.7	0.65	0.76	0.72	0.86	0.76	0.76	0.78	0.78	0.68	0.52	0.77	0.74	0.65	0.76	0.63	0.76	0.63	0.73	0.74	0.73	0.65	0.67	0.69	0.77	0.69	0.74	0.52	0.81	0.73	0.73875	0.689375	0.0956781
ENSG00000111640.14	GAPDH	0.55	0.9	0.6	0.96	0.72	0.9	0.52	0.9	0.67	0.95	0.7	0.9	0.44	0.92	0.68	0.88	0.49	0.88	0.52	0.76	0.58	0.92	0.55	0.94	0.56	0.96	0.6	0.91	0.43	0.9	0.55	0.95	0.5725	0.908125	0.0957026
ENSG00000141076.17	UTP4	0.59	0.71	0.69	0.71	0.68	0.78	0.72	0.66	0.72	0.79	0.74	0.71	0.62	0.84	0.66	0.63	0.65	0.75	0.71	0.57	0.69	0.84	0.72	0.7	0.57	0.59	0.7	0.74	0.64	0.6	0.66	0.8	0.6725	0.71375	0.0957454
ENSG00000130638.16	ATXN10	0.52	0.86	0.54	0.89	0.61	0.93	0.54	0.95	0.59	0.91	0.58	0.9	0.48	0.87	0.59	0.86	0.53	0.84	0.39	0.61	0.59	0.91	0.53	0.86	0.46	0.91	0.58	0.9	0.46	0.81	0.58	0.9	0.535625	0.869375	0.0957495
ENSG00000259305.6	ZHX1-C8orf76	0.44	0.6	0.46	0.42	0.51	0.42	0.5	0.61	0.49	0.5	0.54	0.63	0.57	0.58	0.61	0.39	0.57	0.55	0.65	0.51	0.59	0.5	0.64	0.46	0.52	0.49	0.46	0.6	0.52	0.47	0.49	0.57	0.535	0.51875	0.0957781
ENSG00000167257.10	RNF214	0.73	0.73	0.68	0.6	0.76	0.75	0.75	0.73	0.73	0.77	0.73	0.74	0.56	0.83	0.67	0.66	0.77	0.67	0.59	0.74	0.77	0.76	0.7	0.75	0.54	0.66	0.7	0.73	0.54	0.66	0.64	0.75	0.67875	0.720625	0.0958086
ENSG00000130985.16	UBA1	0.7	0.78	0.67	0.77	0.81	0.82	0.68	0.93	0.71	0.9	0.71	0.81	0.53	0.9	0.8	0.84	0.71	0.81	0.53	0.76	0.71	0.88	0.65	0.87	0.62	0.93	0.7	0.79	0.56	0.8	0.67	0.87	0.6725	0.84125	0.0958107
ENSG00000095380.10	NANS	0.5	0.81	0.54	0.8	0.66	0.78	0.6	0.77	0.67	0.81	0.6	0.83	0.55	0.87	0.64	0.84	0.53	0.83	0.52	0.56	0.63	0.85	0.51	0.87	0.51	0.76	0.64	0.81	0.48	0.76	0.56	0.9	0.57125	0.803125	0.095825
ENSG00000214753.3	HNRNPUL2	0.65	0.79	0.56	0.66	0.7	0.78	0.72	0.81	0.65	0.81	0.59	0.76	0.43	0.83	0.64	0.8	0.69	0.73	0.63	0.62	0.7	0.82	0.6	0.77	0.55	0.78	0.6	0.77	0.66	0.64	0.56	0.82	0.620625	0.761875	0.0958311
ENSG00000196712.17	NF1	0.73	0.81	0.74	0.75	0.81	0.75	0.82	0.77	0.77	0.65	0.81	0.77	0.66	0.81	0.77	0.53	0.83	0.82	0.79	0.76	0.77	0.82	0.77	0.82	0.69	0.63	0.77	0.82	0.67	0.68	0.79	0.79	0.761875	0.74875	0.0958576
ENSG00000163946.13	FAM208A	0.72	0.71	0.71	0.52	0.69	0.64	0.66	0.69	0.72	0.66	0.75	0.66	0.67	0.78	0.67	0.6	0.78	0.69	0.73	0.63	0.81	0.83	0.71	0.62	0.6	0.61	0.75	0.83	0.66	0.62	0.69	0.73	0.7075	0.67625	0.0958759
ENSG00000142687.17	KIAA0319L	0.64	0.73	0.63	0.72	0.72	0.77	0.61	0.84	0.68	0.78	0.65	0.76	0.49	0.87	0.66	0.68	0.65	0.83	0.53	0.6	0.7	0.83	0.63	0.78	0.55	0.73	0.64	0.79	0.5	0.7	0.71	0.8	0.624375	0.763125	0.0958963
ENSG00000122299.11	ZC3H7A	0.67	0.74	0.68	0.64	0.66	0.58	0.75	0.61	0.8	0.68	0.79	0.69	0.65	0.75	0.73	0.47	0.73	0.68	0.78	0.74	0.76	0.7	0.78	0.59	0.57	0.59	0.66	0.72	0.71	0.6	0.74	0.69	0.71625	0.654375	0.0959064
ENSG00000176915.14	ANKLE2	0.79	0.72	0.79	0.66	0.86	0.66	0.77	0.77	0.75	0.79	0.81	0.72	0.68	0.86	0.86	0.71	0.76	0.64	0.79	0.76	0.85	0.77	0.79	0.74	0.76	0.5	0.81	0.79	0.69	0.79	0.85	0.75	0.788125	0.726875	0.0959126
ENSG00000137200.12	CMTR1	0.69	0.79	0.68	0.72	0.74	0.76	0.68	0.79	0.68	0.8	0.7	0.75	0.54	0.85	0.72	0.72	0.72	0.82	0.65	0.62	0.75	0.83	0.74	0.71	0.6	0.65	0.73	0.78	0.61	0.56	0.73	0.78	0.685	0.745625	0.0959146
ENSG00000063244.12	U2AF2	0.72	0.91	0.7	0.86	0.87	0.79	0.81	0.93	0.74	0.9	0.82	0.91	0.58	0.85	0.82	0.84	0.69	0.8	0.58	0.95	0.72	0.89	0.77	0.95	0.69	0.79	0.76	0.91	0.65	0.88	0.8	0.91	0.7325	0.879375	0.0959146
ENSG00000140598.14	EFL1	0.55	0.75	0.59	0.58	0.67	0.68	0.68	0.71	0.63	0.74	0.65	0.72	0.51	0.81	0.64	0.7	0.6	0.79	0.65	0.62	0.68	0.79	0.65	0.64	0.58	0.53	0.66	0.82	0.59	0.64	0.63	0.79	0.6225	0.706875	0.0959309
ENSG00000143815.14	LBR	0.89	0.8	0.86	0.85	0.85	0.71	0.84	0.81	0.87	0.82	0.83	0.79	0.84	0.88	0.84	0.76	0.88	0.63	0.73	0.75	0.91	0.84	0.84	0.64	0.8	0.71	0.93	0.89	0.7	0.69	0.81	0.8	0.83875	0.773125	0.0959553
ENSG00000136273.12	HUS1	0.72	0.82	0.6	0.72	0.82	0.68	0.67	0.73	0.76	0.78	0.66	0.77	0.58	0.79	0.69	0.68	0.8	0.66	0.51	0.73	0.74	0.75	0.64	0.76	0.67	0.62	0.72	0.77	0.6	0.81	0.68	0.74	0.67875	0.738125	0.0959879
ENSG00000147649.9	MTDH	0.76	0.91	0.76	0.88	0.8	0.92	0.84	0.84	0.78	0.92	0.76	0.91	0.66	0.92	0.71	0.84	0.77	0.89	0.71	0.69	0.81	0.92	0.71	0.89	0.76	0.69	0.78	0.94	0.64	0.79	0.64	0.92	0.743125	0.866875	0.0960103
ENSG00000182952.4	HMGN4	0.82	0.83	0.7	0.78	0.83	0.84	0.8	0.86	0.86	0.89	0.84	0.9	0.66	0.91	0.82	0.79	0.66	0.86	0.7	0.91	0.79	0.87	0.83	0.84	0.74	0.67	0.78	0.95	0.68	0.88	0.84	0.95	0.771875	0.858125	0.0960753
ENSG00000167721.10	TSR1	0.65	0.68	0.64	0.64	0.72	0.66	0.67	0.64	0.68	0.67	0.67	0.65	0.46	0.86	0.64	0.69	0.69	0.79	0.66	0.61	0.65	0.72	0.67	0.59	0.56	0.59	0.64	0.81	0.62	0.63	0.66	0.74	0.6425	0.685625	0.0960774
ENSG00000112237.12	CCNC	0.61	0.78	0.61	0.82	0.62	0.83	0.63	0.74	0.69	0.73	0.62	0.73	0.59	0.72	0.67	0.67	0.63	0.83	0.64	0.48	0.69	0.77	0.61	0.71	0.6	0.7	0.62	0.84	0.61	0.58	0.63	0.74	0.629375	0.729375	0.0961078
ENSG00000134313.15	KIDINS220	0.8	0.91	0.74	0.83	0.82	0.89	0.88	0.8	0.81	0.89	0.82	0.84	0.51	0.82	0.82	0.81	0.75	0.86	0.8	0.77	0.77	0.89	0.77	0.83	0.78	0.73	0.81	0.91	0.7	0.73	0.77	0.84	0.771875	0.834375	0.0961241
ENSG00000198646.13	NCOA6	0.71	0.7	0.67	0.61	0.74	0.63	0.73	0.72	0.69	0.75	0.75	0.73	0.58	0.83	0.71	0.6	0.71	0.58	0.64	0.75	0.73	0.77	0.67	0.8	0.66	0.55	0.67	0.76	0.59	0.79	0.68	0.75	0.683125	0.7075	0.0961261
ENSG00000088247.17	KHSRP	0.86	0.94	0.74	0.97	0.93	0.88	0.85	0.96	0.78	0.94	0.8	0.9	0.55	0.9	0.81	0.9	0.83	0.89	0.62	0.85	0.78	0.93	0.78	0.92	0.76	0.88	0.76	0.96	0.67	0.88	0.79	0.95	0.769375	0.915625	0.0961404
ENSG00000163904.12	SENP2	0.84	0.85	0.81	0.84	0.81	0.79	0.91	0.67	0.85	0.86	0.82	0.87	0.64	0.86	0.8	0.72	0.75	0.82	0.73	0.69	0.81	0.82	0.79	0.71	0.77	0.73	0.79	0.9	0.66	0.79	0.79	0.87	0.785625	0.799375	0.0961404
ENSG00000135655.15	USP15	0.47	0.66	0.5	0.62	0.5	0.52	0.6	0.58	0.58	0.64	0.6	0.59	0.49	0.75	0.48	0.56	0.56	0.61	0.58	0.52	0.56	0.62	0.49	0.57	0.43	0.44	0.47	0.73	0.51	0.6	0.45	0.73	0.516875	0.60875	0.0961505
ENSG00000140612.13	SEC11A	0.66	0.9	0.7	0.85	0.74	0.85	0.74	0.75	0.74	0.88	0.72	0.87	0.69	0.86	0.71	0.84	0.57	0.86	0.68	0.82	0.75	0.86	0.66	0.88	0.7	0.54	0.75	0.9	0.64	0.83	0.69	0.89	0.69625	0.83625	0.0961607
ENSG00000162377.5	COA7	0.75	0.51	0.73	0.42	0.76	0.41	0.72	0.39	0.72	0.48	0.72	0.43	0.6	0.7	0.75	0.52	0.77	0.46	0.7	0.58	0.7	0.4	0.78	0.43	0.59	0.53	0.73	0.45	0.67	0.57	0.75	0.54	0.715	0.48875	0.0961688
ENSG00000163466.15	ARPC2	0.59	0.82	0.65	0.85	0.71	0.87	0.62	0.89	0.69	0.86	0.68	0.84	0.56	0.85	0.69	0.81	0.53	0.87	0.71	0.59	0.7	0.86	0.61	0.87	0.53	0.91	0.65	0.88	0.56	0.74	0.67	0.86	0.634375	0.835625	0.0961729
ENSG00000125753.13	VASP	0.65	0.84	0.72	0.85	0.81	0.83	0.79	0.9	0.75	0.89	0.73	0.82	0.61	0.93	0.77	0.84	0.65	0.8	0.74	0.67	0.79	0.9	0.75	0.79	0.64	0.7	0.77	0.9	0.73	0.75	0.7	0.95	0.725	0.835	0.0961769
ENSG00000152904.11	GGPS1	0.57	0.78	0.69	0.68	0.77	0.74	0.66	0.68	0.74	0.76	0.7	0.62	0.75	0.85	0.64	0.73	0.73	0.86	0.58	0.71	0.82	0.77	0.67	0.72	0.63	0.63	0.66	0.79	0.6	0.73	0.62	0.81	0.676875	0.74125	0.0962155
ENSG00000109814.11	UGDH	0.75	0.82	0.74	0.84	0.81	0.92	0.7	0.75	0.77	0.88	0.77	0.84	0.59	0.93	0.79	0.81	0.81	0.83	0.66	0.71	0.84	0.88	0.68	0.8	0.63	0.75	0.74	0.91	0.79	0.74	0.77	0.92	0.74	0.833125	0.0962236
ENSG00000157212.18	PAXIP1	0.75	0.48	0.75	0.53	0.82	0.53	0.8	0.56	0.74	0.64	0.79	0.7	0.65	0.74	0.77	0.54	0.74	0.56	0.71	0.72	0.75	0.69	0.77	0.62	0.65	0.52	0.79	0.66	0.68	0.64	0.78	0.73	0.74625	0.61625	0.0962256
ENSG00000092470.11	WDR76	0.71	0.69	0.68	0.58	0.74	0.58	0.71	0.65	0.69	0.68	0.67	0.54	0.46	0.71	0.68	0.58	0.65	0.71	0.64	0.61	0.68	0.75	0.64	0.63	0.65	0.57	0.72	0.77	0.56	0.65	0.56	0.69	0.6525	0.649375	0.0962399
ENSG00000107862.4	GBF1	0.71	0.88	0.73	0.81	0.81	0.8	0.82	0.79	0.75	0.84	0.79	0.75	0.6	0.86	0.79	0.75	0.71	0.83	0.68	0.87	0.79	0.88	0.71	0.76	0.66	0.58	0.73	0.86	0.64	0.75	0.78	0.84	0.73125	0.803125	0.0962804
ENSG00000141425.17	RPRD1A	0.78	0.9	0.78	0.76	0.86	0.92	0.8	0.69	0.82	0.95	0.84	0.89	0.72	0.88	0.79	0.87	0.81	0.8	0.78	0.7	0.81	0.89	0.81	0.92	0.77	0.69	0.82	0.95	0.69	0.83	0.81	0.88	0.793125	0.845	0.0962885
ENSG00000167770.11	OTUB1	0.65	0.91	0.73	0.91	0.84	0.88	0.68	0.92	0.68	0.9	0.73	0.92	0.6	0.9	0.73	0.87	0.67	0.81	0.48	0.7	0.73	0.86	0.64	0.91	0.63	0.91	0.69	0.92	0.61	0.78	0.7	0.88	0.674375	0.87375	0.0962967
ENSG00000196230.12	TUBB	0.78	0.92	0.75	0.92	0.84	0.87	0.74	0.93	0.84	0.69	0.8	0.85	0.67	0.79	0.8	0.84	0.75	0.93	0.68	0.82	0.85	0.68	0.78	0.89	0.76	0.87	0.77	0.95	0.69	0.82	0.76	0.95	0.76625	0.8575	0.0963311
ENSG00000047249.17	ATP6V1H	0.57	0.87	0.54	0.84	0.65	0.86	0.64	0.77	0.61	0.93	0.59	0.81	0.58	0.87	0.68	0.79	0.58	0.85	0.58	0.66	0.71	0.88	0.58	0.77	0.57	0.61	0.61	0.91	0.56	0.8	0.64	0.91	0.605625	0.820625	0.0963352
ENSG00000189403.14	HMGB1	0.61	0.86	0.59	0.83	0.65	0.86	0.57	0.89	0.66	0.87	0.59	0.87	0.48	0.83	0.54	0.85	0.67	0.88	0.37	0.7	0.62	0.84	0.56	0.88	0.55	0.85	0.63	0.87	0.56	0.66	0.51	0.87	0.5725	0.838125	0.0963534
ENSG00000164615.4	CAMLG	0.73	0.59	0.72	0.7	0.79	0.72	0.75	0.75	0.76	0.84	0.74	0.84	0.76	0.83	0.73	0.78	0.7	0.75	0.6	0.85	0.78	0.78	0.71	0.81	0.77	0.59	0.76	0.73	0.65	0.81	0.63	0.85	0.72375	0.76375	0.0963555
ENSG00000188167.8	TMPPE	0.57	0.73	0.55	0.61	0.62	0.78	0.62	0.69	0.62	0.74	0.63	0.8	0.42	0.79	0.5	0.73	0.73	0.71	0.57	0.72	0.67	0.84	0.58	0.58	0.61	0.65	0.61	0.74	0.51	0.73	0.53	0.75	0.58375	0.724375	0.0963615
ENSG00000005156.11	LIG3	0.62	0.76	0.61	0.7	0.7	0.73	0.6	0.76	0.68	0.74	0.65	0.62	0.41	0.74	0.57	0.66	0.68	0.79	0.48	0.62	0.64	0.78	0.64	0.69	0.61	0.72	0.65	0.81	0.54	0.59	0.59	0.73	0.604375	0.715	0.0963696
ENSG00000151327.12	FAM177A1	0.65	0.84	0.71	0.76	0.75	0.81	0.69	0.67	0.67	0.87	0.67	0.85	0.51	0.83	0.72	0.81	0.71	0.83	0.56	0.71	0.69	0.85	0.66	0.83	0.59	0.63	0.68	0.89	0.57	0.74	0.64	0.85	0.654375	0.798125	0.0963838
ENSG00000150776.17	NKAPD1	0.73	0.46	0.74	0.4	0.74	0.38	0.7	0.39	0.75	0.46	0.77	0.61	0.65	0.68	0.64	0.51	0.8	0.45	0.7	0.57	0.7	0.57	0.79	0.49	0.67	0.4	0.73	0.39	0.7	0.48	0.68	0.52	0.718125	0.485	0.0963859
ENSG00000103018.16	CYB5B	0.69	0.87	0.7	0.83	0.76	0.82	0.73	0.83	0.66	0.83	0.62	0.78	0.57	0.86	0.77	0.83	0.65	0.9	0.65	0.75	0.72	0.88	0.71	0.82	0.63	0.66	0.67	0.92	0.59	0.82	0.7	0.61	0.67625	0.813125	0.0964102
ENSG00000114416.17	FXR1	0.66	0.68	0.65	0.64	0.68	0.68	0.62	0.66	0.63	0.8	0.61	0.73	0.49	0.85	0.58	0.73	0.64	0.75	0.57	0.68	0.7	0.83	0.57	0.71	0.46	0.61	0.62	0.82	0.52	0.68	0.53	0.78	0.595625	0.726875	0.0964163
ENSG00000087191.12	PSMC5	0.53	0.82	0.52	0.83	0.66	0.89	0.56	0.83	0.64	0.87	0.54	0.84	0.42	0.8	0.61	0.86	0.63	0.8	0.42	0.62	0.61	0.83	0.55	0.84	0.49	0.76	0.51	0.84	0.5	0.69	0.54	0.86	0.545625	0.81125	0.0964264
ENSG00000089248.6	ERP29	0.41	0.72	0.46	0.7	0.61	0.8	0.47	0.79	0.63	0.74	0.54	0.74	0.46	0.77	0.5	0.75	0.52	0.8	0.51	0.52	0.57	0.78	0.5	0.76	0.49	0.77	0.5	0.71	0.49	0.54	0.5	0.73	0.51	0.72625	0.0964284
ENSG00000128789.20	PSMG2	0.71	0.78	0.7	0.81	0.8	0.89	0.79	0.82	0.79	0.75	0.76	0.83	0.7	0.87	0.79	0.8	0.63	0.86	0.74	0.67	0.74	0.88	0.73	0.86	0.74	0.61	0.72	0.92	0.61	0.85	0.73	0.9	0.73	0.81875	0.0964284
ENSG00000108654.14	DDX5	0.78	0.84	0.72	0.7	0.78	0.75	0.73	0.77	0.78	0.82	0.77	0.76	0.58	0.72	0.8	0.77	0.79	0.77	0.64	0.67	0.73	0.83	0.7	0.7	0.71	0.6	0.74	0.92	0.7	0.73	0.82	0.84	0.735625	0.761875	0.0964487
ENSG00000165916.8	PSMC3	0.5	0.81	0.5	0.84	0.68	0.89	0.58	0.86	0.62	0.89	0.63	0.85	0.41	0.82	0.56	0.85	0.56	0.84	0.53	0.61	0.56	0.84	0.56	0.9	0.47	0.79	0.54	0.85	0.52	0.68	0.53	0.84	0.546875	0.8225	0.0964507
ENSG00000105568.17	PPP2R1A	0.39	0.83	0.4	0.86	0.49	0.88	0.48	0.88	0.52	0.86	0.46	0.82	0.43	0.85	0.49	0.82	0.48	0.81	0.46	0.51	0.54	0.87	0.44	0.85	0.46	0.83	0.44	0.89	0.43	0.78	0.4	0.89	0.456875	0.826875	0.0964649
ENSG00000115241.10	PPM1G	0.75	0.86	0.65	0.82	0.72	0.83	0.78	0.87	0.78	0.85	0.77	0.83	0.48	0.87	0.68	0.81	0.67	0.81	0.62	0.7	0.68	0.84	0.71	0.83	0.6	0.75	0.65	0.86	0.56	0.72	0.58	0.84	0.6675	0.818125	0.0964831
ENSG00000198589.11	LRBA	0.6	0.83	0.61	0.81	0.8	0.77	0.75	0.87	0.7	0.88	0.71	0.83	0.53	0.82	0.75	0.7	0.7	0.88	0.68	0.69	0.67	0.92	0.64	0.84	0.6	0.86	0.72	0.84	0.64	0.7	0.76	0.78	0.67875	0.81375	0.0964851
ENSG00000126883.16	NUP214	0.76	0.76	0.68	0.6	0.77	0.68	0.77	0.75	0.69	0.69	0.78	0.7	0.59	0.85	0.71	0.63	0.74	0.73	0.64	0.69	0.78	0.76	0.68	0.7	0.66	0.56	0.71	0.83	0.6	0.69	0.77	0.78	0.708125	0.7125	0.0965478
ENSG00000071127.16	WDR1	0.68	0.88	0.7	0.9	0.79	0.86	0.8	0.94	0.69	0.91	0.75	0.87	0.48	0.87	0.76	0.87	0.62	0.9	0.77	0.76	0.73	0.91	0.69	0.89	0.63	0.75	0.73	0.92	0.62	0.82	0.79	0.91	0.701875	0.8725	0.0965478
ENSG00000164032.11	H2AFZ	0.56	0.95	0.64	0.95	0.84	0.93	0.69	0.9	0.78	0.96	0.73	0.95	0.6	0.89	0.73	0.92	0.6	0.9	0.52	0.75	0.69	0.91	0.65	0.95	0.63	0.9	0.69	0.96	0.59	0.84	0.64	0.97	0.66125	0.914375	0.0965559
ENSG00000118855.18	MFSD1	0.75	0.82	0.71	0.75	0.8	0.82	0.76	0.82	0.79	0.8	0.72	0.74	0.68	0.76	0.75	0.73	0.73	0.89	0.72	0.58	0.82	0.86	0.78	0.82	0.74	0.66	0.75	0.82	0.62	0.61	0.79	0.78	0.744375	0.76625	0.0966206
ENSG00000091527.15	CDV3	0.83	0.76	0.77	0.69	0.87	0.65	0.84	0.67	0.84	0.75	0.83	0.79	0.6	0.91	0.79	0.68	0.8	0.73	0.78	0.79	0.78	0.82	0.81	0.65	0.78	0.64	0.8	0.85	0.76	0.72	0.83	0.81	0.794375	0.744375	0.0966267
ENSG00000165283.15	STOML2	0.5	0.89	0.55	0.92	0.76	0.93	0.53	0.86	0.71	0.94	0.64	0.9	0.56	0.91	0.62	0.9	0.64	0.82	0.51	0.7	0.64	0.9	0.65	0.92	0.48	0.91	0.64	0.9	0.52	0.86	0.56	0.95	0.594375	0.888125	0.0966429
ENSG00000165678.20	GHITM	0.68	0.9	0.67	0.92	0.8	0.89	0.65	0.92	0.83	0.92	0.73	0.91	0.73	0.9	0.69	0.88	0.66	0.94	0.58	0.64	0.76	0.89	0.69	0.94	0.68	0.9	0.73	0.92	0.57	0.81	0.69	0.92	0.69625	0.8875	0.096655
ENSG00000117620.14	SLC35A3	0.65	0.75	0.54	0.71	0.61	0.73	0.71	0.72	0.6	0.73	0.58	0.73	0.49	0.67	0.62	0.58	0.71	0.75	0.59	0.53	0.59	0.69	0.58	0.68	0.59	0.68	0.56	0.77	0.48	0.54	0.49	0.67	0.586875	0.683125	0.096659
ENSG00000101596.15	SMCHD1	0.68	0.72	0.67	0.63	0.7	0.64	0.76	0.61	0.78	0.63	0.82	0.64	0.63	0.71	0.72	0.5	0.7	0.74	0.79	0.75	0.75	0.75	0.76	0.56	0.58	0.6	0.75	0.74	0.74	0.57	0.79	0.7	0.72625	0.655625	0.0966853
ENSG00000146733.13	PSPH	0.63	0.88	0.72	0.83	0.79	0.79	0.6	0.82	0.74	0.74	0.7	0.79	0.72	0.91	0.61	0.78	0.66	0.87	0.55	0.63	0.81	0.82	0.61	0.79	0.57	0.74	0.67	0.85	0.63	0.8	0.68	0.83	0.668125	0.804375	0.0967075
ENSG00000141027.20	NCOR1	0.71	0.86	0.67	0.79	0.72	0.81	0.79	0.84	0.71	0.67	0.77	0.81	0.42	0.82	0.69	0.77	0.73	0.73	0.66	0.75	0.67	0.85	0.66	0.82	0.61	0.8	0.68	0.85	0.57	0.75	0.67	0.82	0.670625	0.79625	0.0967176
ENSG00000163902.11	RPN1	0.76	0.92	0.72	0.93	0.8	0.93	0.83	0.91	0.84	0.95	0.78	0.88	0.73	0.94	0.78	0.89	0.65	0.92	0.74	0.79	0.88	0.92	0.73	0.96	0.8	0.66	0.79	0.92	0.63	0.89	0.75	0.97	0.763125	0.89875	0.0967338
ENSG00000086232.12	EIF2AK1	0.68	0.9	0.68	0.87	0.76	0.89	0.66	0.88	0.74	0.93	0.68	0.84	0.58	0.87	0.75	0.85	0.69	0.88	0.51	0.66	0.78	0.88	0.69	0.89	0.62	0.85	0.71	0.93	0.54	0.8	0.61	0.87	0.6675	0.861875	0.0967418
ENSG00000136930.12	PSMB7	0.47	0.84	0.49	0.85	0.56	0.89	0.56	0.87	0.58	0.87	0.56	0.92	0.53	0.85	0.56	0.87	0.47	0.84	0.55	0.55	0.54	0.86	0.48	0.9	0.47	0.9	0.55	0.88	0.53	0.72	0.56	0.93	0.52875	0.84625	0.0967439
ENSG00000166024.13	R3HCC1L	0.58	0.47	0.61	0.37	0.63	0.45	0.67	0.43	0.66	0.54	0.69	0.51	0.56	0.58	0.58	0.37	0.56	0.55	0.71	0.62	0.63	0.56	0.67	0.45	0.45	0.58	0.61	0.48	0.62	0.46	0.65	0.59	0.6175	0.500625	0.096758
ENSG00000100568.10	VTI1B	0.53	0.83	0.56	0.85	0.66	0.83	0.7	0.84	0.69	0.85	0.66	0.75	0.5	0.77	0.6	0.79	0.65	0.85	0.58	0.55	0.67	0.8	0.61	0.85	0.58	0.85	0.59	0.88	0.55	0.74	0.55	0.86	0.605	0.805625	0.096758
ENSG00000119321.8	FKBP15	0.63	0.59	0.66	0.51	0.7	0.65	0.68	0.57	0.71	0.62	0.73	0.66	0.58	0.72	0.72	0.62	0.69	0.71	0.62	0.65	0.72	0.76	0.67	0.64	0.54	0.48	0.67	0.76	0.6	0.64	0.67	0.76	0.661875	0.64625	0.0967661
ENSG00000143499.13	SMYD2	0.74	0.68	0.66	0.67	0.72	0.69	0.77	0.75	0.67	0.68	0.69	0.74	0.48	0.68	0.7	0.67	0.69	0.71	0.71	0.52	0.69	0.77	0.67	0.68	0.65	0.7	0.65	0.72	0.47	0.63	0.63	0.75	0.661875	0.69	0.0967741
ENSG00000223501.8	VPS52	0.58	0.75	0.57	0.67	0.76	0.74	0.54	0.71	0.66	0.77	0.61	0.68	0.55	0.76	0.65	0.66	0.69	0.73	0.4	0.66	0.73	0.78	0.63	0.69	0.55	0.68	0.68	0.73	0.5	0.69	0.62	0.77	0.6075	0.716875	0.0967741
ENSG00000143376.13	SNX27	0.86	0.86	0.76	0.8	0.81	0.88	0.83	0.83	0.77	0.85	0.79	0.79	0.53	0.84	0.8	0.8	0.78	0.85	0.7	0.77	0.79	0.87	0.76	0.87	0.74	0.62	0.77	0.87	0.65	0.8	0.75	0.83	0.755625	0.820625	0.0967883
ENSG00000258890.6	CEP95	0.63	0.47	0.63	0.49	0.67	0.49	0.67	0.57	0.68	0.6	0.76	0.66	0.56	0.65	0.74	0.37	0.64	0.6	0.62	0.67	0.71	0.64	0.68	0.54	0.57	0.56	0.64	0.55	0.63	0.51	0.74	0.62	0.660625	0.561875	0.0968044
ENSG00000117262.18	GPR89A	0.51	0.73	0.56	0.75	0.61	0.76	0.66	0.55	0.67	0.67	0.65	0.73	0.57	0.73	0.51	0.61	0.59	0.78	0.65	0.52	0.65	0.73	0.6	0.67	0.5	0.57	0.58	0.76	0.55	0.62	0.55	0.71	0.588125	0.680625	0.0968044
ENSG00000117592.8	PRDX6	0.59	0.82	0.63	0.89	0.73	0.91	0.54	0.9	0.69	0.91	0.64	0.9	0.58	0.86	0.62	0.86	0.59	0.91	0.44	0.65	0.72	0.85	0.61	0.88	0.61	0.93	0.66	0.89	0.57	0.8	0.69	0.93	0.619375	0.868125	0.0968044
ENSG00000171566.11	PLRG1	0.53	0.87	0.56	0.79	0.66	0.79	0.63	0.73	0.72	0.83	0.69	0.75	0.66	0.78	0.62	0.76	0.66	0.86	0.65	0.61	0.69	0.85	0.68	0.62	0.57	0.68	0.63	0.89	0.68	0.71	0.64	0.84	0.641875	0.7725	0.0968064
ENSG00000075413.17	MARK3	0.74	0.68	0.72	0.66	0.77	0.57	0.74	0.72	0.7	0.71	0.75	0.79	0.53	0.82	0.77	0.61	0.67	0.69	0.66	0.77	0.74	0.71	0.7	0.76	0.6	0.58	0.74	0.75	0.61	0.71	0.76	0.75	0.7	0.705	0.0968246
ENSG00000154473.17	BUB3	0.56	0.74	0.6	0.67	0.65	0.72	0.6	0.73	0.67	0.76	0.63	0.7	0.61	0.81	0.65	0.61	0.73	0.71	0.49	0.7	0.7	0.79	0.64	0.67	0.57	0.54	0.63	0.78	0.52	0.67	0.48	0.79	0.608125	0.711875	0.0968528
ENSG00000124562.9	SNRPC	0.38	0.84	0.47	0.85	0.66	0.89	0.6	0.86	0.55	0.96	0.61	0.91	0.55	0.89	0.53	0.86	0.51	0.78	0.55	0.66	0.56	0.89	0.53	0.87	0.4	0.94	0.54	0.9	0.52	0.88	0.56	0.94	0.5325	0.87	0.0968569
ENSG00000147133.15	TAF1	0.78	0.75	0.67	0.71	0.8	0.69	0.76	0.8	0.74	0.8	0.74	0.79	0.48	0.84	0.77	0.74	0.72	0.7	0.62	0.82	0.75	0.81	0.68	0.75	0.62	0.66	0.71	0.77	0.6	0.72	0.78	0.78	0.70125	0.758125	0.0968952
ENSG00000163719.19	MTMR14	0.57	0.8	0.57	0.76	0.7	0.77	0.71	0.79	0.67	0.77	0.65	0.78	0.62	0.85	0.71	0.68	0.56	0.77	0.59	0.57	0.68	0.85	0.63	0.71	0.52	0.72	0.65	0.83	0.52	0.66	0.68	0.84	0.626875	0.759375	0.0969012
ENSG00000120526.10	NUDCD1	0.65	0.75	0.68	0.7	0.81	0.68	0.69	0.65	0.72	0.74	0.74	0.65	0.66	0.84	0.68	0.69	0.7	0.62	0.62	0.65	0.74	0.74	0.68	0.67	0.63	0.54	0.73	0.87	0.65	0.64	0.68	0.83	0.69125	0.70375	0.0969375
ENSG00000147684.8	NDUFB9	0.35	0.77	0.33	0.82	0.58	0.82	0.49	0.8	0.51	0.85	0.47	0.86	0.38	0.89	0.48	0.87	0.44	0.8	0.44	0.57	0.45	0.83	0.42	0.82	0.38	0.88	0.44	0.79	0.38	0.73	0.4	0.86	0.43375	0.81	0.0969455
ENSG00000106603.18	COA1	0.44	0.73	0.51	0.63	0.44	0.73	0.54	0.73	0.6	0.7	0.54	0.65	0.4	0.71	0.44	0.66	0.51	0.77	0.57	0.48	0.56	0.72	0.51	0.63	0.4	0.79	0.5	0.74	0.37	0.63	0.47	0.68	0.4875	0.68625	0.0969778
ENSG00000176731.11	C8orf59	0.29	0.7	0.4	0.67	0.5	0.75	0.38	0.78	0.48	0.8	0.42	0.84	0.47	0.76	0.39	0.78	0.56	0.64	0.36	0.59	0.53	0.77	0.41	0.79	0.31	0.79	0.46	0.68	0.46	0.71	0.47	0.72	0.430625	0.735625	0.0969818
ENSG00000105700.10	KXD1	0.47	0.74	0.53	0.76	0.7	0.79	0.47	0.81	0.6	0.79	0.57	0.81	0.5	0.84	0.58	0.76	0.69	0.72	0.46	0.57	0.67	0.8	0.6	0.75	0.49	0.76	0.58	0.8	0.49	0.76	0.56	0.82	0.56	0.7675	0.0969858
ENSG00000182923.17	CEP63	0.5	0.77	0.52	0.59	0.59	0.71	0.62	0.73	0.57	0.72	0.59	0.7	0.38	0.79	0.58	0.71	0.6	0.76	0.48	0.59	0.61	0.76	0.52	0.67	0.43	0.63	0.57	0.75	0.48	0.56	0.53	0.78	0.535625	0.70125	0.097008
ENSG00000137714.2	FDX1	0.58	0.83	0.63	0.82	0.64	0.86	0.66	0.79	0.64	0.81	0.58	0.84	0.57	0.86	0.63	0.78	0.62	0.79	0.45	0.6	0.62	0.86	0.6	0.75	0.58	0.73	0.63	0.89	0.43	0.71	0.58	0.9	0.59	0.80125	0.09701
ENSG00000102898.11	NUTF2	0.53	0.84	0.54	0.86	0.71	0.86	0.6	0.91	0.61	0.94	0.63	0.91	0.5	0.87	0.66	0.82	0.63	0.8	0.57	0.58	0.63	0.9	0.58	0.89	0.55	0.9	0.61	0.89	0.56	0.77	0.58	0.89	0.593125	0.851875	0.097014
ENSG00000131373.14	HACL1	0.48	0.68	0.56	0.79	0.67	0.69	0.61	0.74	0.59	0.64	0.65	0.68	0.58	0.74	0.53	0.64	0.63	0.69	0.56	0.54	0.62	0.73	0.54	0.61	0.42	0.78	0.52	0.77	0.49	0.57	0.6	0.75	0.565625	0.69	0.097016
ENSG00000092820.17	EZR	0.8	0.86	0.7	0.81	0.75	0.82	0.85	0.85	0.76	0.82	0.65	0.86	0.5	0.88	0.73	0.82	0.69	0.79	0.63	0.77	0.69	0.88	0.74	0.8	0.75	0.64	0.7	0.89	0.66	0.77	0.74	0.87	0.70875	0.820625	0.0970402
ENSG00000164022.16	AIMP1	0.72	0.84	0.64	0.78	0.76	0.87	0.74	0.65	0.75	0.88	0.63	0.79	0.6	0.87	0.73	0.75	0.74	0.7	0.65	0.78	0.72	0.85	0.67	0.83	0.67	0.64	0.74	0.91	0.72	0.7	0.68	0.9	0.6975	0.79625	0.0970422
ENSG00000065978.18	YBX1	0.56	0.83	0.6	0.8	0.7	0.84	0.65	0.91	0.69	0.83	0.71	0.86	0.49	0.86	0.61	0.85	0.57	0.86	0.61	0.59	0.61	0.85	0.62	0.88	0.56	0.9	0.63	0.81	0.54	0.7	0.55	0.87	0.60625	0.8275	0.0970422
ENSG00000123297.17	TSFM	0.52	0.7	0.47	0.76	0.62	0.67	0.58	0.71	0.57	0.65	0.6	0.69	0.52	0.77	0.46	0.66	0.69	0.72	0.65	0.53	0.63	0.71	0.59	0.71	0.55	0.62	0.48	0.82	0.51	0.73	0.51	0.83	0.559375	0.705	0.0970482
ENSG00000142507.9	PSMB6	0.45	0.83	0.53	0.86	0.69	0.89	0.57	0.9	0.61	0.91	0.55	0.92	0.41	0.87	0.57	0.89	0.56	0.78	0.54	0.63	0.55	0.88	0.52	0.89	0.45	0.89	0.52	0.84	0.49	0.78	0.53	0.94	0.53375	0.85625	0.0970663
ENSG00000092847.11	AGO1	0.85	0.76	0.76	0.76	0.81	0.73	0.83	0.81	0.75	0.79	0.76	0.71	0.49	0.83	0.82	0.79	0.82	0.73	0.72	0.7	0.8	0.85	0.72	0.77	0.68	0.75	0.78	0.77	0.64	0.71	0.69	0.76	0.745	0.76375	0.0970744
ENSG00000147677.10	EIF3H	0.32	0.84	0.36	0.89	0.48	0.91	0.43	0.91	0.51	0.89	0.42	0.89	0.49	0.86	0.4	0.86	0.43	0.84	0.48	0.57	0.48	0.88	0.38	0.84	0.37	0.92	0.45	0.88	0.4	0.77	0.4	0.91	0.425	0.85375	0.0970744
ENSG00000173145.11	NOC3L	0.7	0.66	0.69	0.61	0.75	0.63	0.79	0.69	0.75	0.68	0.76	0.56	0.54	0.74	0.73	0.58	0.76	0.68	0.74	0.54	0.74	0.71	0.74	0.49	0.67	0.5	0.73	0.72	0.71	0.55	0.8	0.68	0.725	0.62625	0.0970744
ENSG00000138050.14	THUMPD2	0.36	0.54	0.46	0.46	0.46	0.42	0.48	0.41	0.58	0.5	0.5	0.53	0.54	0.54	0.45	0.41	0.46	0.69	0.61	0.5	0.48	0.51	0.51	0.43	0.43	0.48	0.49	0.65	0.55	0.44	0.49	0.53	0.490625	0.5025	0.0970804
ENSG00000077235.17	GTF3C1	0.75	0.91	0.74	0.81	0.86	0.8	0.81	0.89	0.77	0.84	0.78	0.85	0.55	0.94	0.82	0.84	0.78	0.76	0.66	0.86	0.82	0.88	0.75	0.82	0.68	0.69	0.77	0.91	0.65	0.86	0.77	0.9	0.7475	0.8475	0.0970824
ENSG00000105698.15	USF2	0.57	0.9	0.59	0.83	0.8	0.8	0.57	0.88	0.65	0.9	0.68	0.83	0.47	0.9	0.72	0.84	0.65	0.74	0.49	0.75	0.67	0.88	0.63	0.87	0.59	0.87	0.62	0.87	0.52	0.83	0.57	0.93	0.611875	0.85125	0.0970885
ENSG00000104517.12	UBR5	0.77	0.78	0.75	0.67	0.82	0.67	0.83	0.77	0.8	0.79	0.85	0.76	0.58	0.83	0.76	0.65	0.78	0.69	0.78	0.81	0.76	0.78	0.77	0.72	0.65	0.57	0.77	0.79	0.68	0.68	0.8	0.8	0.759375	0.735	0.0971126
ENSG00000169976.6	SF3B5	0.44	0.84	0.64	0.86	0.75	0.83	0.56	0.9	0.62	0.93	0.6	0.94	0.57	0.95	0.59	0.91	0.46	0.82	0.46	0.79	0.63	0.89	0.53	0.92	0.47	0.85	0.54	0.94	0.47	0.94	0.57	0.98	0.55625	0.893125	0.0971207
ENSG00000120705.12	ETF1	0.81	0.91	0.79	0.84	0.85	0.81	0.9	0.82	0.84	0.9	0.86	0.82	0.68	0.91	0.82	0.84	0.71	0.84	0.76	0.71	0.83	0.89	0.85	0.81	0.8	0.62	0.79	0.95	0.77	0.82	0.81	0.93	0.804375	0.83875	0.0971367
ENSG00000181555.20	SETD2	0.82	0.61	0.7	0.55	0.8	0.58	0.83	0.55	0.78	0.57	0.8	0.67	0.59	0.79	0.78	0.58	0.77	0.53	0.79	0.69	0.77	0.66	0.74	0.66	0.69	0.54	0.79	0.68	0.66	0.69	0.78	0.73	0.755625	0.63	0.0971448
ENSG00000196365.11	LONP1	0.7	0.81	0.61	0.75	0.82	0.74	0.63	0.83	0.76	0.8	0.77	0.79	0.5	0.89	0.73	0.72	0.67	0.72	0.51	0.74	0.7	0.83	0.7	0.81	0.6	0.78	0.67	0.77	0.59	0.74	0.7	0.79	0.66625	0.781875	0.0971528
ENSG00000244687.11	UBE2V1	0.4	0.74	0.42	0.7	0.43	0.71	0.44	0.8	0.46	0.73	0.48	0.74	0.41	0.68	0.47	0.65	0.54	0.75	0.39	0.47	0.56	0.75	0.5	0.78	0.46	0.78	0.37	0.76	0.46	0.57	0.39	0.69	0.44875	0.70625	0.097195
ENSG00000136003.15	ISCU	0.38	0.82	0.44	0.86	0.61	0.88	0.48	0.81	0.54	0.9	0.54	0.84	0.57	0.81	0.56	0.84	0.52	0.82	0.47	0.63	0.61	0.83	0.51	0.88	0.42	0.84	0.47	0.92	0.49	0.72	0.63	0.88	0.515	0.83	0.0972111
ENSG00000152240.12	HAUS1	0.52	0.82	0.61	0.87	0.73	0.82	0.61	0.85	0.65	0.88	0.62	0.79	0.61	0.81	0.7	0.79	0.63	0.8	0.5	0.64	0.65	0.81	0.59	0.83	0.49	0.81	0.65	0.91	0.44	0.79	0.51	0.87	0.594375	0.818125	0.0972232
ENSG00000104133.14	SPG11	0.68	0.63	0.68	0.57	0.81	0.63	0.68	0.72	0.72	0.62	0.72	0.59	0.61	0.72	0.75	0.49	0.73	0.75	0.59	0.73	0.77	0.73	0.71	0.62	0.59	0.65	0.77	0.65	0.58	0.61	0.77	0.64	0.6975	0.646875	0.0972252
ENSG00000159055.3	MIS18A	0.64	0.74	0.67	0.76	0.76	0.63	0.72	0.78	0.67	0.84	0.68	0.78	0.64	0.86	0.76	0.67	0.68	0.59	0.59	0.72	0.75	0.72	0.68	0.82	0.56	0.7	0.72	0.82	0.68	0.68	0.68	0.88	0.68	0.749375	0.0972412
ENSG00000094916.15	CBX5	0.86	0.91	0.74	0.91	0.92	0.86	0.76	0.93	0.79	0.89	0.77	0.85	0.54	0.89	0.82	0.93	0.86	0.9	0.71	0.8	0.8	0.92	0.74	0.92	0.66	0.97	0.82	0.91	0.66	0.91	0.79	0.86	0.765	0.8975	0.0972433
ENSG00000167658.15	EEF2	0.75	0.97	0.67	0.97	0.88	0.93	0.72	0.99	0.77	0.95	0.75	0.9	0.54	0.96	0.8	0.92	0.67	0.94	0.67	0.74	0.73	0.94	0.69	0.99	0.72	0.96	0.73	0.97	0.58	0.9	0.66	0.97	0.708125	0.9375	0.0972573
ENSG00000080608.9	PUM3	0.62	0.62	0.66	0.66	0.79	0.65	0.7	0.64	0.72	0.72	0.71	0.63	0.52	0.81	0.68	0.62	0.75	0.61	0.66	0.63	0.69	0.74	0.74	0.57	0.56	0.58	0.71	0.67	0.66	0.59	0.73	0.8	0.68125	0.65875	0.0972593
ENSG00000162961.13	DPY30	0.41	0.85	0.5	0.9	0.66	0.91	0.57	0.88	0.66	0.92	0.58	0.86	0.57	0.87	0.62	0.89	0.59	0.8	0.49	0.64	0.64	0.88	0.55	0.94	0.49	0.78	0.57	0.87	0.49	0.84	0.6	0.91	0.561875	0.85875	0.0972814
ENSG00000160908.14	ZNF394	0.55	0.51	0.46	0.44	0.57	0.56	0.45	0.5	0.49	0.47	0.49	0.51	0.45	0.55	0.56	0.53	0.63	0.7	0.51	0.42	0.52	0.58	0.55	0.47	0.39	0.67	0.52	0.47	0.59	0.46	0.58	0.46	0.519375	0.51875	0.0972975
ENSG00000180776.15	ZDHHC20	0.94	0.92	0.85	0.9	0.89	0.93	0.98	0.86	0.89	0.93	0.89	0.86	0.68	0.88	0.81	0.85	0.84	0.93	0.96	0.74	0.85	0.9	0.88	0.92	0.88	0.8	0.92	0.93	0.75	0.78	0.74	0.86	0.859375	0.874375	0.0973035
ENSG00000141378.14	PTRH2	0.33	0.49	0.38	0.37	0.41	0.43	0.46	0.45	0.5	0.43	0.49	0.45	0.41	0.62	0.38	0.45	0.42	0.71	0.44	0.48	0.5	0.47	0.46	0.48	0.43	0.63	0.38	0.48	0.42	0.5	0.35	0.47	0.4225	0.494375	0.0973055
ENSG00000110711.9	AIP	0.46	0.85	0.5	0.86	0.68	0.8	0.53	0.82	0.55	0.96	0.61	0.91	0.41	0.86	0.59	0.85	0.47	0.87	0.5	0.63	0.59	0.86	0.51	0.87	0.44	0.81	0.48	0.9	0.46	0.84	0.52	0.91	0.51875	0.85	0.0973316
ENSG00000078618.21	NRDC	0.68	0.76	0.67	0.81	0.78	0.8	0.58	0.89	0.67	0.85	0.69	0.76	0.5	0.87	0.73	0.75	0.71	0.84	0.51	0.78	0.72	0.83	0.64	0.81	0.55	0.83	0.72	0.82	0.55	0.68	0.72	0.8	0.65125	0.805	0.0973316
ENSG00000114125.13	RNF7	0.35	0.8	0.39	0.78	0.5	0.66	0.48	0.64	0.55	0.75	0.47	0.86	0.47	0.84	0.5	0.74	0.43	0.8	0.48	0.63	0.6	0.77	0.46	0.76	0.4	0.61	0.52	0.81	0.4	0.81	0.45	0.81	0.465625	0.754375	0.0973356
ENSG00000104218.14	CSPP1	0.76	0.5	0.69	0.5	0.74	0.61	0.83	0.59	0.75	0.59	0.75	0.63	0.52	0.73	0.74	0.48	0.72	0.62	0.73	0.68	0.72	0.61	0.69	0.54	0.59	0.58	0.73	0.62	0.66	0.52	0.74	0.67	0.71	0.591875	0.0973537
ENSG00000204120.14	GIGYF2	0.74	0.61	0.61	0.6	0.67	0.73	0.72	0.66	0.73	0.66	0.72	0.74	0.43	0.84	0.62	0.67	0.67	0.65	0.6	0.76	0.66	0.75	0.66	0.69	0.6	0.6	0.66	0.72	0.58	0.68	0.66	0.75	0.645625	0.694375	0.0973998
ENSG00000134265.12	NAPG	0.79	0.71	0.77	0.71	0.77	0.73	0.85	0.67	0.81	0.85	0.77	0.78	0.66	0.77	0.79	0.71	0.77	0.69	0.8	0.7	0.84	0.8	0.76	0.73	0.73	0.49	0.78	0.85	0.67	0.68	0.77	0.82	0.770625	0.730625	0.0973998
ENSG00000118454.12	ANKRD13C	0.73	0.66	0.74	0.62	0.78	0.78	0.76	0.67	0.74	0.69	0.76	0.73	0.72	0.86	0.69	0.58	0.72	0.73	0.71	0.67	0.8	0.73	0.72	0.7	0.65	0.5	0.75	0.82	0.67	0.73	0.77	0.82	0.731875	0.705625	0.0974158
ENSG00000234545.7	FAM133B	0.66	0.62	0.66	0.68	0.69	0.64	0.8	0.6	0.7	0.74	0.77	0.78	0.64	0.79	0.69	0.56	0.57	0.75	0.73	0.72	0.69	0.75	0.71	0.68	0.67	0.47	0.71	0.68	0.72	0.62	0.69	0.71	0.69375	0.674375	0.0974579
ENSG00000148308.17	GTF3C5	0.66	0.83	0.63	0.71	0.79	0.68	0.65	0.74	0.68	0.74	0.66	0.82	0.59	0.88	0.74	0.76	0.7	0.67	0.51	0.68	0.76	0.86	0.66	0.8	0.64	0.66	0.7	0.75	0.61	0.73	0.65	0.88	0.664375	0.761875	0.09748
ENSG00000066557.5	LRRC40	0.68	0.81	0.64	0.79	0.78	0.8	0.79	0.72	0.77	0.75	0.77	0.64	0.71	0.75	0.72	0.59	0.72	0.8	0.79	0.67	0.81	0.77	0.75	0.67	0.6	0.61	0.75	0.83	0.69	0.6	0.8	0.69	0.735625	0.718125	0.09748
ENSG00000150787.7	PTS	0.4	0.78	0.5	0.74	0.59	0.84	0.45	0.69	0.59	0.75	0.53	0.79	0.53	0.79	0.53	0.75	0.53	0.78	0.42	0.57	0.63	0.76	0.45	0.84	0.53	0.64	0.46	0.86	0.5	0.7	0.55	0.84	0.511875	0.7575	0.097514
ENSG00000120008.15	WDR11	0.73	0.57	0.69	0.62	0.81	0.64	0.78	0.76	0.77	0.77	0.76	0.73	0.62	0.78	0.8	0.56	0.81	0.72	0.66	0.7	0.81	0.76	0.74	0.67	0.67	0.66	0.79	0.68	0.58	0.64	0.76	0.76	0.73625	0.68875	0.097516
ENSG00000198171.12	DDRGK1	0.64	0.63	0.6	0.59	0.73	0.66	0.62	0.73	0.67	0.73	0.6	0.7	0.46	0.85	0.61	0.71	0.65	0.66	0.47	0.6	0.63	0.76	0.6	0.7	0.53	0.72	0.57	0.67	0.58	0.54	0.56	0.69	0.595	0.68375	0.097524
ENSG00000160336.14	ZNF761	0.75	0.53	0.69	0.51	0.77	0.63	0.71	0.6	0.73	0.61	0.65	0.57	0.52	0.75	0.67	0.57	0.8	0.62	0.7	0.66	0.75	0.76	0.72	0.61	0.66	0.63	0.76	0.55	0.59	0.65	0.79	0.63	0.70375	0.6175	0.0975561
ENSG00000115233.11	PSMD14	0.6	0.92	0.66	0.92	0.8	0.92	0.75	0.89	0.72	0.95	0.75	0.84	0.62	0.9	0.76	0.86	0.58	0.93	0.72	0.76	0.73	0.89	0.69	0.91	0.63	0.67	0.71	0.96	0.67	0.84	0.76	0.97	0.696875	0.883125	0.0975601
ENSG00000161204.11	ABCF3	0.73	0.69	0.68	0.66	0.83	0.65	0.74	0.68	0.79	0.74	0.79	0.74	0.61	0.87	0.79	0.71	0.83	0.61	0.65	0.72	0.83	0.8	0.79	0.66	0.68	0.57	0.72	0.71	0.73	0.76	0.79	0.79	0.74875	0.71	0.0975881
ENSG00000131504.16	DIAPH1	0.76	0.91	0.7	0.9	0.81	0.9	0.82	0.96	0.74	0.92	0.73	0.87	0.49	0.86	0.75	0.87	0.75	0.81	0.65	0.73	0.73	0.9	0.74	0.9	0.65	0.77	0.73	0.92	0.63	0.8	0.77	0.88	0.715625	0.86875	0.0976501
ENSG00000092108.20	SCFD1	0.53	0.67	0.64	0.8	0.69	0.83	0.74	0.73	0.7	0.81	0.66	0.67	0.65	0.81	0.65	0.64	0.66	0.77	0.69	0.59	0.73	0.81	0.61	0.67	0.55	0.71	0.66	0.83	0.66	0.6	0.72	0.76	0.65875	0.73125	0.0977081
ENSG00000108395.13	TRIM37	0.73	0.77	0.71	0.73	0.72	0.7	0.81	0.59	0.75	0.82	0.78	0.72	0.65	0.78	0.68	0.75	0.65	0.85	0.74	0.66	0.76	0.8	0.71	0.77	0.65	0.51	0.75	0.81	0.68	0.67	0.73	0.77	0.71875	0.73125	0.0977081
ENSG00000272391.5	POM121C	0.82	0.63	0.75	0.69	0.84	0.66	0.79	0.73	0.8	0.72	0.85	0.77	0.68	0.84	0.81	0.59	0.82	0.58	0.73	0.74	0.81	0.68	0.75	0.64	0.73	0.59	0.75	0.79	0.68	0.78	0.81	0.84	0.77625	0.704375	0.0977141
ENSG00000163867.16	ZMYM6	0.7	0.62	0.67	0.4	0.73	0.44	0.75	0.55	0.71	0.66	0.67	0.62	0.66	0.7	0.7	0.44	0.73	0.59	0.68	0.64	0.72	0.63	0.68	0.61	0.6	0.49	0.75	0.65	0.58	0.55	0.7	0.62	0.689375	0.575625	0.0977521
ENSG00000115419.12	GLS	0.82	0.83	0.76	0.78	0.84	0.73	0.84	0.87	0.81	0.79	0.82	0.79	0.61	0.79	0.8	0.78	0.89	0.77	0.78	0.66	0.74	0.79	0.79	0.7	0.81	0.7	0.88	0.87	0.82	0.73	1	0.84	0.813125	0.77625	0.0977621
ENSG00000162408.10	NOL9	0.85	0.82	0.79	0.65	0.83	0.69	0.85	0.74	0.76	0.76	0.8	0.71	0.65	0.86	0.77	0.71	0.79	0.82	0.8	0.66	0.8	0.89	0.8	0.63	0.74	0.61	0.79	0.86	0.71	0.71	0.8	0.78	0.783125	0.74375	0.0977621
ENSG00000130723.19	PRRC2B	0.77	0.89	0.72	0.77	0.8	0.78	0.81	0.78	0.75	0.86	0.85	0.82	0.48	0.89	0.76	0.78	0.74	0.77	0.78	0.77	0.75	0.89	0.73	0.83	0.69	0.71	0.74	0.88	0.63	0.79	0.77	0.85	0.735625	0.81625	0.097778
ENSG00000152942.18	RAD17	0.57	0.7	0.63	0.58	0.67	0.59	0.68	0.64	0.69	0.75	0.66	0.66	0.69	0.8	0.69	0.56	0.65	0.68	0.62	0.65	0.75	0.76	0.65	0.69	0.52	0.52	0.67	0.81	0.62	0.69	0.71	0.74	0.654375	0.67625	0.097778
ENSG00000131473.16	ACLY	0.81	0.85	0.78	0.89	0.87	0.87	0.83	0.94	0.8	0.92	0.83	0.83	0.53	0.87	0.83	0.79	0.79	0.82	0.67	0.77	0.85	0.9	0.83	0.85	0.73	0.89	0.85	0.88	0.69	0.79	0.76	0.92	0.778125	0.86125	0.097794
ENSG00000091140.13	DLD	0.63	0.86	0.6	0.89	0.67	0.86	0.67	0.86	0.69	0.89	0.59	0.8	0.59	0.82	0.69	0.8	0.63	0.86	0.64	0.61	0.7	0.85	0.64	0.79	0.56	0.7	0.62	0.91	0.59	0.63	0.58	0.88	0.630625	0.813125	0.0978
ENSG00000150527.17	MIA2	0.57	0.65	0.61	0.73	0.67	0.76	0.71	0.65	0.69	0.73	0.67	0.74	0.62	0.79	0.62	0.54	0.7	0.61	0.6	0.58	0.69	0.77	0.57	0.72	0.56	0.58	0.58	0.75	0.59	0.55	0.6	0.77	0.628125	0.6825	0.097834
ENSG00000161057.11	PSMC2	0.6	0.93	0.66	0.9	0.78	0.88	0.75	0.76	0.78	0.87	0.72	0.81	0.66	0.89	0.7	0.83	0.65	0.89	0.74	0.71	0.76	0.81	0.71	0.83	0.66	0.64	0.68	0.95	0.63	0.81	0.7	0.95	0.69875	0.84125	0.097836
ENSG00000140264.19	SERF2	0.29	0.74	0.36	0.77	0.55	0.76	0.37	0.78	0.5	0.79	0.42	0.83	0.3	0.83	0.43	0.75	0.46	0.71	0.35	0.62	0.44	0.82	0.37	0.72	0.29	0.8	0.45	0.7	0.24	0.79	0.43	0.8	0.390625	0.763125	0.0978639
ENSG00000185825.16	BCAP31	0.62	0.77	0.6	0.82	0.75	0.84	0.68	0.91	0.69	0.86	0.67	0.88	0.52	0.91	0.65	0.88	0.56	0.8	0.55	0.63	0.69	0.85	0.65	0.87	0.61	0.77	0.67	0.79	0.5	0.74	0.61	0.9	0.62625	0.82625	0.0978998
ENSG00000085449.14	WDFY1	0.78	0.84	0.74	0.77	0.73	0.8	0.84	0.65	0.72	0.9	0.74	0.84	0.58	0.82	0.74	0.75	0.73	0.8	0.74	0.67	0.71	0.83	0.75	0.86	0.76	0.64	0.74	0.85	0.59	0.74	0.67	0.84	0.7225	0.7875	0.0979158
ENSG00000196247.11	ZNF107	0.52	0.48	0.56	0.42	0.6	0.51	0.66	0.54	0.58	0.56	0.61	0.45	0.45	0.6	0.44	0.42	0.65	0.65	0.57	0.54	0.62	0.66	0.62	0.57	0.57	0.57	0.6	0.48	0.48	0.42	0.56	0.54	0.568125	0.525625	0.0979277
ENSG00000065518.7	NDUFB4	0.23	0.81	0.36	0.86	0.51	0.95	0.35	0.86	0.45	0.9	0.36	0.96	0.47	0.87	0.39	0.9	0.44	0.74	0.39	0.65	0.45	0.86	0.36	0.91	0.34	0.88	0.41	0.83	0.33	0.86	0.38	0.88	0.38875	0.8575	0.0979397
ENSG00000116754.13	SRSF11	0.72	0.77	0.66	0.75	0.7	0.8	0.78	0.78	0.75	0.79	0.73	0.74	0.54	0.83	0.69	0.64	0.78	0.69	0.73	0.73	0.73	0.81	0.71	0.64	0.7	0.54	0.7	0.77	0.58	0.67	0.71	0.8	0.700625	0.734375	0.0979437
ENSG00000178035.11	IMPDH2	0.57	0.86	0.56	0.86	0.75	0.88	0.56	0.86	0.67	0.86	0.58	0.82	0.54	0.9	0.63	0.84	0.6	0.83	0.47	0.61	0.63	0.88	0.57	0.85	0.53	0.89	0.62	0.87	0.45	0.75	0.56	0.88	0.580625	0.84	0.0979457
ENSG00000185721.12	DRG1	0.58	0.85	0.6	0.84	0.7	0.79	0.65	0.75	0.66	0.84	0.73	0.79	0.59	0.91	0.71	0.76	0.62	0.76	0.64	0.74	0.68	0.85	0.61	0.78	0.56	0.55	0.66	0.87	0.57	0.73	0.64	0.91	0.6375	0.795	0.0979477
ENSG00000137522.17	RNF121	0.75	0.7	0.72	0.65	0.83	0.67	0.79	0.69	0.69	0.8	0.76	0.73	0.55	0.82	0.73	0.71	0.76	0.64	0.65	0.69	0.7	0.83	0.76	0.63	0.63	0.6	0.78	0.72	0.62	0.68	0.79	0.77	0.719375	0.708125	0.0979597
ENSG00000070814.19	TCOF1	0.55	0.87	0.54	0.81	0.67	0.83	0.61	0.89	0.57	0.84	0.61	0.78	0.36	0.85	0.63	0.81	0.58	0.75	0.52	0.6	0.55	0.88	0.62	0.83	0.51	0.78	0.55	0.85	0.55	0.7	0.54	0.84	0.56	0.806875	0.0979616
ENSG00000151247.12	EIF4E	0.66	0.72	0.71	0.75	0.62	0.74	0.68	0.71	0.73	0.74	0.73	0.76	0.72	0.84	0.64	0.68	0.64	0.77	0.58	0.75	0.73	0.75	0.65	0.71	0.63	0.49	0.65	0.81	0.63	0.72	0.52	0.87	0.6575	0.738125	0.0979616
ENSG00000278053.4	DDX52	0.72	0.75	0.67	0.67	0.74	0.67	0.79	0.68	0.74	0.79	0.74	0.65	0.59	0.82	0.73	0.62	0.72	0.68	0.68	0.63	0.77	0.83	0.65	0.57	0.7	0.53	0.69	0.78	0.65	0.67	0.69	0.77	0.704375	0.694375	0.0979756
ENSG00000104164.10	BLOC1S6	0.65	0.77	0.59	0.74	0.72	0.74	0.68	0.74	0.64	0.84	0.58	0.76	0.51	0.82	0.71	0.73	0.71	0.81	0.6	0.55	0.68	0.86	0.66	0.71	0.62	0.69	0.63	0.84	0.49	0.72	0.69	0.77	0.635	0.755625	0.0979776
ENSG00000104904.12	OAZ1	0.51	0.86	0.59	0.87	0.75	0.86	0.63	0.92	0.72	0.92	0.71	0.89	0.6	0.91	0.67	0.86	0.55	0.82	0.58	0.64	0.67	0.91	0.58	0.9	0.52	0.91	0.6	0.85	0.52	0.87	0.6	0.94	0.6125	0.870625	0.0979776
ENSG00000185651.14	UBE2L3	0.73	0.9	0.77	0.84	0.85	0.84	0.7	0.84	0.77	0.85	0.82	0.85	0.71	0.93	0.84	0.84	0.63	0.87	0.67	0.82	0.83	0.85	0.71	0.83	0.65	0.64	0.76	0.92	0.63	0.91	0.77	0.95	0.74	0.855	0.0979796
ENSG00000117450.13	PRDX1	0.53	0.87	0.57	0.92	0.71	0.89	0.61	0.9	0.71	0.94	0.69	0.9	0.57	0.9	0.71	0.87	0.53	0.9	0.52	0.69	0.72	0.9	0.57	0.92	0.53	0.92	0.64	0.88	0.47	0.86	0.67	0.93	0.609375	0.886875	0.0979915
ENSG00000112146.16	FBXO9	0.54	0.68	0.57	0.58	0.64	0.5	0.58	0.74	0.7	0.71	0.64	0.67	0.62	0.53	0.72	0.63	0.66	0.78	0.56	0.58	0.75	0.65	0.63	0.59	0.52	0.72	0.65	0.71	0.57	0.62	0.6	0.63	0.621875	0.645	0.0979935
ENSG00000100554.11	ATP6V1D	0.67	0.85	0.66	0.85	0.77	0.86	0.72	0.79	0.7	0.89	0.63	0.83	0.64	0.88	0.79	0.73	0.61	0.86	0.69	0.78	0.73	0.85	0.63	0.85	0.69	0.57	0.68	0.92	0.61	0.84	0.75	0.92	0.685625	0.829375	0.0980075
ENSG00000107758.15	PPP3CB	0.7	0.77	0.67	0.72	0.75	0.72	0.7	0.78	0.78	0.78	0.72	0.73	0.65	0.78	0.69	0.63	0.77	0.77	0.57	0.52	0.8	0.8	0.7	0.75	0.62	0.61	0.77	0.79	0.61	0.69	0.68	0.74	0.69875	0.72375	0.0980274
ENSG00000166783.21	MARF1	0.77	0.74	0.66	0.6	0.77	0.65	0.74	0.57	0.73	0.68	0.76	0.77	0.57	0.82	0.79	0.62	0.76	0.74	0.73	0.71	0.79	0.75	0.69	0.7	0.68	0.56	0.69	0.79	0.61	0.64	0.74	0.74	0.7175	0.6925	0.0980434
ENSG00000159346.12	ADIPOR1	0.66	0.9	0.69	0.85	0.78	0.92	0.73	0.84	0.77	0.94	0.8	0.86	0.7	0.89	0.7	0.86	0.6	0.96	0.78	0.8	0.75	0.89	0.71	0.9	0.76	0.59	0.73	0.93	0.68	0.8	0.71	0.92	0.721875	0.865625	0.0980553
ENSG00000075914.12	EXOSC7	0.54	0.72	0.6	0.76	0.64	0.77	0.6	0.82	0.68	0.82	0.67	0.73	0.53	0.78	0.64	0.75	0.65	0.74	0.58	0.54	0.67	0.75	0.61	0.72	0.48	0.7	0.64	0.82	0.54	0.56	0.68	0.78	0.609375	0.735	0.0980732
ENSG00000117143.13	UAP1	0.73	0.82	0.74	0.73	0.8	0.73	0.78	0.66	0.79	0.8	0.76	0.76	0.69	0.87	0.74	0.67	0.64	0.73	0.52	0.71	0.72	0.78	0.73	0.76	0.73	0.67	0.77	0.89	0.68	0.7	0.78	0.87	0.725	0.759375	0.0980732
ENSG00000089280.18	FUS	0.64	0.69	0.56	0.6	0.58	0.66	0.61	0.69	0.65	0.68	0.59	0.72	0.34	0.76	0.52	0.59	0.62	0.65	0.54	0.56	0.58	0.73	0.59	0.63	0.43	0.7	0.55	0.66	0.5	0.56	0.46	0.68	0.5475	0.66	0.0980752
ENSG00000138385.15	SSB	0.71	0.88	0.65	0.87	0.79	0.89	0.75	0.86	0.71	0.86	0.79	0.87	0.46	0.85	0.73	0.88	0.66	0.88	0.62	0.73	0.71	0.88	0.7	0.91	0.62	0.86	0.73	0.89	0.66	0.68	0.72	0.92	0.688125	0.856875	0.0981031
ENSG00000164978.17	NUDT2	0.41	0.81	0.49	0.77	0.58	0.72	0.57	0.74	0.62	0.74	0.53	0.84	0.56	0.85	0.6	0.76	0.66	0.72	0.52	0.58	0.62	0.83	0.58	0.75	0.5	0.66	0.57	0.79	0.41	0.78	0.52	0.86	0.54625	0.7625	0.098131
ENSG00000130726.11	TRIM28	0.69	0.92	0.68	0.89	0.85	0.83	0.7	0.88	0.71	0.93	0.73	0.84	0.54	0.92	0.8	0.83	0.74	0.83	0.58	0.72	0.77	0.89	0.7	0.92	0.7	0.74	0.69	0.91	0.6	0.86	0.71	0.94	0.699375	0.865625	0.098135
ENSG00000152795.17	HNRNPDL	0.51	0.8	0.58	0.74	0.61	0.81	0.54	0.73	0.63	0.72	0.59	0.77	0.55	0.77	0.63	0.65	0.71	0.65	0.46	0.8	0.63	0.73	0.56	0.66	0.5	0.56	0.55	0.82	0.55	0.68	0.56	0.88	0.5725	0.735625	0.0981369
ENSG00000077157.21	PPP1R12B	0.66	0.73	0.63	0.49	0.75	0.56	0.74	0.7	0.65	0.69	0.73	0.66	0.46	0.61	0.66	0.6	0.72	0.68	0.68	0.58	0.7	0.75	0.66	0.64	0.6	0.62	0.64	0.59	0.59	0.54	0.73	0.63	0.6625	0.629375	0.0981688
ENSG00000134186.11	PRPF38B	0.6	0.66	0.49	0.67	0.62	0.73	0.5	0.66	0.59	0.6	0.49	0.59	0.36	0.85	0.52	0.66	0.6	0.71	0.46	0.69	0.52	0.84	0.54	0.65	0.51	0.58	0.58	0.69	0.57	0.61	0.51	0.68	0.52875	0.679375	0.0981927
ENSG00000122958.14	VPS26A	0.82	0.88	0.8	0.86	0.87	0.89	0.86	0.71	0.84	0.84	0.85	0.86	0.67	0.9	0.83	0.8	0.78	0.85	0.75	0.74	0.87	0.89	0.8	0.77	0.74	0.63	0.78	0.93	0.72	0.76	0.78	0.91	0.7975	0.82625	0.0981946
ENSG00000101247.17	NDUFAF5	0.43	0.54	0.4	0.54	0.51	0.61	0.51	0.65	0.57	0.65	0.49	0.67	0.55	0.69	0.52	0.6	0.51	0.76	0.61	0.57	0.64	0.65	0.43	0.52	0.39	0.62	0.42	0.64	0.48	0.54	0.41	0.7	0.491875	0.621875	0.0981986
ENSG00000107625.12	DDX50	0.61	0.76	0.65	0.67	0.72	0.63	0.67	0.68	0.73	0.74	0.71	0.68	0.63	0.88	0.65	0.7	0.63	0.77	0.58	0.62	0.75	0.76	0.67	0.74	0.61	0.56	0.72	0.83	0.6	0.6	0.68	0.8	0.663125	0.71375	0.0982086
ENSG00000173660.11	UQCRH	0.4	0.77	0.49	0.8	0.63	0.83	0.47	0.8	0.57	0.89	0.53	0.85	0.38	0.84	0.54	0.84	0.53	0.73	0.51	0.59	0.52	0.81	0.46	0.76	0.38	0.89	0.52	0.75	0.44	0.72	0.49	0.84	0.49125	0.794375	0.0982245
ENSG00000137309.19	HMGA1	0.71	0.88	0.66	0.9	0.77	0.91	0.66	0.94	0.63	0.92	0.71	0.86	0.47	0.88	0.67	0.86	0.65	0.92	0.53	0.71	0.62	0.91	0.71	0.89	0.7	0.93	0.71	0.94	0.51	0.8	0.59	0.91	0.64375	0.885	0.0982265
ENSG00000126945.8	HNRNPH2	0.81	0.84	0.76	0.82	0.85	0.84	0.76	0.76	0.82	0.87	0.83	0.82	0.56	0.86	0.82	0.81	0.75	0.89	0.7	0.88	0.78	0.82	0.77	0.79	0.67	0.65	0.72	0.92	0.79	0.76	0.82	0.94	0.763125	0.829375	0.0982463
ENSG00000141428.16	C18orf21	0.53	0.42	0.58	0.39	0.63	0.39	0.56	0.4	0.67	0.58	0.66	0.59	0.65	0.66	0.58	0.47	0.61	0.58	0.53	0.59	0.65	0.58	0.63	0.56	0.48	0.46	0.62	0.51	0.6	0.55	0.56	0.58	0.59625	0.519375	0.0982563
ENSG00000196262.13	PPIA	0.42	0.88	0.5	0.91	0.64	0.9	0.47	0.92	0.59	0.94	0.58	0.89	0.52	0.91	0.59	0.87	0.48	0.88	0.43	0.62	0.57	0.89	0.49	0.9	0.47	0.95	0.53	0.88	0.42	0.8	0.5	0.92	0.5125	0.87875	0.0982583
ENSG00000111877.17	MCM9	0.53	0.54	0.5	0.48	0.59	0.58	0.61	0.51	0.65	0.56	0.66	0.62	0.51	0.78	0.56	0.5	0.61	0.63	0.73	0.53	0.65	0.65	0.61	0.56	0.55	0.48	0.59	0.62	0.55	0.59	0.62	0.69	0.595	0.5825	0.0982662
ENSG00000172939.8	OXSR1	0.69	0.84	0.69	0.72	0.78	0.7	0.79	0.75	0.73	0.67	0.76	0.78	0.62	0.85	0.71	0.77	0.72	0.73	0.69	0.75	0.73	0.81	0.72	0.66	0.61	0.57	0.72	0.85	0.72	0.66	0.86	0.84	0.72125	0.746875	0.0982722
ENSG00000135597.18	REPS1	0.55	0.73	0.58	0.61	0.64	0.63	0.72	0.69	0.67	0.65	0.63	0.64	0.52	0.76	0.59	0.52	0.61	0.68	0.6	0.58	0.67	0.81	0.55	0.59	0.52	0.61	0.57	0.79	0.58	0.55	0.65	0.69	0.603125	0.658125	0.098294
ENSG00000132383.11	RPA1	0.72	0.89	0.74	0.87	0.82	0.81	0.8	0.92	0.79	0.96	0.78	0.84	0.58	0.86	0.73	0.89	0.72	0.86	0.69	0.68	0.85	0.87	0.76	0.91	0.65	0.83	0.8	0.93	0.64	0.76	0.65	0.89	0.7325	0.860625	0.098296
ENSG00000120686.11	UFM1	0.74	0.86	0.71	0.74	0.8	0.8	0.76	0.65	0.79	0.83	0.74	0.79	0.68	0.75	0.77	0.74	0.79	0.85	0.72	0.6	0.77	0.85	0.78	0.76	0.75	0.52	0.75	0.8	0.71	0.68	0.8	0.75	0.75375	0.748125	0.098304
ENSG00000173575.20	CHD2	0.49	0.57	0.47	0.55	0.44	0.69	0.61	0.59	0.57	0.6	0.59	0.67	0.39	0.78	0.44	0.59	0.6	0.57	0.57	0.66	0.56	0.74	0.51	0.59	0.43	0.62	0.4	0.58	0.57	0.54	0.55	0.65	0.511875	0.624375	0.0983099
ENSG00000169032.9	MAP2K1	0.75	0.87	0.74	0.85	0.77	0.9	0.73	0.89	0.72	0.93	0.74	0.85	0.51	0.92	0.68	0.77	0.65	0.84	0.67	0.76	0.73	0.88	0.68	0.88	0.65	0.65	0.74	0.91	0.59	0.81	0.76	0.92	0.694375	0.851875	0.0983099
ENSG00000137955.15	RABGGTB	0.34	0.59	0.46	0.64	0.52	0.65	0.45	0.66	0.54	0.66	0.57	0.65	0.61	0.68	0.46	0.62	0.5	0.74	0.66	0.63	0.52	0.68	0.62	0.67	0.37	0.56	0.44	0.66	0.61	0.57	0.54	0.7	0.513125	0.6475	0.0983119
ENSG00000129636.12	ITFG1	0.59	0.89	0.62	0.9	0.73	0.94	0.72	0.89	0.69	0.92	0.66	0.91	0.61	0.9	0.68	0.82	0.6	0.87	0.68	0.71	0.73	0.9	0.67	0.86	0.58	0.62	0.72	0.9	0.6	0.78	0.73	0.84	0.663125	0.853125	0.0983258
ENSG00000103353.15	UBFD1	0.75	0.92	0.68	0.91	0.74	0.93	0.73	0.88	0.77	0.95	0.72	0.85	0.57	0.87	0.71	0.89	0.76	0.9	0.82	0.64	0.79	0.91	0.71	0.92	0.85	0.82	0.72	0.95	0.61	0.88	0.7	0.92	0.726875	0.88375	0.0983358
ENSG00000084733.10	RAB10	0.79	0.94	0.81	0.91	0.84	0.93	0.78	0.88	0.82	0.96	0.84	0.85	0.68	0.94	0.71	0.87	0.69	0.92	0.7	0.78	0.83	0.89	0.76	0.92	0.74	0.64	0.81	0.96	0.66	0.89	0.71	0.93	0.760625	0.888125	0.0983417
ENSG00000116641.17	DOCK7	0.64	0.85	0.67	0.73	0.73	0.74	0.75	0.75	0.73	0.86	0.75	0.77	0.6	0.78	0.66	0.61	0.72	0.88	0.78	0.71	0.69	0.83	0.69	0.71	0.59	0.63	0.69	0.83	0.67	0.61	0.73	0.79	0.693125	0.755	0.0983437
ENSG00000107959.15	PITRM1	0.67	0.75	0.68	0.72	0.75	0.72	0.69	0.84	0.8	0.71	0.75	0.75	0.62	0.79	0.78	0.59	0.65	0.8	0.5	0.74	0.73	0.81	0.72	0.73	0.56	0.76	0.73	0.75	0.59	0.71	0.77	0.77	0.686875	0.74625	0.0983993
ENSG00000093167.17	LRRFIP2	0.57	0.72	0.64	0.71	0.66	0.7	0.7	0.76	0.65	0.78	0.67	0.74	0.51	0.85	0.61	0.68	0.63	0.74	0.66	0.57	0.69	0.86	0.61	0.68	0.53	0.62	0.62	0.8	0.55	0.6	0.62	0.82	0.62	0.726875	0.0984072
ENSG00000138468.15	SENP7	0.63	0.69	0.65	0.56	0.72	0.67	0.77	0.64	0.74	0.7	0.81	0.65	0.62	0.78	0.76	0.53	0.76	0.57	0.77	0.72	0.77	0.72	0.72	0.61	0.59	0.58	0.76	0.67	0.72	0.53	0.82	0.71	0.725625	0.645625	0.0984211
ENSG00000100813.14	ACIN1	0.74	0.72	0.64	0.68	0.75	0.73	0.8	0.72	0.75	0.76	0.68	0.75	0.47	0.86	0.75	0.71	0.75	0.63	0.64	0.76	0.73	0.77	0.73	0.72	0.62	0.62	0.67	0.79	0.63	0.67	0.66	0.81	0.688125	0.73125	0.0984311
ENSG00000180817.11	PPA1	0.55	0.92	0.6	0.94	0.74	0.92	0.62	0.97	0.71	0.95	0.68	0.89	0.66	0.9	0.73	0.95	0.56	0.95	0.54	0.67	0.68	0.91	0.66	0.94	0.53	0.94	0.71	0.93	0.59	0.85	0.69	0.99	0.640625	0.91375	0.0984469
ENSG00000063046.17	EIF4B	0.83	0.88	0.71	0.8	0.73	0.84	0.81	0.9	0.79	0.88	0.8	0.83	0.46	0.88	0.72	0.86	0.7	0.89	0.82	0.78	0.72	0.88	0.76	0.89	0.7	0.8	0.75	0.89	0.6	0.77	0.7	0.87	0.725	0.8525	0.0984568
ENSG00000182670.13	TTC3	0.74	0.82	0.7	0.79	0.84	0.8	0.79	0.83	0.74	0.82	0.73	0.75	0.49	0.81	0.75	0.75	0.85	0.75	0.65	0.71	0.81	0.84	0.72	0.83	0.63	0.82	0.77	0.82	0.61	0.72	0.76	0.76	0.72375	0.78875	0.0984727
ENSG00000183354.11	KIAA2026	0.71	0.44	0.67	0.37	0.77	0.5	0.81	0.5	0.74	0.49	0.8	0.53	0.6	0.69	0.74	0.49	0.78	0.47	0.8	0.56	0.74	0.66	0.7	0.45	0.66	0.49	0.8	0.52	0.67	0.61	0.77	0.53	0.735	0.51875	0.0984806
ENSG00000240682.9	ISY1	0.66	0.75	0.58	0.7	0.72	0.72	0.7	0.67	0.62	0.78	0.64	0.71	0.45	0.86	0.64	0.76	0.64	0.75	0.72	0.56	0.64	0.84	0.55	0.73	0.59	0.64	0.6	0.76	0.6	0.67	0.57	0.81	0.62	0.731875	0.0985025
ENSG00000172270.19	BSG	0.59	0.84	0.54	0.87	0.72	0.84	0.68	0.97	0.68	0.92	0.61	0.87	0.47	0.9	0.71	0.85	0.53	0.8	0.55	0.65	0.64	0.92	0.56	0.89	0.61	0.86	0.61	0.84	0.52	0.79	0.57	0.9	0.599375	0.856875	0.0985639
ENSG00000197555.9	SIPA1L1	0.69	0.72	0.67	0.62	0.76	0.7	0.76	0.67	0.72	0.78	0.73	0.74	0.61	0.87	0.7	0.69	0.75	0.69	0.67	0.69	0.72	0.82	0.66	0.7	0.61	0.51	0.71	0.82	0.61	0.75	0.7	0.82	0.691875	0.724375	0.0985639
ENSG00000128463.12	EMC4	0.36	0.78	0.45	0.8	0.62	0.79	0.47	0.82	0.52	0.87	0.53	0.85	0.5	0.8	0.62	0.77	0.49	0.83	0.44	0.56	0.52	0.86	0.47	0.85	0.43	0.84	0.51	0.85	0.43	0.73	0.49	0.88	0.490625	0.805	0.0985817
ENSG00000126012.11	KDM5C	0.65	0.91	0.6	0.8	0.76	0.73	0.68	0.79	0.69	0.87	0.7	0.81	0.46	0.88	0.72	0.8	0.73	0.71	0.57	0.82	0.7	0.89	0.63	0.8	0.64	0.68	0.67	0.87	0.59	0.78	0.73	0.89	0.6575	0.814375	0.0985817
ENSG00000075292.18	ZNF638	0.75	0.69	0.71	0.53	0.84	0.54	0.8	0.7	0.84	0.67	0.77	0.61	0.64	0.81	0.78	0.63	0.87	0.56	0.77	0.69	0.82	0.78	0.8	0.61	0.73	0.55	0.78	0.71	0.72	0.6	0.78	0.71	0.775	0.649375	0.0985817
ENSG00000164975.15	SNAPC3	0.59	0.75	0.59	0.61	0.62	0.68	0.55	0.75	0.6	0.73	0.6	0.6	0.48	0.69	0.63	0.6	0.66	0.76	0.56	0.49	0.65	0.7	0.6	0.56	0.53	0.56	0.64	0.75	0.45	0.65	0.52	0.67	0.579375	0.659375	0.0986115
ENSG00000001497.16	LAS1L	0.6	0.75	0.53	0.76	0.69	0.74	0.61	0.82	0.63	0.78	0.65	0.74	0.42	0.79	0.68	0.71	0.67	0.69	0.47	0.62	0.63	0.81	0.62	0.75	0.53	0.79	0.59	0.79	0.5	0.6	0.61	0.82	0.589375	0.7475	0.0986134
ENSG00000158604.14	TMED4	0.68	0.82	0.64	0.77	0.77	0.83	0.64	0.81	0.65	0.88	0.61	0.8	0.53	0.88	0.72	0.79	0.78	0.85	0.54	0.62	0.75	0.9	0.69	0.79	0.65	0.78	0.68	0.86	0.54	0.79	0.69	0.87	0.66	0.815	0.0986154
ENSG00000160799.11	CCDC12	0.61	0.56	0.65	0.46	0.68	0.61	0.67	0.55	0.67	0.58	0.65	0.63	0.51	0.76	0.72	0.41	0.58	0.6	0.6	0.64	0.68	0.6	0.62	0.57	0.48	0.62	0.59	0.59	0.68	0.5	0.65	0.6	0.6275	0.58	0.0986471
ENSG00000135930.13	EIF4E2	0.73	0.82	0.71	0.74	0.78	0.6	0.81	0.69	0.76	0.66	0.77	0.7	0.6	0.8	0.7	0.78	0.68	0.78	0.77	0.62	0.8	0.67	0.71	0.65	0.68	0.58	0.71	0.89	0.7	0.71	0.71	0.78	0.72625	0.716875	0.098653
ENSG00000059573.8	ALDH18A1	0.67	0.88	0.69	0.87	0.8	0.89	0.75	0.87	0.77	0.92	0.75	0.82	0.54	0.89	0.72	0.84	0.72	0.88	0.65	0.64	0.7	0.91	0.69	0.93	0.63	0.75	0.74	0.92	0.61	0.76	0.67	0.9	0.69375	0.854375	0.0986689
ENSG00000244754.8	N4BP2L2	0.65	0.57	0.57	0.5	0.73	0.65	0.64	0.71	0.64	0.61	0.59	0.55	0.58	0.73	0.67	0.52	0.77	0.69	0.58	0.57	0.7	0.75	0.62	0.58	0.6	0.62	0.61	0.64	0.58	0.47	0.62	0.54	0.634375	0.60625	0.0986689
ENSG00000076650.6	GPATCH1	0.67	0.56	0.69	0.49	0.76	0.53	0.71	0.59	0.7	0.63	0.72	0.66	0.72	0.72	0.79	0.48	0.6	0.68	0.67	0.81	0.74	0.63	0.7	0.61	0.57	0.57	0.7	0.59	0.67	0.6	0.74	0.7	0.696875	0.615625	0.0987223
ENSG00000028528.14	SNX1	0.62	0.77	0.63	0.74	0.74	0.76	0.68	0.81	0.7	0.84	0.65	0.79	0.47	0.81	0.73	0.74	0.72	0.77	0.7	0.6	0.75	0.86	0.63	0.74	0.57	0.76	0.64	0.83	0.55	0.65	0.64	0.83	0.65125	0.76875	0.0987263
ENSG00000072274.12	TFRC	0.92	0.89	0.86	0.91	0.88	0.9	0.82	0.8	0.9	0.91	0.89	0.81	0.68	0.78	0.82	0.84	0.79	0.93	0.69	0.75	0.84	0.82	0.85	0.76	0.86	0.69	0.85	0.92	0.7	0.85	0.84	0.84	0.824375	0.8375	0.0987718
ENSG00000106052.13	TAX1BP1	0.69	0.88	0.63	0.89	0.73	0.9	0.75	0.85	0.73	0.91	0.69	0.89	0.52	0.85	0.73	0.82	0.7	0.87	0.69	0.66	0.74	0.88	0.64	0.88	0.68	0.72	0.67	0.93	0.6	0.7	0.75	0.91	0.68375	0.84625	0.0987895
ENSG00000145604.15	SKP2	0.65	0.83	0.68	0.87	0.82	0.58	0.75	0.66	0.68	0.73	0.63	0.8	0.71	0.78	0.71	0.76	0.72	0.76	0.67	0.67	0.81	0.82	0.7	0.66	0.63	0.68	0.73	0.8	0.61	0.73	0.63	0.85	0.695625	0.74875	0.0987955
ENSG00000168275.14	COA6	0.45	0.77	0.48	0.78	0.7	0.76	0.48	0.74	0.59	0.73	0.57	0.75	0.49	0.92	0.67	0.78	0.55	0.79	0.44	0.68	0.59	0.83	0.49	0.76	0.5	0.68	0.52	0.85	0.59	0.8	0.53	0.92	0.54	0.78375	0.0987975
ENSG00000127463.14	EMC1	0.76	0.83	0.76	0.75	0.76	0.86	0.79	0.81	0.77	0.86	0.78	0.76	0.58	0.87	0.76	0.81	0.74	0.87	0.7	0.74	0.77	0.85	0.72	0.83	0.64	0.56	0.74	0.83	0.59	0.77	0.66	0.8	0.72	0.8	0.0988054
ENSG00000175467.14	SART1	0.7	0.83	0.6	0.74	0.7	0.77	0.67	0.82	0.66	0.79	0.55	0.8	0.41	0.88	0.69	0.77	0.59	0.74	0.47	0.67	0.59	0.85	0.6	0.84	0.55	0.77	0.55	0.81	0.55	0.65	0.56	0.79	0.59	0.7825	0.098837
ENSG00000176407.17	KCMF1	0.64	0.53	0.63	0.61	0.64	0.59	0.57	0.63	0.6	0.72	0.66	0.69	0.61	0.83	0.6	0.59	0.54	0.64	0.65	0.76	0.65	0.78	0.55	0.67	0.51	0.6	0.63	0.77	0.55	0.76	0.51	0.77	0.59625	0.68375	0.0988528
ENSG00000141552.17	ANAPC11	0.38	0.75	0.45	0.84	0.6	0.79	0.47	0.87	0.53	0.91	0.49	0.85	0.42	0.86	0.55	0.81	0.5	0.74	0.47	0.57	0.5	0.83	0.48	0.86	0.37	0.88	0.51	0.78	0.41	0.78	0.43	0.88	0.4725	0.8125	0.0988686
ENSG00000143549.19	TPM3	0.72	0.87	0.63	0.88	0.71	0.91	0.79	0.94	0.78	0.92	0.74	0.85	0.5	0.86	0.68	0.85	0.64	0.93	0.63	0.68	0.68	0.88	0.73	0.92	0.62	0.87	0.69	0.91	0.59	0.73	0.63	0.87	0.6725	0.866875	0.0988824
ENSG00000185896.10	LAMP1	0.74	0.88	0.68	0.88	0.79	0.84	0.81	0.96	0.74	0.87	0.72	0.87	0.49	0.9	0.76	0.86	0.66	0.83	0.68	0.73	0.7	0.89	0.64	0.97	0.76	0.77	0.71	0.85	0.63	0.75	0.63	0.9	0.69625	0.859375	0.0988903
ENSG00000277791.4	PSMB3	0.35	0.83	0.44	0.87	0.64	0.89	0.53	0.9	0.58	0.93	0.56	0.93	0.54	0.88	0.59	0.88	0.49	0.83	0.5	0.63	0.58	0.88	0.52	0.91	0.43	0.93	0.52	0.89	0.49	0.86	0.55	0.95	0.519375	0.874375	0.0988963
ENSG00000153201.15	RANBP2	0.82	0.84	0.73	0.71	0.85	0.65	0.89	0.71	0.83	0.75	0.82	0.73	0.61	0.83	0.81	0.7	0.84	0.66	0.82	0.76	0.8	0.68	0.77	0.66	0.76	0.62	0.78	0.87	0.71	0.67	0.86	0.82	0.79375	0.72875	0.098916
ENSG00000111142.13	METAP2	0.71	0.81	0.67	0.76	0.73	0.75	0.78	0.76	0.74	0.77	0.71	0.81	0.49	0.86	0.66	0.82	0.63	0.74	0.65	0.64	0.71	0.83	0.7	0.77	0.63	0.65	0.67	0.88	0.57	0.68	0.58	0.85	0.664375	0.77375	0.0989219
ENSG00000168137.15	SETD5	0.73	0.48	0.71	0.5	0.7	0.52	0.76	0.53	0.72	0.55	0.79	0.67	0.6	0.74	0.74	0.46	0.73	0.52	0.77	0.68	0.74	0.64	0.73	0.6	0.62	0.53	0.69	0.52	0.65	0.63	0.76	0.71	0.715	0.58	0.0989318
ENSG00000118873.15	RAB3GAP2	0.68	0.66	0.66	0.74	0.73	0.66	0.7	0.65	0.71	0.59	0.74	0.68	0.61	0.78	0.64	0.53	0.78	0.56	0.69	0.66	0.73	0.77	0.67	0.56	0.6	0.5	0.73	0.76	0.66	0.6	0.76	0.72	0.693125	0.65125	0.0989693
ENSG00000265808.3	SEC22B	0.65	0.72	0.65	0.68	0.73	0.65	0.7	0.69	0.71	0.69	0.67	0.62	0.63	0.66	0.64	0.64	0.74	0.8	0.53	0.43	0.78	0.72	0.71	0.7	0.68	0.57	0.71	0.77	0.63	0.63	0.67	0.68	0.676875	0.665625	0.0989752
ENSG00000159459.11	UBR1	0.68	0.68	0.68	0.57	0.73	0.71	0.8	0.65	0.72	0.7	0.73	0.68	0.61	0.77	0.68	0.53	0.71	0.74	0.71	0.71	0.77	0.79	0.66	0.68	0.61	0.5	0.72	0.81	0.63	0.63	0.72	0.72	0.6975	0.679375	0.098993
ENSG00000158435.7	CNOT11	0.71	0.83	0.69	0.82	0.8	0.63	0.72	0.82	0.75	0.88	0.76	0.83	0.67	0.85	0.75	0.71	0.66	0.82	0.6	0.74	0.8	0.73	0.76	0.68	0.72	0.64	0.75	0.89	0.61	0.75	0.75	0.85	0.71875	0.779375	0.0990166
ENSG00000185043.11	CIB1	0.51	0.74	0.5	0.77	0.64	0.76	0.49	0.86	0.62	0.82	0.57	0.83	0.43	0.83	0.62	0.77	0.6	0.74	0.37	0.62	0.58	0.87	0.51	0.81	0.47	0.82	0.52	0.78	0.49	0.65	0.6	0.81	0.5325	0.78	0.0990896
ENSG00000126698.10	DNAJC8	0.57	0.84	0.59	0.87	0.69	0.9	0.66	0.91	0.67	0.88	0.68	0.83	0.5	0.8	0.63	0.81	0.59	0.85	0.66	0.59	0.65	0.89	0.6	0.87	0.48	0.85	0.58	0.88	0.53	0.72	0.63	0.87	0.606875	0.835	0.0991034
ENSG00000136861.17	CDK5RAP2	0.73	0.77	0.67	0.7	0.74	0.76	0.8	0.77	0.74	0.78	0.8	0.74	0.42	0.83	0.69	0.74	0.71	0.77	0.69	0.75	0.73	0.82	0.73	0.74	0.6	0.68	0.73	0.79	0.62	0.65	0.71	0.8	0.694375	0.755625	0.0991172
ENSG00000130402.11	ACTN4	0.72	0.89	0.66	0.91	0.82	0.9	0.76	0.96	0.68	0.95	0.75	0.86	0.5	0.9	0.71	0.87	0.69	0.86	0.55	0.72	0.71	0.94	0.68	0.93	0.62	0.88	0.68	0.92	0.67	0.74	0.73	0.9	0.683125	0.883125	0.0991487
ENSG00000204435.13	CSNK2B	0.46	0.75	0.5	0.85	0.68	0.83	0.51	0.79	0.58	0.79	0.54	0.78	0.47	0.84	0.63	0.79	0.55	0.75	0.46	0.56	0.57	0.84	0.48	0.81	0.44	0.88	0.55	0.75	0.49	0.7	0.55	0.88	0.52875	0.786875	0.0991586
ENSG00000133028.11	SCO1	0.66	0.64	0.66	0.76	0.68	0.71	0.72	0.69	0.7	0.73	0.67	0.68	0.56	0.81	0.65	0.59	0.75	0.65	0.57	0.59	0.69	0.81	0.65	0.56	0.61	0.51	0.66	0.73	0.57	0.71	0.61	0.74	0.650625	0.681875	0.0991645
ENSG00000144426.18	NBEAL1	0.66	0.63	0.68	0.57	0.82	0.6	0.75	0.65	0.75	0.69	0.74	0.67	0.59	0.75	0.74	0.48	0.76	0.65	0.73	0.73	0.72	0.74	0.7	0.67	0.58	0.59	0.76	0.67	0.69	0.58	0.86	0.72	0.720625	0.649375	0.0991802
ENSG00000078747.14	ITCH	0.73	0.68	0.72	0.62	0.73	0.67	0.83	0.7	0.75	0.76	0.73	0.7	0.56	0.73	0.68	0.58	0.72	0.64	0.77	0.6	0.76	0.79	0.73	0.62	0.68	0.5	0.71	0.83	0.66	0.64	0.69	0.74	0.715625	0.675	0.0991822
ENSG00000173914.11	RBM4B	0.48	0.55	0.39	0.46	0.55	0.54	0.52	0.51	0.61	0.51	0.45	0.58	0.45	0.73	0.51	0.53	0.65	0.7	0.47	0.52	0.56	0.64	0.51	0.52	0.6	0.47	0.54	0.57	0.49	0.6	0.45	0.61	0.514375	0.565	0.0991822
ENSG00000172531.14	PPP1CA	0.62	0.89	0.64	0.92	0.81	0.89	0.67	0.95	0.75	0.95	0.72	0.88	0.49	0.92	0.72	0.89	0.63	0.86	0.53	0.7	0.68	0.9	0.65	0.95	0.6	0.93	0.67	0.9	0.53	0.91	0.63	0.92	0.64625	0.8975	0.0992078
ENSG00000173473.10	SMARCC1	0.73	0.89	0.66	0.84	0.73	0.85	0.73	0.89	0.71	0.89	0.77	0.82	0.43	0.83	0.64	0.79	0.71	0.84	0.67	0.67	0.69	0.85	0.69	0.81	0.61	0.88	0.7	0.86	0.63	0.67	0.67	0.82	0.673125	0.825	0.0992295
ENSG00000138069.17	RAB1A	0.81	0.86	0.79	0.86	0.8	0.84	0.83	0.69	0.85	0.85	0.86	0.82	0.75	0.9	0.81	0.8	0.72	0.85	0.75	0.83	0.86	0.8	0.78	0.8	0.76	0.55	0.76	0.91	0.69	0.8	0.81	0.92	0.789375	0.8175	0.0992452
ENSG00000163558.12	PRKCI	0.69	0.8	0.66	0.78	0.79	0.75	0.79	0.71	0.68	0.71	0.69	0.75	0.55	0.81	0.74	0.62	0.77	0.79	0.71	0.63	0.75	0.85	0.68	0.76	0.6	0.76	0.72	0.88	0.61	0.64	0.77	0.79	0.7	0.751875	0.0992609
ENSG00000006625.17	GGCT	0.57	0.86	0.59	0.83	0.72	0.8	0.55	0.79	0.68	0.88	0.6	0.85	0.52	0.82	0.54	0.83	0.71	0.71	0.47	0.61	0.65	0.82	0.59	0.9	0.52	0.85	0.65	0.85	0.58	0.72	0.56	0.85	0.59375	0.810625	0.0992688
ENSG00000105618.13	PRPF31	0.58	0.84	0.53	0.73	0.76	0.87	0.62	0.92	0.64	0.86	0.66	0.81	0.47	0.87	0.61	0.84	0.61	0.81	0.42	0.74	0.62	0.89	0.57	0.78	0.49	0.82	0.56	0.8	0.43	0.79	0.59	0.81	0.5725	0.82375	0.0992708
ENSG00000008018.8	PSMB1	0.49	0.84	0.57	0.83	0.72	0.84	0.64	0.86	0.69	0.9	0.63	0.87	0.61	0.86	0.66	0.85	0.52	0.84	0.52	0.6	0.71	0.86	0.59	0.86	0.52	0.87	0.61	0.82	0.49	0.81	0.6	0.92	0.598125	0.839375	0.0992905
ENSG00000178105.10	DDX10	0.48	0.74	0.54	0.61	0.61	0.66	0.61	0.65	0.57	0.63	0.58	0.67	0.4	0.83	0.53	0.6	0.48	0.64	0.55	0.68	0.57	0.64	0.5	0.58	0.47	0.49	0.52	0.76	0.49	0.65	0.6	0.79	0.53125	0.66375	0.0992944
ENSG00000164332.7	UBLCP1	0.53	0.77	0.59	0.72	0.7	0.74	0.65	0.77	0.65	0.8	0.58	0.79	0.55	0.84	0.6	0.73	0.69	0.76	0.51	0.59	0.62	0.82	0.6	0.65	0.44	0.74	0.62	0.85	0.57	0.66	0.71	0.83	0.600625	0.75375	0.0993318
ENSG00000077380.15	DYNC1I2	0.62	0.85	0.59	0.79	0.68	0.84	0.7	0.81	0.68	0.76	0.65	0.77	0.56	0.82	0.65	0.75	0.69	0.85	0.6	0.58	0.73	0.87	0.59	0.74	0.53	0.77	0.63	0.83	0.6	0.58	0.61	0.84	0.631875	0.778125	0.0993377
ENSG00000105373.18	NOP53	0.6	0.76	0.57	0.7	0.73	0.74	0.56	0.79	0.61	0.76	0.6	0.77	0.48	0.85	0.66	0.74	0.65	0.64	0.5	0.59	0.61	0.8	0.54	0.82	0.52	0.77	0.63	0.79	0.55	0.57	0.56	0.8	0.585625	0.743125	0.0993534
ENSG00000204469.12	PRRC2A	0.69	0.98	0.62	0.88	0.82	0.89	0.67	0.9	0.69	0.9	0.7	0.83	0.44	0.91	0.76	0.85	0.75	0.82	0.53	0.82	0.66	0.95	0.67	0.89	0.67	0.83	0.66	0.95	0.57	0.87	0.68	0.91	0.66125	0.88625	0.0993573
ENSG00000151461.19	UPF2	0.71	0.66	0.62	0.52	0.7	0.66	0.76	0.58	0.7	0.68	0.72	0.67	0.43	0.8	0.65	0.64	0.66	0.66	0.76	0.68	0.69	0.74	0.67	0.68	0.62	0.55	0.68	0.71	0.66	0.6	0.69	0.67	0.67	0.65625	0.0993652
ENSG00000099901.16	RANBP1	0.58	0.83	0.61	0.85	0.79	0.85	0.65	0.91	0.64	0.86	0.7	0.9	0.49	0.89	0.68	0.87	0.62	0.79	0.55	0.66	0.61	0.88	0.61	0.92	0.56	0.88	0.67	0.81	0.49	0.76	0.56	0.91	0.613125	0.848125	0.0993691
ENSG00000119778.14	ATAD2B	0.67	0.52	0.68	0.48	0.69	0.43	0.78	0.57	0.72	0.46	0.78	0.58	0.56	0.63	0.68	0.41	0.66	0.48	0.76	0.69	0.7	0.67	0.75	0.53	0.67	0.49	0.72	0.51	0.68	0.41	0.74	0.58	0.7025	0.5275	0.099373
ENSG00000204130.13	RUFY2	0.71	0.58	0.64	0.49	0.66	0.57	0.66	0.6	0.71	0.63	0.69	0.63	0.53	0.66	0.69	0.49	0.71	0.76	0.75	0.59	0.7	0.75	0.7	0.54	0.5	0.59	0.69	0.69	0.66	0.54	0.68	0.63	0.6675	0.60875	0.0993966
ENSG00000161547.16	SRSF2	0.37	0.83	0.46	0.7	0.58	0.73	0.57	0.76	0.53	0.68	0.57	0.68	0.45	0.67	0.48	0.77	0.66	0.84	0.47	0.66	0.58	0.73	0.49	0.71	0.42	0.61	0.53	0.77	0.62	0.61	0.54	0.77	0.52	0.72	0.0994359
ENSG00000204152.10	TIMM23B	0.65	0.51	0.61	0.49	0.68	0.52	0.7	0.66	0.69	0.59	0.64	0.64	0.54	0.81	0.68	0.53	0.74	0.64	0.61	0.61	0.66	0.66	0.65	0.52	0.51	0.64	0.66	0.54	0.57	0.54	0.7	0.58	0.643125	0.5925	0.0994497
ENSG00000099995.18	SF3A1	0.68	0.95	0.67	0.78	0.81	0.85	0.79	0.78	0.74	0.8	0.72	0.85	0.59	0.92	0.74	0.81	0.74	0.76	0.6	0.7	0.72	0.91	0.71	0.81	0.69	0.65	0.7	0.89	0.61	0.85	0.7	0.91	0.700625	0.82625	0.0994575
ENSG00000164754.14	RAD21	0.65	0.88	0.65	0.87	0.78	0.86	0.76	0.81	0.73	0.81	0.69	0.86	0.6	0.9	0.7	0.77	0.79	0.68	0.67	0.75	0.74	0.81	0.68	0.81	0.67	0.59	0.68	0.93	0.64	0.77	0.67	0.9	0.69375	0.8125	0.0994595
ENSG00000113312.10	TTC1	0.61	0.79	0.68	0.65	0.77	0.64	0.7	0.77	0.7	0.8	0.72	0.74	0.72	0.86	0.69	0.79	0.55	0.85	0.62	0.7	0.79	0.81	0.71	0.68	0.59	0.68	0.65	0.9	0.62	0.73	0.67	0.85	0.674375	0.765	0.0994968
ENSG00000122483.17	CCDC18	0.55	0.59	0.55	0.49	0.68	0.63	0.68	0.6	0.68	0.54	0.65	0.53	0.43	0.67	0.56	0.51	0.76	0.61	0.55	0.49	0.69	0.67	0.62	0.57	0.55	0.59	0.66	0.59	0.64	0.45	0.63	0.55	0.6175	0.5675	0.0994987
ENSG00000169895.5	SYAP1	0.61	0.89	0.6	0.87	0.72	0.89	0.72	0.91	0.65	0.89	0.59	0.83	0.49	0.88	0.72	0.83	0.71	0.93	0.6	0.61	0.66	0.9	0.57	0.89	0.59	0.87	0.6	0.92	0.55	0.8	0.69	0.91	0.629375	0.86375	0.0995203
ENSG00000123600.19	METTL8	0.6	0.7	0.63	0.63	0.69	0.62	0.53	0.69	0.67	0.63	0.64	0.68	0.48	0.74	0.63	0.63	0.72	0.78	0.58	0.5	0.65	0.74	0.63	0.64	0.49	0.62	0.65	0.76	0.47	0.62	0.61	0.68	0.604375	0.66625	0.0995517
ENSG00000205542.10	TMSB4X	0.32	0.82	0.36	0.9	0.55	0.86	0.42	0.91	0.49	0.93	0.42	0.72	0.36	0.89	0.48	0.89	0.47	0.78	0.31	0.69	0.48	0.88	0.37	0.86	0.37	0.92	0.43	0.83	0.4	0.78	0.49	0.96	0.42	0.85125	0.0995537
ENSG00000163755.8	HPS3	0.47	0.79	0.56	0.73	0.64	0.68	0.58	0.66	0.58	0.78	0.58	0.69	0.62	0.6	0.65	0.69	0.66	0.79	0.47	0.58	0.72	0.74	0.6	0.67	0.49	0.72	0.52	0.84	0.52	0.63	0.63	0.76	0.580625	0.709375	0.0995576
ENSG00000148672.8	GLUD1	0.83	0.9	0.75	0.86	0.85	0.9	0.86	0.95	0.85	0.91	0.74	0.86	0.57	0.84	0.83	0.86	0.76	0.88	0.69	0.78	0.77	0.89	0.79	0.94	0.78	0.88	0.83	0.93	0.55	0.81	0.76	0.9	0.763125	0.880625	0.0995733
ENSG00000139684.13	ESD	0.49	0.93	0.57	0.92	0.79	0.93	0.66	0.91	0.72	0.99	0.68	0.92	0.65	0.89	0.68	0.87	0.56	0.91	0.54	0.69	0.68	0.9	0.63	0.92	0.51	0.91	0.65	0.94	0.59	0.85	0.6	0.95	0.625	0.901875	0.0995753
ENSG00000232119.7	MCTS1	0.42	0.8	0.49	0.83	0.65	0.84	0.52	0.81	0.6	0.8	0.56	0.79	0.62	0.81	0.51	0.81	0.64	0.78	0.55	0.54	0.67	0.81	0.55	0.86	0.47	0.84	0.58	0.81	0.49	0.75	0.56	0.88	0.555	0.7975	0.0995929
ENSG00000134255.13	CEPT1	0.72	0.79	0.72	0.74	0.78	0.81	0.7	0.68	0.86	0.82	0.72	0.7	0.78	0.83	0.79	0.72	0.73	0.75	0.72	0.71	0.84	0.82	0.77	0.73	0.65	0.48	0.81	0.84	0.71	0.76	0.76	0.77	0.75375	0.746875	0.0995988
ENSG00000124702.17	KLHDC3	0.62	0.9	0.63	0.89	0.84	0.81	0.71	0.83	0.7	0.85	0.7	0.86	0.66	0.87	0.82	0.82	0.71	0.71	0.56	0.72	0.8	0.87	0.67	0.87	0.62	0.9	0.65	0.88	0.62	0.76	0.71	0.96	0.68875	0.84375	0.0996086
ENSG00000072756.16	TRNT1	0.39	0.65	0.39	0.58	0.43	0.58	0.44	0.6	0.42	0.59	0.35	0.6	0.29	0.72	0.43	0.55	0.48	0.7	0.34	0.39	0.41	0.65	0.47	0.5	0.44	0.5	0.37	0.7	0.39	0.49	0.44	0.66	0.405	0.59125	0.0996165
ENSG00000241058.3	NSUN6	0.56	0.65	0.58	0.59	0.76	0.65	0.58	0.69	0.66	0.72	0.64	0.7	0.56	0.88	0.62	0.65	0.69	0.74	0.56	0.58	0.71	0.8	0.55	0.64	0.5	0.64	0.66	0.67	0.61	0.65	0.68	0.71	0.62	0.685	0.0996243
ENSG00000197302.10	ZNF720	0.49	0.58	0.51	0.51	0.56	0.57	0.48	0.7	0.58	0.65	0.53	0.5	0.55	0.66	0.62	0.44	0.71	0.62	0.46	0.52	0.65	0.68	0.54	0.59	0.49	0.55	0.59	0.55	0.44	0.51	0.5	0.61	0.54375	0.5775	0.0996478
ENSG00000079134.11	THOC1	0.77	0.63	0.74	0.66	0.84	0.6	0.83	0.7	0.81	0.71	0.79	0.72	0.63	0.84	0.83	0.64	0.75	0.6	0.72	0.78	0.83	0.75	0.76	0.59	0.69	0.56	0.78	0.76	0.66	0.62	0.81	0.75	0.765	0.681875	0.0997007
ENSG00000147854.16	UHRF2	0.62	0.61	0.67	0.58	0.7	0.58	0.74	0.61	0.71	0.64	0.79	0.66	0.54	0.78	0.65	0.66	0.57	0.62	0.79	0.74	0.69	0.71	0.72	0.59	0.61	0.51	0.71	0.73	0.6	0.63	0.71	0.73	0.67625	0.64875	0.099734
ENSG00000157916.19	RER1	0.76	0.72	0.66	0.69	0.79	0.74	0.67	0.74	0.73	0.78	0.64	0.73	0.51	0.85	0.8	0.69	0.75	0.69	0.59	0.61	0.79	0.82	0.74	0.69	0.67	0.69	0.72	0.66	0.6	0.65	0.68	0.77	0.69375	0.72	0.0997419
ENSG00000177030.16	DEAF1	0.63	0.75	0.58	0.72	0.75	0.83	0.62	0.86	0.64	0.81	0.64	0.8	0.52	0.83	0.68	0.74	0.7	0.82	0.4	0.66	0.67	0.83	0.63	0.83	0.52	0.78	0.6	0.79	0.49	0.86	0.64	0.77	0.606875	0.7925	0.0997634
ENSG00000108349.16	CASC3	0.75	0.75	0.62	0.7	0.73	0.71	0.71	0.79	0.74	0.75	0.64	0.73	0.48	0.83	0.76	0.69	0.74	0.71	0.55	0.7	0.7	0.8	0.63	0.78	0.68	0.64	0.67	0.77	0.5	0.64	0.65	0.78	0.659375	0.735625	0.0997771
ENSG00000131626.18	PPFIA1	0.79	0.72	0.75	0.72	0.83	0.72	0.84	0.68	0.79	0.77	0.81	0.83	0.58	0.89	0.79	0.7	0.74	0.73	0.67	0.79	0.82	0.84	0.78	0.73	0.69	0.66	0.79	0.84	0.62	0.79	0.82	0.84	0.756875	0.765625	0.0997928
ENSG00000101084.17	RAB5IF	0.61	0.89	0.69	0.85	0.82	0.83	0.66	0.8	0.51	0.76	0.79	0.81	0.69	0.89	0.75	0.88	0.67	0.81	0.65	0.9	0.73	0.89	0.65	0.85	0.69	0.68	0.7	0.89	0.59	0.73	0.7	0.95	0.68125	0.838125	0.0998182
ENSG00000131467.10	PSME3	0.79	0.86	0.78	0.85	0.84	0.85	0.76	0.81	0.81	0.88	0.82	0.77	0.63	0.91	0.73	0.78	0.78	0.85	0.59	0.7	0.8	0.88	0.81	0.79	0.76	0.63	0.76	0.92	0.72	0.82	0.77	0.91	0.759375	0.825625	0.0998397
ENSG00000145982.12	FARS2	0.4	0.69	0.42	0.62	0.61	0.62	0.48	0.76	0.42	0.74	0.51	0.66	0.48	0.83	0.59	0.72	0.58	0.63	0.5	0.61	0.53	0.81	0.48	0.69	0.35	0.76	0.52	0.72	0.43	0.75	0.56	0.81	0.49125	0.71375	0.0998593
ENSG00000051382.8	PIK3CB	0.65	0.66	0.67	0.56	0.69	0.65	0.74	0.66	0.69	0.72	0.75	0.67	0.56	0.78	0.64	0.55	0.67	0.65	0.72	0.6	0.69	0.79	0.7	0.64	0.59	0.54	0.71	0.83	0.66	0.65	0.7	0.8	0.676875	0.671875	0.099871
ENSG00000134056.11	MRPS36	0.47	0.83	0.66	0.78	0.73	0.86	0.6	0.78	0.64	0.87	0.63	0.81	0.59	0.9	0.59	0.8	0.43	0.95	0.5	0.75	0.7	0.82	0.65	0.82	0.56	0.73	0.64	0.87	0.48	0.88	0.63	0.87	0.59375	0.8325	0.0998984
ENSG00000152520.13	PAN3	0.85	0.58	0.83	0.57	0.82	0.62	0.91	0.63	0.82	0.74	0.84	0.66	0.76	0.8	0.77	0.55	0.86	0.52	0.87	0.72	0.83	0.74	0.83	0.56	0.72	0.51	0.8	0.75	0.8	0.6	0.83	0.73	0.82125	0.6425	0.0998984
ENSG00000055130.15	CUL1	0.72	0.76	0.75	0.66	0.8	0.55	0.79	0.7	0.79	0.72	0.82	0.78	0.72	0.87	0.76	0.71	0.69	0.61	0.75	0.74	0.8	0.7	0.77	0.65	0.67	0.58	0.77	0.86	0.71	0.74	0.74	0.84	0.753125	0.716875	0.0999023
ENSG00000135336.14	ORC3	0.55	0.81	0.66	0.77	0.77	0.77	0.69	0.77	0.72	0.8	0.7	0.63	0.69	0.8	0.67	0.71	0.63	0.83	0.65	0.54	0.77	0.81	0.63	0.74	0.58	0.67	0.71	0.86	0.58	0.72	0.65	0.76	0.665625	0.749375	0.0999023
ENSG00000081760.16	AACS	0.62	0.68	0.65	0.64	0.72	0.69	0.73	0.77	0.64	0.64	0.7	0.72	0.46	0.82	0.71	0.64	0.66	0.71	0.59	0.56	0.72	0.76	0.66	0.68	0.52	0.78	0.66	0.72	0.55	0.61	0.65	0.74	0.64	0.6975	0.0999062
ENSG00000134077.15	THUMPD3	0.6	0.67	0.63	0.53	0.72	0.59	0.63	0.58	0.71	0.56	0.68	0.61	0.66	0.83	0.63	0.57	0.68	0.68	0.57	0.68	0.75	0.68	0.66	0.61	0.54	0.51	0.66	0.73	0.61	0.71	0.67	0.75	0.65	0.643125	0.0999199
ENSG00000163714.17	U2SURP	0.64	0.55	0.7	0.51	0.68	0.57	0.73	0.52	0.76	0.57	0.71	0.61	0.64	0.7	0.65	0.48	0.79	0.56	0.66	0.64	0.78	0.69	0.7	0.48	0.54	0.52	0.7	0.72	0.69	0.47	0.69	0.67	0.69125	0.57875	0.0999218
ENSG00000164934.13	DCAF13	0.57	0.84	0.6	0.85	0.67	0.84	0.68	0.71	0.71	0.82	0.64	0.76	0.6	0.83	0.58	0.78	0.57	0.83	0.63	0.53	0.67	0.85	0.69	0.75	0.6	0.67	0.63	0.91	0.63	0.73	0.69	0.85	0.635	0.784375	0.0999355
ENSG00000165392.9	WRN	0.81	0.66	0.77	0.59	0.85	0.58	0.86	0.71	0.81	0.74	0.83	0.71	0.61	0.81	0.81	0.53	0.83	0.59	0.76	0.74	0.79	0.71	0.78	0.64	0.74	0.54	0.79	0.75	0.74	0.61	0.84	0.73	0.78875	0.665	0.0999922
ENSG00000139687.15	RB1	0.77	0.94	0.78	0.89	0.9	0.91	0.82	0.83	0.78	0.94	0.78	0.84	0.68	0.87	0.79	0.73	0.84	0.77	0.71	0.69	0.82	0.9	0.74	0.9	0.72	0.78	0.85	0.96	0.69	0.74	0.76	0.9	0.776875	0.849375	0.100012
ENSG00000155660.10	PDIA4	0.72	0.89	0.67	0.88	0.81	0.85	0.72	0.9	0.8	0.93	0.66	0.84	0.61	0.92	0.67	0.85	0.64	0.85	0.56	0.75	0.86	0.92	0.75	0.93	0.71	0.71	0.71	0.9	0.62	0.78	0.65	0.91	0.6975	0.863125	0.100076
ENSG00000198707.14	CEP290	0.69	0.6	0.66	0.57	0.76	0.62	0.76	0.7	0.73	0.66	0.68	0.67	0.49	0.77	0.71	0.57	0.75	0.69	0.61	0.72	0.74	0.68	0.65	0.68	0.55	0.64	0.74	0.62	0.59	0.54	0.75	0.72	0.67875	0.653125	0.1001
ENSG00000132950.18	ZMYM5	0.55	0.51	0.58	0.37	0.58	0.52	0.57	0.56	0.64	0.5	0.6	0.55	0.6	0.69	0.6	0.51	0.65	0.75	0.63	0.56	0.64	0.6	0.62	0.57	0.5	0.58	0.65	0.48	0.54	0.41	0.6	0.46	0.596875	0.53875	0.1001
ENSG00000166887.15	VPS39	0.66	0.87	0.65	0.81	0.82	0.82	0.77	0.83	0.73	0.86	0.75	0.81	0.61	0.76	0.8	0.77	0.78	0.82	0.57	0.78	0.77	0.86	0.7	0.78	0.64	0.61	0.69	0.9	0.59	0.74	0.76	0.84	0.705625	0.80375	0.100115
ENSG00000135801.9	TAF5L	0.6	0.55	0.59	0.55	0.66	0.53	0.67	0.36	0.72	0.56	0.68	0.65	0.47	0.67	0.64	0.54	0.59	0.66	0.68	0.64	0.63	0.49	0.66	0.47	0.57	0.48	0.65	0.54	0.59	0.53	0.61	0.66	0.625625	0.555	0.100123
ENSG00000015676.17	NUDCD3	0.52	0.85	0.56	0.71	0.65	0.78	0.65	0.73	0.66	0.77	0.63	0.67	0.47	0.86	0.55	0.77	0.66	0.77	0.56	0.65	0.72	0.75	0.6	0.6	0.58	0.61	0.6	0.84	0.53	0.68	0.58	0.8	0.595	0.74	0.100125
ENSG00000213551.4	DNAJC9	0.67	0.75	0.64	0.66	0.81	0.71	0.61	0.75	0.71	0.82	0.69	0.81	0.59	0.82	0.72	0.77	0.79	0.74	0.49	0.75	0.75	0.83	0.65	0.84	0.67	0.64	0.75	0.82	0.57	0.77	0.68	0.83	0.674375	0.769375	0.100215
ENSG00000114867.20	EIF4G1	0.77	0.88	0.71	0.83	0.83	0.8	0.81	0.85	0.79	0.82	0.78	0.84	0.43	0.91	0.73	0.84	0.75	0.78	0.65	0.76	0.75	0.89	0.72	0.81	0.7	0.77	0.71	0.88	0.66	0.77	0.74	0.88	0.720625	0.831875	0.10023
ENSG00000164535.14	DAGLB	0.63	0.62	0.61	0.68	0.7	0.63	0.74	0.55	0.65	0.64	0.66	0.79	0.68	0.82	0.7	0.55	0.58	0.76	0.57	0.6	0.77	0.76	0.65	0.64	0.54	0.6	0.68	0.72	0.64	0.69	0.7	0.73	0.65625	0.67375	0.100234
ENSG00000231925.11	TAPBP	0.75	0.86	0.66	0.8	0.77	0.86	0.68	0.95	0.64	0.89	0.62	0.82	0.49	0.82	0.78	0.82	0.76	0.77	0.56	0.69	0.69	0.91	0.6	0.84	0.62	0.94	0.64	0.83	0.62	0.77	0.68	0.87	0.66	0.84	0.10025
ENSG00000101901.11	ALG13	0.54	0.73	0.59	0.68	0.77	0.72	0.58	0.79	0.68	0.74	0.58	0.73	0.54	0.8	0.68	0.69	0.81	0.72	0.56	0.56	0.7	0.79	0.58	0.73	0.55	0.67	0.67	0.77	0.56	0.65	0.66	0.73	0.628125	0.71875	0.100256
ENSG00000197746.13	PSAP	0.69	0.93	0.57	0.92	0.76	0.85	0.71	0.91	0.78	0.93	0.64	0.87	0.61	0.91	0.73	0.88	0.61	0.84	0.59	0.67	0.78	0.89	0.68	0.91	0.69	0.87	0.6	0.86	0.49	0.84	0.6	0.9	0.658125	0.87375	0.100256
ENSG00000164209.16	SLC25A46	0.64	0.79	0.65	0.72	0.79	0.82	0.76	0.72	0.81	0.82	0.68	0.78	0.72	0.86	0.67	0.73	0.83	0.84	0.59	0.59	0.81	0.84	0.71	0.76	0.7	0.65	0.72	0.85	0.64	0.75	0.72	0.83	0.715	0.771875	0.100263
ENSG00000115808.11	STRN	0.76	0.76	0.76	0.76	0.84	0.71	0.84	0.62	0.79	0.79	0.8	0.72	0.59	0.82	0.74	0.73	0.83	0.55	0.81	0.72	0.77	0.83	0.76	0.73	0.68	0.66	0.8	0.81	0.67	0.64	0.8	0.79	0.765	0.7275	0.100281
ENSG00000136936.10	XPA	0.48	0.67	0.52	0.5	0.59	0.54	0.61	0.61	0.64	0.68	0.57	0.59	0.53	0.62	0.54	0.53	0.65	0.62	0.49	0.42	0.6	0.73	0.58	0.5	0.46	0.51	0.56	0.66	0.57	0.45	0.59	0.6	0.56125	0.576875	0.100287
ENSG00000198265.11	HELZ	0.73	0.72	0.71	0.51	0.72	0.57	0.77	0.59	0.74	0.74	0.74	0.69	0.62	0.77	0.71	0.59	0.82	0.46	0.74	0.68	0.75	0.7	0.67	0.65	0.64	0.54	0.69	0.68	0.64	0.57	0.74	0.7	0.714375	0.635	0.10031
ENSG00000198000.11	NOL8	0.66	0.67	0.63	0.52	0.76	0.59	0.72	0.62	0.72	0.61	0.74	0.63	0.57	0.83	0.72	0.63	0.77	0.64	0.74	0.72	0.69	0.66	0.72	0.63	0.62	0.51	0.69	0.73	0.68	0.61	0.79	0.79	0.70125	0.649375	0.100333
ENSG00000101182.14	PSMA7	0.39	0.89	0.47	0.92	0.69	0.89	0.53	0.92	0.64	0.93	0.59	0.92	0.45	0.87	0.62	0.89	0.51	0.83	0.5	0.65	0.52	0.89	0.54	0.94	0.48	0.92	0.55	0.86	0.47	0.85	0.56	0.94	0.531875	0.881875	0.100339
ENSG00000108064.10	TFAM	0.77	0.78	0.77	0.81	0.82	0.76	0.78	0.76	0.7	0.8	0.78	0.81	0.67	0.84	0.77	0.71	0.87	0.52	0.72	0.78	0.79	0.81	0.8	0.73	0.79	0.6	0.77	0.87	0.75	0.81	0.77	0.87	0.77	0.76625	0.100367
ENSG00000198898.13	CAPZA2	0.76	0.86	0.74	0.91	0.77	0.93	0.8	0.83	0.76	0.91	0.73	0.85	0.75	0.9	0.74	0.82	0.62	0.95	0.6	0.75	0.82	0.87	0.73	0.88	0.71	0.65	0.8	0.94	0.6	0.83	0.66	0.91	0.724375	0.861875	0.100386
ENSG00000135506.15	OS9	0.55	0.85	0.46	0.78	0.6	0.87	0.63	0.9	0.66	0.82	0.56	0.79	0.35	0.79	0.6	0.76	0.51	0.86	0.45	0.71	0.6	0.84	0.55	0.84	0.52	0.79	0.45	0.82	0.42	0.68	0.5	0.73	0.525625	0.801875	0.100386
ENSG00000131747.14	TOP2A	0.81	0.9	0.71	0.85	0.83	0.85	0.8	0.86	0.76	0.76	0.78	0.75	0.58	0.84	0.73	0.79	0.83	0.8	0.77	0.77	0.72	0.88	0.78	0.78	0.7	0.67	0.78	0.87	0.58	0.67	0.67	0.83	0.739375	0.804375	0.100402
ENSG00000198258.10	UBL5	0.46	0.75	0.45	0.84	0.65	0.77	0.37	0.95	0.49	0.81	0.52	0.89	0.42	0.83	0.5	0.91	0.42	0.8	0.42	0.71	0.47	0.85	0.45	0.78	0.39	0.82	0.54	0.69	0.55	0.69	0.49	0.88	0.474375	0.810625	0.100402
ENSG00000100811.12	YY1	0.81	0.75	0.71	0.74	0.79	0.75	0.88	0.76	0.83	0.83	0.76	0.83	0.64	0.9	0.86	0.77	0.78	0.75	0.74	0.76	0.8	0.89	0.72	0.79	0.69	0.64	0.76	0.88	0.63	0.88	0.71	0.9	0.756875	0.80125	0.100411
ENSG00000125743.10	SNRPD2	0.32	0.73	0.38	0.79	0.57	0.82	0.35	0.87	0.48	0.81	0.41	0.83	0.31	0.87	0.47	0.77	0.47	0.71	0.33	0.66	0.38	0.88	0.33	0.76	0.28	0.84	0.46	0.69	0.42	0.72	0.42	0.75	0.39875	0.78125	0.100421
ENSG00000100442.10	FKBP3	0.63	0.8	0.59	0.77	0.74	0.82	0.61	0.87	0.69	0.86	0.6	0.85	0.51	0.83	0.66	0.85	0.59	0.81	0.48	0.64	0.67	0.85	0.57	0.83	0.52	0.87	0.69	0.72	0.57	0.63	0.59	0.83	0.606875	0.801875	0.100433
ENSG00000122779.17	TRIM24	0.62	0.43	0.63	0.41	0.66	0.4	0.67	0.41	0.62	0.56	0.64	0.57	0.54	0.68	0.59	0.43	0.61	0.47	0.6	0.61	0.69	0.55	0.61	0.52	0.56	0.39	0.65	0.61	0.6	0.55	0.56	0.64	0.615625	0.514375	0.100433
ENSG00000166343.9	MSS51	0.56	0.57	0.52	0.42	0.62	0.53	0.6	0.57	0.68	0.56	0.64	0.62	0.63	0.65	0.59	0.51	0.67	0.65	0.5	0.65	0.73	0.61	0.6	0.56	0.47	0.64	0.64	0.43	0.61	0.62	0.5	0.65	0.5975	0.5775	0.100437
ENSG00000136937.12	NCBP1	0.54	0.76	0.56	0.73	0.61	0.76	0.63	0.73	0.68	0.63	0.66	0.6	0.55	0.63	0.66	0.59	0.63	0.81	0.6	0.51	0.66	0.72	0.61	0.59	0.54	0.71	0.6	0.76	0.6	0.51	0.68	0.67	0.613125	0.669375	0.100448
ENSG00000206053.12	JPT2	0.74	0.86	0.7	0.87	0.82	0.77	0.78	0.73	0.75	0.8	0.76	0.8	0.57	0.82	0.77	0.73	0.72	0.81	0.65	0.74	0.81	0.85	0.74	0.83	0.74	0.55	0.72	0.9	0.64	0.8	0.73	0.84	0.7275	0.79375	0.10046
ENSG00000078140.13	UBE2K	0.84	0.74	0.81	0.82	0.8	0.79	0.79	0.75	0.83	0.87	0.81	0.78	0.54	0.81	0.69	0.66	0.79	0.64	0.73	0.71	0.79	0.84	0.78	0.8	0.75	0.71	0.77	0.83	0.65	0.78	0.66	0.83	0.751875	0.7725	0.100481
ENSG00000086827.8	ZW10	0.58	0.85	0.6	0.71	0.7	0.72	0.71	0.67	0.71	0.71	0.69	0.7	0.68	0.82	0.64	0.78	0.64	0.77	0.76	0.6	0.76	0.74	0.64	0.68	0.61	0.59	0.62	0.88	0.57	0.71	0.65	0.86	0.66	0.736875	0.100481
ENSG00000058804.11	NDC1	0.82	0.87	0.81	0.89	0.83	0.88	0.83	0.77	0.83	0.88	0.82	0.78	0.7	0.88	0.7	0.8	0.75	0.93	0.77	0.7	0.85	0.87	0.83	0.84	0.78	0.6	0.83	0.91	0.67	0.79	0.72	0.87	0.78375	0.82875	0.100483
ENSG00000265354.3	TIMM23	0.61	0.78	0.65	0.8	0.71	0.76	0.74	0.71	0.7	0.71	0.67	0.76	0.61	0.88	0.67	0.75	0.54	0.86	0.63	0.66	0.7	0.83	0.62	0.76	0.64	0.53	0.65	0.86	0.66	0.82	0.64	0.89	0.6525	0.7725	0.100499
ENSG00000196505.10	GDAP2	0.68	0.76	0.69	0.68	0.79	0.76	0.77	0.65	0.73	0.84	0.71	0.68	0.58	0.84	0.69	0.68	0.8	0.74	0.74	0.63	0.74	0.84	0.7	0.66	0.61	0.53	0.71	0.78	0.67	0.68	0.7	0.76	0.706875	0.719375	0.10051
ENSG00000116731.22	PRDM2	0.83	0.45	0.7	0.36	0.77	0.36	0.8	0.42	0.67	0.55	0.76	0.51	0.6	0.58	0.76	0.43	0.75	0.51	0.81	0.69	0.79	0.51	0.77	0.44	0.69	0.47	0.78	0.47	0.65	0.47	0.79	0.49	0.745	0.481875	0.100512
ENSG00000049541.10	RFC2	0.43	0.72	0.51	0.72	0.6	0.79	0.5	0.76	0.49	0.79	0.51	0.73	0.33	0.8	0.53	0.72	0.58	0.71	0.52	0.49	0.54	0.77	0.5	0.72	0.43	0.69	0.51	0.81	0.51	0.61	0.46	0.81	0.496875	0.7275	0.100512
ENSG00000104852.14	SNRNP70	0.66	0.8	0.63	0.72	0.81	0.71	0.69	0.86	0.69	0.82	0.68	0.85	0.42	0.89	0.73	0.78	0.62	0.75	0.59	0.76	0.69	0.83	0.66	0.86	0.56	0.73	0.68	0.81	0.57	0.75	0.69	0.86	0.648125	0.79875	0.100567
ENSG00000198466.11	ZNF587	0.78	0.57	0.76	0.44	0.79	0.53	0.73	0.6	0.77	0.55	0.7	0.51	0.55	0.67	0.73	0.47	0.84	0.68	0.65	0.59	0.74	0.7	0.68	0.58	0.65	0.59	0.73	0.6	0.61	0.58	0.76	0.66	0.716875	0.5825	0.100575
ENSG00000009335.17	UBE3C	0.75	0.8	0.77	0.72	0.82	0.8	0.81	0.76	0.8	0.85	0.8	0.77	0.64	0.87	0.77	0.75	0.75	0.81	0.73	0.69	0.79	0.85	0.76	0.76	0.66	0.53	0.79	0.91	0.67	0.73	0.77	0.83	0.755	0.776875	0.100606
ENSG00000088448.14	ANKRD10	0.79	0.62	0.77	0.66	0.74	0.63	0.83	0.67	0.77	0.62	0.79	0.71	0.7	0.84	0.8	0.62	0.88	0.61	0.71	0.67	0.87	0.79	0.75	0.57	0.74	0.56	0.79	0.72	0.62	0.73	0.71	0.78	0.76625	0.675	0.100615
ENSG00000170473.16	PYM1	0.45	0.61	0.53	0.45	0.58	0.52	0.57	0.59	0.64	0.54	0.64	0.61	0.5	0.76	0.5	0.52	0.58	0.71	0.46	0.54	0.64	0.63	0.57	0.53	0.48	0.68	0.56	0.55	0.54	0.52	0.54	0.68	0.54875	0.59	0.100615
ENSG00000017797.12	RALBP1	0.72	0.9	0.68	0.78	0.74	0.82	0.79	0.78	0.7	0.93	0.69	0.82	0.46	0.89	0.7	0.84	0.68	0.85	0.64	0.77	0.71	0.9	0.68	0.86	0.64	0.7	0.67	0.94	0.55	0.77	0.58	0.89	0.664375	0.84	0.100621
ENSG00000180329.13	CCDC43	0.8	0.72	0.74	0.68	0.8	0.68	0.77	0.54	0.83	0.71	0.8	0.73	0.65	0.88	0.74	0.66	0.73	0.72	0.66	0.72	0.79	0.83	0.82	0.72	0.78	0.52	0.77	0.76	0.71	0.7	0.75	0.78	0.75875	0.709375	0.100644
ENSG00000162623.15	TYW3	0.77	0.68	0.71	0.68	0.83	0.71	0.76	0.66	0.78	0.82	0.74	0.82	0.62	0.87	0.75	0.64	0.8	0.63	0.62	0.77	0.77	0.77	0.68	0.73	0.66	0.66	0.8	0.82	0.69	0.76	0.67	0.87	0.728125	0.743125	0.100681
ENSG00000112983.17	BRD8	0.63	0.51	0.6	0.55	0.77	0.59	0.75	0.66	0.66	0.65	0.7	0.75	0.58	0.82	0.69	0.59	0.7	0.68	0.63	0.72	0.78	0.68	0.67	0.56	0.6	0.61	0.63	0.62	0.55	0.62	0.65	0.69	0.661875	0.64375	0.100691
ENSG00000115207.13	GTF3C2	0.75	0.81	0.75	0.69	0.85	0.69	0.73	0.75	0.76	0.8	0.78	0.76	0.63	0.81	0.78	0.66	0.78	0.66	0.63	0.73	0.83	0.73	0.77	0.65	0.77	0.53	0.77	0.8	0.63	0.8	0.76	0.83	0.748125	0.73125	0.100691
ENSG00000130024.14	PHF10	0.7	0.74	0.63	0.67	0.71	0.52	0.74	0.79	0.68	0.6	0.7	0.74	0.54	0.54	0.78	0.53	0.77	0.65	0.71	0.62	0.75	0.72	0.7	0.61	0.66	0.68	0.71	0.71	0.63	0.54	0.76	0.65	0.698125	0.644375	0.100697
ENSG00000116005.11	PCYOX1	0.7	0.86	0.62	0.85	0.67	0.87	0.67	0.75	0.63	0.9	0.51	0.85	0.45	0.84	0.72	0.87	0.61	0.85	0.57	0.81	0.76	0.93	0.62	0.91	0.61	0.64	0.62	0.84	0.53	0.87	0.62	0.82	0.619375	0.84125	0.100706
ENSG00000166037.10	CEP57	0.66	0.71	0.66	0.7	0.75	0.82	0.72	0.69	0.74	0.74	0.73	0.78	0.63	0.85	0.71	0.73	0.75	0.74	0.59	0.68	0.8	0.85	0.69	0.77	0.69	0.51	0.7	0.82	0.61	0.66	0.67	0.83	0.69375	0.7425	0.100708
ENSG00000158941.16	CCAR2	0.75	0.87	0.7	0.84	0.8	0.7	0.8	0.77	0.76	0.81	0.8	0.84	0.52	0.86	0.77	0.75	0.78	0.67	0.64	0.81	0.74	0.84	0.75	0.79	0.68	0.64	0.75	0.89	0.66	0.79	0.73	0.86	0.726875	0.795625	0.100728
ENSG00000109390.11	NDUFC1	0.27	0.8	0.35	0.73	0.42	0.9	0.31	0.83	0.5	0.76	0.32	0.88	0.43	0.86	0.48	0.82	0.53	0.7	0.3	0.69	0.49	0.82	0.35	0.73	0.34	0.75	0.44	0.78	0.4	0.86	0.47	0.84	0.4	0.796875	0.10073
ENSG00000107951.14	MTPAP	0.77	0.61	0.73	0.51	0.78	0.49	0.78	0.55	0.74	0.56	0.72	0.66	0.68	0.81	0.74	0.6	0.77	0.64	0.68	0.72	0.78	0.7	0.72	0.62	0.65	0.45	0.73	0.64	0.63	0.71	0.72	0.63	0.72625	0.61875	0.100732
ENSG00000162971.10	TYW5	0.42	0.6	0.49	0.51	0.59	0.52	0.59	0.62	0.65	0.59	0.53	0.59	0.57	0.64	0.64	0.45	0.63	0.71	0.52	0.5	0.65	0.67	0.55	0.54	0.43	0.53	0.51	0.68	0.55	0.48	0.57	0.56	0.555625	0.574375	0.100743
ENSG00000084623.11	EIF3I	0.43	0.69	0.49	0.77	0.55	0.82	0.47	0.82	0.46	0.85	0.44	0.8	0.37	0.86	0.57	0.77	0.54	0.77	0.54	0.56	0.55	0.84	0.46	0.77	0.38	0.83	0.45	0.81	0.35	0.81	0.56	0.87	0.475625	0.79	0.100745
ENSG00000154719.13	MRPL39	0.59	0.82	0.56	0.83	0.68	0.8	0.64	0.81	0.73	0.82	0.66	0.72	0.69	0.83	0.63	0.68	0.61	0.82	0.55	0.59	0.7	0.82	0.65	0.65	0.58	0.71	0.63	0.89	0.62	0.65	0.61	0.89	0.633125	0.770625	0.100759
ENSG00000198625.12	MDM4	0.8	0.59	0.67	0.56	0.83	0.58	0.78	0.63	0.77	0.8	0.74	0.63	0.61	0.81	0.75	0.54	0.78	0.62	0.73	0.6	0.78	0.77	0.72	0.55	0.65	0.65	0.76	0.63	0.69	0.57	0.79	0.65	0.740625	0.63625	0.100769
ENSG00000147586.9	MRPS28	0.36	0.8	0.39	0.84	0.51	0.84	0.5	0.74	0.46	0.8	0.44	0.88	0.43	0.88	0.59	0.76	0.55	0.66	0.38	0.61	0.54	0.82	0.47	0.8	0.39	0.76	0.42	0.88	0.45	0.8	0.39	0.89	0.454375	0.7975	0.100776
ENSG00000119929.12	CUTC	0.44	0.65	0.58	0.61	0.63	0.47	0.59	0.64	0.64	0.54	0.68	0.66	0.56	0.7	0.57	0.64	0.6	0.77	0.54	0.63	0.64	0.67	0.65	0.53	0.49	0.62	0.64	0.76	0.64	0.57	0.63	0.73	0.595	0.636875	0.100792
ENSG00000112200.16	ZNF451	0.73	0.55	0.68	0.49	0.81	0.63	0.76	0.55	0.75	0.71	0.7	0.63	0.6	0.74	0.67	0.5	0.82	0.53	0.67	0.59	0.75	0.68	0.79	0.62	0.69	0.5	0.78	0.65	0.63	0.69	0.75	0.7	0.72375	0.61	0.100801
ENSG00000126602.10	TRAP1	0.66	0.75	0.66	0.81	0.81	0.8	0.66	0.86	0.7	0.81	0.74	0.79	0.57	0.87	0.73	0.8	0.71	0.74	0.48	0.64	0.74	0.83	0.69	0.85	0.57	0.83	0.71	0.83	0.53	0.74	0.66	0.82	0.66375	0.798125	0.100815
ENSG00000085760.14	MTIF2	0.7	0.84	0.65	0.79	0.74	0.75	0.73	0.77	0.77	0.86	0.78	0.81	0.55	0.83	0.64	0.81	0.67	0.87	0.59	0.59	0.71	0.82	0.72	0.8	0.6	0.68	0.74	0.88	0.62	0.68	0.66	0.84	0.679375	0.78875	0.100831
ENSG00000116478.11	HDAC1	0.79	0.77	0.73	0.81	0.85	0.82	0.84	0.84	0.75	0.88	0.73	0.85	0.54	0.85	0.85	0.84	0.74	0.74	0.66	0.77	0.77	0.85	0.72	0.85	0.61	0.84	0.73	0.82	0.56	0.78	0.63	0.87	0.71875	0.82375	0.100856
ENSG00000136271.10	DDX56	0.65	0.77	0.69	0.71	0.79	0.7	0.56	0.74	0.73	0.75	0.7	0.71	0.65	0.89	0.7	0.75	0.73	0.75	0.45	0.67	0.76	0.83	0.67	0.64	0.67	0.68	0.7	0.8	0.62	0.75	0.68	0.84	0.671875	0.74875	0.100877
ENSG00000107341.4	UBE2R2	0.71	0.75	0.74	0.73	0.77	0.66	0.72	0.74	0.77	0.76	0.72	0.79	0.63	0.91	0.76	0.67	0.68	0.72	0.67	0.82	0.71	0.88	0.68	0.72	0.62	0.53	0.75	0.82	0.63	0.76	0.63	0.8	0.699375	0.75375	0.100893
ENSG00000083828.15	ZNF586	0.59	0.59	0.47	0.48	0.58	0.6	0.55	0.69	0.55	0.54	0.52	0.49	0.49	0.6	0.61	0.53	0.72	0.77	0.55	0.5	0.61	0.69	0.56	0.58	0.55	0.66	0.52	0.56	0.51	0.51	0.58	0.48	0.56	0.579375	0.1009
ENSG00000108506.12	INTS2	0.78	0.73	0.75	0.64	0.87	0.57	0.77	0.73	0.79	0.77	0.83	0.75	0.7	0.89	0.75	0.68	0.79	0.66	0.73	0.8	0.83	0.79	0.75	0.69	0.71	0.5	0.82	0.78	0.74	0.72	0.79	0.72	0.775	0.71375	0.100925
ENSG00000130706.12	ADRM1	0.55	0.88	0.64	0.83	0.78	0.8	0.72	0.84	0.68	0.84	0.74	0.83	0.55	0.91	0.74	0.8	0.58	0.81	0.7	0.79	0.66	0.89	0.71	0.76	0.66	0.59	0.63	0.9	0.6	0.85	0.66	0.92	0.6625	0.8275	0.100933
ENSG00000137055.14	PLAA	0.68	0.65	0.67	0.62	0.77	0.59	0.74	0.59	0.72	0.64	0.63	0.61	0.64	0.77	0.69	0.62	0.7	0.66	0.68	0.6	0.75	0.63	0.69	0.63	0.54	0.41	0.69	0.76	0.64	0.54	0.67	0.77	0.68125	0.630625	0.100954
ENSG00000162923.15	WDR26	0.75	0.79	0.71	0.57	0.72	0.72	0.78	0.72	0.75	0.74	0.76	0.74	0.58	0.74	0.76	0.74	0.81	0.78	0.76	0.61	0.77	0.82	0.74	0.66	0.68	0.52	0.72	0.86	0.66	0.69	0.74	0.73	0.730625	0.714375	0.10096
ENSG00000066027.11	PPP2R5A	0.69	0.85	0.66	0.83	0.7	0.86	0.74	0.8	0.69	0.85	0.7	0.77	0.54	0.87	0.66	0.69	0.65	0.82	0.67	0.63	0.72	0.85	0.66	0.82	0.64	0.59	0.71	0.91	0.56	0.74	0.62	0.82	0.663125	0.79375	0.10097
ENSG00000163481.7	RNF25	0.49	0.45	0.53	0.47	0.64	0.52	0.58	0.52	0.66	0.51	0.66	0.61	0.63	0.74	0.63	0.44	0.59	0.55	0.55	0.66	0.65	0.66	0.6	0.56	0.5	0.58	0.62	0.51	0.63	0.65	0.66	0.66	0.60125	0.568125	0.101001
ENSG00000169756.16	LIMS1	0.7	0.86	0.69	0.83	0.8	0.77	0.71	0.84	0.66	0.88	0.66	0.84	0.57	0.89	0.76	0.7	0.73	0.77	0.56	0.63	0.71	0.84	0.69	0.87	0.63	0.7	0.66	0.92	0.61	0.77	0.74	0.88	0.68	0.811875	0.101009
ENSG00000129534.13	MIS18BP1	0.69	0.69	0.63	0.55	0.75	0.46	0.72	0.59	0.67	0.57	0.66	0.62	0.57	0.73	0.74	0.6	0.69	0.57	0.62	0.63	0.74	0.74	0.67	0.54	0.66	0.51	0.67	0.75	0.54	0.53	0.68	0.67	0.66875	0.609375	0.101016
ENSG00000130396.20	AFDN	0.74	0.67	0.71	0.67	0.83	0.69	0.84	0.83	0.76	0.74	0.79	0.79	0.56	0.84	0.76	0.7	0.81	0.66	0.72	0.74	0.73	0.83	0.74	0.78	0.66	0.71	0.78	0.83	0.67	0.6	0.83	0.8	0.745625	0.7425	0.101024
ENSG00000014641.17	MDH1	0.46	0.86	0.51	0.91	0.74	0.89	0.57	0.9	0.69	0.94	0.59	0.9	0.63	0.85	0.63	0.85	0.57	0.9	0.57	0.66	0.71	0.86	0.56	0.89	0.49	0.94	0.61	0.88	0.49	0.8	0.64	0.87	0.59125	0.86875	0.101041
ENSG00000123124.13	WWP1	0.72	0.71	0.69	0.63	0.73	0.61	0.74	0.62	0.74	0.69	0.76	0.74	0.57	0.78	0.72	0.55	0.73	0.68	0.69	0.63	0.7	0.76	0.68	0.61	0.59	0.47	0.72	0.81	0.64	0.65	0.75	0.73	0.698125	0.666875	0.101053
ENSG00000166794.4	PPIB	0.42	0.82	0.46	0.83	0.65	0.89	0.56	0.9	0.62	0.92	0.53	0.87	0.54	0.94	0.52	0.85	0.49	0.84	0.49	0.59	0.58	0.91	0.49	0.88	0.51	0.81	0.55	0.87	0.4	0.86	0.5	0.93	0.519375	0.856875	0.101069
ENSG00000106105.13	GARS	0.67	0.93	0.68	0.85	0.76	0.75	0.82	0.82	0.78	0.83	0.79	0.86	0.74	0.86	0.75	0.81	0.62	0.92	0.65	0.67	0.77	0.73	0.72	0.81	0.66	0.67	0.72	0.95	0.65	0.77	0.73	0.91	0.719375	0.82125	0.101078
ENSG00000204822.6	MRPL53	0.34	0.71	0.4	0.66	0.62	0.72	0.38	0.76	0.52	0.73	0.47	0.71	0.4	0.81	0.46	0.72	0.63	0.7	0.39	0.6	0.47	0.8	0.4	0.7	0.35	0.74	0.53	0.65	0.37	0.79	0.45	0.73	0.44875	0.720625	0.101078
ENSG00000156931.15	VPS8	0.71	0.62	0.73	0.58	0.84	0.57	0.79	0.71	0.79	0.7	0.74	0.7	0.64	0.84	0.8	0.53	0.82	0.61	0.67	0.72	0.79	0.71	0.7	0.7	0.61	0.66	0.81	0.63	0.65	0.62	0.81	0.65	0.74375	0.659375	0.101078
ENSG00000114503.10	NCBP2	0.64	0.82	0.63	0.72	0.74	0.68	0.63	0.71	0.68	0.85	0.65	0.79	0.5	0.87	0.71	0.8	0.66	0.83	0.56	0.72	0.68	0.8	0.65	0.81	0.64	0.54	0.65	0.87	0.59	0.75	0.73	0.82	0.64625	0.77375	0.101103
ENSG00000166526.16	ZNF3	0.48	0.42	0.51	0.39	0.6	0.5	0.58	0.5	0.64	0.51	0.55	0.53	0.64	0.49	0.54	0.46	0.61	0.7	0.66	0.54	0.63	0.58	0.69	0.39	0.49	0.59	0.6	0.49	0.65	0.42	0.6	0.6	0.591875	0.506875	0.101115
ENSG00000115677.16	HDLBP	0.8	0.88	0.71	0.9	0.77	0.91	0.84	0.92	0.78	0.91	0.84	0.83	0.48	0.88	0.76	0.84	0.75	0.85	0.7	0.76	0.8	0.89	0.76	0.92	0.63	0.85	0.7	0.89	0.6	0.83	0.66	0.89	0.72375	0.871875	0.101125
ENSG00000185787.14	MORF4L1	0.78	0.83	0.73	0.85	0.78	0.81	0.78	0.84	0.77	0.86	0.77	0.87	0.61	0.88	0.68	0.84	0.6	0.89	0.7	0.75	0.8	0.85	0.71	0.83	0.72	0.55	0.69	0.88	0.66	0.74	0.68	0.88	0.71625	0.821875	0.101125
ENSG00000113387.11	SUB1	0.47	0.87	0.49	0.87	0.49	0.92	0.48	0.88	0.61	0.89	0.43	0.93	0.42	0.82	0.48	0.84	0.55	0.92	0.43	0.55	0.54	0.84	0.48	0.86	0.52	0.81	0.45	0.9	0.42	0.79	0.43	0.9	0.480625	0.849375	0.101177
ENSG00000120963.11	ZNF706	0.46	0.64	0.45	0.63	0.54	0.64	0.5	0.73	0.59	0.71	0.56	0.64	0.49	0.74	0.56	0.58	0.7	0.71	0.39	0.52	0.69	0.73	0.6	0.65	0.46	0.66	0.51	0.67	0.49	0.57	0.57	0.67	0.535	0.655625	0.101179
ENSG00000197930.12	ERO1A	0.82	0.8	0.74	0.87	0.82	0.86	0.74	0.83	0.81	0.9	0.71	0.83	0.58	0.86	0.79	0.81	0.8	0.88	0.73	0.66	0.83	0.83	0.8	0.69	0.73	0.68	0.75	0.9	0.67	0.71	0.74	0.88	0.75375	0.811875	0.101186
ENSG00000118246.13	FASTKD2	0.67	0.63	0.69	0.52	0.81	0.54	0.73	0.58	0.73	0.65	0.72	0.57	0.69	0.75	0.74	0.57	0.76	0.66	0.67	0.71	0.77	0.69	0.71	0.51	0.68	0.42	0.75	0.73	0.63	0.65	0.79	0.71	0.72125	0.618125	0.101186
ENSG00000072864.14	NDE1	0.7	0.66	0.73	0.61	0.83	0.61	0.77	0.64	0.71	0.59	0.7	0.69	0.59	0.9	0.75	0.62	0.73	0.63	0.66	0.74	0.75	0.73	0.68	0.64	0.61	0.61	0.75	0.72	0.55	0.66	0.7	0.69	0.700625	0.67125	0.101202
ENSG00000170248.14	PDCD6IP	0.68	0.91	0.65	0.9	0.73	0.94	0.66	0.81	0.74	0.9	0.64	0.8	0.64	0.86	0.67	0.81	0.73	0.89	0.54	0.62	0.76	0.85	0.61	0.83	0.61	0.79	0.71	0.92	0.51	0.78	0.67	0.89	0.659375	0.84375	0.101202
ENSG00000167699.13	GLOD4	0.7	0.83	0.72	0.86	0.75	0.88	0.72	0.87	0.82	0.88	0.78	0.82	0.69	0.83	0.77	0.8	0.8	0.57	0.68	0.7	0.84	0.85	0.76	0.82	0.63	0.73	0.75	0.89	0.68	0.69	0.73	0.85	0.73875	0.804375	0.101233
ENSG00000103091.14	WDR59	0.66	0.68	0.66	0.68	0.77	0.61	0.63	0.82	0.64	0.78	0.68	0.84	0.48	0.86	0.7	0.65	0.69	0.69	0.52	0.68	0.72	0.77	0.64	0.77	0.57	0.69	0.7	0.71	0.56	0.69	0.65	0.76	0.641875	0.73	0.101256
ENSG00000081721.11	DUSP12	0.53	0.65	0.57	0.69	0.61	0.68	0.65	0.61	0.63	0.7	0.69	0.75	0.58	0.76	0.64	0.61	0.55	0.77	0.7	0.68	0.63	0.77	0.7	0.53	0.57	0.59	0.57	0.83	0.65	0.59	0.7	0.81	0.623125	0.68875	0.101279
ENSG00000150316.11	CWC15	0.37	0.75	0.43	0.67	0.55	0.66	0.46	0.74	0.53	0.63	0.47	0.77	0.52	0.87	0.5	0.73	0.47	0.77	0.39	0.71	0.52	0.78	0.43	0.71	0.45	0.53	0.46	0.87	0.52	0.71	0.51	0.87	0.47375	0.735625	0.101294
ENSG00000169249.12	ZRSR2	0.7	0.67	0.56	0.68	0.64	0.79	0.65	0.71	0.69	0.78	0.69	0.75	0.35	0.78	0.66	0.64	0.62	0.76	0.58	0.68	0.54	0.77	0.53	0.79	0.51	0.68	0.58	0.69	0.52	0.65	0.62	0.68	0.59	0.71875	0.101296
ENSG00000134333.13	LDHA	0.69	0.88	0.72	0.92	0.79	0.92	0.64	0.89	0.78	0.94	0.75	0.87	0.46	0.85	0.72	0.88	0.65	0.93	0.58	0.69	0.75	0.89	0.69	0.94	0.63	0.9	0.69	0.9	0.57	0.87	0.66	0.94	0.673125	0.888125	0.1013
ENSG00000136709.11	WDR33	0.58	0.59	0.56	0.46	0.66	0.49	0.7	0.55	0.69	0.59	0.68	0.64	0.55	0.77	0.62	0.6	0.69	0.53	0.65	0.69	0.65	0.73	0.62	0.52	0.57	0.49	0.63	0.63	0.6	0.63	0.63	0.72	0.63	0.601875	0.101317
ENSG00000156531.16	PHF6	0.77	0.83	0.76	0.7	0.76	0.77	0.8	0.79	0.74	0.81	0.7	0.6	0.59	0.72	0.75	0.7	0.76	0.8	0.65	0.64	0.77	0.82	0.7	0.64	0.72	0.74	0.72	0.86	0.57	0.62	0.66	0.76	0.71375	0.7375	0.101327
ENSG00000092203.13	TOX4	0.67	0.86	0.69	0.73	0.79	0.74	0.69	0.76	0.68	0.82	0.71	0.76	0.57	0.8	0.72	0.73	0.71	0.81	0.65	0.77	0.74	0.87	0.69	0.77	0.72	0.49	0.72	0.87	0.62	0.73	0.75	0.85	0.695	0.7725	0.101335
ENSG00000131374.14	TBC1D5	0.58	0.9	0.58	0.88	0.7	0.88	0.7	0.94	0.63	0.86	0.66	0.86	0.54	0.82	0.64	0.78	0.74	0.89	0.58	0.57	0.69	0.88	0.64	0.89	0.62	0.89	0.62	0.91	0.59	0.74	0.66	0.8	0.635625	0.843125	0.101346
ENSG00000134748.12	PRPF38A	0.62	0.72	0.64	0.44	0.71	0.49	0.64	0.63	0.66	0.73	0.64	0.71	0.5	0.7	0.7	0.58	0.66	0.55	0.66	0.65	0.65	0.79	0.66	0.67	0.69	0.54	0.64	0.63	0.61	0.62	0.65	0.67	0.645625	0.6325	0.101395
ENSG00000160075.11	SSU72	0.54	0.79	0.53	0.75	0.65	0.8	0.6	0.76	0.5	0.73	0.73	0.82	0.41	0.88	0.65	0.76	0.6	0.79	0.66	0.6	0.5	0.83	0.61	0.75	0.57	0.75	0.46	0.83	0.56	0.77	0.52	0.86	0.568125	0.779375	0.101408
ENSG00000175582.19	RAB6A	0.84	0.9	0.86	0.85	0.81	0.91	0.87	0.81	0.86	0.94	0.88	0.83	0.69	0.9	0.76	0.79	0.73	0.85	0.78	0.8	0.87	0.89	0.81	0.9	0.81	0.63	0.84	0.94	0.65	0.84	0.72	0.92	0.79875	0.85625	0.101412
ENSG00000105518.13	TMEM205	0.55	0.79	0.5	0.76	0.7	0.78	0.5	0.8	0.61	0.77	0.52	0.8	0.45	0.87	0.59	0.73	0.66	0.71	0.43	0.57	0.56	0.83	0.52	0.79	0.47	0.84	0.55	0.73	0.53	0.64	0.52	0.82	0.54125	0.764375	0.101418
ENSG00000105443.14	CYTH2	0.68	0.76	0.58	0.68	0.76	0.73	0.58	0.8	0.61	0.79	0.59	0.8	0.4	0.87	0.68	0.79	0.72	0.75	0.47	0.72	0.67	0.82	0.62	0.78	0.6	0.75	0.67	0.74	0.56	0.71	0.5	0.76	0.605625	0.765625	0.101423
ENSG00000110066.14	KMT5B	0.74	0.53	0.7	0.52	0.74	0.46	0.85	0.63	0.78	0.67	0.8	0.64	0.56	0.67	0.7	0.55	0.72	0.52	0.88	0.69	0.79	0.53	0.72	0.64	0.69	0.5	0.77	0.54	0.68	0.53	0.71	0.65	0.739375	0.579375	0.101423
ENSG00000177879.15	AP3S1	0.63	0.94	0.64	0.9	0.72	0.91	0.58	0.85	0.68	0.9	0.66	0.91	0.56	0.82	0.69	0.82	0.59	0.9	0.64	0.57	0.7	0.86	0.61	0.87	0.63	0.91	0.69	0.89	0.54	0.74	0.6	0.9	0.635	0.855625	0.101425
ENSG00000180398.12	MCFD2	0.84	0.9	0.82	0.87	0.9	0.83	0.87	0.76	0.86	0.92	0.83	0.91	0.77	0.93	0.84	0.85	0.79	0.97	0.75	0.83	0.89	0.93	0.86	0.8	0.83	0.58	0.8	0.94	0.74	0.88	0.84	0.9	0.826875	0.8625	0.101441
ENSG00000132432.13	SEC61G	0.25	0.71	0.32	0.76	0.49	0.81	0.34	0.82	0.49	0.78	0.4	0.68	0.48	0.8	0.41	0.82	0.44	0.73	0.35	0.55	0.48	0.81	0.34	0.74	0.33	0.84	0.37	0.71	0.42	0.65	0.4	0.8	0.394375	0.750625	0.101454
ENSG00000106153.12	CHCHD2	0.35	0.83	0.42	0.92	0.64	0.93	0.47	0.94	0.57	0.95	0.56	0.93	0.5	0.91	0.53	0.87	0.46	0.85	0.41	0.66	0.51	0.9	0.45	0.91	0.4	0.96	0.52	0.88	0.42	0.84	0.46	0.96	0.479375	0.89	0.101456
ENSG00000135698.9	MPHOSPH6	0.69	0.73	0.68	0.68	0.83	0.65	0.63	0.76	0.8	0.73	0.68	0.66	0.67	0.82	0.68	0.75	0.76	0.67	0.57	0.6	0.79	0.79	0.7	0.65	0.62	0.71	0.75	0.79	0.54	0.71	0.65	0.83	0.69	0.720625	0.101456
ENSG00000065485.19	PDIA5	0.51	0.69	0.59	0.67	0.61	0.77	0.57	0.85	0.65	0.75	0.62	0.72	0.57	0.78	0.69	0.71	0.67	0.61	0.54	0.57	0.69	0.75	0.63	0.7	0.48	0.8	0.62	0.75	0.67	0.54	0.64	0.78	0.609375	0.715	0.101456
ENSG00000134109.10	EDEM1	0.77	0.64	0.73	0.66	0.76	0.77	0.77	0.77	0.81	0.77	0.82	0.73	0.67	0.77	0.76	0.67	0.83	0.84	0.79	0.68	0.84	0.81	0.83	0.65	0.63	0.54	0.79	0.83	0.7	0.63	0.85	0.75	0.771875	0.719375	0.10147
ENSG00000135018.13	UBQLN1	0.82	0.88	0.75	0.82	0.86	0.9	0.82	0.74	0.81	0.92	0.77	0.86	0.68	0.89	0.8	0.76	0.79	0.82	0.71	0.73	0.81	0.9	0.76	0.84	0.73	0.63	0.79	0.95	0.62	0.86	0.78	0.92	0.76875	0.83875	0.101474
ENSG00000173486.12	FKBP2	0.49	0.75	0.45	0.61	0.57	0.73	0.47	0.78	0.55	0.68	0.58	0.66	0.39	0.78	0.46	0.78	0.58	0.7	0.45	0.51	0.52	0.8	0.46	0.7	0.41	0.77	0.51	0.63	0.45	0.57	0.41	0.75	0.484375	0.7	0.101487
ENSG00000103365.15	GGA2	0.81	0.78	0.73	0.73	0.79	0.65	0.75	0.75	0.73	0.68	0.72	0.7	0.51	0.83	0.77	0.71	0.76	0.72	0.61	0.71	0.8	0.8	0.71	0.65	0.63	0.62	0.72	0.84	0.62	0.71	0.63	0.77	0.705625	0.728125	0.1015
ENSG00000101040.19	ZMYND8	0.69	0.49	0.71	0.48	0.75	0.53	0.7	0.55	0.71	0.6	0.76	0.7	0.58	0.77	0.68	0.52	0.68	0.59	0.7	0.71	0.79	0.63	0.67	0.58	0.57	0.56	0.68	0.62	0.62	0.65	0.7	0.73	0.686875	0.606875	0.101516
ENSG00000120458.11	MSANTD2	0.72	0.51	0.71	0.48	0.83	0.6	0.73	0.69	0.77	0.72	0.74	0.69	0.66	0.83	0.81	0.65	0.82	0.57	0.66	0.61	0.79	0.72	0.73	0.66	0.7	0.66	0.79	0.61	0.62	0.66	0.78	0.69	0.74125	0.646875	0.101525
ENSG00000112855.15	HARS2	0.58	0.55	0.59	0.57	0.71	0.45	0.56	0.55	0.7	0.64	0.63	0.55	0.62	0.78	0.64	0.54	0.64	0.62	0.59	0.73	0.75	0.72	0.7	0.57	0.55	0.53	0.63	0.65	0.64	0.63	0.64	0.7	0.635625	0.61125	0.101541
ENSG00000148606.12	POLR3A	0.66	0.78	0.67	0.68	0.78	0.64	0.76	0.61	0.71	0.76	0.74	0.76	0.59	0.87	0.73	0.62	0.71	0.6	0.67	0.68	0.75	0.73	0.68	0.67	0.62	0.51	0.72	0.75	0.61	0.75	0.67	0.77	0.691875	0.69875	0.101556
ENSG00000100815.12	TRIP11	0.6	0.62	0.59	0.51	0.69	0.68	0.62	0.59	0.7	0.59	0.65	0.6	0.54	0.8	0.68	0.58	0.73	0.63	0.63	0.61	0.72	0.74	0.61	0.62	0.51	0.58	0.69	0.79	0.62	0.55	0.67	0.72	0.640625	0.638125	0.101593
ENSG00000148943.11	LIN7C	0.83	0.85	0.8	0.76	0.87	0.87	0.81	0.66	0.8	0.91	0.77	0.81	0.66	0.88	0.79	0.77	0.9	0.72	0.7	0.8	0.82	0.87	0.87	0.82	0.77	0.63	0.8	0.93	0.77	0.78	0.82	0.88	0.79875	0.80875	0.101597
ENSG00000159176.13	CSRP1	0.6	0.88	0.61	0.9	0.7	0.85	0.7	0.85	0.73	0.9	0.7	0.87	0.5	0.87	0.67	0.87	0.48	0.93	0.55	0.61	0.67	0.86	0.62	0.87	0.57	0.8	0.64	0.92	0.61	0.8	0.67	0.91	0.62625	0.855625	0.101602
ENSG00000188647.12	PTAR1	0.86	0.75	0.83	0.54	0.9	0.6	0.85	0.74	0.87	0.82	0.85	0.72	0.66	0.76	0.83	0.69	0.93	0.61	0.84	0.72	0.86	0.82	0.86	0.67	0.86	0.63	0.87	0.69	0.7	0.65	0.85	0.79	0.83875	0.7	0.101604
ENSG00000111802.13	TDP2	0.7	0.67	0.69	0.61	0.81	0.59	0.73	0.64	0.77	0.58	0.69	0.68	0.63	0.84	0.74	0.63	0.76	0.6	0.59	0.6	0.78	0.7	0.75	0.56	0.66	0.54	0.7	0.75	0.66	0.57	0.71	0.8	0.710625	0.6475	0.10161
ENSG00000183765.21	CHEK2	0.66	0.68	0.67	0.75	0.81	0.63	0.66	0.73	0.67	0.74	0.7	0.7	0.53	0.87	0.72	0.65	0.69	0.78	0.53	0.69	0.69	0.73	0.56	0.65	0.55	0.73	0.73	0.78	0.5	0.71	0.66	0.74	0.645625	0.7225	0.101641
ENSG00000167670.15	CHAF1A	0.72	0.71	0.64	0.59	0.81	0.62	0.71	0.63	0.65	0.69	0.65	0.7	0.38	0.77	0.64	0.72	0.66	0.67	0.59	0.68	0.66	0.77	0.63	0.72	0.63	0.62	0.66	0.76	0.6	0.61	0.63	0.73	0.64125	0.686875	0.101649
ENSG00000126432.13	PRDX5	0.5	0.76	0.51	0.7	0.64	0.74	0.54	0.83	0.65	0.8	0.55	0.76	0.38	0.84	0.56	0.78	0.54	0.76	0.45	0.57	0.55	0.82	0.46	0.75	0.43	0.79	0.57	0.68	0.5	0.6	0.48	0.79	0.519375	0.748125	0.101654
ENSG00000138029.13	HADHB	0.7	0.89	0.63	0.87	0.81	0.88	0.71	0.9	0.74	0.93	0.7	0.9	0.67	0.87	0.8	0.86	0.62	0.92	0.61	0.65	0.78	0.87	0.65	0.92	0.65	0.82	0.73	0.91	0.48	0.87	0.67	0.86	0.684375	0.87	0.101672
ENSG00000125351.11	UPF3B	0.69	0.74	0.57	0.72	0.67	0.75	0.61	0.73	0.67	0.71	0.59	0.65	0.35	0.74	0.58	0.73	0.64	0.79	0.45	0.66	0.53	0.78	0.62	0.68	0.52	0.75	0.63	0.72	0.53	0.55	0.59	0.7	0.5775	0.7125	0.101673
ENSG00000100462.15	PRMT5	0.74	0.89	0.74	0.86	0.85	0.84	0.67	0.78	0.78	0.9	0.76	0.8	0.69	0.89	0.77	0.8	0.71	0.87	0.58	0.74	0.81	0.87	0.76	0.87	0.74	0.59	0.74	0.92	0.69	0.76	0.72	0.92	0.734375	0.83125	0.101725
ENSG00000163872.15	YEATS2	0.6	0.58	0.64	0.61	0.71	0.58	0.62	0.68	0.72	0.66	0.73	0.7	0.44	0.81	0.7	0.52	0.7	0.64	0.65	0.68	0.7	0.72	0.68	0.66	0.53	0.64	0.64	0.71	0.54	0.66	0.66	0.71	0.64125	0.66	0.101727
ENSG00000104320.13	NBN	0.75	0.8	0.71	0.81	0.79	0.86	0.74	0.78	0.82	0.88	0.74	0.75	0.62	0.79	0.7	0.75	0.77	0.82	0.67	0.67	0.77	0.83	0.73	0.85	0.69	0.57	0.75	0.92	0.65	0.67	0.67	0.86	0.723125	0.788125	0.101731
ENSG00000099783.11	HNRNPM	0.67	0.8	0.58	0.76	0.72	0.81	0.75	0.88	0.67	0.82	0.7	0.83	0.38	0.79	0.59	0.75	0.62	0.81	0.67	0.67	0.64	0.82	0.62	0.85	0.53	0.78	0.63	0.8	0.66	0.64	0.63	0.8	0.62875	0.788125	0.101741
ENSG00000139668.8	WDFY2	0.45	0.66	0.44	0.58	0.53	0.48	0.52	0.59	0.62	0.69	0.53	0.68	0.4	0.66	0.6	0.48	0.57	0.68	0.45	0.52	0.54	0.7	0.51	0.49	0.46	0.5	0.46	0.66	0.49	0.54	0.56	0.67	0.508125	0.59875	0.101741
ENSG00000176853.15	FAM91A1	0.8	0.81	0.74	0.72	0.76	0.81	0.81	0.69	0.83	0.84	0.78	0.69	0.69	0.78	0.78	0.68	0.82	0.79	0.82	0.66	0.81	0.84	0.79	0.6	0.73	0.52	0.81	0.82	0.71	0.61	0.83	0.73	0.781875	0.724375	0.101746
ENSG00000010165.19	METTL13	0.68	0.65	0.65	0.51	0.81	0.47	0.72	0.56	0.74	0.54	0.7	0.56	0.59	0.82	0.72	0.61	0.73	0.6	0.64	0.71	0.78	0.64	0.75	0.56	0.7	0.55	0.72	0.65	0.67	0.65	0.7	0.74	0.70625	0.61375	0.101781
ENSG00000137575.11	SDCBP	0.6	0.93	0.66	0.94	0.78	0.94	0.69	0.66	0.72	0.96	0.7	0.93	0.65	0.87	0.76	0.88	0.68	0.92	0.56	0.81	0.69	0.9	0.64	0.95	0.66	0.73	0.67	0.97	0.67	0.91	0.77	0.96	0.68125	0.89125	0.101781
ENSG00000113282.13	CLINT1	0.77	0.81	0.74	0.78	0.75	0.83	0.83	0.79	0.8	0.78	0.74	0.79	0.65	0.87	0.73	0.74	0.77	0.72	0.71	0.68	0.78	0.84	0.72	0.74	0.64	0.53	0.76	0.91	0.65	0.72	0.73	0.87	0.735625	0.775	0.101794
ENSG00000137692.11	DCUN1D5	0.62	0.75	0.68	0.72	0.76	0.62	0.71	0.72	0.75	0.64	0.71	0.72	0.67	0.87	0.64	0.71	0.7	0.74	0.61	0.63	0.75	0.77	0.73	0.61	0.62	0.58	0.72	0.86	0.65	0.76	0.71	0.88	0.689375	0.72375	0.101817
ENSG00000104671.7	DCTN6	0.69	0.88	0.73	0.85	0.76	0.92	0.78	0.81	0.78	0.91	0.82	0.9	0.77	0.9	0.75	0.82	0.58	0.85	0.72	0.82	0.8	0.89	0.73	0.85	0.71	0.56	0.72	0.95	0.68	0.87	0.7	0.91	0.7325	0.855625	0.101825
ENSG00000198911.11	SREBF2	0.67	0.77	0.69	0.76	0.74	0.81	0.73	0.86	0.71	0.88	0.81	0.73	0.48	0.85	0.77	0.75	0.74	0.74	0.58	0.67	0.75	0.87	0.71	0.83	0.66	0.83	0.72	0.84	0.59	0.68	0.71	0.82	0.69125	0.793125	0.101833
ENSG00000135387.20	CAPRIN1	0.69	0.89	0.69	0.7	0.72	0.85	0.78	0.86	0.76	0.89	0.72	0.8	0.61	0.88	0.7	0.78	0.72	0.88	0.7	0.65	0.75	0.89	0.69	0.85	0.68	0.62	0.67	0.92	0.6	0.77	0.66	0.91	0.69625	0.82125	0.101842
ENSG00000100567.12	PSMA3	0.42	0.86	0.51	0.9	0.7	0.91	0.63	0.87	0.64	0.93	0.58	0.89	0.56	0.85	0.63	0.88	0.5	0.89	0.57	0.6	0.6	0.88	0.58	0.87	0.46	0.86	0.56	0.91	0.53	0.83	0.62	0.94	0.568125	0.866875	0.101854
ENSG00000182004.12	SNRPE	0.38	0.78	0.52	0.83	0.61	0.91	0.47	0.85	0.63	0.91	0.53	0.96	0.51	0.91	0.55	0.87	0.49	0.74	0.46	0.62	0.51	0.86	0.49	0.88	0.42	0.87	0.59	0.82	0.48	0.89	0.5	0.92	0.50875	0.85125	0.101904
ENSG00000033867.16	SLC4A7	0.73	0.62	0.71	0.63	0.74	0.64	0.76	0.68	0.76	0.68	0.79	0.69	0.55	0.75	0.71	0.52	0.81	0.58	0.72	0.68	0.72	0.76	0.73	0.58	0.69	0.51	0.69	0.67	0.58	0.51	0.78	0.71	0.716875	0.638125	0.101915
ENSG00000117682.16	DHDDS	0.69	0.71	0.7	0.66	0.73	0.6	0.77	0.66	0.69	0.73	0.7	0.74	0.5	0.86	0.68	0.67	0.75	0.67	0.65	0.6	0.73	0.73	0.68	0.73	0.58	0.57	0.72	0.7	0.52	0.75	0.64	0.75	0.670625	0.695625	0.101946
ENSG00000103061.12	SLC7A6OS	0.58	0.57	0.44	0.57	0.64	0.53	0.54	0.5	0.66	0.65	0.59	0.57	0.45	0.69	0.58	0.5	0.61	0.71	0.62	0.53	0.65	0.75	0.67	0.53	0.56	0.47	0.55	0.6	0.55	0.57	0.63	0.63	0.5825	0.585625	0.101948
ENSG00000091127.13	PUS7	0.78	0.65	0.78	0.63	0.81	0.64	0.72	0.73	0.79	0.7	0.8	0.71	0.56	0.8	0.73	0.63	0.82	0.63	0.59	0.59	0.82	0.77	0.82	0.61	0.66	0.64	0.83	0.71	0.69	0.6	0.71	0.73	0.744375	0.673125	0.101961
ENSG00000136146.14	MED4	0.64	0.58	0.68	0.55	0.77	0.56	0.73	0.65	0.71	0.71	0.7	0.69	0.6	0.84	0.66	0.55	0.65	0.69	0.61	0.6	0.72	0.8	0.65	0.57	0.67	0.54	0.69	0.67	0.64	0.61	0.7	0.77	0.67625	0.64875	0.101965
ENSG00000162222.13	TTC9C	0.67	0.62	0.71	0.58	0.78	0.51	0.58	0.63	0.65	0.66	0.75	0.61	0.67	0.73	0.79	0.5	0.71	0.77	0.72	0.8	0.77	0.6	0.68	0.59	0.62	0.53	0.61	0.59	0.64	0.65	0.71	0.63	0.69125	0.625	0.101973
ENSG00000179632.9	MAF1	0.68	0.89	0.58	0.83	0.79	0.82	0.75	0.82	0.65	0.83	0.72	0.87	0.55	0.93	0.74	0.86	0.69	0.84	0.56	0.66	0.69	0.9	0.67	0.86	0.72	0.7	0.72	0.89	0.56	0.8	0.66	0.95	0.670625	0.840625	0.101977
ENSG00000126457.21	PRMT1	0.65	0.81	0.69	0.91	0.85	0.83	0.69	0.9	0.73	0.91	0.75	0.92	0.47	0.93	0.74	0.88	0.59	0.83	0.54	0.78	0.6	0.85	0.67	0.92	0.6	0.85	0.7	0.87	0.57	0.83	0.73	0.91	0.660625	0.870625	0.101977
ENSG00000162231.13	NXF1	0.72	0.67	0.79	0.69	0.87	0.61	0.92	0.69	0.78	0.71	0.84	0.84	0.68	0.73	0.88	0.7	0.82	0.59	0.75	0.76	0.86	0.8	0.8	0.66	0.8	0.48	0.79	0.68	0.75	0.74	0.85	0.72	0.80625	0.691875	0.101986
ENSG00000115514.11	TXNDC9	0.6	0.82	0.67	0.63	0.77	0.73	0.68	0.66	0.68	0.71	0.73	0.64	0.65	0.86	0.7	0.71	0.71	0.76	0.64	0.69	0.75	0.83	0.75	0.67	0.65	0.58	0.7	0.89	0.61	0.78	0.65	0.85	0.68375	0.738125	0.101986
ENSG00000140829.11	DHX38	0.67	0.83	0.54	0.76	0.7	0.75	0.7	0.83	0.68	0.87	0.65	0.86	0.39	0.81	0.68	0.77	0.67	0.74	0.43	0.8	0.58	0.84	0.65	0.83	0.55	0.75	0.57	0.82	0.5	0.77	0.65	0.83	0.600625	0.80375	0.102001
ENSG00000167881.14	SRP68	0.72	0.85	0.71	0.71	0.8	0.66	0.78	0.78	0.77	0.8	0.75	0.75	0.6	0.89	0.77	0.73	0.69	0.78	0.74	0.7	0.8	0.67	0.7	0.73	0.61	0.59	0.7	0.87	0.65	0.72	0.7	0.88	0.718125	0.756875	0.102038
ENSG00000102119.10	EMD	0.6	0.91	0.64	0.89	0.77	0.93	0.59	0.94	0.71	0.9	0.65	0.91	0.61	0.91	0.76	0.86	0.61	0.9	0.51	0.64	0.62	0.96	0.66	0.9	0.65	0.91	0.64	0.92	0.55	0.75	0.68	0.94	0.640625	0.885625	0.102068
ENSG00000170734.11	POLH	0.62	0.63	0.63	0.47	0.74	0.54	0.62	0.66	0.64	0.58	0.5	0.57	0.49	0.69	0.7	0.59	0.67	0.74	0.54	0.62	0.64	0.67	0.61	0.57	0.57	0.6	0.65	0.55	0.44	0.61	0.52	0.67	0.59875	0.61	0.102095
ENSG00000092148.12	HECTD1	0.81	0.89	0.74	0.72	0.78	0.67	0.87	0.69	0.82	0.81	0.84	0.72	0.62	0.88	0.78	0.78	0.78	0.79	0.81	0.77	0.79	0.82	0.79	0.79	0.74	0.58	0.81	0.9	0.69	0.74	0.83	0.84	0.78125	0.774375	0.102155
ENSG00000109083.13	IFT20	0.49	0.73	0.46	0.77	0.59	0.79	0.57	0.73	0.6	0.8	0.62	0.74	0.66	0.7	0.63	0.77	0.59	0.75	0.52	0.55	0.59	0.83	0.61	0.68	0.48	0.78	0.46	0.8	0.6	0.59	0.72	0.74	0.574375	0.734375	0.10216
ENSG00000198863.7	RUNDC1	0.72	0.72	0.68	0.52	0.73	0.71	0.59	0.78	0.68	0.72	0.62	0.68	0.57	0.81	0.72	0.78	0.73	0.73	0.64	0.56	0.73	0.81	0.73	0.61	0.6	0.81	0.69	0.61	0.66	0.65	0.68	0.72	0.673125	0.70125	0.1022
ENSG00000184787.18	UBE2G2	0.71	0.83	0.67	0.78	0.75	0.8	0.68	0.9	0.67	0.87	0.58	0.83	0.43	0.84	0.73	0.8	0.69	0.85	0.52	0.62	0.65	0.84	0.6	0.8	0.6	0.81	0.68	0.85	0.54	0.78	0.69	0.85	0.636875	0.815625	0.102206
ENSG00000074201.8	CLNS1A	0.56	0.81	0.54	0.82	0.64	0.76	0.52	0.82	0.55	0.77	0.53	0.73	0.45	0.75	0.57	0.73	0.62	0.79	0.5	0.46	0.6	0.79	0.55	0.79	0.52	0.81	0.58	0.84	0.44	0.68	0.61	0.74	0.54875	0.755625	0.102216
ENSG00000142002.17	DPP9	0.64	0.89	0.59	0.9	0.76	0.87	0.68	0.92	0.66	0.92	0.61	0.83	0.48	0.92	0.7	0.83	0.66	0.83	0.55	0.66	0.71	0.92	0.62	0.87	0.59	0.71	0.58	0.9	0.54	0.84	0.71	0.89	0.63	0.85625	0.102218
ENSG00000188811.13	NHLRC3	0.77	0.52	0.72	0.63	0.87	0.68	0.74	0.72	0.75	0.63	0.67	0.64	0.68	0.64	0.74	0.58	0.84	0.76	0.7	0.71	0.86	0.69	0.7	0.55	0.69	0.5	0.79	0.68	0.59	0.56	0.79	0.65	0.74375	0.63375	0.102271
ENSG00000130175.9	PRKCSH	0.6	0.85	0.56	0.84	0.7	0.81	0.64	0.94	0.61	0.85	0.55	0.82	0.33	0.85	0.66	0.8	0.56	0.8	0.46	0.69	0.56	0.89	0.57	0.91	0.58	0.83	0.55	0.81	0.47	0.76	0.54	0.76	0.55875	0.825625	0.102277
ENSG00000115947.13	ORC4	0.55	0.69	0.64	0.54	0.68	0.6	0.67	0.58	0.66	0.66	0.67	0.61	0.54	0.77	0.58	0.59	0.62	0.63	0.6	0.57	0.68	0.73	0.58	0.56	0.56	0.44	0.6	0.77	0.53	0.65	0.55	0.74	0.606875	0.633125	0.102313
ENSG00000128989.10	ARPP19	0.83	0.89	0.78	0.86	0.83	0.91	0.87	0.82	0.81	0.9	0.84	0.87	0.7	0.88	0.78	0.85	0.84	0.86	0.82	0.74	0.85	0.87	0.87	0.86	0.84	0.53	0.81	0.94	0.72	0.85	0.78	0.85	0.810625	0.8425	0.102346
ENSG00000122566.21	HNRNPA2B1	0.62	0.72	0.55	0.64	0.64	0.68	0.58	0.73	0.64	0.64	0.59	0.71	0.33	0.71	0.55	0.72	0.63	0.72	0.5	0.58	0.57	0.73	0.53	0.65	0.47	0.77	0.6	0.67	0.57	0.48	0.55	0.74	0.5575	0.680625	0.102346
ENSG00000134285.10	FKBP11	0.67	0.71	0.6	0.67	0.76	0.71	0.61	0.78	0.67	0.82	0.6	0.72	0.53	0.75	0.73	0.7	0.77	0.67	0.7	0.57	0.77	0.79	0.57	0.78	0.53	0.77	0.68	0.66	0.58	0.65	0.74	0.73	0.656875	0.7175	0.102361
ENSG00000167862.9	MRPL58	0.52	0.72	0.56	0.75	0.7	0.78	0.54	0.81	0.67	0.78	0.69	0.76	0.63	0.92	0.71	0.77	0.51	0.76	0.46	0.75	0.57	0.87	0.57	0.8	0.53	0.63	0.62	0.83	0.57	0.75	0.57	0.94	0.58875	0.78875	0.102393
ENSG00000163608.14	NEPRO	0.6	0.55	0.64	0.46	0.65	0.54	0.68	0.47	0.73	0.66	0.66	0.66	0.62	0.76	0.56	0.58	0.66	0.55	0.56	0.62	0.68	0.7	0.73	0.65	0.57	0.45	0.61	0.66	0.56	0.61	0.64	0.66	0.634375	0.59875	0.102399
ENSG00000161533.11	ACOX1	0.73	0.86	0.65	0.8	0.71	0.86	0.77	0.86	0.76	0.89	0.69	0.79	0.65	0.78	0.73	0.75	0.8	0.87	0.7	0.59	0.84	0.86	0.74	0.84	0.7	0.62	0.74	0.89	0.66	0.74	0.64	0.79	0.719375	0.799375	0.102405
ENSG00000110756.17	HPS5	0.65	0.72	0.64	0.51	0.67	0.54	0.72	0.62	0.72	0.67	0.7	0.64	0.67	0.74	0.68	0.61	0.69	0.8	0.62	0.66	0.72	0.73	0.67	0.52	0.54	0.53	0.68	0.79	0.62	0.61	0.74	0.69	0.670625	0.64875	0.102429
ENSG00000119402.16	FBXW2	0.78	0.8	0.73	0.72	0.79	0.78	0.84	0.77	0.79	0.81	0.75	0.72	0.55	0.84	0.77	0.76	0.81	0.82	0.72	0.71	0.8	0.83	0.76	0.78	0.75	0.53	0.75	0.85	0.62	0.76	0.68	0.79	0.743125	0.766875	0.102435
ENSG00000114331.13	ACAP2	0.84	0.78	0.79	0.77	0.83	0.68	0.87	0.76	0.85	0.82	0.84	0.75	0.67	0.83	0.76	0.73	0.85	0.79	0.84	0.73	0.81	0.86	0.8	0.68	0.75	0.48	0.83	0.82	0.72	0.69	0.85	0.81	0.80625	0.74875	0.102454
ENSG00000040199.18	PHLPP2	0.72	0.37	0.74	0.34	0.72	0.44	0.85	0.55	0.81	0.45	0.76	0.6	0.63	0.6	0.67	0.42	0.78	0.5	0.72	0.57	0.73	0.5	0.76	0.41	0.58	0.44	0.8	0.51	0.69	0.5	0.71	0.59	0.729375	0.486875	0.102481
ENSG00000165669.13	FAM204A	0.36	0.77	0.42	0.7	0.44	0.73	0.48	0.67	0.55	0.72	0.39	0.73	0.48	0.7	0.47	0.66	0.53	0.78	0.43	0.5	0.54	0.76	0.44	0.71	0.33	0.71	0.42	0.81	0.47	0.56	0.33	0.79	0.4425	0.70625	0.102492
ENSG00000145734.18	BDP1	0.72	0.74	0.63	0.59	0.72	0.74	0.83	0.66	0.77	0.68	0.8	0.71	0.47	0.76	0.7	0.65	0.71	0.64	0.77	0.74	0.68	0.8	0.75	0.7	0.65	0.59	0.72	0.73	0.66	0.61	0.78	0.74	0.71	0.6925	0.1025
ENSG00000196588.15	MRTFA	0.69	0.54	0.66	0.47	0.75	0.42	0.73	0.55	0.67	0.56	0.73	0.65	0.56	0.76	0.71	0.48	0.66	0.57	0.7	0.65	0.71	0.63	0.65	0.51	0.56	0.55	0.67	0.56	0.61	0.68	0.68	0.68	0.67125	0.57875	0.102515
ENSG00000141522.11	ARHGDIA	0.65	0.92	0.68	0.88	0.86	0.8	0.65	0.9	0.73	0.87	0.79	0.86	0.52	0.95	0.73	0.9	0.64	0.88	0.55	0.73	0.7	0.92	0.66	0.85	0.63	0.81	0.64	0.95	0.58	0.89	0.74	0.96	0.671875	0.879375	0.102572
ENSG00000052841.14	TTC17	0.77	0.75	0.74	0.77	0.81	0.81	0.79	0.73	0.76	0.87	0.76	0.84	0.61	0.88	0.75	0.74	0.8	0.72	0.67	0.74	0.79	0.86	0.75	0.82	0.69	0.52	0.8	0.74	0.63	0.72	0.78	0.75	0.74375	0.76625	0.102576
ENSG00000146540.14	C7orf50	0.58	0.82	0.53	0.74	0.76	0.75	0.56	0.85	0.59	0.76	0.6	0.79	0.44	0.82	0.65	0.79	0.53	0.8	0.41	0.59	0.6	0.85	0.53	0.78	0.49	0.79	0.63	0.81	0.47	0.73	0.53	0.82	0.55625	0.780625	0.102612
ENSG00000139641.12	ESYT1	0.76	0.81	0.72	0.85	0.81	0.86	0.64	0.81	0.75	0.81	0.72	0.79	0.57	0.84	0.73	0.8	0.75	0.83	0.43	0.75	0.8	0.87	0.74	0.85	0.65	0.8	0.81	0.85	0.59	0.81	0.69	0.81	0.6975	0.82125	0.102614
ENSG00000180104.15	EXOC3	0.71	0.73	0.65	0.63	0.75	0.71	0.71	0.77	0.69	0.74	0.69	0.74	0.54	0.87	0.77	0.75	0.77	0.62	0.5	0.66	0.73	0.83	0.72	0.69	0.63	0.69	0.7	0.8	0.59	0.71	0.74	0.81	0.680625	0.734375	0.102618
ENSG00000116127.17	ALMS1	0.75	0.71	0.74	0.61	0.85	0.69	0.88	0.65	0.76	0.72	0.8	0.63	0.51	0.7	0.78	0.55	0.83	0.56	0.71	0.71	0.75	0.73	0.74	0.66	0.71	0.66	0.8	0.67	0.66	0.63	0.79	0.79	0.75375	0.666875	0.102628
ENSG00000112081.16	SRSF3	0.4	0.86	0.5	0.68	0.51	0.61	0.49	0.73	0.55	0.71	0.4	0.71	0.51	0.85	0.32	0.73	0.42	0.8	0.42	0.69	0.53	0.81	0.42	0.66	0.39	0.63	0.45	0.85	0.52	0.66	0.42	0.84	0.453125	0.73875	0.102628
ENSG00000158796.16	DEDD	0.73	0.65	0.75	0.61	0.8	0.57	0.72	0.59	0.8	0.61	0.75	0.72	0.69	0.87	0.76	0.63	0.71	0.63	0.71	0.76	0.81	0.71	0.76	0.71	0.73	0.45	0.77	0.64	0.71	0.66	0.74	0.81	0.74625	0.66375	0.102637
ENSG00000152223.13	EPG5	0.68	0.59	0.67	0.54	0.78	0.58	0.78	0.63	0.71	0.64	0.74	0.62	0.61	0.78	0.76	0.53	0.74	0.76	0.74	0.69	0.79	0.75	0.7	0.63	0.67	0.46	0.7	0.72	0.62	0.66	0.76	0.72	0.715625	0.64375	0.102643
ENSG00000163798.13	SLC4A1AP	0.72	0.81	0.64	0.67	0.77	0.73	0.73	0.68	0.77	0.73	0.72	0.75	0.55	0.86	0.73	0.75	0.69	0.72	0.72	0.72	0.77	0.82	0.73	0.71	0.68	0.51	0.7	0.87	0.63	0.68	0.77	0.81	0.7075	0.73875	0.102675
ENSG00000102103.15	PQBP1	0.46	0.81	0.47	0.81	0.6	0.92	0.5	0.87	0.56	0.78	0.56	0.81	0.4	0.83	0.57	0.85	0.56	0.85	0.41	0.54	0.55	0.81	0.53	0.89	0.47	0.71	0.46	0.84	0.43	0.78	0.52	0.79	0.503125	0.805625	0.102694
ENSG00000198408.13	OGA	0.77	0.68	0.66	0.55	0.74	0.62	0.71	0.66	0.75	0.68	0.74	0.71	0.5	0.79	0.73	0.54	0.71	0.67	0.71	0.75	0.76	0.78	0.7	0.58	0.7	0.52	0.71	0.71	0.64	0.58	0.75	0.68	0.705	0.65625	0.102706
ENSG00000177700.5	POLR2L	0.39	0.73	0.39	0.79	0.55	0.78	0.3	0.88	0.4	0.76	0.37	0.76	0.3	0.82	0.39	0.81	0.52	0.73	0.16	0.66	0.4	0.84	0.3	0.81	0.34	0.8	0.43	0.75	0.31	0.84	0.4	0.82	0.371875	0.78625	0.102719
ENSG00000132581.9	SDF2	0.62	0.67	0.61	0.65	0.73	0.67	0.59	0.49	0.69	0.65	0.67	0.74	0.6	0.76	0.73	0.76	0.56	0.77	0.6	0.69	0.74	0.67	0.64	0.63	0.63	0.55	0.63	0.71	0.53	0.81	0.69	0.79	0.64125	0.688125	0.102719
ENSG00000144034.14	TPRKB	0.44	0.75	0.5	0.8	0.73	0.78	0.63	0.66	0.67	0.81	0.58	0.8	0.55	0.83	0.62	0.77	0.66	0.75	0.46	0.6	0.65	0.8	0.55	0.8	0.46	0.8	0.54	0.86	0.59	0.73	0.54	0.82	0.573125	0.7725	0.102727
ENSG00000163399.15	ATP1A1	0.69	0.93	0.67	0.91	0.72	0.91	0.78	0.95	0.76	0.95	0.75	0.88	0.41	0.88	0.74	0.9	0.69	0.9	0.68	0.71	0.68	0.91	0.68	0.94	0.71	0.79	0.72	0.88	0.59	0.84	0.7	0.92	0.685625	0.8875	0.102742
ENSG00000041802.10	LSG1	0.73	0.74	0.65	0.66	0.79	0.6	0.79	0.69	0.75	0.72	0.72	0.78	0.56	0.87	0.76	0.67	0.69	0.7	0.71	0.73	0.72	0.74	0.71	0.65	0.67	0.5	0.69	0.79	0.64	0.72	0.8	0.79	0.71125	0.709375	0.102795
ENSG00000128272.14	ATF4	0.55	0.73	0.63	0.67	0.65	0.69	0.49	0.54	0.69	0.71	0.6	0.76	0.55	0.75	0.59	0.71	0.47	0.71	0.44	0.72	0.68	0.72	0.51	0.76	0.6	0.58	0.44	0.76	0.48	0.77	0.65	0.74	0.56375	0.7075	0.102797
ENSG00000092010.14	PSME1	0.35	0.88	0.42	0.85	0.65	0.85	0.49	0.88	0.56	0.86	0.53	0.82	0.46	0.82	0.61	0.85	0.44	0.79	0.39	0.69	0.48	0.88	0.44	0.82	0.35	0.94	0.49	0.81	0.35	0.75	0.48	0.86	0.468125	0.834375	0.102846
ENSG00000111605.17	CPSF6	0.64	0.71	0.55	0.64	0.55	0.64	0.7	0.7	0.69	0.69	0.6	0.59	0.49	0.62	0.64	0.64	0.74	0.58	0.68	0.53	0.71	0.72	0.69	0.47	0.67	0.62	0.6	0.75	0.58	0.49	0.64	0.66	0.635625	0.628125	0.102846
ENSG00000007080.10	CCDC124	0.49	0.72	0.45	0.74	0.58	0.81	0.48	0.81	0.55	0.76	0.54	0.72	0.28	0.88	0.54	0.73	0.53	0.76	0.46	0.53	0.45	0.83	0.45	0.81	0.44	0.78	0.47	0.72	0.46	0.64	0.5	0.74	0.479375	0.74875	0.102856
ENSG00000117222.13	RBBP5	0.76	0.72	0.7	0.61	0.79	0.67	0.82	0.66	0.77	0.76	0.72	0.76	0.7	0.87	0.79	0.66	0.75	0.64	0.78	0.79	0.83	0.76	0.76	0.69	0.7	0.48	0.76	0.74	0.67	0.78	0.82	0.83	0.7575	0.71375	0.102858
ENSG00000116288.12	PARK7	0.41	0.8	0.48	0.88	0.64	0.87	0.5	0.92	0.6	0.87	0.57	0.84	0.47	0.88	0.54	0.88	0.48	0.82	0.48	0.59	0.56	0.87	0.47	0.89	0.38	0.89	0.53	0.83	0.44	0.76	0.44	0.92	0.499375	0.844375	0.102861
ENSG00000154144.12	TBRG1	0.49	0.71	0.55	0.71	0.63	0.66	0.59	0.58	0.69	0.7	0.61	0.65	0.57	0.68	0.7	0.55	0.64	0.77	0.59	0.44	0.64	0.77	0.65	0.55	0.56	0.64	0.55	0.7	0.55	0.57	0.65	0.7	0.60375	0.64875	0.10288
ENSG00000116266.10	STXBP3	0.75	0.7	0.8	0.74	0.89	0.72	0.88	0.69	0.85	0.75	0.82	0.72	0.7	0.84	0.81	0.58	0.82	0.6	0.75	0.69	0.88	0.8	0.81	0.68	0.76	0.51	0.83	0.82	0.77	0.65	0.87	0.81	0.811875	0.70625	0.102901
ENSG00000169519.20	METTL15	0.53	0.65	0.52	0.64	0.58	0.69	0.59	0.64	0.62	0.61	0.53	0.65	0.52	0.79	0.54	0.5	0.66	0.54	0.51	0.69	0.63	0.7	0.56	0.6	0.59	0.44	0.56	0.71	0.5	0.58	0.56	0.8	0.5625	0.639375	0.102954
ENSG00000128534.7	LSM8	0.3	0.58	0.27	0.56	0.43	0.6	0.33	0.6	0.46	0.61	0.31	0.61	0.44	0.66	0.39	0.52	0.54	0.75	0.3	0.47	0.51	0.65	0.39	0.49	0.33	0.6	0.36	0.62	0.33	0.49	0.4	0.58	0.380625	0.586875	0.102968
ENSG00000165733.7	BMS1	0.66	0.79	0.59	0.71	0.66	0.76	0.77	0.8	0.75	0.79	0.76	0.74	0.42	0.8	0.63	0.68	0.71	0.74	0.71	0.75	0.63	0.81	0.71	0.65	0.57	0.67	0.65	0.79	0.59	0.61	0.67	0.76	0.655	0.740625	0.102985
ENSG00000253729.7	PRKDC	0.83	0.8	0.78	0.78	0.89	0.79	0.86	0.88	0.78	0.85	0.83	0.78	0.51	0.84	0.79	0.73	0.79	0.84	0.68	0.8	0.78	0.84	0.77	0.8	0.69	0.89	0.84	0.81	0.63	0.73	0.79	0.85	0.765	0.813125	0.103
ENSG00000277149.4	TYW1B	0.41	0.56	0.5	0.61	0.42	0.64	0.66	0.63	0.48	0.53	0.59	0.72	0.43	0.77	0.46	0.61	0.47	0.82	0.54	0.63	0.41	0.68	0.38	0.61	0.44	0.65	0.45	0.59	0.41	0.62	0.42	0.57	0.466875	0.64	0.103
ENSG00000011243.17	AKAP8L	0.74	0.85	0.72	0.71	0.78	0.77	0.81	0.74	0.71	0.82	0.8	0.77	0.53	0.87	0.83	0.66	0.71	0.68	0.67	0.8	0.77	0.8	0.75	0.75	0.68	0.58	0.69	0.76	0.61	0.77	0.78	0.77	0.72375	0.75625	0.103002
ENSG00000163931.15	TKT	0.6	0.84	0.58	0.88	0.68	0.88	0.61	0.92	0.61	0.88	0.62	0.81	0.51	0.91	0.71	0.87	0.72	0.73	0.51	0.61	0.66	0.89	0.56	0.9	0.53	0.93	0.63	0.83	0.56	0.77	0.53	0.86	0.60125	0.844375	0.103008
ENSG00000119203.13	CPSF3	0.58	0.88	0.62	0.86	0.76	0.86	0.56	0.85	0.7	0.86	0.61	0.77	0.67	0.87	0.69	0.78	0.62	0.86	0.46	0.7	0.81	0.85	0.64	0.79	0.57	0.69	0.68	0.9	0.57	0.75	0.64	0.87	0.63625	0.82125	0.103062
ENSG00000025796.13	SEC63	0.66	0.84	0.62	0.82	0.66	0.87	0.75	0.82	0.69	0.79	0.71	0.84	0.48	0.83	0.59	0.79	0.64	0.86	0.67	0.64	0.67	0.85	0.62	0.83	0.57	0.61	0.65	0.85	0.57	0.64	0.62	0.85	0.635625	0.795625	0.103074
ENSG00000163681.14	SLMAP	0.63	0.78	0.61	0.64	0.64	0.79	0.71	0.68	0.62	0.77	0.64	0.75	0.43	0.83	0.58	0.63	0.62	0.73	0.64	0.61	0.65	0.83	0.6	0.66	0.61	0.52	0.62	0.82	0.57	0.69	0.59	0.75	0.61	0.7175	0.103108
ENSG00000099622.13	CIRBP	0.68	0.78	0.63	0.7	0.61	0.71	0.62	0.79	0.77	0.78	0.57	0.81	0.51	0.77	0.54	0.75	0.66	0.76	0.49	0.55	0.65	0.73	0.66	0.74	0.6	0.64	0.6	0.77	0.62	0.53	0.58	0.7	0.611875	0.719375	0.103119
ENSG00000073578.16	SDHA	0.55	0.88	0.61	0.87	0.72	0.83	0.68	0.88	0.69	0.89	0.68	0.84	0.49	0.89	0.7	0.83	0.68	0.79	0.67	0.59	0.71	0.88	0.67	0.87	0.55	0.8	0.67	0.88	0.58	0.7	0.68	0.89	0.645625	0.831875	0.10315
ENSG00000106344.8	RBM28	0.75	0.8	0.64	0.68	0.73	0.74	0.79	0.72	0.72	0.79	0.7	0.75	0.46	0.81	0.71	0.7	0.79	0.69	0.58	0.62	0.7	0.79	0.69	0.73	0.65	0.65	0.71	0.78	0.52	0.7	0.63	0.74	0.673125	0.730625	0.10315
ENSG00000169564.6	PCBP1	0.69	0.87	0.76	0.75	0.9	0.8	0.75	0.82	0.8	0.71	0.83	0.83	0.65	0.92	0.8	0.8	0.74	0.82	0.66	0.85	0.79	0.83	0.75	0.75	0.67	0.62	0.8	0.9	0.67	0.86	0.79	0.93	0.753125	0.81625	0.103174
ENSG00000123416.15	TUBA1B	0.66	0.93	0.67	0.97	0.83	0.9	0.7	0.91	0.81	0.88	0.78	0.84	0.54	0.84	0.7	0.88	0.68	0.97	0.54	0.78	0.75	0.77	0.69	0.95	0.68	0.91	0.72	0.95	0.56	0.84	0.68	0.95	0.686875	0.891875	0.103195
ENSG00000004897.11	CDC27	0.77	0.75	0.77	0.64	0.74	0.62	0.8	0.72	0.82	0.81	0.83	0.69	0.68	0.8	0.67	0.68	0.77	0.73	0.8	0.66	0.83	0.82	0.77	0.68	0.73	0.5	0.74	0.87	0.68	0.65	0.68	0.75	0.755	0.710625	0.103227
ENSG00000163634.11	THOC7	0.45	0.86	0.53	0.87	0.71	0.87	0.62	0.88	0.69	0.89	0.55	0.9	0.55	0.86	0.59	0.85	0.58	0.82	0.53	0.56	0.58	0.87	0.59	0.87	0.49	0.86	0.61	0.84	0.54	0.72	0.58	0.86	0.574375	0.83625	0.10325
ENSG00000109790.16	KLHL5	0.67	0.82	0.62	0.87	0.73	0.88	0.69	0.61	0.72	0.87	0.65	0.86	0.47	0.86	0.68	0.81	0.64	0.87	0.56	0.65	0.64	0.84	0.6	0.86	0.64	0.84	0.64	0.9	0.58	0.73	0.71	0.85	0.64	0.82	0.103259
ENSG00000113163.16	COL4A3BP	0.64	0.66	0.66	0.59	0.68	0.72	0.7	0.47	0.64	0.63	0.67	0.65	0.52	0.76	0.6	0.5	0.68	0.49	0.7	0.57	0.68	0.62	0.63	0.66	0.6	0.4	0.64	0.6	0.59	0.55	0.62	0.66	0.640625	0.595625	0.103286
ENSG00000175066.15	GK5	0.63	0.71	0.62	0.66	0.73	0.64	0.62	0.71	0.64	0.72	0.67	0.67	0.45	0.67	0.66	0.51	0.75	0.67	0.59	0.55	0.69	0.73	0.61	0.74	0.51	0.77	0.66	0.77	0.56	0.6	0.69	0.72	0.63	0.6775	0.10329
ENSG00000089154.10	GCN1	0.77	0.81	0.77	0.77	0.83	0.72	0.82	0.86	0.77	0.85	0.84	0.8	0.5	0.9	0.8	0.74	0.81	0.72	0.63	0.89	0.81	0.84	0.8	0.8	0.69	0.79	0.78	0.79	0.64	0.8	0.79	0.8	0.753125	0.805	0.103303
ENSG00000148120.16	C9orf3	0.55	0.41	0.51	0.42	0.44	0.47	0.6	0.42	0.55	0.33	0.48	0.56	0.51	0.58	0.61	0.4	0.54	0.65	0.55	0.47	0.61	0.53	0.44	0.45	0.48	0.56	0.5	0.6	0.54	0.47	0.66	0.54	0.535625	0.49125	0.10331
ENSG00000106028.10	SSBP1	0.37	0.76	0.44	0.8	0.56	0.82	0.48	0.78	0.54	0.79	0.45	0.78	0.46	0.78	0.51	0.82	0.57	0.73	0.45	0.53	0.52	0.81	0.43	0.8	0.37	0.8	0.49	0.79	0.53	0.56	0.51	0.83	0.48	0.76125	0.103312
ENSG00000047849.21	MAP4	0.59	0.9	0.54	0.83	0.66	0.9	0.64	0.97	0.62	0.92	0.61	0.84	0.43	0.81	0.59	0.85	0.63	0.84	0.51	0.58	0.66	0.89	0.55	0.88	0.52	0.88	0.59	0.9	0.51	0.78	0.57	0.88	0.57625	0.853125	0.103356
ENSG00000115368.9	WDR75	0.77	0.71	0.78	0.62	0.84	0.55	0.81	0.68	0.84	0.75	0.82	0.73	0.77	0.87	0.81	0.67	0.79	0.63	0.8	0.76	0.85	0.75	0.81	0.64	0.76	0.47	0.79	0.82	0.77	0.7	0.86	0.81	0.804375	0.6975	0.103409
ENSG00000153113.23	CAST	0.6	0.89	0.62	0.88	0.71	0.89	0.69	0.91	0.71	0.87	0.67	0.8	0.51	0.74	0.64	0.82	0.66	0.91	0.65	0.6	0.67	0.86	0.62	0.83	0.55	0.87	0.64	0.91	0.57	0.66	0.65	0.8	0.635	0.8275	0.103471
ENSG00000156162.16	DPY19L4	0.64	0.88	0.71	0.8	0.69	0.82	0.77	0.64	0.73	0.83	0.75	0.74	0.69	0.79	0.75	0.76	0.75	0.85	0.74	0.69	0.78	0.81	0.76	0.81	0.58	0.54	0.79	0.87	0.65	0.69	0.73	0.78	0.719375	0.76875	0.103522
ENSG00000116984.12	MTR	0.79	0.75	0.69	0.72	0.83	0.68	0.75	0.72	0.78	0.77	0.76	0.75	0.46	0.76	0.75	0.68	0.78	0.78	0.65	0.62	0.75	0.76	0.79	0.71	0.69	0.65	0.76	0.78	0.61	0.61	0.74	0.79	0.72375	0.720625	0.103522
ENSG00000119725.18	ZNF410	0.16	0.6	0.18	0.57	0.2	0.68	0.27	0.64	0.3	0.55	0.34	0.63	0.31	0.7	0.24	0.54	0.33	0.84	0.33	0.51	0.37	0.64	0.26	0.58	0.16	0.75	0.24	0.58	0.29	0.6	0.22	0.65	0.2625	0.62875	0.103524
ENSG00000119682.16	AREL1	0.78	0.82	0.76	0.66	0.73	0.72	0.86	0.68	0.79	0.84	0.83	0.66	0.69	0.7	0.75	0.57	0.76	0.76	0.79	0.68	0.78	0.74	0.79	0.65	0.64	0.49	0.78	0.8	0.67	0.62	0.8	0.68	0.7625	0.691875	0.103545
ENSG00000156697.12	UTP14A	0.6	0.78	0.62	0.61	0.74	0.66	0.71	0.71	0.72	0.69	0.7	0.71	0.47	0.85	0.56	0.74	0.58	0.77	0.66	0.7	0.68	0.74	0.65	0.71	0.56	0.64	0.68	0.85	0.65	0.59	0.69	0.83	0.641875	0.72375	0.103567
ENSG00000105879.11	CBLL1	0.68	0.41	0.69	0.37	0.74	0.32	0.64	0.38	0.8	0.48	0.65	0.48	0.7	0.6	0.58	0.38	0.74	0.32	0.75	0.59	0.74	0.54	0.76	0.46	0.6	0.36	0.7	0.41	0.68	0.42	0.68	0.53	0.695625	0.440625	0.103588
ENSG00000153774.8	CFDP1	0.57	0.78	0.5	0.73	0.64	0.84	0.63	0.83	0.6	0.8	0.58	0.77	0.33	0.81	0.64	0.81	0.59	0.8	0.5	0.6	0.55	0.78	0.54	0.81	0.48	0.87	0.53	0.75	0.5	0.61	0.52	0.75	0.54375	0.77125	0.103607
ENSG00000092531.9	SNAP23	0.7	0.83	0.69	0.84	0.79	0.81	0.64	0.87	0.71	0.89	0.65	0.8	0.59	0.8	0.73	0.79	0.73	0.87	0.55	0.58	0.76	0.85	0.67	0.84	0.62	0.76	0.72	0.9	0.5	0.77	0.68	0.8	0.670625	0.8125	0.10362
ENSG00000138078.15	PREPL	0.77	0.84	0.67	0.8	0.69	0.76	0.63	0.67	0.75	0.76	0.73	0.77	0.54	0.67	0.74	0.64	0.69	0.81	0.53	0.64	0.73	0.81	0.69	0.71	0.7	0.75	0.74	0.86	0.57	0.61	0.72	0.72	0.680625	0.73875	0.103643
ENSG00000177565.16	TBL1XR1	0.84	0.65	0.82	0.69	0.82	0.81	0.84	0.74	0.83	0.88	0.82	0.74	0.65	0.84	0.75	0.68	0.84	0.68	0.82	0.73	0.8	0.85	0.79	0.73	0.77	0.54	0.82	0.86	0.68	0.71	0.74	0.79	0.789375	0.745	0.10365
ENSG00000143149.12	ALDH9A1	0.63	0.9	0.64	0.87	0.77	0.92	0.76	0.89	0.8	0.93	0.71	0.87	0.65	0.89	0.7	0.84	0.67	0.92	0.67	0.7	0.75	0.86	0.68	0.91	0.71	0.61	0.71	0.92	0.58	0.75	0.66	0.88	0.693125	0.85375	0.103658
ENSG00000132780.16	NASP	0.7	0.74	0.59	0.7	0.69	0.7	0.72	0.75	0.71	0.77	0.67	0.71	0.35	0.8	0.62	0.77	0.7	0.73	0.66	0.63	0.62	0.76	0.62	0.65	0.59	0.76	0.64	0.72	0.62	0.56	0.57	0.74	0.629375	0.718125	0.103663
ENSG00000157764.13	BRAF	0.67	0.59	0.64	0.59	0.73	0.63	0.79	0.62	0.71	0.69	0.71	0.62	0.56	0.77	0.61	0.45	0.75	0.57	0.75	0.58	0.69	0.78	0.69	0.57	0.66	0.49	0.66	0.67	0.6	0.53	0.7	0.64	0.6825	0.611875	0.103726
ENSG00000101773.18	RBBP8	0.67	0.78	0.71	0.69	0.74	0.71	0.75	0.79	0.75	0.86	0.75	0.73	0.69	0.75	0.72	0.69	0.7	0.77	0.69	0.65	0.76	0.82	0.73	0.79	0.6	0.47	0.75	0.87	0.65	0.7	0.72	0.84	0.71125	0.744375	0.103733
ENSG00000206560.11	ANKRD28	0.63	0.69	0.64	0.69	0.69	0.73	0.81	0.55	0.7	0.68	0.72	0.66	0.56	0.77	0.58	0.55	0.69	0.65	0.8	0.64	0.66	0.76	0.67	0.65	0.58	0.58	0.66	0.8	0.67	0.6	0.78	0.75	0.6775	0.671875	0.103786
ENSG00000197157.10	SND1	0.46	0.87	0.47	0.93	0.7	0.91	0.57	0.99	0.51	0.83	0.58	0.85	0.47	0.91	0.66	0.9	0.53	0.83	0.55	0.66	0.57	0.92	0.53	0.92	0.44	0.95	0.55	0.91	0.52	0.79	0.65	0.92	0.5475	0.880625	0.103801
ENSG00000148481.13	MINDY3	0.46	0.64	0.55	0.62	0.56	0.64	0.6	0.51	0.68	0.63	0.59	0.58	0.53	0.68	0.54	0.51	0.62	0.74	0.54	0.49	0.67	0.72	0.55	0.51	0.44	0.53	0.62	0.71	0.48	0.56	0.5	0.61	0.558125	0.605	0.103816
ENSG00000101574.14	METTL4	0.74	0.71	0.74	0.41	0.82	0.54	0.74	0.62	0.76	0.6	0.7	0.64	0.75	0.72	0.71	0.56	0.79	0.64	0.65	0.67	0.81	0.75	0.76	0.58	0.75	0.47	0.77	0.7	0.64	0.72	0.7	0.66	0.739375	0.624375	0.103829
ENSG00000101191.16	DIDO1	0.66	0.43	0.63	0.36	0.73	0.45	0.76	0.56	0.69	0.45	0.76	0.46	0.54	0.72	0.73	0.42	0.76	0.43	0.8	0.47	0.75	0.54	0.68	0.44	0.65	0.52	0.7	0.5	0.65	0.54	0.71	0.59	0.7	0.4925	0.103833
ENSG00000125885.13	MCM8	0.64	0.62	0.58	0.68	0.69	0.61	0.68	0.69	0.62	0.6	0.62	0.6	0.36	0.65	0.67	0.57	0.71	0.79	0.56	0.53	0.61	0.69	0.62	0.64	0.55	0.69	0.64	0.69	0.56	0.53	0.68	0.67	0.611875	0.640625	0.103844
ENSG00000133313.14	CNDP2	0.59	0.75	0.55	0.78	0.63	0.8	0.57	0.83	0.61	0.83	0.58	0.76	0.43	0.9	0.59	0.77	0.65	0.8	0.5	0.52	0.63	0.86	0.52	0.82	0.46	0.78	0.54	0.83	0.5	0.68	0.61	0.82	0.56	0.783125	0.103846
ENSG00000203879.11	GDI1	0.69	0.88	0.69	0.9	0.79	0.84	0.69	0.95	0.69	0.95	0.65	0.86	0.5	0.96	0.87	0.88	0.72	0.83	0.49	0.83	0.76	0.93	0.65	0.96	0.64	0.86	0.69	0.9	0.59	0.85	0.71	0.95	0.67625	0.895625	0.103853
ENSG00000076003.4	MCM6	0.62	0.91	0.63	0.83	0.73	0.82	0.68	0.86	0.71	0.91	0.67	0.84	0.5	0.79	0.6	0.86	0.6	0.9	0.54	0.62	0.7	0.79	0.67	0.8	0.65	0.71	0.67	0.95	0.6	0.74	0.55	0.9	0.6325	0.826875	0.103876
ENSG00000139734.18	DIAPH3	0.62	0.86	0.65	0.83	0.8	0.82	0.8	0.86	0.71	0.9	0.72	0.79	0.6	0.87	0.72	0.84	0.68	0.87	0.67	0.64	0.68	0.9	0.74	0.83	0.61	0.72	0.74	0.91	0.69	0.62	0.78	0.84	0.700625	0.81875	0.103884
ENSG00000163041.9	H3F3A	0.27	0.84	0.29	0.87	0.42	0.91	0.28	0.86	0.32	0.9	0.35	0.91	0.31	0.82	0.36	0.86	0.5	0.81	0.21	0.59	0.4	0.91	0.29	0.86	0.31	0.94	0.32	0.87	0.31	0.75	0.32	0.89	0.32875	0.849375	0.103884
ENSG00000115825.9	PRKD3	0.73	0.72	0.7	0.62	0.76	0.68	0.69	0.69	0.71	0.8	0.75	0.71	0.63	0.84	0.69	0.67	0.75	0.75	0.69	0.68	0.77	0.83	0.72	0.63	0.6	0.47	0.67	0.81	0.63	0.77	0.72	0.79	0.700625	0.71625	0.103884
ENSG00000105993.14	DNAJB6	0.75	0.79	0.76	0.76	0.85	0.67	0.83	0.72	0.81	0.76	0.81	0.84	0.68	0.89	0.8	0.78	0.66	0.8	0.75	0.78	0.8	0.81	0.72	0.68	0.64	0.53	0.76	0.88	0.69	0.77	0.77	0.81	0.755	0.766875	0.103906
ENSG00000176102.12	CSTF3	0.56	0.68	0.64	0.56	0.74	0.51	0.72	0.69	0.76	0.64	0.73	0.63	0.67	0.78	0.62	0.67	0.75	0.58	0.69	0.67	0.83	0.54	0.67	0.55	0.59	0.56	0.69	0.74	0.77	0.6	0.67	0.74	0.69375	0.63375	0.103908
ENSG00000159352.15	PSMD4	0.55	0.79	0.54	0.83	0.75	0.87	0.59	0.87	0.66	0.85	0.61	0.83	0.45	0.88	0.64	0.82	0.59	0.8	0.51	0.6	0.6	0.86	0.56	0.86	0.47	0.78	0.58	0.81	0.54	0.65	0.58	0.87	0.57625	0.810625	0.103944
ENSG00000183255.11	PTTG1IP	0.8	0.92	0.78	0.93	0.88	0.91	0.86	0.79	0.85	0.93	0.78	0.93	0.68	0.96	0.82	0.89	0.73	0.85	0.75	0.82	0.8	0.89	0.81	0.97	0.82	0.64	0.79	0.95	0.61	0.87	0.74	0.94	0.78125	0.886875	0.103959
ENSG00000099194.5	SCD	0.84	0.93	0.76	0.96	0.82	0.89	0.82	0.81	0.8	0.98	0.8	0.87	0.56	0.89	0.86	0.9	0.89	0.91	0.7	0.86	0.81	0.94	0.84	0.97	0.82	0.69	0.82	0.93	0.71	0.87	0.75	0.97	0.7875	0.898125	0.103966
ENSG00000249915.7	PDCD6	0.62	0.79	0.59	0.82	0.65	0.85	0.6	0.86	0.67	0.87	0.61	0.84	0.5	0.9	0.67	0.75	0.67	0.7	0.55	0.55	0.72	0.86	0.63	0.85	0.54	0.84	0.62	0.86	0.48	0.8	0.59	0.85	0.606875	0.811875	0.103979
ENSG00000116918.13	TSNAX	0.62	0.84	0.59	0.82	0.68	0.86	0.66	0.83	0.65	0.85	0.49	0.78	0.54	0.9	0.66	0.72	0.74	0.82	0.55	0.61	0.7	0.84	0.62	0.69	0.56	0.69	0.61	0.89	0.53	0.71	0.61	0.83	0.613125	0.7925	0.103996
ENSG00000101361.16	NOP56	0.51	0.6	0.58	0.62	0.69	0.68	0.65	0.61	0.7	0.67	0.77	0.71	0.44	0.79	0.63	0.62	0.66	0.61	0.61	0.73	0.63	0.73	0.69	0.58	0.56	0.57	0.59	0.72	0.7	0.63	0.66	0.78	0.629375	0.665625	0.104009
ENSG00000083896.12	YTHDC1	0.65	0.62	0.48	0.55	0.6	0.7	0.68	0.6	0.65	0.57	0.61	0.65	0.47	0.83	0.57	0.62	0.57	0.6	0.65	0.71	0.58	0.76	0.57	0.57	0.52	0.57	0.6	0.72	0.58	0.49	0.59	0.72	0.585625	0.6425	0.104011
ENSG00000164111.14	ANXA5	0.59	0.87	0.59	0.9	0.74	0.89	0.73	0.89	0.77	0.9	0.66	0.84	0.65	0.84	0.71	0.86	0.57	0.93	0.68	0.61	0.72	0.86	0.61	0.89	0.58	0.96	0.67	0.91	0.6	0.72	0.67	0.94	0.65875	0.863125	0.104019
ENSG00000101132.9	PFDN4	0.41	0.86	0.55	0.8	0.66	0.82	0.47	0.87	0.61	0.85	0.6	0.78	0.68	0.89	0.64	0.86	0.52	0.81	0.38	0.89	0.63	0.86	0.51	0.76	0.47	0.7	0.58	0.91	0.62	0.79	0.61	0.91	0.55875	0.835	0.104036
ENSG00000168653.10	NDUFS5	0.29	0.77	0.41	0.84	0.64	0.8	0.45	0.9	0.51	0.88	0.46	0.87	0.38	0.87	0.49	0.87	0.46	0.76	0.35	0.69	0.42	0.86	0.4	0.83	0.35	0.85	0.47	0.76	0.31	0.93	0.44	0.92	0.426875	0.8375	0.104056
ENSG00000106086.19	PLEKHA8	0.76	0.62	0.68	0.68	0.78	0.61	0.73	0.65	0.75	0.77	0.72	0.7	0.55	0.71	0.82	0.59	0.76	0.45	0.69	0.63	0.77	0.79	0.65	0.61	0.64	0.62	0.74	0.62	0.59	0.62	0.68	0.7	0.706875	0.648125	0.1041
ENSG00000107371.12	EXOSC3	0.52	0.56	0.51	0.49	0.55	0.53	0.45	0.49	0.59	0.51	0.58	0.59	0.47	0.71	0.52	0.44	0.68	0.7	0.44	0.64	0.64	0.59	0.6	0.48	0.54	0.47	0.57	0.67	0.55	0.6	0.55	0.64	0.5475	0.569375	0.104101
ENSG00000070610.14	GBA2	0.68	0.73	0.67	0.67	0.81	0.69	0.64	0.65	0.74	0.78	0.73	0.77	0.56	0.77	0.76	0.61	0.72	0.63	0.5	0.82	0.77	0.75	0.72	0.68	0.65	0.68	0.77	0.7	0.56	0.74	0.79	0.72	0.691875	0.711875	0.10413
ENSG00000164494.11	PDSS2	0.72	0.84	0.69	0.84	0.81	0.85	0.69	0.81	0.67	0.88	0.7	0.82	0.66	0.9	0.71	0.75	0.66	0.87	0.5	0.76	0.77	0.9	0.72	0.86	0.66	0.58	0.72	0.85	0.56	0.85	0.67	0.89	0.681875	0.828125	0.10413
ENSG00000104979.8	C19orf53	0.33	0.71	0.35	0.73	0.58	0.78	0.39	0.79	0.49	0.7	0.41	0.77	0.31	0.82	0.41	0.78	0.48	0.71	0.38	0.51	0.39	0.81	0.37	0.72	0.27	0.81	0.41	0.71	0.33	0.81	0.36	0.79	0.39125	0.746875	0.104139
[truncated: 2,513 more rows]
