# Supplementary material for: Isoform and pathway-specific regulation of post-transcriptional RNA processing in human cells
Source: bioRxiv. 2024 Jun 12:2024.06.12.598705. Preprint. [Version 1] doi: 10.1101/2024.06.12.598705 (PMC11195214; doi:10.1101/2024.06.12.598705)
Supplement: Supplement 8 [file media-8.xlsx]

## Sheet: 0h ProtCod
Table S7. Two splicing events around 47,163 exons across 16 cell lines
chr	start	end	gene	score	strand	feature_type	feature_length	feature_ID	total_features	type_specific_feature_ID	type_specific_feature_total	ens_gene_name	gene_ensg_featureID	entrez	gene_type	isoform_count	transcript_start	transcript_end	A673_DS_SPL	A673_DS_UNSPL	A673_US_SPL_DS_UNSPL	A673_US_UNSPL_DS_SPL	A673_USDS_SPL	A673_USDS_UNSPL	A673_US_UNSPL	A673_US_SPL	Caco2_DS_SPL	Caco2_DS_UNSPL	Caco2_US_SPL_DS_UNSPL	Caco2_US_UNSPL_DS_SPL	Caco2_USDS_SPL	Caco2_USDS_UNSPL	Caco2_US_UNSPL	Caco2_US_SPL	Calu3_DS_SPL	Calu3_DS_UNSPL	Calu3_US_SPL_DS_UNSPL	Calu3_US_UNSPL_DS_SPL	Calu3_USDS_SPL	Calu3_USDS_UNSPL	Calu3_US_UNSPL	Calu3_US_SPL	GM12878_DS_SPL	GM12878_DS_UNSPL	GM12878_US_SPL_DS_UNSPL	GM12878_US_UNSPL_DS_SPL	GM12878_USDS_SPL	GM12878_USDS_UNSPL	GM12878_US_UNSPL
chr19	58353403	58353499	ENST00000263100.7	0	-	exon	96	1	15	1	8	ENSG00000121410.11	A1BG	1	protein_coding	1	58346849	58353499	0	3	0	0	0	2	0	0	0	0	0	0	0	0	0	0	0	1	0	0	0	0	0	0	0	0	0	0	0	0	0
chr19	58353291	58353327	ENST00000263100.7	0	-	exon	36	3	15	2	8	ENSG00000121410.11	A1BG	1	protein_coding	1	58346849	58353499	0	0	0	0	0	1	0	2	0	0	0	0	0	0	0	0	0	0	0	0	0	1	0	0	0	0	0	0	0	0	0
chr19	58352927	58353197	ENST00000263100.7	0	-	exon	270	5	15	3	8	ENSG00000121410.11	A1BG	1	protein_coding	1	58346849	58353499	0	0	0	0	0	0	0	1	0	0	0	0	0	0	0	0	0	0	0	0	0	0	0	0	0	0	0	0	0	0	0
chr19	58352282	58352555	ENST00000263100.7	0	-	exon	273	7	15	4	8	ENSG00000121410.11	A1BG	1	protein_coding	1	58346849	58353499	0	1	0	0	0	0	0	0	0	0	0	0	0	1	0	0	0	0	0	0	0	0	0	0	0	0	0	0	0	0	0
chr19	58351390	58351687	ENST00000263100.7	0	-	exon	297	9	15	5	8	ENSG00000121410.11	A1BG	1	protein_coding	1	58346849	58353499	0	0	0	0	0	0	0	0	0	0	0	0	0	0	0	0	0	0	0	0	0	0	0	0	0	0	0	0	0	0	0
chr19	58350369	58350651	ENST00000263100.7	0	-	exon	282	11	15	6	8	ENSG00000121410.11	A1BG	1	protein_coding	1	58346849	58353499	0	0	0	0	0	1	0	1	0	0	0	0	0	0	0	0	0	0	0	0	0	0	0	0	2	1	0	0	0	0	0
chr19	58347352	58347640	ENST00000263100.7	0	-	exon	288	13	15	7	8	ENSG00000121410.11	A1BG	1	protein_coding	1	58346849	58353499	13	7	0	0	0	0	0	0	0	0	0	0	0	0	0	0	0	0	0	0	0	0	0	0	34	4	0	0	2	0	0
chr19	58346849	58347029	ENST00000263100.7	0	-	exon	180	15	15	8	8	ENSG00000121410.11	A1BG	1	protein_coding	1	58346849	58353499	0	0	0	0	0	0	13	4	0	0	0	0	0	0	0	0	0	0	0	0	0	0	0	0	0	0	0	0	0	0	43
chr12	9115763	9116157	ENST00000318602.11	0	-	exon	394	1	71	1	36	ENSG00000175899.14	A2M	2	protein_coding	1	9067711	9116157	0	0	0	0	0	0	0	0	0	0	0	0	0	0	0	0	0	0	0	0	0	0	0	0	1	0	0	0	0	0	0
chr12	9113359	9113543	ENST00000318602.11	0	-	exon	184	3	71	2	36	ENSG00000175899.14	A2M	2	protein_coding	1	9067711	9116157	0	0	0	0	0	0	0	1	0	0	0	0	0	0	0	0	0	0	0	0	0	0	0	0	2	0	0	0	1	0	0
chr12	9112376	9112536	ENST00000318602.11	0	-	exon	160	5	71	3	36	ENSG00000175899.14	A2M	2	protein_coding	1	9067711	9116157	0	0	0	0	0	0	0	0	0	1	0	0	0	0	0	0	0	0	0	0	0	0	0	0	1	1	0	0	0	0	3
chr12	9112158	9112211	ENST00000318602.11	0	-	exon	53	7	71	4	36	ENSG00000175899.14	A2M	2	protein_coding	1	9067711	9116157	0	0	0	0	0	0	0	0	0	0	0	0	0	0	0	0	0	0	0	0	0	0	0	0	0	1	0	0	1	0	0
chr12	9110313	9110334	ENST00000318602.11	0	-	exon	21	9	71	5	36	ENSG00000175899.14	A2M	2	protein_coding	1	9067711	9116157	0	0	0	0	0	0	0	0	0	0	0	0	0	0	0	0	0	0	0	0	0	0	0	0	1	0	0	0	1	0	2
chr12	9109866	9110035	ENST00000318602.11	0	-	exon	169	11	71	6	36	ENSG00000175899.14	A2M	2	protein_coding	1	9067711	9116157	1	0	0	0	0	0	0	0	0	0	0	0	0	0	0	0	0	0	0	0	0	0	0	0	1	2	0	0	0	0	2
chr12	9109320	9109405	ENST00000318602.11	0	-	exon	85	13	71	7	36	ENSG00000175899.14	A2M	2	protein_coding	1	9067711	9116157	0	0	0	0	1	0	0	0	1	0	0	0	0	1	0	0	0	0	0	0	0	0	0	0	2	0	0	0	0	0	1
chr12	9107523	9107644	ENST00000318602.11	0	-	exon	121	15	71	8	36	ENSG00000175899.14	A2M	2	protein_coding	1	9067711	9116157	0	0	0	0	0	0	1	0	0	0	0	0	1	0	1	0	0	0	0	0	0	0	0	0	2	0	0	0	0	0	2
chr12	9106490	9106605	ENST00000318602.11	0	-	exon	115	17	71	9	36	ENSG00000175899.14	A2M	2	protein_coding	1	9067711	9116157	1	1	0	0	0	0	0	0	0	1	0	0	0	0	1	1	0	0	0	0	0	0	0	0	2	0	0	0	0	0	3
chr12	9106235	9106345	ENST00000318602.11	0	-	exon	110	19	71	10	36	ENSG00000175899.14	A2M	2	protein_coding	1	9067711	9116157	0	0	0	0	0	1	1	0	1	0	0	0	0	0	0	0	0	0	0	0	0	0	0	0	3	0	0	0	1	2	1
chr12	9104238	9104400	ENST00000318602.11	0	-	exon	162	21	71	11	36	ENSG00000175899.14	A2M	2	protein_coding	1	9067711	9116157	0	1	0	0	0	0	0	1	0	0	0	0	0	0	1	0	0	0	0	0	0	0	0	0	1	0	0	0	0	0	4
chr12	9101446	9101674	ENST00000318602.11	0	-	exon	228	23	71	12	36	ENSG00000175899.14	A2M	2	protein_coding	1	9067711	9116157	0	0	0	0	0	0	0	0	0	0	0	0	0	0	0	0	0	0	0	0	0	0	0	0	2	0	0	0	1	0	0
chr12	9101143	9101207	ENST00000318602.11	0	-	exon	64	25	71	13	36	ENSG00000175899.14	A2M	2	protein_coding	1	9067711	9116157	0	0	0	0	0	0	0	0	0	0	0	0	0	0	0	0	0	0	0	0	0	0	0	0	0	0	0	0	2	1	2
chr12	9099380	9099523	ENST00000318602.11	0	-	exon	143	27	71	14	36	ENSG00000175899.14	A2M	2	protein_coding	1	9067711	9116157	0	1	0	0	0	0	0	1	0	0	0	0	0	0	0	0	0	0	0	0	0	0	0	0	2	1	0	0	0	0	2
chr12	9098606	9098756	ENST00000318602.11	0	-	exon	150	29	71	15	36	ENSG00000175899.14	A2M	2	protein_coding	1	9067711	9116157	2	0	0	0	0	0	0	0	0	0	0	0	0	0	0	0	0	0	0	0	0	0	0	0	0	0	0	0	0	0	2
chr12	9095538	9095700	ENST00000318602.11	0	-	exon	162	31	71	16	36	ENSG00000175899.14	A2M	2	protein_coding	1	9067711	9116157	0	0	0	0	0	0	2	1	0	1	0	0	0	0	0	0	0	0	0	0	0	0	0	0	0	0	0	0	0	0	0
chr12	9094972	9095084	ENST00000318602.11	0	-	exon	112	33	71	17	36	ENSG00000175899.14	A2M	2	protein_coding	1	9067711	9116157	0	3	0	0	0	1	0	0	0	0	0	0	0	0	0	0	0	0	0	0	0	0	0	0	1	0	0	0	0	0	0
chr12	9093464	9093579	ENST00000318602.11	0	-	exon	115	35	71	18	36	ENSG00000175899.14	A2M	2	protein_coding	1	9067711	9116157	0	0	0	0	0	0	0	0	0	0	0	0	0	0	0	0	0	0	0	0	0	0	0	0	1	0	0	0	0	0	1
chr12	9091200	9091429	ENST00000318602.11	0	-	exon	229	37	71	19	36	ENSG00000175899.14	A2M	2	protein_coding	1	9067711	9116157	0	0	0	0	0	0	0	0	0	1	0	0	0	0	0	0	0	0	0	0	0	0	0	0	0	0	0	0	1	0	0
chr12	9090355	9090482	ENST00000318602.11	0	-	exon	127	39	71	20	36	ENSG00000175899.14	A2M	2	protein_coding	1	9067711	9116157	0	0	0	0	0	0	0	0	0	0	0	0	0	0	0	0	0	0	0	0	0	0	0	0	0	0	0	0	0	1	1
chr12	9089901	9090023	ENST00000318602.11	0	-	exon	122	41	71	21	36	ENSG00000175899.14	A2M	2	protein_coding	1	9067711	9116157	0	0	0	0	0	0	2	0	0	0	0	0	0	0	0	0	0	0	0	0	0	0	0	0	1	0	0	0	0	0	0
chr12	9089199	9089251	ENST00000318602.11	0	-	exon	52	43	71	22	36	ENSG00000175899.14	A2M	2	protein_coding	1	9067711	9116157	0	0	0	0	0	0	0	0	0	0	0	0	0	0	0	1	0	0	0	0	0	0	0	0	1	1	0	0	1	0	0
chr12	9080093	9080177	ENST00000318602.11	0	-	exon	84	45	71	23	36	ENSG00000175899.14	A2M	2	protein_coding	1	9067711	9116157	0	0	0	0	0	0	0	0	0	0	0	0	0	0	0	1	0	0	0	0	0	0	0	0	1	0	0	0	1	0	1
chr12	9079638	9079815	ENST00000318602.11	0	-	exon	177	47	71	24	36	ENSG00000175899.14	A2M	2	protein_coding	1	9067711	9116157	0	0	0	0	0	0	0	0	1	0	0	0	0	0	0	0	0	0	0	0	0	0	0	0	3	0	0	0	1	0	1
chr12	9079243	9079331	ENST00000318602.11	0	-	exon	88	49	71	25	36	ENSG00000175899.14	A2M	2	protein_coding	1	9067711	9116157	1	0	0	0	0	0	0	0	0	0	0	0	1	0	0	0	0	0	0	0	0	0	0	0	1	0	0	0	1	0	3
chr12	9077700	9077857	ENST00000318602.11	0	-	exon	157	51	71	26	36	ENSG00000175899.14	A2M	2	protein_coding	1	9067711	9116157	0	0	0	0	0	0	1	3	0	0	0	0	1	0	0	0	0	0	0	0	0	0	0	0	3	0	0	0	0	0	2
chr12	9077345	9077420	ENST00000318602.11	0	-	exon	75	53	71	27	36	ENSG00000175899.14	A2M	2	protein_coding	1	9067711	9116157	0	0	0	0	0	0	0	0	0	0	0	0	1	0	0	0	0	0	0	0	0	0	0	0	2	0	0	0	2	0	1
chr12	9076755	9076936	ENST00000318602.11	0	-	exon	181	55	71	28	36	ENSG00000175899.14	A2M	2	protein_coding	1	9067711	9116157	0	1	0	0	0	0	0	0	0	1	0	0	0	0	1	0	0	0	0	0	0	0	0	0	2	0	0	0	0	0	4
chr12	9074559	9074783	ENST00000318602.11	0	-	exon	224	57	71	29	36	ENSG00000175899.14	A2M	2	protein_coding	1	9067711	9116157	0	0	0	0	0	0	0	0	0	0	0	0	0	0	0	0	0	0	0	0	0	0	0	0	2	0	0	0	0	0	2
chr12	9072652	9072871	ENST00000318602.11	0	-	exon	219	59	71	30	36	ENSG00000175899.14	A2M	2	protein_coding	1	9067711	9116157	0	0	0	0	0	0	0	0	1	0	0	0	0	0	0	0	0	0	0	0	0	0	0	0	5	0	0	0	2	0	0
chr12	9072358	9072486	ENST00000318602.11	0	-	exon	128	61	71	31	36	ENSG00000175899.14	A2M	2	protein_coding	1	9067711	9116157	1	0	0	0	0	0	0	0	0	0	0	0	0	0	1	0	0	0	0	0	0	0	0	0	5	0	0	0	1	1	6
chr12	9070487	9070578	ENST00000318602.11	0	-	exon	91	63	71	32	36	ENSG00000175899.14	A2M	2	protein_coding	1	9067711	9116157	0	0	0	0	1	1	0	0	1	0	0	0	0	0	0	0	0	0	0	0	0	0	0	0	1	0	0	0	4	0	2
chr12	9069744	9069813	ENST00000318602.11	0	-	exon	69	65	71	33	36	ENSG00000175899.14	A2M	2	protein_coding	1	9067711	9116157	0	0	0	0	1	0	0	0	0	0	0	0	0	0	1	0	0	0	0	0	0	0	0	0	1	0	0	0	1	2	4
chr12	9068739	9068842	ENST00000318602.11	0	-	exon	103	67	71	34	36	ENSG00000175899.14	A2M	2	protein_coding	1	9067711	9116157	0	0	0	0	1	0	0	0	1	0	0	0	0	0	0	0	0	0	0	0	0	0	0	0	6	0	0	0	0	0	2
chr12	9068182	9068224	ENST00000318602.11	0	-	exon	42	69	71	35	36	ENSG00000175899.14	A2M	2	protein_coding	1	9067711	9116157	0	2	0	0	0	0	1	0	0	0	0	0	1	0	0	0	0	0	0	0	0	0	0	0	0	0	0	0	6	0	0
chr12	9067711	9067839	ENST00000318602.11	0	-	exon	128	71	71	36	36	ENSG00000175899.14	A2M	2	protein_coding	1	9067711	9116157	0	0	0	0	0	0	0	2	0	0	0	0	0	0	1	0	0	0	0	0	0	0	0	0	0	0	0	0	0	0	6
chr1	33321075	33321098	ENST00000442999.3	0	-	exon	23	1	9	1	5	ENSG00000184389.9	A3GALT2	127550	protein_coding	1	33306765	33321098	0	0	0	0	0	15	0	0	0	0	0	0	0	3	0	0	0	1	0	0	0	11	0	0	0	0	0	0	0	6	0
chr1	33312806	33312890	ENST00000442999.3	0	-	exon	84	3	9	2	5	ENSG00000184389.9	A3GALT2	127550	protein_coding	1	33306765	33321098	0	1	0	0	0	2	0	0	0	0	0	0	0	1	0	0	0	1	0	0	0	2	0	3	0	0	0	0	0	0	0
chr1	33312500	33312590	ENST00000442999.3	0	-	exon	90	5	9	3	5	ENSG00000184389.9	A3GALT2	127550	protein_coding	1	33306765	33321098	1	0	0	0	0	1	0	0	0	0	0	0	0	0	0	0	0	1	0	0	0	0	1	3	0	0	0	0	0	0	0
chr1	33312051	33312189	ENST00000442999.3	0	-	exon	138	7	9	4	5	ENSG00000184389.9	A3GALT2	127550	protein_coding	1	33306765	33321098	0	2	0	0	0	1	1	0	0	1	0	0	0	0	0	0	0	1	0	0	0	0	0	1	0	0	0	0	0	0	0
chr1	33306765	33307453	ENST00000442999.3	0	-	exon	688	9	9	5	5	ENSG00000184389.9	A3GALT2	127550	protein_coding	1	33306765	33321098	0	0	0	0	0	0	0	3	0	0	0	0	0	0	0	1	0	0	0	0	0	0	0	1	0	0	0	0	0	0	0
chr3	138132211	138132387	ENST00000236709.3	0	-	exon	176	1	5	1	3	ENSG00000118017.3	A4GNT	51146	protein_coding	1	138123717	138132387	0	0	0	0	0	0	0	0	0	0	0	0	0	0	0	0	0	0	0	0	0	0	0	0	0	0	0	0	0	0	0
chr3	138130848	138131282	ENST00000236709.3	0	-	exon	434	3	5	2	3	ENSG00000118017.3	A4GNT	51146	protein_coding	1	138123717	138132387	0	0	0	0	0	0	0	0	0	0	0	0	0	0	0	0	0	0	0	0	0	0	0	0	0	0	0	0	0	0	0
chr3	138123717	138124878	ENST00000236709.3	0	-	exon	1161	5	5	3	3	ENSG00000118017.3	A4GNT	51146	protein_coding	1	138123717	138132387	0	0	0	0	0	0	0	0	0	0	0	0	0	0	0	0	0	0	0	0	0	0	0	0	0	0	0	0	0	0	0
chr12	125065378	125065717	ENST00000316519.10	0	+	exon	339	1	35	1	18	ENSG00000081760.16	AACS	65985	protein_coding	1	125065378	125143320	12	8	0	0	0	0	0	0	20	3	0	0	0	0	0	0	26	2	0	0	0	0	0	0	21	15	0	0	0	0	0
chr12	125073875	125073979	ENST00000316519.10	0	+	exon	104	3	35	2	18	ENSG00000081760.16	AACS	65985	protein_coding	1	125065378	125143320	17	5	0	0	8	1	4	4	43	9	0	3	11	6	9	5	27	24	0	3	15	12	11	23	54	18	0	4	10	12	11
chr12	125076490	125076611	ENST00000316519.10	0	+	exon	121	5	35	3	18	ENSG00000081760.16	AACS	65985	protein_coding	1	125065378	125143320	16	4	0	0	1	0	23	1	36	5	0	0	15	6	39	12	25	20	0	1	9	6	36	15	38	24	0	0	11	10	53
chr12	125086329	125086443	ENST00000316519.10	0	+	exon	114	7	35	4	18	ENSG00000081760.16	AACS	65985	protein_coding	1	125065378	125143320	19	9	0	0	7	2	9	4	33	13	1	1	12	2	35	8	21	8	0	0	9	0	25	4	45	22	0	0	13	0	34
chr12	125091425	125091523	ENST00000316519.10	0	+	exon	98	9	35	5	18	ENSG00000081760.16	AACS	65985	protein_coding	1	125065378	125143320	6	4	0	0	9	0	14	0	12	9	0	0	17	4	25	5	5	8	1	0	8	3	16	4	14	15	0	0	21	6	30
chr12	125102678	125102793	ENST00000316519.10	0	+	exon	115	11	35	6	18	ENSG00000081760.16	AACS	65985	protein_coding	1	125065378	125143320	16	2	0	1	4	0	11	1	33	4	0	1	8	2	21	4	13	9	0	2	3	1	10	7	44	9	0	3	10	5	25
chr12	125102999	125103081	ENST00000316519.10	0	+	exon	82	13	35	7	18	ENSG00000081760.16	AACS	65985	protein_coding	1	125065378	125143320	11	9	0	0	9	3	11	0	14	8	0	0	11	6	22	7	6	9	1	0	5	13	8	3	18	15	1	0	15	9	31
chr12	125107120	125107268	ENST00000316519.10	0	+	exon	148	15	35	8	18	ENSG00000081760.16	AACS	65985	protein_coding	1	125065378	125143320	4	6	0	0	0	2	20	4	16	7	0	0	1	1	24	19	2	11	0	0	1	1	10	22	19	9	0	1	1	1	32
chr12	125114476	125114557	ENST00000316519.10	0	+	exon	81	17	35	9	18	ENSG00000081760.16	AACS	65985	protein_coding	1	125065378	125143320	1	1	0	0	1	1	2	1	3	1	0	0	1	0	15	2	3	0	0	1	0	0	2	2	7	3	0	2	6	5	14
chr12	125118640	125118765	ENST00000316519.10	0	+	exon	125	19	35	10	18	ENSG00000081760.16	AACS	65985	protein_coding	1	125065378	125143320	2	4	0	0	1	3	2	5	2	17	0	0	0	3	4	6	0	15	0	0	0	8	4	4	1	27	1	0	0	3	11
chr12	125124704	125124769	ENST00000316519.10	0	+	exon	65	21	35	11	18	ENSG00000081760.16	AACS	65985	protein_coding	1	125065378	125143320	2	4	0	1	0	4	3	4	3	8	0	0	1	8	1	15	0	16	0	1	0	22	0	9	1	7	0	3	1	13	0
chr12	125124901	125125024	ENST00000316519.10	0	+	exon	123	23	35	12	18	ENSG00000081760.16	AACS	65985	protein_coding	1	125065378	125143320	3	7	0	1	0	2	3	15	1	7	0	0	2	3	2	27	0	19	0	0	0	8	1	23	2	11	0	1	0	9	6
chr12	125128160	125128274	ENST00000316519.10	0	+	exon	114	25	35	13	18	ENSG00000081760.16	AACS	65985	protein_coding	1	125065378	125143320	9	3	0	0	1	0	3	6	7	13	0	1	0	3	3	13	10	13	0	0	0	5	0	13	7	12	0	0	1	2	2
chr12	125129334	125129460	ENST00000316519.10	0	+	exon	126	27	35	14	18	ENSG00000081760.16	AACS	65985	protein_coding	1	125065378	125143320	8	2	0	0	1	3	9	15	11	20	0	0	0	1	8	22	15	17	0	1	2	3	8	20	15	16	0	0	0	4	9
chr12	125134002	125134072	ENST00000316519.10	0	+	exon	70	29	35	15	18	ENSG00000081760.16	AACS	65985	protein_coding	1	125065378	125143320	6	2	0	1	3	2	6	2	6	4	0	0	5	1	6	3	1	5	0	1	8	3	9	4	6	0	0	2	7	1	8
chr12	125134793	125134852	ENST00000316519.10	0	+	exon	59	31	35	16	18	ENSG00000081760.16	AACS	65985	protein_coding	1	125065378	125143320	1	1	0	0	7	1	2	0	5	0	0	0	3	6	5	1	11	4	0	0	7	2	3	4	2	1	0	0	8	4	6
chr12	125136661	125136864	ENST00000316519.10	0	+	exon	203	33	35	17	18	ENSG00000081760.16	AACS	65985	protein_coding	1	125065378	125143320	5	6	4	0	0	0	4	4	3	7	0	0	0	1	8	5	0	14	2	0	1	0	15	3	2	9	1	0	1	3	8
chr12	125142091	125143320	ENST00000316519.10	0	+	exon	1229	35	35	18	18	ENSG00000081760.16	AACS	65985	protein_coding	1	125065378	125143320	0	0	0	0	0	0	5	6	0	0	0	0	0	0	3	16	0	0	0	0	0	0	1	28	0	0	0	0	0	0	3
chr3	151733926	151734173	ENST00000356517.3	0	+	exon	247	1	9	1	5	ENSG00000197953.5	AADACL2	344752	protein_coding	1	151733926	151757766	0	0	0	0	0	0	0	0	0	0	0	0	0	0	0	0	0	0	0	0	0	0	0	0	0	0	0	0	0	0	0
chr3	151740645	151740868	ENST00000356517.3	0	+	exon	223	3	9	2	5	ENSG00000197953.5	AADACL2	344752	protein_coding	1	151733926	151757766	0	0	0	0	0	0	0	0	0	0	0	0	0	0	0	0	0	0	0	0	0	0	0	0	0	0	0	0	0	0	0
chr3	151744092	151744162	ENST00000356517.3	0	+	exon	70	5	9	3	5	ENSG00000197953.5	AADACL2	344752	protein_coding	1	151733926	151757766	0	0	0	0	0	0	0	0	0	0	0	0	0	0	0	0	0	0	0	0	0	0	0	0	0	0	0	0	0	0	0
chr3	151745508	151745680	ENST00000356517.3	0	+	exon	172	7	9	4	5	ENSG00000197953.5	AADACL2	344752	protein_coding	1	151733926	151757766	0	0	0	0	0	0	0	0	0	0	0	0	0	0	0	0	0	0	0	0	0	0	0	0	0	0	0	0	0	0	0
chr3	151756991	151757766	ENST00000356517.3	0	+	exon	775	9	9	5	5	ENSG00000197953.5	AADACL2	344752	protein_coding	1	151733926	151757766	0	0	0	0	0	0	0	0	0	0	0	0	0	0	0	0	0	0	0	0	0	0	0	0	0	0	0	0	0	0	0
chr1	12716142	12716344	ENST00000359318.7	0	+	exon	202	1	7	1	4	ENSG00000188984.11	AADACL3	126767	protein_coding	1	12716142	12728400	0	0	0	0	0	0	0	0	0	0	0	0	0	0	0	0	0	0	0	0	0	0	0	0	0	0	0	0	0	0	0
chr1	12719474	12719691	ENST00000359318.7	0	+	exon	217	3	7	2	4	ENSG00000188984.11	AADACL3	126767	protein_coding	1	12716142	12728400	0	0	0	0	0	0	0	0	0	0	0	0	0	0	0	0	0	0	0	0	0	0	0	0	0	0	0	0	0	0	0
chr1	12720882	12720946	ENST00000359318.7	0	+	exon	64	5	7	3	4	ENSG00000188984.11	AADACL3	126767	protein_coding	1	12716142	12728400	0	0	0	0	0	0	0	0	0	0	0	0	0	0	0	0	0	0	0	0	0	0	0	0	0	0	0	0	0	0	0
chr1	12725221	12728400	ENST00000359318.7	0	+	exon	3179	7	7	4	4	ENSG00000188984.11	AADACL3	126767	protein_coding	1	12716142	12728400	0	0	0	0	0	0	0	0	0	0	0	0	0	0	0	0	0	0	0	0	0	0	0	0	0	0	0	0	0	0	0
chr1	12644546	12644714	ENST00000376221.1	0	+	exon	168	1	7	1	4	ENSG00000204518.2	AADACL4	343066	protein_coding	1	12644546	12667086	0	0	0	0	0	0	0	0	0	0	0	0	0	0	0	0	0	0	0	0	0	0	0	0	0	0	0	0	0	0	0
chr1	12651122	12651339	ENST00000376221.1	0	+	exon	217	3	7	2	4	ENSG00000204518.2	AADACL4	343066	protein_coding	1	12644546	12667086	0	1	0	0	0	0	0	0	0	0	0	0	0	0	0	0	0	0	0	0	0	0	0	0	0	0	0	0	0	0	0
chr1	12661790	12661854	ENST00000376221.1	0	+	exon	64	5	7	3	4	ENSG00000204518.2	AADACL4	343066	protein_coding	1	12644546	12667086	0	0	0	0	0	0	0	0	0	0	0	0	0	0	0	0	0	0	0	0	0	0	0	0	0	0	0	0	0	0	0
chr1	12665960	12667086	ENST00000376221.1	0	+	exon	1126	7	7	4	4	ENSG00000204518.2	AADACL4	343066	protein_coding	1	12644546	12667086	0	0	0	0	0	0	0	2	0	0	0	0	0	0	0	0	0	0	0	0	0	0	0	0	0	0	0	0	0	0	0
chr16	70289420	70289543	ENST00000261772.12	0	-	exon	123	1	41	1	21	ENSG00000090861.15	AARS	16	protein_coding	1	70252294	70289543	113	55	0	0	0	0	0	0	307	147	0	0	0	0	0	0	169	57	0	0	0	0	0	0	110	105	0	0	0	1	0
chr16	70282619	70282784	ENST00000261772.12	0	-	exon	165	3	41	2	21	ENSG00000090861.15	AARS	16	protein_coding	1	70252294	70289543	45	40	4	0	14	11	95	56	156	44	8	0	29	12	270	82	64	55	3	0	26	18	140	70	51	24	1	0	11	8	98
chr16	70276965	70277154	ENST00000261772.12	0	-	exon	189	5	41	3	21	ENSG00000090861.15	AARS	16	protein_coding	1	70252294	70289543	104	23	1	0	16	5	40	64	300	37	0	0	39	1	150	82	137	40	1	0	20	2	73	90	95	12	0	0	17	1	47
chr16	70276485	70276631	ENST00000261772.12	0	-	exon	146	7	41	4	21	ENSG00000090861.15	AARS	16	protein_coding	1	70252294	70289543	59	66	9	0	8	12	104	27	207	122	9	0	27	12	303	45	97	118	11	0	13	24	133	45	73	41	7	0	6	5	99
chr16	70271780	70271972	ENST00000261772.12	0	-	exon	192	9	41	5	21	ENSG00000090861.15	AARS	16	protein_coding	1	70252294	70289543	22	22	0	0	9	2	58	54	124	33	1	0	32	3	202	74	42	41	2	0	21	8	86	68	31	16	2	0	8	1	69
chr16	70270195	70270340	ENST00000261772.12	0	-	exon	145	11	41	6	21	ENSG00000090861.15	AARS	16	protein_coding	1	70252294	70289543	78	40	0	0	2	9	30	43	229	87	2	0	21	9	136	67	125	59	1	0	6	16	57	60	66	32	2	0	11	6	32
chr16	70269617	70269763	ENST00000261772.12	0	-	exon	146	13	41	7	21	ENSG00000090861.15	AARS	16	protein_coding	1	70252294	70289543	21	39	2	0	11	3	69	80	83	66	3	0	29	7	218	139	41	79	1	0	15	7	117	121	41	32	0	0	7	3	71
chr16	70268270	70268379	ENST00000261772.12	0	-	exon	109	15	41	8	21	ENSG00000090861.15	AARS	16	protein_coding	1	70252294	70289543	69	18	0	0	17	6	14	64	197	40	0	0	56	18	56	110	103	20	1	0	32	18	26	119	84	10	0	0	18	10	30
chr16	70267658	70267809	ENST00000261772.12	0	-	exon	151	17	41	9	21	ENSG00000090861.15	AARS	16	protein_coding	1	70252294	70289543	52	24	0	0	5	1	90	24	235	55	0	0	7	5	271	66	111	41	0	0	6	2	148	73	106	17	0	0	4	0	107
chr16	70265537	70265662	ENST00000261772.12	0	-	exon	125	19	41	10	21	ENSG00000090861.15	AARS	16	protein_coding	1	70252294	70289543	57	26	1	0	16	12	40	16	196	79	3	0	58	9	179	36	116	72	3	0	24	13	91	27	81	29	0	0	16	4	93
chr16	70264957	70265102	ENST00000261772.12	0	-	exon	145	21	41	11	21	ENSG00000090861.15	AARS	16	protein_coding	1	70252294	70289543	46	44	2	0	6	3	65	26	180	89	13	0	35	9	207	51	93	72	10	0	15	11	114	59	59	52	6	0	3	3	88
chr16	70262345	70262524	ENST00000261772.12	0	-	exon	179	23	41	12	21	ENSG00000090861.15	AARS	16	protein_coding	1	70252294	70289543	65	60	0	0	12	30	40	42	224	104	0	0	27	40	189	98	126	96	0	0	28	50	81	75	76	66	0	0	12	25	50
chr16	70261043	70261157	ENST00000261772.12	0	-	exon	114	25	41	13	21	ENSG00000090861.15	AARS	16	protein_coding	1	70252294	70289543	44	8	6	0	29	9	50	13	140	24	10	0	77	7	175	22	66	26	5	0	52	15	104	28	53	26	6	0	25	5	61
chr16	70258979	70259186	ENST00000261772.12	0	-	exon	207	27	41	14	21	ENSG00000090861.15	AARS	16	protein_coding	1	70252294	70289543	31	19	8	0	16	14	51	23	165	40	20	0	56	25	144	37	62	43	17	0	23	30	80	43	36	20	7	0	21	12	53
chr16	70258032	70258217	ENST00000261772.12	0	-	exon	185	29	41	15	21	ENSG00000090861.15	AARS	16	protein_coding	1	70252294	70289543	14	37	3	0	2	1	44	32	85	104	0	0	18	8	204	68	30	65	5	0	5	6	80	65	16	42	2	0	1	4	54
chr16	70255727	70255836	ENST00000261772.12	0	-	exon	109	31	41	16	21	ENSG00000090861.15	AARS	16	protein_coding	1	70252294	70289543	35	25	0	0	4	10	12	43	128	40	0	0	30	17	73	115	89	57	0	0	12	13	23	76	35	15	1	0	6	7	10
chr16	70254620	70254734	ENST00000261772.12	0	-	exon	114	33	41	17	21	ENSG00000090861.15	AARS	16	protein_coding	1	70252294	70289543	24	9	0	0	11	3	32	12	94	17	1	0	40	3	127	31	42	7	2	0	30	10	73	32	24	21	0	0	8	4	36
chr16	70253918	70254038	ENST00000261772.12	0	-	exon	120	35	41	18	21	ENSG00000090861.15	AARS	16	protein_coding	1	70252294	70289543	48	7	0	0	17	3	21	10	118	18	9	0	34	9	106	29	57	20	5	0	30	11	46	22	42	13	1	0	7	4	29
chr16	70253713	70253800	ENST00000261772.12	0	-	exon	87	37	41	19	21	ENSG00000090861.15	AARS	16	protein_coding	1	70252294	70289543	16	25	4	0	24	6	41	6	52	62	9	0	59	8	90	19	33	38	7	0	26	8	57	21	36	27	10	0	20	6	24
chr16	70253267	70253381	ENST00000261772.12	0	-	exon	114	39	41	20	21	ENSG00000090861.15	AARS	16	protein_coding	1	70252294	70289543	35	9	0	0	5	0	35	25	128	20	0	0	10	3	102	44	64	8	0	0	4	3	54	29	47	9	0	0	8	1	48
chr16	70252294	70252906	ENST00000261772.12	0	-	exon	612	41	41	21	21	ENSG00000090861.15	AARS	16	protein_coding	1	70252294	70289543	0	0	0	0	0	0	41	13	0	0	0	0	0	0	141	35	0	0	0	0	0	0	70	22	0	0	0	0	0	0	55
chr6	44313080	44313326	ENST00000244571.4	0	-	exon	246	1	43	1	22	ENSG00000124608.4	AARS2	57505	protein_coding	1	44299653	44313326	6	4	0	0	0	4	0	0	5	15	0	0	0	10	0	0	10	25	0	0	0	16	0	0	14	31	0	0	0	12	0
chr6	44312071	44312263	ENST00000244571.4	0	-	exon	192	3	43	2	22	ENSG00000124608.4	AARS2	57505	protein_coding	1	44299653	44313326	13	18	0	0	1	3	5	19	24	38	0	0	2	5	3	34	7	26	0	0	0	4	10	21	15	62	0	0	2	6	12
chr6	44311389	44311535	ENST00000244571.4	0	-	exon	146	5	43	3	22	ENSG00000124608.4	AARS2	57505	protein_coding	1	44299653	44313326	21	13	0	0	2	1	12	16	18	20	0	0	0	1	28	32	17	15	1	0	1	6	5	20	17	32	0	0	1	2	15
chr6	44310993	44311161	ENST00000244571.4	0	-	exon	168	7	43	4	22	ENSG00000124608.4	AARS2	57505	protein_coding	1	44299653	44313326	9	20	6	0	8	2	8	10	12	31	1	0	4	6	14	8	10	17	2	0	5	4	13	10	19	52	2	0	3	5	14
chr6	44310298	44310443	ENST00000244571.4	0	-	exon	145	9	43	5	22	ENSG00000124608.4	AARS2	57505	protein_coding	1	44299653	44313326	5	26	1	0	1	3	15	36	11	35	0	0	0	2	15	33	4	34	0	0	2	4	13	38	8	48	3	0	2	5	17
chr6	44307248	44307394	ENST00000244571.4	0	-	exon	146	11	43	6	22	ENSG00000124608.4	AARS2	57505	protein_coding	1	44299653	44313326	2	12	0	0	0	1	6	17	1	27	0	0	1	0	10	14	3	26	0	0	3	2	3	21	14	30	0	0	1	3	9
chr6	44306922	44307031	ENST00000244571.4	0	-	exon	109	13	43	7	22	ENSG00000124608.4	AARS2	57505	protein_coding	1	44299653	44313326	10	5	0	0	1	5	1	17	4	9	0	0	1	6	2	25	5	7	0	0	2	15	6	7	5	15	0	0	8	10	8
chr6	44306493	44306532	ENST00000244571.4	0	-	exon	39	15	43	8	22	ENSG00000124608.4	AARS2	57505	protein_coding	1	44299653	44313326	2	1	2	0	11	5	2	2	8	4	0	0	4	7	2	2	2	0	0	0	7	4	3	2	10	2	0	0	5	5	9
chr6	44306279	44306391	ENST00000244571.4	0	-	exon	112	17	43	9	22	ENSG00000124608.4	AARS2	57505	protein_coding	1	44299653	44313326	5	7	0	0	2	0	14	7	1	5	1	0	6	0	4	9	5	5	1	0	1	0	8	2	14	12	0	0	10	1	9
chr6	44305652	44305786	ENST00000244571.4	0	-	exon	134	19	43	10	22	ENSG00000124608.4	AARS2	57505	protein_coding	1	44299653	44313326	11	6	0	0	0	1	7	4	7	6	0	0	0	2	8	11	4	2	0	0	1	2	5	6	13	6	0	0	4	3	20
chr6	44305053	44305198	ENST00000244571.4	0	-	exon	145	21	43	11	22	ENSG00000124608.4	AARS2	57505	protein_coding	1	44299653	44313326	5	7	1	0	1	0	11	7	8	7	1	0	0	0	8	9	7	6	0	0	1	1	6	13	10	18	0	0	4	1	13
chr6	44304644	44304817	ENST00000244571.4	0	-	exon	173	23	43	12	22	ENSG00000124608.4	AARS2	57505	protein_coding	1	44299653	44313326	10	8	0	0	0	1	6	8	5	6	0	0	0	2	8	12	7	5	0	0	0	1	8	11	14	16	0	0	0	1	14
chr6	44304419	44304533	ENST00000244571.4	0	-	exon	114	25	43	13	22	ENSG00000124608.4	AARS2	57505	protein_coding	1	44299653	44313326	4	6	0	0	7	2	3	1	4	3	0	0	0	1	4	6	2	3	0	0	5	4	2	7	17	9	0	0	4	5	10
chr6	44304180	44304321	ENST00000244571.4	0	-	exon	141	27	43	14	22	ENSG00000124608.4	AARS2	57505	protein_coding	1	44299653	44313326	5	4	0	0	7	0	5	7	15	4	0	0	0	0	4	5	4	7	0	0	3	0	4	9	16	6	0	0	4	0	19
chr6	44303285	44303423	ENST00000244571.4	0	-	exon	138	29	43	15	22	ENSG00000124608.4	AARS2	57505	protein_coding	1	44299653	44313326	7	6	0	0	7	1	6	14	5	7	2	0	2	1	12	3	6	9	0	0	3	8	4	6	12	16	0	0	2	4	18
chr6	44303065	44303175	ENST00000244571.4	0	-	exon	110	31	43	16	22	ENSG00000124608.4	AARS2	57505	protein_coding	1	44299653	44313326	1	11	1	0	1	2	12	4	2	3	2	0	2	2	3	7	3	7	0	0	1	1	8	10	7	20	0	0	3	2	11
chr6	44302801	44302910	ENST00000244571.4	0	-	exon	109	33	43	17	22	ENSG00000124608.4	AARS2	57505	protein_coding	1	44299653	44313326	3	3	0	0	0	2	2	5	10	5	0	0	1	0	3	2	5	4	0	0	2	0	2	6	12	10	0	0	2	1	8
chr6	44302390	44302513	ENST00000244571.4	0	-	exon	123	35	43	18	22	ENSG00000124608.4	AARS2	57505	protein_coding	1	44299653	44313326	10	1	0	0	1	4	3	6	11	6	0	0	2	2	10	5	13	8	0	0	1	3	9	5	21	13	0	0	2	4	12
chr6	44302059	44302170	ENST00000244571.4	0	-	exon	111	37	43	19	22	ENSG00000124608.4	AARS2	57505	protein_coding	1	44299653	44313326	11	5	0	0	4	5	7	8	17	3	1	0	6	2	6	9	21	7	1	0	1	2	12	7	21	7	0	0	8	7	15
chr6	44301380	44301464	ENST00000244571.4	0	-	exon	84	39	43	20	22	ENSG00000124608.4	AARS2	57505	protein_coding	1	44299653	44313326	6	0	0	0	7	0	8	1	7	2	1	0	7	3	14	4	11	3	1	0	13	2	8	4	13	5	0	0	11	8	19
chr6	44301155	44301266	ENST00000244571.4	0	-	exon	111	41	43	21	22	ENSG00000124608.4	AARS2	57505	protein_coding	1	44299653	44313326	16	2	3	0	3	0	10	4	16	5	1	0	3	2	16	3	19	5	0	0	7	2	21	8	22	7	0	0	6	2	19
chr6	44299653	44300711	ENST00000244571.4	0	-	exon	1058	43	43	22	22	ENSG00000124608.4	AARS2	57505	protein_coding	1	44299653	44313326	0	0	0	0	0	0	19	16	0	0	0	0	0	0	19	10	0	0	0	0	0	0	26	16	0	0	0	0	0	0	28
chr17	42964401	42964476	ENST00000427569.6	0	-	exon	75	1	23	1	12	ENSG00000266967.6	AARSD1	80755	protein_coding	1	42950545	42964476	18	1	0	0	0	0	0	0	69	9	0	0	0	0	0	0	33	7	0	0	0	1	0	0	43	16	0	0	0	0	0
chr17	42964105	42964237	ENST00000427569.6	0	-	exon	132	3	23	2	12	ENSG00000266967.6	AARSD1	80755	protein_coding	1	42950545	42964476	3	9	0	0	2	0	17	2	18	25	0	0	5	3	64	12	10	18	0	0	4	8	29	8	16	49	0	0	0	4	43
chr17	42961191	42961351	ENST00000427569.6	0	-	exon	160	5	23	3	12	ENSG00000266967.6	AARSD1	80755	protein_coding	1	42950545	42964476	19	16	1	0	0	0	6	6	53	62	0	0	8	0	15	16	30	73	2	0	8	2	6	27	46	66	0	0	4	2	11
chr17	42957137	42957195	ENST00000427569.6	0	-	exon	58	7	23	4	12	ENSG00000266967.6	AARSD1	80755	protein_coding	1	42950545	42964476	2	2	0	0	7	9	9	11	29	4	0	0	48	8	10	10	10	5	0	0	28	19	7	13	16	12	1	0	26	21	21
chr17	42956403	42956560	ENST00000427569.6	0	-	exon	157	9	23	5	12	ENSG00000266967.6	AARSD1	80755	protein_coding	1	42950545	42964476	15	3	0	0	3	1	15	5	22	14	1	0	3	1	88	9	43	15	1	0	6	3	47	9	36	8	0	0	2	7	51
chr17	42956203	42956320	ENST00000427569.6	0	-	exon	117	11	23	6	12	ENSG00000266967.6	AARSD1	80755	protein_coding	1	42950545	42964476	3	2	2	0	3	2	16	3	24	14	4	0	3	2	20	17	22	17	9	0	5	8	38	19	19	16	3	0	4	11	38
chr17	42955841	42955972	ENST00000427569.6	0	-	exon	131	13	23	7	12	ENSG00000266967.6	AARSD1	80755	protein_coding	1	42950545	42964476	7	6	1	0	1	7	4	2	27	16	0	0	1	15	26	17	35	28	1	0	3	12	24	40	29	26	0	0	2	11	21
chr17	42955157	42955224	ENST00000427569.6	0	-	exon	67	15	23	8	12	ENSG00000266967.6	AARSD1	80755	protein_coding	1	42950545	42964476	13	4	0	0	7	3	1	5	28	7	0	0	19	13	10	15	34	8	1	0	24	13	12	14	28	5	0	0	15	9	16
chr17	42954875	42954967	ENST00000427569.6	0	-	exon	92	17	23	9	12	ENSG00000266967.6	AARSD1	80755	protein_coding	1	42950545	42964476	4	5	6	0	4	2	10	3	15	8	3	0	16	3	32	21	10	12	7	0	14	10	37	15	11	11	8	0	10	5	19
chr17	42953723	42953778	ENST00000427569.6	0	-	exon	55	19	23	10	12	ENSG00000266967.6	AARSD1	80755	protein_coding	1	42950545	42964476	4	8	0	0	5	7	3	2	6	8	3	0	15	12	14	2	11	18	3	0	8	26	13	6	3	25	0	0	12	25	10
chr17	42951799	42951894	ENST00000427569.6	0	-	exon	95	21	23	11	12	ENSG00000266967.6	AARSD1	80755	protein_coding	1	42950545	42964476	15	5	0	0	4	6	5	10	28	4	0	0	8	3	13	14	23	19	1	0	10	22	12	27	16	10	0	0	3	8	12
chr17	42950545	42950728	ENST00000427569.6	0	-	exon	183	23	23	12	12	ENSG00000266967.6	AARSD1	80755	protein_coding	1	42950545	42964476	0	0	0	0	0	3	24	3	0	0	0	0	0	1	40	8	0	0	1	0	0	1	50	13	0	0	0	0	0	0	29
chr11	106077488	106077893	ENST00000278618.8	0	+	exon	405	1	11	1	6	ENSG00000149313.10	AASDHPPT	60496	protein_coding	1	106077488	106098710	33	6	0	0	0	0	0	0	73	11	0	0	0	0	0	0	7	13	0	0	0	0	0	0	34	28	0	0	0	0	0
chr11	106079466	106079692	ENST00000278618.8	0	+	exon	226	3	11	2	6	ENSG00000149313.10	AASDHPPT	60496	protein_coding	1	106077488	106098710	9	50	12	0	5	27	16	48	18	94	17	0	7	13	44	58	2	12	1	0	0	5	6	11	8	52	14	0	2	30	18
chr11	106090556	106090678	ENST00000278618.8	0	+	exon	122	5	11	3	6	ENSG00000149313.10	AASDHPPT	60496	protein_coding	1	106077488	106098710	30	111	0	3	3	14	11	89	36	110	0	1	5	13	20	91	6	29	0	0	0	5	1	28	11	88	0	0	1	11	9
chr11	106091315	106091477	ENST00000278618.8	0	+	exon	162	7	11	4	6	ENSG00000149313.10	AASDHPPT	60496	protein_coding	1	106077488	106098710	15	44	2	0	4	9	30	68	42	70	2	2	6	17	33	97	5	24	0	1	3	3	4	15	15	47	1	1	2	10	9
chr11	106094582	106094654	ENST00000278618.8	0	+	exon	72	9	11	5	6	ENSG00000149313.10	AASDHPPT	60496	protein_coding	1	106077488	106098710	18	12	0	6	13	13	6	77	41	16	0	7	33	18	19	85	3	6	0	2	8	1	2	25	5	5	0	3	8	3	10
chr11	106096742	106098710	ENST00000278618.8	0	+	exon	1968	11	11	6	6	ENSG00000149313.10	AASDHPPT	60496	protein_coding	1	106077488	106098710	0	0	0	0	0	0	37	51	0	0	0	0	0	0	83	64	0	0	0	0	0	0	13	16	0	0	0	0	0	0	16
chr17	36948874	36949216	ENST00000619387.4	0	+	exon	342	1	23	1	12	ENSG00000275700.4	AATF	26574	protein_coding	1	36948874	37056871	45	2	0	0	0	0	0	0	84	10	0	0	0	0	0	0	188	21	0	0	0	0	0	0	176	45	0	2	0	0	0
chr17	36950213	36950405	ENST00000619387.4	0	+	exon	192	3	23	2	12	ENSG00000275700.4	AATF	26574	protein_coding	1	36948874	37056871	53	6	0	0	9	5	36	16	178	32	2	5	18	8	64	60	287	70	0	6	45	31	143	103	170	92	1	7	24	40	149
chr17	36952885	36953296	ENST00000619387.4	0	+	exon	411	5	23	3	12	ENSG00000275700.4	AATF	26574	protein_coding	1	36948874	37056871	56	11	0	0	1	0	61	11	191	45	0	0	18	2	184	56	370	103	1	0	16	4	321	100	222	97	0	0	12	3	188
chr17	36953769	36953907	ENST00000619387.4	0	+	exon	138	7	23	4	12	ENSG00000275700.4	AATF	26574	protein_coding	1	36948874	37056871	22	38	6	0	4	3	44	7	118	74	5	0	25	0	175	28	189	169	10	1	73	17	296	67	76	126	9	0	36	21	186
chr17	36986616	36986731	ENST00000619387.4	0	+	exon	115	9	23	5	12	ENSG00000275700.4	AATF	26574	protein_coding	1	36948874	37056871	9	7	0	0	7	9	19	8	41	32	1	0	47	9	90	24	70	72	4	0	76	53	181	64	33	33	2	0	32	22	80
chr17	36988518	36988720	ENST00000619387.4	0	+	exon	202	11	23	6	12	ENSG00000275700.4	AATF	26574	protein_coding	1	36948874	37056871	19	5	0	3	0	10	14	7	74	28	1	3	17	19	70	19	107	34	1	5	14	50	131	59	63	22	0	1	7	36	58
chr17	36989246	36989411	ENST00000619387.4	0	+	exon	165	13	23	7	12	ENSG00000275700.4	AATF	26574	protein_coding	1	36948874	37056871	22	5	0	3	4	2	21	8	90	22	1	1	9	11	84	20	218	39	0	9	19	17	110	74	79	32	0	2	16	9	55
chr17	36990773	36990857	ENST00000619387.4	0	+	exon	84	15	23	8	12	ENSG00000275700.4	AATF	26574	protein_coding	1	36948874	37056871	8	15	0	0	5	2	23	8	55	18	1	0	46	6	50	15	59	49	1	0	72	26	160	32	38	34	0	0	31	10	55
chr17	37019004	37019072	ENST00000619387.4	0	+	exon	68	17	23	9	12	ENSG00000275700.4	AATF	26574	protein_coding	1	36948874	37056871	13	9	0	0	7	9	5	10	49	28	0	4	57	40	42	19	74	54	1	3	57	73	67	59	34	17	0	2	36	43	27
chr17	37020933	37021014	ENST00000619387.4	0	+	exon	81	19	23	10	12	ENSG00000275700.4	AATF	26574	protein_coding	1	36948874	37056871	21	7	0	0	14	6	3	21	37	17	0	0	39	26	55	49	98	29	0	1	54	77	60	90	28	15	0	1	30	34	34
chr17	37031613	37031685	ENST00000619387.4	0	+	exon	72	21	23	11	12	ENSG00000275700.4	AATF	26574	protein_coding	1	36948874	37056871	5	16	0	0	18	7	14	0	25	44	0	2	34	24	46	18	58	92	0	3	97	70	60	41	14	29	0	2	27	18	36
chr17	37056600	37056871	ENST00000619387.4	0	+	exon	271	23	23	12	12	ENSG00000275700.4	AATF	26574	protein_coding	1	36948874	37056871	0	0	0	0	0	0	23	6	0	0	1	0	0	9	61	41	0	0	0	0	0	23	158	87	0	0	0	0	0	12	43
chr17	69244528	69244846	ENST00000269081.8	0	-	exon	318	1	79	1	40	ENSG00000154263.17	ABCA10	10349	protein_coding	1	69148006	69244846	0	3	0	0	0	0	0	0	0	2	0	0	0	0	0	0	0	1	0	0	0	0	0	0	0	15	0	0	0	4	0
chr17	69228580	69228860	ENST00000269081.8	0	-	exon	280	3	79	2	40	ENSG00000154263.17	ABCA10	10349	protein_coding	1	69148006	69244846	0	1	0	0	0	5	0	1	0	0	0	0	0	1	0	2	0	0	0	0	0	0	0	0	1	11	0	0	0	9	0
chr17	69227144	69227285	ENST00000269081.8	0	-	exon	141	5	79	3	40	ENSG00000154263.17	ABCA10	10349	protein_coding	1	69148006	69244846	1	8	0	0	0	0	0	2	0	0	0	0	0	0	0	1	0	1	0	0	0	0	0	0	9	13	0	0	0	4	2
chr17	69225324	69225529	ENST00000269081.8	0	-	exon	205	7	79	4	40	ENSG00000154263.17	ABCA10	10349	protein_coding	1	69148006	69244846	3	3	0	0	0	2	1	3	0	0	0	0	0	1	0	0	0	1	0	0	0	1	0	0	7	25	0	0	1	17	8
chr17	69222532	69222697	ENST00000269081.8	0	-	exon	165	9	79	5	40	ENSG00000154263.17	ABCA10	10349	protein_coding	1	69148006	69244846	1	6	0	0	1	0	2	6	0	0	0	0	0	0	0	2	0	1	0	0	0	0	0	1	11	21	0	0	0	1	8
chr17	69221791	69221895	ENST00000269081.8	0	-	exon	104	11	79	6	40	ENSG00000154263.17	ABCA10	10349	protein_coding	1	69148006	69244846	1	1	0	0	0	1	2	1	0	0	0	0	0	1	0	0	0	2	0	0	2	0	0	0	7	14	2	0	1	10	8
chr17	69219544	69219771	ENST00000269081.8	0	-	exon	227	13	79	7	40	ENSG00000154263.17	ABCA10	10349	protein_coding	1	69148006	69244846	1	2	0	0	0	1	1	4	0	0	0	0	0	1	0	0	0	0	0	0	0	1	2	0	3	13	1	0	3	15	4
chr17	69216216	69216358	ENST00000269081.8	0	-	exon	142	15	79	8	40	ENSG00000154263.17	ABCA10	10349	protein_coding	1	69148006	69244846	0	2	0	0	0	1	1	4	0	2	0	0	0	0	0	1	0	3	0	0	0	1	0	2	9	31	0	0	2	0	4
chr17	69215814	69216000	ENST00000269081.8	0	-	exon	186	17	79	9	40	ENSG00000154263.17	ABCA10	10349	protein_coding	1	69148006	69244846	0	5	0	0	0	2	0	5	0	1	0	0	0	0	0	1	0	1	0	0	0	0	0	2	5	24	0	0	0	8	11
chr17	69214703	69214851	ENST00000269081.8	0	-	exon	148	19	79	10	40	ENSG00000154263.17	ABCA10	10349	protein_coding	1	69148006	69244846	0	3	0	0	0	0	0	4	0	0	0	0	0	0	0	2	0	0	0	0	0	0	0	0	0	15	0	0	0	3	5
chr17	69201499	69201668	ENST00000269081.8	0	-	exon	169	21	79	11	40	ENSG00000154263.17	ABCA10	10349	protein_coding	1	69148006	69244846	0	1	0	0	0	1	0	0	0	1	0	0	0	1	0	1	0	0	0	0	0	0	0	0	8	22	0	0	0	4	0
chr17	69197063	69197122	ENST00000269081.8	0	-	exon	59	23	79	12	40	ENSG00000154263.17	ABCA10	10349	protein_coding	1	69148006	69244846	0	0	0	0	0	1	0	0	0	0	0	0	0	0	0	0	0	0	0	0	0	0	0	0	0	0	1	0	3	10	3
chr17	69194384	69194495	ENST00000269081.8	0	-	exon	111	25	79	13	40	ENSG00000154263.17	ABCA10	10349	protein_coding	1	69148006	69244846	0	0	0	0	0	1	0	4	0	0	0	0	0	0	0	1	0	0	0	0	0	0	0	1	5	5	0	0	0	4	4
chr17	69193813	69193989	ENST00000269081.8	0	-	exon	176	27	79	14	40	ENSG00000154263.17	ABCA10	10349	protein_coding	1	69148006	69244846	0	0	0	0	0	0	0	0	0	0	0	0	0	0	0	0	0	1	0	0	0	0	0	0	11	10	0	0	0	1	6
chr17	69193492	69193612	ENST00000269081.8	0	-	exon	120	29	79	15	40	ENSG00000154263.17	ABCA10	10349	protein_coding	1	69148006	69244846	0	1	0	0	0	1	0	2	0	0	0	0	0	0	0	0	0	1	0	0	0	0	0	0	12	6	0	0	4	1	7
chr17	69193109	69193248	ENST00000269081.8	0	-	exon	139	31	79	16	40	ENSG00000154263.17	ABCA10	10349	protein_coding	1	69148006	69244846	0	0	0	0	0	2	0	1	0	1	0	0	0	0	0	0	1	2	0	0	0	0	0	0	2	15	3	0	2	0	15
chr17	69192562	69192653	ENST00000269081.8	0	-	exon	91	33	79	17	40	ENSG00000154263.17	ABCA10	10349	protein_coding	1	69148006	69244846	0	1	0	0	0	1	0	0	0	0	0	0	0	0	0	0	0	0	0	0	0	0	0	0	0	10	1	0	0	8	2
chr17	69191175	69191315	ENST00000269081.8	0	-	exon	140	35	79	18	40	ENSG00000154263.17	ABCA10	10349	protein_coding	1	69148006	69244846	0	0	0	0	0	0	0	3	0	0	0	0	0	0	0	0	0	0	0	0	0	0	0	0	1	11	0	0	0	0	0
chr17	69190357	69190477	ENST00000269081.8	0	-	exon	120	37	79	19	40	ENSG00000154263.17	ABCA10	10349	protein_coding	1	69148006	69244846	1	0	0	0	0	1	0	2	0	0	0	0	0	0	0	0	0	0	0	0	0	0	0	0	11	4	0	0	0	10	1
chr17	69187680	69187879	ENST00000269081.8	0	-	exon	199	39	79	20	40	ENSG00000154263.17	ABCA10	10349	protein_coding	1	69148006	69244846	0	1	0	0	0	0	1	0	0	0	0	0	0	0	0	1	0	0	0	0	0	0	1	1	9	5	0	0	1	1	12
chr17	69185476	69185643	ENST00000269081.8	0	-	exon	167	41	79	21	40	ENSG00000154263.17	ABCA10	10349	protein_coding	1	69148006	69244846	0	2	0	0	0	0	0	0	0	0	0	0	0	0	0	0	0	0	0	0	0	0	0	0	8	8	0	0	3	4	7
chr17	69182674	69182808	ENST00000269081.8	0	-	exon	134	43	79	22	40	ENSG00000154263.17	ABCA10	10349	protein_coding	1	69148006	69244846	0	2	0	0	0	0	0	1	0	0	0	0	0	0	0	0	0	0	0	0	0	0	0	1	10	11	0	0	1	2	11
chr17	69182152	69182290	ENST00000269081.8	0	-	exon	138	45	79	23	40	ENSG00000154263.17	ABCA10	10349	protein_coding	1	69148006	69244846	0	0	0	0	0	0	0	0	0	0	0	0	0	0	0	0	0	0	0	0	0	1	0	0	0	18	0	0	0	0	11
chr17	69175405	69175513	ENST00000269081.8	0	-	exon	108	47	79	24	40	ENSG00000154263.17	ABCA10	10349	protein_coding	1	69148006	69244846	0	5	0	0	0	0	0	2	0	1	0	0	0	0	0	0	0	1	0	0	0	2	0	1	5	24	0	0	0	6	0
chr17	69174606	69174777	ENST00000269081.8	0	-	exon	171	49	79	25	40	ENSG00000154263.17	ABCA10	10349	protein_coding	1	69148006	69244846	0	2	0	0	0	0	0	2	0	0	0	0	0	0	0	0	0	0	0	0	0	0	0	3	5	28	0	0	0	9	5
chr17	69174280	69174394	ENST00000269081.8	0	-	exon	114	51	79	26	40	ENSG00000154263.17	ABCA10	10349	protein_coding	1	69148006	69244846	0	1	0	0	0	0	0	2	0	0	0	0	0	0	0	0	0	1	0	0	0	0	0	1	2	23	0	0	2	14	3
chr17	69164963	69165083	ENST00000269081.8	0	-	exon	120	53	79	27	40	ENSG00000154263.17	ABCA10	10349	protein_coding	1	69148006	69244846	0	1	0	0	0	0	0	2	2	0	0	0	0	1	0	0	0	1	0	0	0	0	0	0	6	24	0	0	2	4	2
chr17	69164073	69164154	ENST00000269081.8	0	-	exon	81	55	79	28	40	ENSG00000154263.17	ABCA10	10349	protein_coding	1	69148006	69244846	0	0	0	0	0	2	0	0	0	0	0	0	0	0	2	0	1	1	0	0	0	0	0	1	0	27	3	0	2	10	2
chr17	69156831	69156923	ENST00000269081.8	0	-	exon	92	57	79	29	40	ENSG00000154263.17	ABCA10	10349	protein_coding	1	69148006	69244846	0	2	0	0	0	0	0	0	0	0	0	0	0	0	0	0	0	1	0	0	1	0	0	2	8	8	0	0	0	6	2
chr17	69155804	69155925	ENST00000269081.8	0	-	exon	121	59	79	30	40	ENSG00000154263.17	ABCA10	10349	protein_coding	1	69148006	69244846	1	0	0	0	0	0	0	2	0	0	0	0	0	0	0	0	0	0	0	0	1	0	0	1	8	14	0	0	3	3	11
chr17	69155018	69155136	ENST00000269081.8	0	-	exon	118	61	79	31	40	ENSG00000154263.17	ABCA10	10349	protein_coding	1	69148006	69244846	0	0	0	0	0	0	1	3	0	0	0	0	0	0	0	0	0	0	0	0	0	1	1	0	4	23	0	0	1	1	10
chr17	69154234	69154326	ENST00000269081.8	0	-	exon	92	63	79	32	40	ENSG00000154263.17	ABCA10	10349	protein_coding	1	69148006	69244846	1	0	0	0	0	0	0	0	0	0	0	0	0	0	0	0	0	0	0	0	0	1	0	0	5	17	2	0	2	17	1
chr17	69153830	69154009	ENST00000269081.8	0	-	exon	179	65	79	33	40	ENSG00000154263.17	ABCA10	10349	protein_coding	1	69148006	69244846	0	0	0	0	0	0	1	2	0	0	0	0	0	0	0	0	0	0	0	0	0	0	0	1	7	15	1	0	0	3	7
chr17	69153470	69153546	ENST00000269081.8	0	-	exon	76	67	79	34	40	ENSG00000154263.17	ABCA10	10349	protein_coding	1	69148006	69244846	0	0	0	0	0	0	0	0	0	3	0	0	0	0	0	0	0	0	0	0	0	0	0	0	3	4	0	0	3	16	3
chr17	69153304	69153399	ENST00000269081.8	0	-	exon	95	69	79	35	40	ENSG00000154263.17	ABCA10	10349	protein_coding	1	69148006	69244846	0	0	0	0	0	0	0	0	0	0	0	0	0	0	0	3	0	0	0	0	0	0	0	0	2	16	0	0	3	12	3
chr17	69152361	69152481	ENST00000269081.8	0	-	exon	120	71	79	36	40	ENSG00000154263.17	ABCA10	10349	protein_coding	1	69148006	69244846	0	0	0	0	0	0	1	1	0	0	0	0	0	0	0	0	0	0	0	0	0	0	0	0	13	5	0	0	1	3	7
chr17	69152042	69152183	ENST00000269081.8	0	-	exon	141	73	79	37	40	ENSG00000154263.17	ABCA10	10349	protein_coding	1	69148006	69244846	0	1	0	0	0	0	0	0	0	0	0	0	0	0	0	0	0	0	0	0	0	0	0	0	2	11	0	0	1	2	12
chr17	69149983	69150063	ENST00000269081.8	0	-	exon	80	75	79	38	40	ENSG00000154263.17	ABCA10	10349	protein_coding	1	69148006	69244846	0	0	0	0	0	0	0	0	0	0	0	0	0	0	0	0	0	0	0	0	0	0	0	0	5	11	0	0	1	9	2
chr17	69149032	69149088	ENST00000269081.8	0	-	exon	56	77	79	39	40	ENSG00000154263.17	ABCA10	10349	protein_coding	1	69148006	69244846	0	0	0	0	0	0	0	1	1	0	0	0	0	0	0	0	0	0	0	0	0	0	0	0	7	5	0	0	5	1	1
chr17	69148006	69148925	ENST00000269081.8	0	-	exon	919	79	79	40	40	ENSG00000154263.17	ABCA10	10349	protein_coding	1	69148006	69244846	0	0	0	0	0	0	0	1	0	0	0	0	0	0	1	0	0	0	0	0	0	0	0	0	0	0	0	0	0	0	17
chr7	48171459	48171552	ENST00000435803.5	0	+	exon	93	1	123	1	62	ENSG00000179869.14	ABCA13	154664	protein_coding	1	48171459	48647495	14	33	0	0	0	2	0	0	0	0	0	0	0	0	0	0	0	0	0	0	0	0	0	0	0	0	0	0	0	0	0
chr7	48192958	48193052	ENST00000435803.5	0	+	exon	94	3	123	2	62	ENSG00000179869.14	ABCA13	154664	protein_coding	1	48171459	48647495	4	20	0	0	1	17	12	24	0	0	0	0	0	0	0	0	0	0	0	0	0	0	0	0	0	0	0	0	0	0	0
chr7	48198236	48198360	ENST00000435803.5	0	+	exon	124	5	123	3	62	ENSG00000179869.14	ABCA13	154664	protein_coding	1	48171459	48647495	2	37	1	0	0	5	3	15	0	0	0	0	0	0	0	0	0	0	0	0	0	0	0	0	0	0	0	0	0	0	0
chr7	48219353	48219505	ENST00000435803.5	0	+	exon	152	7	123	4	62	ENSG00000179869.14	ABCA13	154664	protein_coding	1	48171459	48647495	12	56	0	2	0	13	2	40	0	0	0	0	0	0	0	0	23	22	0	0	0	3	0	14	0	0	0	0	0	1	0
chr7	48221280	48221309	ENST00000435803.5	0	+	exon	29	9	123	5	62	ENSG00000179869.14	ABCA13	154664	protein_coding	1	48171459	48647495	2	8	0	2	12	21	2	2	0	0	0	0	0	0	0	0	5	5	0	0	21	7	3	3	0	0	0	0	0	0	0
chr7	48227261	48227425	ENST00000435803.5	0	+	exon	164	11	123	6	62	ENSG00000179869.14	ABCA13	154664	protein_coding	1	48171459	48647495	10	10	0	0	5	3	11	18	0	0	0	0	0	0	0	0	18	11	0	0	4	0	24	9	0	0	0	0	0	0	0
chr7	48229824	48229955	ENST00000435803.5	0	+	exon	131	13	123	7	62	ENSG00000179869.14	ABCA13	154664	protein_coding	1	48171459	48647495	6	15	0	0	1	1	13	13	0	0	0	0	0	0	0	0	9	12	0	0	6	4	15	9	0	0	0	0	0	0	0
chr7	48234017	48234151	ENST00000435803.5	0	+	exon	134	15	123	8	62	ENSG00000179869.14	ABCA13	154664	protein_coding	1	48171459	48647495	3	17	0	0	0	5	7	18	0	0	0	0	0	0	0	0	18	8	0	0	3	1	12	10	0	0	0	0	0	0	0
chr7	48239240	48239405	ENST00000435803.5	0	+	exon	165	17	123	9	62	ENSG00000179869.14	ABCA13	154664	protein_coding	1	48171459	48647495	7	13	0	0	0	8	3	27	0	0	0	0	0	0	0	0	9	6	0	0	2	2	19	7	0	0	0	0	0	0	0
chr7	48240866	48241066	ENST00000435803.5	0	+	exon	200	19	123	10	62	ENSG00000179869.14	ABCA13	154664	protein_coding	1	48171459	48647495	3	15	1	0	3	0	3	11	0	0	0	0	0	0	0	0	11	7	0	0	4	0	7	7	0	0	0	0	0	0	0
chr7	48244575	48244703	ENST00000435803.5	0	+	exon	128	21	123	11	62	ENSG00000179869.14	ABCA13	154664	protein_coding	1	48171459	48647495	12	14	0	1	0	1	6	14	0	0	0	0	0	0	0	0	12	5	0	1	4	1	11	5	0	0	0	0	0	0	0
chr7	48245511	48245612	ENST00000435803.5	0	+	exon	101	23	123	12	62	ENSG00000179869.14	ABCA13	154664	protein_coding	1	48171459	48647495	8	9	0	2	2	11	9	14	0	0	0	0	0	0	0	0	10	7	0	2	5	8	12	6	0	0	0	0	0	0	0
chr7	48245862	48246030	ENST00000435803.5	0	+	exon	168	25	123	13	62	ENSG00000179869.14	ABCA13	154664	protein_coding	1	48171459	48647495	4	18	0	0	1	4	11	16	1	0	0	0	0	0	0	0	7	6	0	0	1	0	16	9	0	0	0	0	0	0	0
chr7	48248238	48248444	ENST00000435803.5	0	+	exon	206	27	123	14	62	ENSG00000179869.14	ABCA13	154664	protein_coding	1	48171459	48647495	6	17	0	0	0	3	5	11	1	0	0	0	0	0	1	0	12	5	0	0	1	0	7	4	0	0	0	0	0	0	0
chr7	48249211	48249351	ENST00000435803.5	0	+	exon	140	29	123	15	62	ENSG00000179869.14	ABCA13	154664	protein_coding	1	48171459	48647495	5	36	1	0	1	3	4	8	0	0	0	0	0	0	1	0	13	8	0	0	3	1	9	2	0	0	0	0	0	0	0
chr7	48268979	48269094	ENST00000435803.5	0	+	exon	115	31	123	16	62	ENSG00000179869.14	ABCA13	154664	protein_coding	1	48171459	48647495	6	14	0	0	2	3	4	27	0	0	0	0	0	0	0	0	5	5	0	0	4	2	12	9	0	0	0	0	0	0	0
chr7	48271786	48276565	ENST00000435803.5	0	+	exon	4779	33	123	17	62	ENSG00000179869.14	ABCA13	154664	protein_coding	1	48171459	48647495	5	17	0	0	0	0	8	16	0	0	0	0	0	0	0	0	2	6	0	0	0	0	9	4	0	0	0	0	0	0	0
chr7	48278093	48279920	ENST00000435803.5	0	+	exon	1827	35	123	18	62	ENSG00000179869.14	ABCA13	154664	protein_coding	1	48171459	48647495	2	48	0	0	0	0	5	25	0	0	0	0	0	0	0	0	1	16	0	0	0	0	2	12	0	0	0	0	0	0	0
chr7	48281342	48281452	ENST00000435803.5	0	+	exon	110	37	123	19	62	ENSG00000179869.14	ABCA13	154664	protein_coding	1	48171459	48647495	4	13	0	3	1	5	1	14	0	0	0	0	0	0	0	0	4	7	0	1	0	8	1	9	0	0	0	0	0	0	0
chr7	48287959	48288078	ENST00000435803.5	0	+	exon	119	39	123	20	62	ENSG00000179869.14	ABCA13	154664	protein_coding	1	48171459	48647495	6	12	0	0	1	4	7	16	0	0	0	0	0	0	0	0	0	3	0	0	1	3	4	1	0	0	0	0	0	0	0
chr7	48295699	48295863	ENST00000435803.5	0	+	exon	164	41	123	21	62	ENSG00000179869.14	ABCA13	154664	protein_coding	1	48171459	48647495	2	17	0	0	0	2	7	16	0	0	0	0	0	0	0	0	4	7	0	0	0	0	1	7	0	0	0	0	0	0	0
chr7	48297231	48297311	ENST00000435803.5	0	+	exon	80	43	123	22	62	ENSG00000179869.14	ABCA13	154664	protein_coding	1	48171459	48647495	8	13	0	3	1	2	1	14	0	0	0	0	0	0	0	0	1	4	0	1	2	4	2	6	0	0	0	0	0	0	0
chr7	48298365	48298487	ENST00000435803.5	0	+	exon	122	45	123	23	62	ENSG00000179869.14	ABCA13	154664	protein_coding	1	48171459	48647495	3	24	1	0	1	9	13	9	0	0	0	0	0	0	0	1	0	16	0	0	0	0	4	5	0	0	0	0	0	0	0
chr7	48309946	48310141	ENST00000435803.5	0	+	exon	195	47	123	24	62	ENSG00000179869.14	ABCA13	154664	protein_coding	1	48171459	48647495	5	15	0	0	1	3	3	17	0	0	0	0	0	0	0	0	2	5	0	0	0	2	0	14	0	0	0	0	0	0	0
chr7	48313066	48313231	ENST00000435803.5	0	+	exon	165	49	123	25	62	ENSG00000179869.14	ABCA13	154664	protein_coding	1	48171459	48647495	8	2	0	6	2	19	4	23	0	0	0	0	0	0	0	0	4	3	0	1	1	4	1	7	0	0	0	0	0	0	1
chr7	48314231	48314409	ENST00000435803.5	0	+	exon	178	51	123	26	62	ENSG00000179869.14	ABCA13	154664	protein_coding	1	48171459	48647495	9	19	2	0	1	2	13	10	0	1	0	0	0	0	0	0	1	15	0	0	1	1	5	7	0	0	0	0	0	0	0
chr7	48317156	48317296	ENST00000435803.5	0	+	exon	140	53	123	27	62	ENSG00000179869.14	ABCA13	154664	protein_coding	1	48171459	48647495	4	32	0	1	2	4	8	17	0	0	0	0	0	0	0	0	4	11	0	0	0	2	2	9	0	0	0	0	0	0	0
chr7	48335421	48335535	ENST00000435803.5	0	+	exon	114	55	123	28	62	ENSG00000179869.14	ABCA13	154664	protein_coding	1	48171459	48647495	7	10	0	1	5	12	2	26	0	0	0	0	0	0	0	2	3	8	0	1	0	3	3	9	0	0	0	0	0	0	0
chr7	48338364	48338455	ENST00000435803.5	0	+	exon	91	57	123	29	62	ENSG00000179869.14	ABCA13	154664	protein_coding	1	48171459	48647495	1	29	0	0	4	2	9	14	0	0	0	0	0	0	0	0	1	6	0	0	1	1	2	1	0	0	0	0	0	0	0
chr7	48350642	48350819	ENST00000435803.5	0	+	exon	177	59	123	30	62	ENSG00000179869.14	ABCA13	154664	protein_coding	1	48171459	48647495	9	7	0	1	2	3	3	6	0	0	0	0	0	0	0	0	8	3	0	2	1	0	1	5	0	0	0	0	0	0	0
chr7	48352180	48352487	ENST00000435803.5	0	+	exon	307	61	123	31	62	ENSG00000179869.14	ABCA13	154664	protein_coding	1	48171459	48647495	0	8	0	0	0	2	12	4	0	0	0	0	0	0	0	0	2	8	2	0	0	0	9	10	0	0	0	0	0	0	0
chr7	48367793	48367908	ENST00000435803.5	0	+	exon	115	63	123	32	62	ENSG00000179869.14	ABCA13	154664	protein_coding	1	48171459	48647495	3	13	0	0	0	5	0	14	0	0	0	0	0	0	0	0	0	11	0	1	1	0	1	6	0	0	0	0	0	0	0
chr7	48372167	48372497	ENST00000435803.5	0	+	exon	330	65	123	33	62	ENSG00000179869.14	ABCA13	154664	protein_coding	1	48171459	48647495	1	23	0	0	1	1	2	7	0	0	0	0	0	0	0	0	2	9	0	0	0	2	2	7	0	0	0	0	0	0	0
chr7	48374346	48374416	ENST00000435803.5	0	+	exon	70	67	123	34	62	ENSG00000179869.14	ABCA13	154664	protein_coding	1	48171459	48647495	0	8	0	0	0	5	2	18	0	0	0	0	0	0	0	0	1	4	0	0	2	6	0	5	0	0	0	0	0	0	0
chr7	48376440	48376572	ENST00000435803.5	0	+	exon	132	69	123	35	62	ENSG00000179869.14	ABCA13	154664	protein_coding	1	48171459	48647495	6	20	0	0	0	2	0	16	0	0	0	0	0	0	0	0	2	7	0	0	0	0	3	16	0	0	0	0	0	0	0
chr7	48387821	48387959	ENST00000435803.5	0	+	exon	138	71	123	36	62	ENSG00000179869.14	ABCA13	154664	protein_coding	1	48171459	48647495	5	12	0	0	1	2	5	13	0	0	0	0	0	0	0	0	4	17	0	0	0	2	2	8	0	0	0	0	0	0	0
chr7	48389039	48389220	ENST00000435803.5	0	+	exon	181	73	123	37	62	ENSG00000179869.14	ABCA13	154664	protein_coding	1	48171459	48647495	3	19	1	1	1	2	4	3	0	0	0	0	0	0	0	0	2	5	0	0	1	1	3	4	0	0	0	0	0	0	0
chr7	48391920	48392139	ENST00000435803.5	0	+	exon	219	75	123	38	62	ENSG00000179869.14	ABCA13	154664	protein_coding	1	48171459	48647495	2	6	0	0	2	2	3	15	0	0	0	0	0	0	0	0	2	2	0	0	1	2	2	11	0	0	0	0	0	0	0
chr7	48403682	48403879	ENST00000435803.5	0	+	exon	197	77	123	39	62	ENSG00000179869.14	ABCA13	154664	protein_coding	1	48171459	48647495	0	8	0	0	1	3	3	5	0	0	0	0	0	0	0	0	0	6	0	0	0	2	3	3	0	0	0	0	0	0	0
chr7	48410519	48410677	ENST00000435803.5	0	+	exon	158	79	123	40	62	ENSG00000179869.14	ABCA13	154664	protein_coding	1	48171459	48647495	5	7	0	0	0	0	1	25	0	0	0	0	0	0	0	0	4	6	0	1	0	0	0	17	0	0	0	0	0	0	0
chr7	48412352	48412583	ENST00000435803.5	0	+	exon	231	81	123	41	62	ENSG00000179869.14	ABCA13	154664	protein_coding	1	48171459	48647495	5	7	0	0	0	4	5	5	0	0	0	0	0	0	0	0	3	8	1	0	0	2	4	6	0	0	0	0	0	0	0
chr7	48427765	48427871	ENST00000435803.5	0	+	exon	106	83	123	42	62	ENSG00000179869.14	ABCA13	154664	protein_coding	1	48171459	48647495	1	9	0	0	0	2	4	8	0	1	0	0	0	0	0	0	0	1	1	0	0	1	2	3	0	0	0	0	0	0	0
chr7	48455036	48455286	ENST00000435803.5	0	+	exon	250	85	123	43	62	ENSG00000179869.14	ABCA13	154664	protein_coding	1	48171459	48647495	0	4	0	0	0	0	1	4	0	0	0	0	0	0	0	0	0	4	0	0	0	0	0	2	0	0	0	0	0	0	0
chr7	48466955	48467045	ENST00000435803.5	0	+	exon	90	87	123	44	62	ENSG00000179869.14	ABCA13	154664	protein_coding	1	48171459	48647495	2	5	0	1	0	5	0	7	0	0	0	0	0	0	0	0	0	5	0	0	0	3	0	5	0	0	0	0	0	0	0
chr7	48471529	48471599	ENST00000435803.5	0	+	exon	70	89	123	45	62	ENSG00000179869.14	ABCA13	154664	protein_coding	1	48171459	48647495	3	4	0	0	2	1	1	2	0	0	0	0	0	0	0	0	2	1	0	0	0	2	0	6	0	0	0	0	0	0	0
chr7	48481035	48481154	ENST00000435803.5	0	+	exon	119	91	123	46	62	ENSG00000179869.14	ABCA13	154664	protein_coding	1	48171459	48647495	10	2	0	2	2	2	3	12	0	0	0	0	0	0	0	0	6	3	0	1	1	1	1	16	0	0	0	0	0	0	0
chr7	48483075	48483163	ENST00000435803.5	0	+	exon	88	93	123	47	62	ENSG00000179869.14	ABCA13	154664	protein_coding	1	48171459	48647495	3	14	0	0	3	3	10	5	0	0	0	0	0	0	0	0	2	7	0	0	1	4	5	5	0	0	0	0	0	0	0
chr7	48489235	48489344	ENST00000435803.5	0	+	exon	109	95	123	48	62	ENSG00000179869.14	ABCA13	154664	protein_coding	1	48171459	48647495	0	9	0	1	2	7	4	16	0	0	0	0	0	0	0	0	3	4	0	0	1	1	2	6	0	0	0	0	0	0	0
chr7	48506335	48506390	ENST00000435803.5	0	+	exon	55	97	123	49	62	ENSG00000179869.14	ABCA13	154664	protein_coding	1	48171459	48647495	3	3	0	0	1	5	2	2	0	0	0	0	0	0	0	0	0	3	0	0	1	6	1	3	0	0	0	0	0	0	0
chr7	48507871	48508049	ENST00000435803.5	0	+	exon	178	99	123	50	62	ENSG00000179869.14	ABCA13	154664	protein_coding	1	48171459	48647495	1	4	1	0	0	3	3	5	0	0	0	0	0	0	0	0	1	0	0	0	0	1	1	2	0	0	0	0	0	0	0
chr7	48511083	48511199	ENST00000435803.5	0	+	exon	116	101	123	51	62	ENSG00000179869.14	ABCA13	154664	protein_coding	1	48171459	48647495	1	12	0	1	0	1	1	12	0	0	0	0	0	0	0	0	2	4	0	0	0	1	1	3	0	0	0	0	0	0	0
chr7	48516724	48516881	ENST00000435803.5	0	+	exon	157	103	123	52	62	ENSG00000179869.14	ABCA13	154664	protein_coding	1	48171459	48647495	1	7	0	0	1	0	1	8	0	0	0	0	0	0	0	0	4	3	0	1	0	1	3	7	0	0	0	0	0	0	0
chr7	48520040	48520294	ENST00000435803.5	0	+	exon	254	105	123	53	62	ENSG00000179869.14	ABCA13	154664	protein_coding	1	48171459	48647495	0	1	0	0	1	4	1	1	0	0	0	0	0	0	0	0	3	2	0	0	2	2	3	2	0	0	0	0	0	0	0
chr7	48524247	48524440	ENST00000435803.5	0	+	exon	193	107	123	54	62	ENSG00000179869.14	ABCA13	154664	protein_coding	1	48171459	48647495	4	6	0	1	0	0	1	7	0	0	0	0	0	0	0	0	6	2	0	1	2	1	3	4	0	0	0	0	0	0	0
chr7	48528235	48528345	ENST00000435803.5	0	+	exon	110	109	123	55	62	ENSG00000179869.14	ABCA13	154664	protein_coding	1	48171459	48647495	3	9	0	0	0	2	3	7	0	0	0	0	0	0	0	0	2	8	0	0	1	0	8	3	0	0	0	0	0	0	0
chr7	48580223	48580374	ENST00000435803.5	0	+	exon	151	111	123	56	62	ENSG00000179869.14	ABCA13	154664	protein_coding	1	48171459	48647495	1	1	0	0	0	0	3	8	0	0	0	0	0	0	0	0	4	2	0	0	1	0	2	0	0	0	0	0	0	0	0
chr7	48587153	48587288	ENST00000435803.5	0	+	exon	135	113	123	57	62	ENSG00000179869.14	ABCA13	154664	protein_coding	1	48171459	48647495	6	5	0	0	0	2	1	2	0	0	0	0	0	0	0	0	5	0	0	0	0	0	5	2	0	0	0	0	0	0	0
chr7	48594709	48594813	ENST00000435803.5	0	+	exon	104	115	123	58	62	ENSG00000179869.14	ABCA13	154664	protein_coding	1	48171459	48647495	2	4	0	0	5	0	1	2	0	0	0	0	0	0	0	0	1	1	0	0	0	0	5	0	0	0	0	0	0	0	0
chr7	48615284	48615377	ENST00000435803.5	0	+	exon	93	117	123	59	62	ENSG00000179869.14	ABCA13	154664	protein_coding	1	48171459	48647495	1	1	0	0	1	0	6	2	0	0	0	0	0	0	0	0	0	5	0	0	0	1	0	4	0	0	0	0	0	0	0
chr7	48643287	48643393	ENST00000435803.5	0	+	exon	106	119	123	60	62	ENSG00000179869.14	ABCA13	154664	protein_coding	1	48171459	48647495	10	2	0	0	1	0	1	3	0	0	0	0	0	0	0	0	4	6	0	0	0	1	0	2	0	0	0	0	0	0	0
chr7	48644616	48644754	ENST00000435803.5	0	+	exon	138	121	123	61	62	ENSG00000179869.14	ABCA13	154664	protein_coding	1	48171459	48647495	5	5	0	0	1	1	10	4	0	0	0	0	0	0	0	0	1	1	0	0	0	0	4	3	0	0	0	0	0	0	0
chr7	48645416	48647495	ENST00000435803.5	0	+	exon	2079	123	123	62	62	ENSG00000179869.14	ABCA13	154664	protein_coding	1	48171459	48647495	0	0	0	0	0	0	6	4	0	0	0	0	0	0	0	0	0	0	0	0	0	0	1	3	0	0	0	0	0	0	0
chr1	229558135	229558695	ENST00000344517.4	0	-	exon	560	1	25	1	13	ENSG00000135776.4	ABCB10	23456	protein_coding	1	229516581	229558695	3	0	0	0	0	0	0	0	1	9	0	0	0	0	0	0	0	3	0	0	0	0	0	0	1	6	0	0	0	0	0
chr1	229549233	229549434	ENST00000344517.4	0	-	exon	201	3	25	2	13	ENSG00000135776.4	ABCB10	23456	protein_coding	1	229516581	229558695	1	3	0	0	0	2	3	28	8	13	0	0	1	4	0	45	4	5	0	0	0	2	0	20	8	6	0	0	0	7	1
chr1	229547498	229547701	ENST00000344517.4	0	-	exon	203	5	25	3	13	ENSG00000135776.4	ABCB10	23456	protein_coding	1	229516581	229558695	8	15	0	0	0	1	1	15	8	41	0	0	0	0	12	27	3	17	0	0	0	0	6	2	14	27	0	0	2	1	7
chr1	229542236	229542371	ENST00000344517.4	0	-	exon	135	7	25	4	13	ENSG00000135776.4	ABCB10	23456	protein_coding	1	229516581	229558695	17	8	0	0	3	0	5	21	31	15	0	0	0	0	8	30	25	12	0	0	1	2	2	13	18	30	0	0	5	7	11
chr1	229540605	229540752	ENST00000344517.4	0	-	exon	147	9	25	5	13	ENSG00000135776.4	ABCB10	23456	protein_coding	1	229516581	229558695	23	9	0	0	2	1	20	8	40	16	0	0	3	3	34	22	15	5	1	0	0	2	29	4	20	11	0	0	3	1	22
chr1	229539455	229539591	ENST00000344517.4	0	-	exon	136	11	25	6	13	ENSG00000135776.4	ABCB10	23456	protein_coding	1	229516581	229558695	4	22	1	0	0	1	24	5	13	58	7	0	0	0	37	9	2	12	1	0	0	1	14	3	3	17	3	0	0	1	20
chr1	229531635	229531731	ENST00000344517.4	0	-	exon	96	13	25	7	13	ENSG00000135776.4	ABCB10	23456	protein_coding	1	229516581	229558695	6	6	0	0	1	5	3	7	10	4	1	0	5	9	7	7	3	14	0	0	0	3	2	7	10	5	0	0	1	6	2
chr1	229530198	229530408	ENST00000344517.4	0	-	exon	210	15	25	8	13	ENSG00000135776.4	ABCB10	23456	protein_coding	1	229516581	229558695	1	11	0	0	2	3	7	9	7	15	0	0	1	7	15	14	4	6	0	0	0	3	4	5	2	10	0	0	2	2	10
chr1	229527228	229527308	ENST00000344517.4	0	-	exon	80	17	25	9	13	ENSG00000135776.4	ABCB10	23456	protein_coding	1	229516581	229558695	3	9	0	0	2	9	1	9	17	13	0	0	4	9	4	9	4	6	0	0	0	9	4	8	7	4	0	0	2	9	2
chr1	229525935	229526116	ENST00000344517.4	0	-	exon	181	19	25	10	13	ENSG00000135776.4	ABCB10	23456	protein_coding	1	229516581	229558695	3	4	0	0	0	0	5	19	17	4	0	0	2	0	20	35	16	7	0	0	1	2	5	17	7	5	0	0	1	0	9
chr1	229521591	229521635	ENST00000344517.4	0	-	exon	44	21	25	11	13	ENSG00000135776.4	ABCB10	23456	protein_coding	1	229516581	229558695	1	4	0	0	1	14	2	3	3	12	4	0	12	15	3	3	0	6	5	0	10	18	2	4	3	11	0	0	7	8	1
chr1	229518840	229518875	ENST00000344517.4	0	-	exon	35	23	25	12	13	ENSG00000135776.4	ABCB10	23456	protein_coding	1	229516581	229558695	2	2	0	0	2	9	0	2	2	3	0	0	7	9	8	11	2	3	0	0	3	5	7	7	0	4	0	0	6	10	4
chr1	229516581	229518410	ENST00000344517.4	0	-	exon	1829	25	25	13	13	ENSG00000135776.4	ABCB10	23456	protein_coding	1	229516581	229558695	0	0	0	0	0	0	5	14	0	0	0	0	0	0	14	15	0	0	0	0	0	0	6	18	0	0	0	0	0	0	6
chr16	48146305	48146770	ENST00000311303.7	0	-	exon	465	1	57	1	29	ENSG00000140798.16	ABCC12	94160	protein_coding	1	48082972	48146770	0	0	0	0	0	0	0	0	0	0	0	0	0	0	0	0	0	0	0	0	0	0	0	0	0	0	0	0	0	0	0
chr16	48143909	48144065	ENST00000311303.7	0	-	exon	156	3	57	2	29	ENSG00000140798.16	ABCC12	94160	protein_coding	1	48082972	48146770	0	0	0	0	0	0	0	0	0	0	0	0	0	0	0	0	0	0	0	0	0	0	0	0	0	0	0	0	0	0	0
chr16	48141201	48141353	ENST00000311303.7	0	-	exon	152	5	57	3	29	ENSG00000140798.16	ABCC12	94160	protein_coding	1	48082972	48146770	0	0	0	0	0	0	0	0	0	0	0	0	0	0	0	0	0	0	0	0	0	0	0	0	0	0	0	0	0	0	0
chr16	48140686	48140916	ENST00000311303.7	0	-	exon	230	7	57	4	29	ENSG00000140798.16	ABCC12	94160	protein_coding	1	48082972	48146770	0	0	0	0	0	0	0	0	0	0	0	0	0	0	0	0	0	0	0	0	0	0	0	0	0	0	0	0	0	0	0
chr16	48139162	48139336	ENST00000311303.7	0	-	exon	174	9	57	5	29	ENSG00000140798.16	ABCC12	94160	protein_coding	1	48082972	48146770	0	0	0	0	0	0	0	0	0	0	0	0	0	0	0	0	0	0	0	0	0	0	0	0	0	0	0	0	0	0	0
chr16	48138227	48138375	ENST00000311303.7	0	-	exon	148	11	57	6	29	ENSG00000140798.16	ABCC12	94160	protein_coding	1	48082972	48146770	0	0	0	0	0	0	0	0	0	0	0	0	0	0	0	0	0	0	0	0	0	0	0	0	0	0	0	0	0	0	0
chr16	48133686	48133835	ENST00000311303.7	0	-	exon	149	13	57	7	29	ENSG00000140798.16	ABCC12	94160	protein_coding	1	48082972	48146770	0	0	0	0	0	0	0	0	0	0	0	0	0	0	0	0	0	0	0	0	0	0	0	0	0	0	0	0	0	0	0
chr16	48130787	48130895	ENST00000311303.7	0	-	exon	108	15	57	8	29	ENSG00000140798.16	ABCC12	94160	protein_coding	1	48082972	48146770	0	0	0	0	0	0	0	0	0	0	0	0	0	0	0	0	0	0	0	0	0	0	0	0	0	0	0	0	0	0	0
chr16	48128458	48128737	ENST00000311303.7	0	-	exon	279	17	57	9	29	ENSG00000140798.16	ABCC12	94160	protein_coding	1	48082972	48146770	0	0	0	0	0	0	0	0	0	0	0	0	0	0	0	0	0	0	0	0	0	0	0	0	0	0	0	0	0	0	0
chr16	48124212	48124284	ENST00000311303.7	0	-	exon	72	19	57	10	29	ENSG00000140798.16	ABCC12	94160	protein_coding	1	48082972	48146770	0	0	0	0	0	0	0	0	0	0	0	0	0	0	0	0	0	0	0	0	0	0	0	0	0	0	0	0	0	0	0
chr16	48121715	48121840	ENST00000311303.7	0	-	exon	125	21	57	11	29	ENSG00000140798.16	ABCC12	94160	protein_coding	1	48082972	48146770	0	0	0	0	0	0	0	0	0	0	0	0	0	0	0	0	0	0	0	0	0	0	0	0	0	0	0	0	0	0	0
chr16	48117260	48117333	ENST00000311303.7	0	-	exon	73	23	57	12	29	ENSG00000140798.16	ABCC12	94160	protein_coding	1	48082972	48146770	0	0	0	0	0	0	0	0	0	0	0	0	0	0	0	0	0	0	0	0	0	0	0	0	0	0	0	0	0	0	0
chr16	48115414	48115618	ENST00000311303.7	0	-	exon	204	25	57	13	29	ENSG00000140798.16	ABCC12	94160	protein_coding	1	48082972	48146770	0	0	0	0	0	0	0	0	0	0	0	0	0	0	0	0	0	0	0	0	0	0	0	0	0	0	0	0	0	0	0
chr16	48111775	48111910	ENST00000311303.7	0	-	exon	135	27	57	14	29	ENSG00000140798.16	ABCC12	94160	protein_coding	1	48082972	48146770	0	0	0	0	0	0	0	0	0	0	0	0	0	0	0	0	0	0	0	0	0	0	0	0	0	0	0	0	0	0	0
chr16	48111577	48111662	ENST00000311303.7	0	-	exon	85	29	57	15	29	ENSG00000140798.16	ABCC12	94160	protein_coding	1	48082972	48146770	0	0	0	0	0	0	0	0	0	0	0	0	0	0	0	0	0	0	0	0	0	0	0	0	0	0	0	0	0	0	0
chr16	48111435	48111507	ENST00000311303.7	0	-	exon	72	31	57	16	29	ENSG00000140798.16	ABCC12	94160	protein_coding	1	48082972	48146770	0	0	0	0	0	0	0	0	0	0	0	0	0	0	0	0	0	0	0	0	0	0	0	0	0	1	0	0	0	0	0
chr16	48108439	48108529	ENST00000311303.7	0	-	exon	90	33	57	17	29	ENSG00000140798.16	ABCC12	94160	protein_coding	1	48082972	48146770	0	0	0	0	0	0	0	0	0	0	0	0	0	0	0	0	0	0	0	0	0	0	0	0	0	0	0	0	0	0	0
chr16	48107321	48107425	ENST00000311303.7	0	-	exon	104	35	57	18	29	ENSG00000140798.16	ABCC12	94160	protein_coding	1	48082972	48146770	0	0	0	0	0	0	0	0	0	0	0	0	0	0	0	0	0	0	0	0	0	0	0	0	0	0	0	0	0	0	0
chr16	48105138	48105336	ENST00000311303.7	0	-	exon	198	37	57	19	29	ENSG00000140798.16	ABCC12	94160	protein_coding	1	48082972	48146770	0	0	0	0	0	0	0	0	0	0	0	0	0	0	0	0	0	0	0	0	0	0	0	0	0	0	0	0	0	0	0
chr16	48104141	48104368	ENST00000311303.7	0	-	exon	227	39	57	20	29	ENSG00000140798.16	ABCC12	94160	protein_coding	1	48082972	48146770	0	0	0	0	0	0	0	0	0	0	0	0	0	0	0	0	0	0	0	0	0	0	0	0	0	0	0	0	0	0	0
chr16	48100871	48101009	ENST00000311303.7	0	-	exon	138	41	57	21	29	ENSG00000140798.16	ABCC12	94160	protein_coding	1	48082972	48146770	0	0	0	0	0	0	0	0	0	0	0	0	0	0	0	0	0	0	0	0	0	0	0	0	0	1	0	0	0	0	0
chr16	48096745	48096902	ENST00000311303.7	0	-	exon	157	43	57	22	29	ENSG00000140798.16	ABCC12	94160	protein_coding	1	48082972	48146770	0	0	0	0	0	0	0	0	0	0	0	0	0	0	0	0	0	0	0	0	0	0	0	0	0	0	0	0	0	0	0
chr16	48091119	48091209	ENST00000311303.7	0	-	exon	90	45	57	23	29	ENSG00000140798.16	ABCC12	94160	protein_coding	1	48082972	48146770	0	0	0	0	0	0	0	0	0	0	0	0	0	0	0	0	0	0	0	0	0	0	0	0	0	0	0	0	0	0	0
chr16	48088544	48088734	ENST00000311303.7	0	-	exon	190	47	57	24	29	ENSG00000140798.16	ABCC12	94160	protein_coding	1	48082972	48146770	0	0	0	0	0	0	0	0	0	0	0	0	0	0	0	0	0	0	0	0	0	0	0	0	0	0	0	0	0	0	0
chr16	48087925	48088085	ENST00000311303.7	0	-	exon	160	49	57	25	29	ENSG00000140798.16	ABCC12	94160	protein_coding	1	48082972	48146770	0	0	0	0	0	0	0	0	0	0	0	0	0	0	0	0	0	0	0	0	0	0	0	0	0	0	0	0	0	0	0
chr16	48086740	48086819	ENST00000311303.7	0	-	exon	79	51	57	26	29	ENSG00000140798.16	ABCC12	94160	protein_coding	1	48082972	48146770	0	0	0	0	0	0	0	0	0	0	0	0	0	0	0	0	0	0	0	0	0	0	0	0	0	0	0	0	0	0	0
chr16	48085592	48085706	ENST00000311303.7	0	-	exon	114	53	57	27	29	ENSG00000140798.16	ABCC12	94160	protein_coding	1	48082972	48146770	0	0	0	0	0	0	0	0	0	0	0	0	0	0	0	0	0	0	0	0	0	0	0	0	0	0	0	0	0	0	0
chr16	48083908	48084073	ENST00000311303.7	0	-	exon	165	55	57	28	29	ENSG00000140798.16	ABCC12	94160	protein_coding	1	48082972	48146770	0	0	0	0	0	0	0	0	0	0	0	0	0	0	0	0	0	0	0	0	0	0	0	0	0	0	0	0	0	0	0
chr16	48082972	48083801	ENST00000311303.7	0	-	exon	829	57	57	29	29	ENSG00000140798.16	ABCC12	94160	protein_coding	1	48082972	48146770	0	0	0	0	0	0	0	0	0	0	0	0	0	0	0	0	0	0	0	0	0	0	0	0	0	0	0	0	0	0	0
chr12	39618676	39619751	ENST00000308666.3	0	-	exon	1075	1	19	1	10	ENSG00000173208.3	ABCD2	225	protein_coding	1	39550032	39619751	0	0	0	0	0	0	0	0	0	0	0	0	0	0	0	0	0	0	0	0	0	0	0	0	46	86	0	0	0	0	0
chr12	39616987	39617168	ENST00000308666.3	0	-	exon	181	3	19	2	10	ENSG00000173208.3	ABCD2	225	protein_coding	1	39550032	39619751	0	0	0	0	0	0	0	0	0	0	0	0	0	0	0	0	0	0	0	0	0	0	0	0	24	44	3	0	2	13	41
chr12	39607598	39607714	ENST00000308666.3	0	-	exon	116	5	19	3	10	ENSG00000173208.3	ABCD2	225	protein_coding	1	39550032	39619751	0	0	0	0	0	0	0	0	0	0	0	0	0	0	0	0	0	0	0	0	0	0	0	0	52	14	0	0	6	0	20
chr12	39604761	39604930	ENST00000308666.3	0	-	exon	169	7	19	4	10	ENSG00000173208.3	ABCD2	225	protein_coding	1	39550032	39619751	0	0	0	0	0	0	0	0	0	0	0	0	0	0	0	0	0	0	0	0	0	0	0	0	47	24	0	0	8	1	52
chr12	39603911	39604006	ENST00000308666.3	0	-	exon	95	9	19	5	10	ENSG00000173208.3	ABCD2	225	protein_coding	1	39550032	39619751	0	0	0	0	0	0	0	0	0	0	0	0	0	0	0	0	0	0	0	0	0	0	0	0	14	35	14	0	5	9	36
chr12	39600570	39600716	ENST00000308666.3	0	-	exon	146	11	19	6	10	ENSG00000173208.3	ABCD2	225	protein_coding	1	39550032	39619751	0	0	0	0	0	0	0	0	0	0	0	0	0	0	0	0	0	0	0	0	0	0	0	0	18	67	1	0	1	7	17
chr12	39586151	39586297	ENST00000308666.3	0	-	exon	146	13	19	7	10	ENSG00000173208.3	ABCD2	225	protein_coding	1	39550032	39619751	0	0	0	0	0	0	0	0	0	0	0	0	0	0	0	0	0	0	0	0	0	0	0	0	10	45	0	0	5	10	14
chr12	39579534	39579619	ENST00000308666.3	0	-	exon	85	15	19	8	10	ENSG00000173208.3	ABCD2	225	protein_coding	1	39550032	39619751	0	0	0	0	0	0	0	0	0	0	0	0	0	0	0	0	0	0	0	0	0	0	0	0	8	37	6	0	4	55	6
chr12	39573715	39573841	ENST00000308666.3	0	-	exon	126	17	19	9	10	ENSG00000173208.3	ABCD2	225	protein_coding	1	39550032	39619751	0	0	0	0	0	0	0	0	0	0	0	0	0	0	0	0	0	0	0	0	0	0	0	1	2	60	1	0	1	16	10
chr12	39550032	39554131	ENST00000308666.3	0	-	exon	4099	19	19	10	10	ENSG00000173208.3	ABCD2	225	protein_coding	1	39550032	39619751	0	0	0	0	0	0	0	0	0	0	0	0	0	0	0	0	0	0	0	0	0	0	0	0	0	0	0	0	0	0	3
chr4	145097931	145098419	ENST00000296577.8	0	+	exon	488	1	35	1	18	ENSG00000164163.10	ABCE1	6059	protein_coding	1	145097931	145129179	93	108	0	0	0	0	0	0	127	117	0	0	0	0	0	0	34	71	0	0	0	0	0	0	121	304	0	0	0	0	0
chr4	145104385	145104515	ENST00000296577.8	0	+	exon	130	3	35	2	18	ENSG00000164163.10	ABCE1	6059	protein_coding	1	145097931	145129179	48	124	0	5	13	15	80	55	54	62	0	2	21	6	106	44	20	53	0	1	5	10	29	31	60	124	0	0	23	13	98
chr4	145105604	145105690	ENST00000296577.8	0	+	exon	86	5	35	3	18	ENSG00000164163.10	ABCE1	6059	protein_coding	1	145097931	145129179	81	77	0	1	30	28	24	59	113	75	0	4	35	30	35	42	37	40	0	0	11	21	11	48	95	107	0	1	48	57	30
chr4	145108014	145108112	ENST00000296577.8	0	+	exon	98	7	35	4	18	ENSG00000164163.10	ABCE1	6059	protein_coding	1	145097931	145129179	44	64	0	5	54	25	52	64	71	60	0	9	87	21	63	65	14	28	0	6	28	18	19	45	38	97	0	2	84	43	60
chr4	145109131	145109249	ENST00000296577.8	0	+	exon	118	9	35	5	18	ENSG00000164163.10	ABCE1	6059	protein_coding	1	145097931	145129179	25	196	1	1	7	24	87	43	73	101	0	5	20	20	143	41	29	69	0	1	3	14	42	31	48	132	3	0	5	28	110
chr4	145110102	145110240	ENST00000296577.8	0	+	exon	138	11	35	6	18	ENSG00000164163.10	ABCE1	6059	protein_coding	1	145097931	145129179	41	111	2	1	7	9	25	91	83	69	3	2	16	3	75	55	41	59	1	0	7	8	24	56	67	89	0	0	12	8	42
chr4	145110374	145110444	ENST00000296577.8	0	+	exon	70	13	35	7	18	ENSG00000164163.10	ABCE1	6059	protein_coding	1	145097931	145129179	18	111	1	5	10	65	30	90	51	58	0	2	23	50	62	72	20	56	0	0	16	39	22	39	22	76	0	0	23	63	48
chr4	145110967	145111064	ENST00000296577.8	0	+	exon	97	15	35	8	18	ENSG00000164163.10	ABCE1	6059	protein_coding	1	145097931	145129179	43	81	0	4	11	30	19	61	43	55	0	7	37	22	32	55	22	39	0	5	10	27	22	34	46	69	3	6	11	44	29
chr4	145112238	145112328	ENST00000296577.8	0	+	exon	90	17	35	9	18	ENSG00000164163.10	ABCE1	6059	protein_coding	1	145097931	145129179	23	72	0	4	26	16	31	78	28	41	0	7	27	17	58	60	21	44	0	3	7	8	28	41	20	82	0	5	25	17	34
chr4	145117292	145117414	ENST00000296577.8	0	+	exon	122	19	35	10	18	ENSG00000164163.10	ABCE1	6059	protein_coding	1	145097931	145129179	31	52	7	0	9	22	35	89	30	54	0	2	8	5	55	51	22	49	1	1	4	12	24	41	23	68	1	0	12	22	36
chr4	145119931	145120153	ENST00000296577.8	0	+	exon	222	21	35	11	18	ENSG00000164163.10	ABCE1	6059	protein_coding	1	145097931	145129179	24	121	10	0	4	41	26	61	39	139	5	0	6	30	28	42	19	107	3	0	4	31	20	41	31	149	3	1	6	36	27
chr4	145121173	145121233	ENST00000296577.8	0	+	exon	60	23	35	12	18	ENSG00000164163.10	ABCE1	6059	protein_coding	1	145097931	145129179	21	52	0	4	16	47	11	42	15	56	0	16	25	50	22	39	23	34	0	4	16	36	7	43	31	56	0	11	25	57	11
chr4	145121332	145121391	ENST00000296577.8	0	+	exon	59	25	35	13	18	ENSG00000164163.10	ABCE1	6059	protein_coding	1	145097931	145129179	27	51	0	11	29	58	8	54	47	38	0	7	22	42	32	47	15	36	0	9	25	35	15	37	32	55	0	8	35	46	29
chr4	145123020	145123131	ENST00000296577.8	0	+	exon	111	27	35	14	18	ENSG00000164163.10	ABCE1	6059	protein_coding	1	145097931	145129179	37	76	0	3	25	5	42	90	40	51	0	3	30	7	43	77	27	50	0	2	14	4	34	54	39	51	0	5	23	7	52
chr4	145123214	145123357	ENST00000296577.8	0	+	exon	143	29	35	15	18	ENSG00000164163.10	ABCE1	6059	protein_coding	1	145097931	145129179	61	93	3	0	11	15	52	67	63	59	1	4	11	6	62	54	32	66	2	3	6	13	34	29	95	68	1	3	8	13	61
chr4	145123477	145123600	ENST00000296577.8	0	+	exon	123	31	35	16	18	ENSG00000164163.10	ABCE1	6059	protein_coding	1	145097931	145129179	48	78	1	0	9	25	61	74	49	71	0	0	13	11	63	51	22	56	2	0	5	18	29	51	52	73	2	0	14	30	84
chr4	145124989	145125101	ENST00000296577.8	0	+	exon	112	33	35	17	18	ENSG00000164163.10	ABCE1	6059	protein_coding	1	145097931	145129179	47	71	0	0	10	20	47	97	43	77	0	1	8	13	53	80	14	46	1	0	1	20	25	57	45	72	5	0	8	11	52
chr4	145127525	145129179	ENST00000296577.8	0	+	exon	1654	35	35	18	18	ENSG00000164163.10	ABCE1	6059	protein_coding	1	145097931	145129179	0	0	0	0	0	0	57	100	0	0	0	0	0	0	52	114	0	0	0	0	0	0	15	78	0	0	0	0	0	0	53
chr7	151227162	151227230	ENST00000287844.6	0	-	exon	68	1	29	1	15	ENSG00000033050.8	ABCF2	10061	protein_coding	1	151212489	151227230	11	4	0	0	0	0	0	0	12	2	0	0	0	0	0	0	2	0	0	0	0	0	0	0	31	2	0	0	0	0	0
chr7	151226304	151226500	ENST00000287844.6	0	-	exon	196	3	29	2	15	ENSG00000033050.8	ABCF2	10061	protein_coding	1	151212489	151227230	19	2	0	0	4	0	7	15	38	10	0	0	2	2	10	16	11	1	0	0	2	2	0	9	25	16	0	0	18	0	13
chr7	151224775	151224988	ENST00000287844.6	0	-	exon	213	5	29	3	15	ENSG00000033050.8	ABCF2	10061	protein_coding	1	151212489	151227230	24	9	2	0	5	4	19	29	27	20	5	0	8	6	30	21	7	14	1	0	3	3	10	13	20	42	3	0	10	13	33
chr7	151223931	151224114	ENST00000287844.6	0	-	exon	183	7	29	4	15	ENSG00000033050.8	ABCF2	10061	protein_coding	1	151212489	151227230	24	5	0	0	7	3	22	12	40	18	1	0	4	8	30	14	11	10	0	0	0	3	10	7	25	35	0	0	6	10	24
chr7	151223677	151223849	ENST00000287844.6	0	-	exon	172	9	29	5	15	ENSG00000033050.8	ABCF2	10061	protein_coding	1	151212489	151227230	14	6	2	0	1	1	32	10	25	11	0	0	2	0	45	19	7	10	1	0	0	4	11	10	18	24	1	0	1	2	30
chr7	151222520	151222616	ENST00000287844.6	0	-	exon	96	11	29	6	15	ENSG00000033050.8	ABCF2	10061	protein_coding	1	151212489	151227230	20	14	0	0	8	4	7	14	19	16	0	0	13	4	14	19	21	14	0	0	2	2	5	8	26	28	0	0	11	5	8
chr7	151221577	151221680	ENST00000287844.6	0	-	exon	103	13	29	7	15	ENSG00000033050.8	ABCF2	10061	protein_coding	1	151212489	151227230	20	4	1	0	12	9	18	9	24	7	5	0	5	6	25	21	14	4	1	0	9	11	17	23	21	17	4	0	14	26	23
chr7	151219063	151219159	ENST00000287844.6	0	-	exon	96	15	29	8	15	ENSG00000033050.8	ABCF2	10061	protein_coding	1	151212489	151227230	31	7	0	0	11	5	22	11	19	17	1	0	8	12	19	21	13	10	0	0	10	6	13	16	36	25	0	0	10	11	23
chr7	151218753	151218873	ENST00000287844.6	0	-	exon	120	17	29	9	15	ENSG00000033050.8	ABCF2	10061	protein_coding	1	151212489	151227230	25	2	2	0	12	2	32	6	29	6	1	0	6	3	21	12	18	0	0	0	5	2	21	9	47	1	0	0	14	2	34
chr7	151218560	151218650	ENST00000287844.6	0	-	exon	90	19	29	10	15	ENSG00000033050.8	ABCF2	10061	protein_coding	1	151212489	151227230	17	4	0	0	11	7	26	0	20	1	0	0	9	10	25	4	11	4	1	0	7	2	16	2	24	5	4	0	29	13	30
chr7	151218080	151218191	ENST00000287844.6	0	-	exon	111	21	29	11	15	ENSG00000033050.8	ABCF2	10061	protein_coding	1	151212489	151227230	30	5	1	0	11	5	16	14	31	6	1	0	8	4	21	16	17	3	2	0	5	6	12	6	31	8	1	0	6	8	46
chr7	151215966	151216029	ENST00000287844.6	0	-	exon	63	23	29	12	15	ENSG00000033050.8	ABCF2	10061	protein_coding	1	151212489	151227230	9	5	2	0	20	7	24	13	17	12	0	0	27	7	17	17	10	3	3	0	9	7	9	9	30	7	1	0	27	10	11
chr7	151215603	151215732	ENST00000287844.6	0	-	exon	129	25	29	13	15	ENSG00000033050.8	ABCF2	10061	protein_coding	1	151212489	151227230	35	14	0	0	9	1	20	22	34	18	0	0	7	3	39	22	21	5	0	0	4	5	18	13	30	15	4	0	11	1	46
chr7	151214878	151215082	ENST00000287844.6	0	-	exon	204	27	29	14	15	ENSG00000033050.8	ABCF2	10061	protein_coding	1	151212489	151227230	16	4	0	0	9	4	38	15	29	9	1	0	6	7	35	22	35	4	0	0	5	4	21	16	41	15	0	0	5	6	37
chr7	151212489	151214191	ENST00000287844.6	0	-	exon	1702	29	29	15	15	ENSG00000033050.8	ABCF2	10061	protein_coding	1	151212489	151227230	0	0	0	0	0	0	25	8	0	0	0	0	0	0	35	13	0	0	0	0	0	0	40	10	0	0	0	0	0	0	47
chr3	51975059	51975204	ENST00000463937.1	0	+	exon	145	1	31	1	16	ENSG00000114786.16	ABHD14A-ACY1	100526760	protein_coding	1	51975059	51989174	0	0	0	0	0	0	0	0	3	0	0	0	0	0	0	0	0	0	0	0	0	0	0	0	1	0	0	0	0	0	0
chr3	51977870	51978082	ENST00000463937.1	0	+	exon	212	3	31	2	16	ENSG00000114786.16	ABHD14A-ACY1	100526760	protein_coding	1	51975059	51989174	0	0	0	0	0	0	0	0	1	1	0	0	2	0	0	1	0	0	0	0	0	1	0	1	0	1	0	2	1	0	0
chr3	51978258	51978374	ENST00000463937.1	0	+	exon	116	5	31	3	16	ENSG00000114786.16	ABHD14A-ACY1	100526760	protein_coding	1	51975059	51989174	0	0	0	0	0	0	0	0	0	0	0	0	0	1	2	0	0	0	0	0	0	0	0	0	0	0	0	0	0	3	1
chr3	51985206	51985271	ENST00000463937.1	0	+	exon	65	7	31	4	16	ENSG00000114786.16	ABHD14A-ACY1	100526760	protein_coding	1	51975059	51989174	0	0	0	0	0	0	0	0	1	5	0	0	0	8	0	2	3	2	0	2	0	2	0	10	0	6	0	0	0	7	0
chr3	51985360	51985465	ENST00000463937.1	0	+	exon	105	9	31	5	16	ENSG00000114786.16	ABHD14A-ACY1	100526760	protein_coding	1	51975059	51989174	0	0	0	0	0	0	1	0	10	4	0	0	2	2	0	12	3	3	0	0	3	1	2	4	0	4	0	0	0	3	0
chr3	51985851	51985946	ENST00000463937.1	0	+	exon	95	11	31	6	16	ENSG00000114786.16	ABHD14A-ACY1	100526760	protein_coding	1	51975059	51989174	1	3	0	0	0	1	0	0	5	7	0	0	6	3	6	2	7	5	0	0	1	1	5	3	5	2	0	0	0	6	0
chr3	51986254	51986331	ENST00000463937.1	0	+	exon	77	13	31	7	16	ENSG00000114786.16	ABHD14A-ACY1	100526760	protein_coding	1	51975059	51989174	1	0	0	0	1	0	0	1	4	1	0	0	3	1	7	5	2	2	0	0	5	2	3	3	2	1	0	0	5	1	0
chr3	51986414	51986504	ENST00000463937.1	0	+	exon	90	15	31	8	16	ENSG00000114786.16	ABHD14A-ACY1	100526760	protein_coding	1	51975059	51989174	0	0	0	0	1	1	1	0	3	2	0	0	2	0	5	0	5	2	0	0	1	3	5	2	1	0	0	0	3	2	4
chr3	51986604	51986661	ENST00000463937.1	0	+	exon	57	17	31	9	16	ENSG00000114786.16	ABHD14A-ACY1	100526760	protein_coding	1	51975059	51989174	0	0	0	0	0	0	0	0	1	4	0	0	3	7	2	0	3	2	0	0	3	10	1	1	0	3	0	0	1	0	2
chr3	51986987	51987061	ENST00000463937.1	0	+	exon	74	19	31	10	16	ENSG00000114786.16	ABHD14A-ACY1	100526760	protein_coding	1	51975059	51989174	0	0	0	0	0	1	0	0	4	2	0	0	1	1	3	8	3	1	0	0	3	3	3	5	4	3	0	0	0	1	1
chr3	51987146	51987196	ENST00000463937.1	0	+	exon	50	21	31	11	16	ENSG00000114786.16	ABHD14A-ACY1	100526760	protein_coding	1	51975059	51989174	0	0	0	0	0	0	0	0	3	3	0	0	5	3	0	0	1	2	0	0	5	2	1	0	2	1	0	1	4	1	0
chr3	51987308	51987453	ENST00000463937.1	0	+	exon	145	23	31	12	16	ENSG00000114786.16	ABHD14A-ACY1	100526760	protein_coding	1	51975059	51989174	0	0	0	0	0	0	0	1	4	6	0	0	0	1	8	8	4	1	0	1	0	1	6	5	0	2	0	0	0	0	7
chr3	51987555	51987624	ENST00000463937.1	0	+	exon	69	25	31	13	16	ENSG00000114786.16	ABHD14A-ACY1	100526760	protein_coding	1	51975059	51989174	0	1	0	0	0	1	0	0	0	11	0	0	0	2	3	3	0	5	0	0	0	2	2	1	0	2	0	0	0	0	0
chr3	51988523	51988603	ENST00000463937.1	0	+	exon	80	27	31	14	16	ENSG00000114786.16	ABHD14A-ACY1	100526760	protein_coding	1	51975059	51989174	2	1	0	0	0	0	0	0	7	3	0	0	0	0	0	6	8	6	0	0	0	0	0	6	5	3	0	0	0	0	0
chr3	51988765	51988826	ENST00000463937.1	0	+	exon	61	29	31	15	16	ENSG00000114786.16	ABHD14A-ACY1	100526760	protein_coding	1	51975059	51989174	0	0	0	0	2	0	0	0	3	1	0	2	7	0	0	5	2	3	0	2	8	3	0	2	2	3	0	0	5	0	0
chr3	51988910	51989174	ENST00000463937.1	0	+	exon	264	31	31	16	16	ENSG00000114786.16	ABHD14A-ACY1	100526760	protein_coding	1	51975059	51989174	0	0	2	0	0	1	2	2	0	0	4	0	0	1	12	2	0	0	5	0	0	0	12	4	0	0	5	0	0	1	7
chr19	17303241	17303473	ENST00000247706.3	0	-	exon	232	1	9	1	5	ENSG00000127220.5	ABHD8	79575	protein_coding	1	17292130	17303473	2	0	0	0	0	0	0	0	4	2	0	0	0	0	0	0	2	0	0	0	0	0	0	0	2	1	0	0	0	0	0
chr19	17300855	17301624	ENST00000247706.3	0	-	exon	769	3	9	2	5	ENSG00000127220.5	ABHD8	79575	protein_coding	1	17292130	17303473	0	3	0	0	0	0	2	2	1	4	0	0	0	0	4	7	4	0	0	0	0	0	2	2	4	3	0	0	0	0	2
chr19	17294674	17294845	ENST00000247706.3	0	-	exon	171	5	9	3	5	ENSG00000127220.5	ABHD8	79575	protein_coding	1	17292130	17303473	3	1	0	0	0	2	0	5	5	0	0	0	0	0	1	5	1	0	0	0	4	3	0	5	4	4	0	0	0	1	4
chr19	17294287	17294504	ENST00000247706.3	0	-	exon	217	7	9	4	5	ENSG00000127220.5	ABHD8	79575	protein_coding	1	17292130	17303473	1	1	0	0	1	1	4	3	2	1	1	0	2	0	2	1	1	0	1	0	0	0	6	2	2	1	1	0	2	1	1
chr19	17292130	17292831	ENST00000247706.3	0	-	exon	701	9	9	5	5	ENSG00000127220.5	ABHD8	79575	protein_coding	1	17292130	17303473	0	0	0	0	0	0	2	6	0	0	0	0	0	0	4	4	0	0	0	0	0	0	1	0	0	0	0	0	0	0	4
chr10	124801784	124801901	ENST00000298492.5	0	+	exon	117	1	17	1	9	ENSG00000165660.7	ABRAXAS2	23172	protein_coding	1	124801784	124836670	5	14	0	0	0	0	0	0	18	23	0	0	0	0	0	0	11	8	0	0	0	0	0	0	8	26	0	0	0	0	0
chr10	124806830	124806921	ENST00000298492.5	0	+	exon	91	3	17	2	9	ENSG00000165660.7	ABRAXAS2	23172	protein_coding	1	124801784	124836670	0	7	0	0	1	6	4	28	9	11	3	0	3	7	12	22	4	6	1	0	4	5	6	11	4	32	0	0	4	13	4
chr10	124816575	124816612	ENST00000298492.5	0	+	exon	37	5	17	3	9	ENSG00000165660.7	ABRAXAS2	23172	protein_coding	1	124801784	124836670	2	3	0	1	1	31	0	11	3	9	0	4	9	37	1	11	3	5	0	2	5	15	2	1	3	8	0	5	6	35	2
chr10	124819383	124819450	ENST00000298492.5	0	+	exon	67	7	17	4	9	ENSG00000165660.7	ABRAXAS2	23172	protein_coding	1	124801784	124836670	5	14	0	0	3	8	1	10	12	16	0	1	6	20	9	8	10	11	0	0	1	7	5	8	8	15	0	1	7	13	7
chr10	124826594	124826785	ENST00000298492.5	0	+	exon	191	9	17	5	9	ENSG00000165660.7	ABRAXAS2	23172	protein_coding	1	124801784	124836670	6	6	0	1	1	0	7	21	12	11	0	1	2	0	16	17	4	6	0	1	0	3	11	8	9	12	0	0	3	0	13
chr10	124828755	124828875	ENST00000298492.5	0	+	exon	120	11	17	6	9	ENSG00000165660.7	ABRAXAS2	23172	protein_coding	1	124801784	124836670	10	11	0	1	4	0	4	3	16	19	0	2	5	4	11	8	12	11	0	0	1	2	4	9	16	13	0	0	2	0	10
chr10	124829392	124829477	ENST00000298492.5	0	+	exon	85	13	17	7	9	ENSG00000165660.7	ABRAXAS2	23172	protein_coding	1	124801784	124836670	11	9	0	1	4	3	7	11	14	12	0	2	7	7	14	29	2	9	0	0	4	6	8	19	13	6	0	0	7	5	8
chr10	124831348	124831463	ENST00000298492.5	0	+	exon	115	15	17	8	9	ENSG00000165660.7	ABRAXAS2	23172	protein_coding	1	124801784	124836670	15	24	0	2	3	12	14	12	27	29	0	3	6	18	16	26	13	21	0	0	1	9	5	12	15	39	0	2	4	10	15
chr10	124834501	124836670	ENST00000298492.5	0	+	exon	2169	17	17	9	9	ENSG00000165660.7	ABRAXAS2	23172	protein_coding	1	124801784	124836670	0	0	0	0	0	0	20	16	0	0	0	0	0	0	36	24	0	0	0	0	0	0	14	9	0	0	0	0	0	0	21
chr6	26596951	26597223	ENST00000274849.2	0	+	exon	272	1	5	1	3	ENSG00000146109.4	ABT1	29777	protein_coding	1	26596951	26600744	11	16	0	0	0	0	0	0	10	12	0	0	0	0	0	0	10	25	0	0	0	0	0	0	14	45	0	0	0	2	0
chr6	26597913	26598110	ENST00000274849.2	0	+	exon	197	3	5	2	3	ENSG00000146109.4	ABT1	29777	protein_coding	1	26596951	26600744	23	10	0	0	2	6	9	25	27	12	0	0	4	3	6	53	25	30	0	2	2	9	8	49	42	50	0	1	1	16	13
chr6	26598264	26600744	ENST00000274849.2	0	+	exon	2480	5	5	3	3	ENSG00000146109.4	ABT1	29777	protein_coding	1	26596951	26600744	0	0	0	0	0	0	25	11	0	0	0	0	0	0	31	11	0	0	0	0	0	0	29	27	0	0	0	0	0	0	44
chr11	34356700	34358008	ENST00000435224.2	0	-	exon	1308	1	33	1	17	ENSG00000166016.5	ABTB2	25841	protein_coding	1	34150987	34358008	9	59	0	0	0	0	0	0	5	6	0	0	0	0	0	0	11	45	0	0	0	0	0	0	1	5	0	0	0	0	0
chr11	34204543	34204690	ENST00000435224.2	0	-	exon	147	3	33	2	17	ENSG00000166016.5	ABTB2	25841	protein_coding	1	34150987	34358008	5	12	1	0	1	1	7	12	1	2	0	0	0	0	5	1	7	10	0	0	1	0	10	14	0	1	0	0	0	0	1
chr11	34197324	34197538	ENST00000435224.2	0	-	exon	214	5	33	3	17	ENSG00000166016.5	ABTB2	25841	protein_coding	1	34150987	34358008	2	27	2	0	1	2	3	13	0	3	0	0	0	0	1	0	3	25	1	0	0	6	7	5	1	2	0	0	0	1	0
chr11	34173154	34173307	ENST00000435224.2	0	-	exon	153	7	33	4	17	ENSG00000166016.5	ABTB2	25841	protein_coding	1	34150987	34358008	4	10	0	0	0	0	3	8	0	1	0	0	0	0	0	0	1	9	0	0	0	0	3	6	0	0	1	0	0	1	0
chr11	34170905	34171071	ENST00000435224.2	0	-	exon	166	9	33	5	17	ENSG00000166016.5	ABTB2	25841	protein_coding	1	34150987	34358008	7	35	0	0	3	8	1	30	1	2	0	0	0	1	0	3	4	22	0	0	0	5	1	18	0	2	0	0	0	3	0
chr11	34167902	34167992	ENST00000435224.2	0	-	exon	90	11	33	6	17	ENSG00000166016.5	ABTB2	25841	protein_coding	1	34150987	34358008	8	11	0	0	3	8	7	17	0	0	0	0	0	0	1	2	8	8	1	0	1	10	2	23	1	2	0	0	0	0	0
chr11	34167258	34167360	ENST00000435224.2	0	-	exon	102	13	33	7	17	ENSG00000166016.5	ABTB2	25841	protein_coding	1	34150987	34358008	16	13	3	0	2	8	16	38	1	1	0	0	0	0	0	0	4	11	1	0	3	13	8	29	0	2	0	0	0	0	1
chr11	34165259	34165356	ENST00000435224.2	0	-	exon	97	15	33	8	17	ENSG00000166016.5	ABTB2	25841	protein_coding	1	34150987	34358008	8	10	2	0	4	8	12	5	2	0	0	0	1	2	0	0	2	14	1	0	2	6	4	7	1	0	0	0	0	1	0
chr11	34164685	34164821	ENST00000435224.2	0	-	exon	136	17	33	9	17	ENSG00000166016.5	ABTB2	25841	protein_coding	1	34150987	34358008	10	12	2	0	0	6	12	6	1	1	1	0	1	0	1	2	6	6	1	0	1	8	2	11	0	1	0	0	0	1	2
chr11	34162575	34162805	ENST00000435224.2	0	-	exon	230	19	33	10	17	ENSG00000166016.5	ABTB2	25841	protein_coding	1	34150987	34358008	3	11	1	0	3	5	7	6	0	0	0	0	1	0	1	0	4	5	1	0	5	1	1	4	2	1	0	0	0	2	0
chr11	34160902	34161081	ENST00000435224.2	0	-	exon	179	21	33	11	17	ENSG00000166016.5	ABTB2	25841	protein_coding	1	34150987	34358008	13	2	0	0	1	1	5	8	1	1	0	0	0	0	1	0	8	0	0	0	2	1	7	3	6	1	0	0	0	0	2
chr11	34160247	34160353	ENST00000435224.2	0	-	exon	106	23	33	12	17	ENSG00000166016.5	ABTB2	25841	protein_coding	1	34150987	34358008	6	17	5	0	2	4	9	9	3	0	0	0	1	0	0	0	3	4	3	0	3	8	5	7	2	0	3	0	0	0	3
chr11	34159905	34160008	ENST00000435224.2	0	-	exon	103	25	33	13	17	ENSG00000166016.5	ABTB2	25841	protein_coding	1	34150987	34358008	15	8	0	0	1	14	6	24	1	1	0	0	1	0	3	2	11	4	0	0	4	9	4	16	3	1	0	0	2	1	0
chr11	34159295	34159386	ENST00000435224.2	0	-	exon	91	27	33	14	17	ENSG00000166016.5	ABTB2	25841	protein_coding	1	34150987	34358008	10	25	3	0	9	17	13	23	2	1	2	0	0	4	1	2	12	25	3	0	8	17	13	6	0	4	2	0	0	1	3
chr11	34154700	34154769	ENST00000435224.2	0	-	exon	69	29	33	15	17	ENSG00000166016.5	ABTB2	25841	protein_coding	1	34150987	34358008	4	6	1	0	5	5	13	7	4	4	0	0	2	0	0	0	7	3	4	0	8	6	8	3	1	1	0	0	0	1	1
chr11	34154264	34154378	ENST00000435224.2	0	-	exon	114	31	33	16	17	ENSG00000166016.5	ABTB2	25841	protein_coding	1	34150987	34358008	11	7	1	0	2	4	8	7	0	2	0	0	2	1	4	3	4	2	1	0	1	1	13	4	0	2	1	0	0	0	0
chr11	34150987	34152584	ENST00000435224.2	0	-	exon	1597	33	33	17	17	ENSG00000166016.5	ABTB2	25841	protein_coding	1	34150987	34358008	0	0	0	0	0	0	13	9	0	0	0	0	0	0	2	1	0	0	0	0	0	0	5	4	0	0	0	0	0	0	1
chr7	92245789	92245924	ENST00000650585.1	0	-	exon	135	1	35	1	18	ENSG00000285953.1	AC000120.3		protein_coding	1	92131773	92245924	2	44	0	0	0	1	0	0	0	91	0	0	0	2	0	0	0	18	0	0	0	0	0	0	5	125	0	0	0	3	0
chr7	92244901	92245134	ENST00000650585.1	0	-	exon	233	3	35	2	18	ENSG00000285953.1	AC000120.3		protein_coding	1	92131773	92245924	5	30	0	0	1	17	0	29	8	67	0	0	0	48	0	53	4	15	0	0	0	11	0	19	17	60	0	0	2	53	2
chr7	92244001	92244149	ENST00000650585.1	0	-	exon	148	5	35	3	18	ENSG00000285953.1	AC000120.3		protein_coding	1	92131773	92245924	12	83	0	0	3	9	5	34	29	100	0	0	1	9	10	95	9	31	0	0	2	2	3	16	44	119	0	0	2	24	21
chr7	92242033	92242137	ENST00000650585.1	0	-	exon	104	7	35	4	18	ENSG00000285953.1	AC000120.3		protein_coding	1	92131773	92245924	73	22	0	0	5	8	10	28	129	29	0	0	8	16	22	68	25	13	0	0	4	4	7	20	128	62	1	0	12	22	33
chr7	92240992	92241152	ENST00000650585.1	0	-	exon	160	9	35	5	18	ENSG00000285953.1	AC000120.3		protein_coding	1	92131773	92245924	29	59	5	0	7	4	91	22	37	150	9	0	9	0	146	39	6	24	6	0	2	0	32	24	22	89	9	0	3	0	157
chr7	92237666	92237759	ENST00000650585.1	0	-	exon	93	11	35	6	18	ENSG00000285953.1	AC000120.3		protein_coding	1	92131773	92245924	25	15	0	0	18	8	18	43	54	29	1	0	21	23	24	63	0	11	0	0	4	5	4	18	22	33	0	0	10	19	15
chr7	92236412	92236542	ENST00000650585.1	0	-	exon	130	13	35	7	18	ENSG00000285953.1	AC000120.3		protein_coding	1	92131773	92245924	37	54	2	0	9	6	43	17	51	128	4	0	7	13	90	37	8	29	1	0	1	4	9	12	36	100	6	0	3	12	45
chr7	92235402	92235646	ENST00000650585.1	0	-	exon	244	15	35	8	18	ENSG00000285953.1	AC000120.3		protein_coding	1	92131773	92245924	31	41	1	0	19	33	26	35	57	62	0	0	14	28	44	76	18	29	0	0	2	12	8	30	55	63	0	0	14	41	25
chr7	92234807	92234923	ENST00000650585.1	0	-	exon	116	17	35	9	18	ENSG00000285953.1	AC000120.3		protein_coding	1	92131773	92245924	34	38	3	0	22	11	32	26	65	62	6	0	24	20	54	60	11	27	1	0	9	4	10	17	63	51	1	0	23	11	55
chr7	92234448	92234592	ENST00000650585.1	0	-	exon	144	19	35	10	18	ENSG00000285953.1	AC000120.3		protein_coding	1	92131773	92245924	43	27	0	0	11	5	45	58	58	47	0	0	16	6	75	107	9	21	0	0	8	5	14	43	54	56	0	0	15	4	73
chr7	92226525	92226682	ENST00000650585.1	0	-	exon	157	21	35	11	18	ENSG00000285953.1	AC000120.3		protein_coding	1	92131773	92245924	70	39	0	0	9	1	46	44	131	49	0	0	4	4	75	66	29	31	0	0	2	0	17	36	134	47	0	0	7	3	63
chr7	92225719	92225827	ENST00000650585.1	0	-	exon	108	23	35	12	18	ENSG00000285953.1	AC000120.3		protein_coding	1	92131773	92245924	67	24	0	0	17	19	61	16	105	44	3	0	23	25	113	21	28	16	2	0	5	11	25	15	72	28	2	0	20	36	123
chr7	92222821	92222978	ENST00000650585.1	0	-	exon	157	25	35	13	18	ENSG00000285953.1	AC000120.3		protein_coding	1	92131773	92245924	68	12	0	0	10	2	74	28	141	27	0	0	9	1	120	33	23	11	0	0	3	0	32	15	139	36	1	0	12	0	83
chr7	92221901	92222053	ENST00000650585.1	0	-	exon	152	27	35	14	18	ENSG00000285953.1	AC000120.3		protein_coding	1	92131773	92245924	68	54	7	0	5	3	67	22	99	73	5	0	7	3	139	26	19	30	3	0	3	8	20	11	91	68	3	0	9	3	137
chr7	92214610	92214777	ENST00000650585.1	0	-	exon	167	29	35	15	18	ENSG00000285953.1	AC000120.3		protein_coding	1	92131773	92245924	56	16	0	0	11	6	61	22	135	26	0	0	18	4	88	46	32	30	0	0	5	7	17	16	122	38	0	0	13	3	85
chr7	92213891	92213979	ENST00000650585.1	0	-	exon	88	31	35	16	18	ENSG00000285953.1	AC000120.3		protein_coding	1	92131773	92245924	52	23	0	0	30	11	39	17	97	25	2	0	56	15	94	31	21	20	2	0	14	6	21	22	80	37	0	0	55	20	78
chr7	92213194	92213401	ENST00000650585.1	0	-	exon	207	33	35	17	18	ENSG00000285953.1	AC000120.3		protein_coding	1	92131773	92245924	0	34	5	0	0	9	59	20	0	67	6	0	0	5	120	25	0	13	1	0	0	0	22	17	0	53	7	0	0	17	89
chr7	92131773	92131872	ENST00000650585.1	0	-	exon	99	35	35	18	18	ENSG00000285953.1	AC000120.3		protein_coding	1	92131773	92245924	0	0	0	0	0	24	0	44	0	0	0	0	0	26	0	63	0	0	0	0	0	21	0	45	0	0	0	0	0	58	0
chr17	28367714	28368012	ENST00000555059.2	0	-	exon	298	1	7	1	4	ENSG00000273171.1	AC002094.3		protein_coding	1	28364287	28368012	0	0	0	0	0	0	0	0	58	17	0	0	0	6	0	0	0	0	0	0	0	0	0	0	0	0	0	0	0	0	0
chr17	28367450	28367481	ENST00000555059.2	0	-	exon	31	3	7	2	4	ENSG00000273171.1	AC002094.3		protein_coding	1	28364287	28368012	0	0	0	0	0	0	0	0	0	19	39	0	0	6	19	6	0	0	0	0	0	0	0	0	0	0	0	0	0	0	0
chr17	28364794	28364955	ENST00000555059.2	0	-	exon	161	5	7	3	4	ENSG00000273171.1	AC002094.3		protein_coding	1	28364287	28368012	0	0	0	0	0	0	0	0	0	0	0	0	0	0	0	3	0	0	0	0	0	0	0	0	0	0	0	0	0	0	0
chr17	28364287	28364648	ENST00000555059.2	0	-	exon	361	7	7	4	4	ENSG00000273171.1	AC002094.3		protein_coding	1	28364287	28368012	0	0	0	0	0	0	0	0	0	0	0	0	0	0	0	2	0	0	0	0	0	0	0	0	0	0	0	0	0	0	0
chr16	30534450	30534852	ENST00000569360.1	0	-	exon	402	1	7	1	4	ENSG00000261459.1	AC002310.5		protein_coding	1	30525922	30534852	4	13	0	0	0	2	0	0	7	20	0	0	0	3	0	0	2	12	0	0	0	3	0	0	8	22	0	0	0	7	0
chr16	30534196	30534310	ENST00000569360.1	0	-	exon	114	3	7	2	4	ENSG00000261459.1	AC002310.5		protein_coding	1	30525922	30534852	1	10	0	0	1	4	3	14	3	7	0	0	0	0	6	11	5	8	0	0	0	1	2	1	2	18	0	0	0	8	2
chr16	30532278	30533148	ENST00000569360.1	0	-	exon	870	5	7	3	4	ENSG00000261459.1	AC002310.5		protein_coding	1	30525922	30534852	0	10	0	0	0	0	2	6	0	11	0	0	0	0	8	9	0	11	0	0	0	0	7	2	0	16	0	0	0	0	4
chr16	30525922	30526051	ENST00000569360.1	0	-	exon	129	7	7	4	4	ENSG00000261459.1	AC002310.5		protein_coding	1	30525922	30534852	0	0	0	0	0	5	0	4	0	0	0	0	0	6	0	14	0	0	0	0	0	4	0	12	0	0	0	0	0	8	0
chr19	18934302	18934397	ENST00000596918.5	0	-	exon	95	1	13	1	7	ENSG00000268193.5	AC002985.1		protein_coding	1	18907012	18934397	10	3	0	0	0	3	0	0	4	2	0	0	0	2	0	0	9	6	0	0	0	2	0	0	2	1	0	0	0	1	0
chr19	18932923	18933045	ENST00000596918.5	0	-	exon	122	3	13	2	7	ENSG00000268193.5	AC002985.1		protein_coding	1	18907012	18934397	0	0	0	0	0	0	16	7	0	0	0	0	0	0	6	1	0	1	0	0	0	0	8	1	0	0	0	0	0	0	1
chr19	18931508	18931625	ENST00000596918.5	0	-	exon	117	5	13	3	7	ENSG00000268193.5	AC002985.1		protein_coding	1	18907012	18934397	1	2	0	0	0	1	0	2	5	0	0	0	0	0	0	2	8	3	0	0	0	0	0	2	1	0	0	0	0	0	0
chr19	18931324	18931411	ENST00000596918.5	0	-	exon	87	7	13	4	7	ENSG00000268193.5	AC002985.1		protein_coding	1	18907012	18934397	0	3	0	0	0	3	3	0	0	3	1	0	0	2	1	5	0	4	0	0	0	1	5	1	0	0	0	0	0	0	1
chr19	18912983	18913046	ENST00000596918.5	0	-	exon	63	9	13	5	7	ENSG00000268193.5	AC002985.1		protein_coding	1	18907012	18934397	16	0	0	0	0	7	0	10	16	2	0	0	0	13	0	5	13	1	0	0	0	3	0	4	28	6	0	0	0	28	0
chr19	18910970	18911071	ENST00000596918.5	0	-	exon	101	11	13	6	7	ENSG00000268193.5	AC002985.1		protein_coding	1	18907012	18934397	30	18	4	0	7	7	19	7	23	18	4	0	6	4	18	15	17	8	5	0	6	3	3	9	80	58	10	0	17	8	31
chr19	18907012	18907112	ENST00000596918.5	0	-	exon	100	13	13	7	7	ENSG00000268193.5	AC002985.1		protein_coding	1	18907012	18934397	0	0	8	0	0	1	31	9	0	0	17	0	0	5	13	8	0	0	3	0	0	2	20	5	0	0	32	0	0	4	62
chr12	111753889	111753915	ENST00000546840.2	0	+	exon	26	1	15	1	8	ENSG00000257767.2	AC002996.1		protein_coding	1	111753889	111791418	1	0	0	5	0	3	0	0	2	1	0	6	0	3	0	0	2	2	0	4	0	1	0	0	1	1	0	5	0	7	0
chr12	111755667	111755745	ENST00000546840.2	0	+	exon	78	3	15	2	8	ENSG00000257767.2	AC002996.1		protein_coding	1	111753889	111791418	0	1	0	0	0	0	2	3	0	1	0	0	0	0	3	0	0	6	0	0	0	2	4	3	0	2	0	0	0	0	5
chr12	111781917	111782022	ENST00000546840.2	0	+	exon	105	5	15	3	8	ENSG00000257767.2	AC002996.1		protein_coding	1	111753889	111791418	3	4	0	0	0	1	0	6	40	27	0	2	0	12	0	19	23	13	0	0	0	0	0	4	6	3	0	0	0	0	0
chr12	111783157	111783298	ENST00000546840.2	0	+	exon	141	7	15	4	8	ENSG00000257767.2	AC002996.1		protein_coding	1	111753889	111791418	5	6	0	0	0	1	3	7	57	57	2	0	8	5	46	26	19	23	1	0	5	7	20	11	3	4	0	0	1	1	5
chr12	111785266	111785346	ENST00000546840.2	0	+	exon	80	9	15	5	8	ENSG00000257767.2	AC002996.1		protein_coding	1	111753889	111791418	1	0	0	0	1	7	3	2	25	10	0	0	21	8	44	2	18	8	0	1	5	9	18	3	2	1	0	0	2	1	2
chr12	111789822	111789934	ENST00000546840.2	0	+	exon	112	11	15	6	8	ENSG00000257767.2	AC002996.1		protein_coding	1	111753889	111791418	7	1	0	1	0	0	2	11	76	10	0	2	17	5	28	28	23	10	0	1	7	1	17	8	7	1	0	0	1	0	3
chr12	111790433	111790562	ENST00000546840.2	0	+	exon	129	13	15	7	8	ENSG00000257767.2	AC002996.1		protein_coding	1	111753889	111791418	4	4	0	0	0	1	8	3	38	15	0	1	14	3	80	15	21	4	0	0	9	1	22	8	5	0	0	0	2	0	5
chr12	111791305	111791418	ENST00000546840.2	0	+	exon	113	15	15	8	8	ENSG00000257767.2	AC002996.1		protein_coding	1	111753889	111791418	0	0	0	0	0	1	2	1	0	0	0	0	0	2	43	6	0	0	3	0	0	5	28	6	0	0	0	0	0	1	2
chr19	57363565	57363703	ENST00000597658.1	0	+	exon	138	1	7	1	4	ENSG00000268133.1	AC003002.1		protein_coding	1	57363565	57398584	0	3	0	0	0	1	0	0	0	0	0	0	0	0	0	0	1	1	0	0	0	0	0	0	0	14	0	0	0	1	0
chr19	57368543	57368579	ENST00000597658.1	0	+	exon	36	3	7	2	4	ENSG00000268133.1	AC003002.1		protein_coding	1	57363565	57398584	1	2	0	2	0	13	0	8	0	2	0	0	0	9	0	2	1	4	0	6	0	10	1	11	0	8	0	5	0	24	0
chr19	57371781	57371908	ENST00000597658.1	0	+	exon	127	5	7	3	4	ENSG00000268133.1	AC003002.1		protein_coding	1	57363565	57398584	0	7	0	0	0	1	3	17	0	2	0	0	0	0	0	1	0	6	1	0	0	6	7	29	0	15	0	0	0	2	5
chr19	57398429	57398584	ENST00000597658.1	0	+	exon	155	7	7	4	4	ENSG00000268133.1	AC003002.1		protein_coding	1	57363565	57398584	0	0	0	0	0	0	0	15	0	0	0	0	0	0	0	1	0	0	0	0	0	5	0	21	0	0	0	0	0	4	0
chr19	57394182	57394223	ENST00000597410.1	0	+	exon	41	1	5	1	3	ENSG00000268533.1	AC003002.2		protein_coding	1	57394182	57438457	0	4	0	0	0	9	0	0	0	1	0	0	0	0	0	0	0	1	0	0	0	15	0	0	0	5	0	0	0	46	0
chr19	57428458	57428582	ENST00000597410.1	0	+	exon	124	3	5	2	3	ENSG00000268533.1	AC003002.2		protein_coding	1	57394182	57438457	0	7	0	0	0	5	0	7	0	7	0	0	0	3	0	2	0	7	0	0	0	5	0	8	0	12	0	0	0	2	0
chr19	57438101	57438457	ENST00000597410.1	0	+	exon	356	5	5	3	3	ENSG00000268533.1	AC003002.2		protein_coding	1	57394182	57438457	0	0	0	0	0	3	0	9	0	0	0	0	0	8	0	13	0	0	0	0	0	4	0	9	0	0	0	0	0	5	0
chr19	57390007	57390114	ENST00000596400.1	0	+	exon	107	1	7	1	4	ENSG00000269533.5	AC003002.3		protein_coding	1	57390007	57419994	9	9	0	1	0	0	0	0	1	3	0	1	0	0	0	0	1	5	0	0	0	0	0	0	5	31	0	1	0	11	0
chr19	57394187	57394223	ENST00000596400.1	0	+	exon	36	3	7	2	4	ENSG00000269533.5	AC003002.3		protein_coding	1	57390007	57419994	0	4	0	0	0	9	0	10	0	1	0	0	0	0	0	1	0	1	0	0	0	15	0	5	0	5	0	0	0	46	0
chr19	57417911	57418038	ENST00000596400.1	0	+	exon	127	5	7	3	4	ENSG00000269533.5	AC003002.3		protein_coding	1	57390007	57419994	8	5	0	1	0	0	0	5	6	4	0	0	0	0	0	5	5	11	0	2	0	1	0	18	11	7	0	3	0	3	0
chr19	57419634	57419994	ENST00000596400.1	0	+	exon	360	7	7	4	4	ENSG00000269533.5	AC003002.3		protein_coding	1	57390007	57419994	0	0	1	0	0	0	9	8	0	0	2	0	0	2	6	5	0	0	0	0	0	4	8	6	0	0	3	0	0	4	15
chr19	57487717	57487983	ENST00000601674.5	0	+	exon	266	1	7	1	4	ENSG00000268107.5	AC003005.1		protein_coding	1	57487717	57505360	0	1	0	0	0	0	0	0	0	4	0	0	0	0	0	0	0	3	0	0	0	0	0	0	0	10	0	0	0	0	0
chr19	57491470	57491597	ENST00000601674.5	0	+	exon	127	3	7	2	4	ENSG00000268107.5	AC003005.1		protein_coding	1	57487717	57505360	0	1	0	0	0	1	0	2	0	7	0	0	0	2	0	8	0	5	0	0	0	4	0	7	0	4	0	0	0	3	0
chr19	57504656	57504786	ENST00000601674.5	0	+	exon	130	5	7	3	4	ENSG00000268107.5	AC003005.1		protein_coding	1	57487717	57505360	5	2	0	0	0	3	0	12	2	7	0	0	0	7	0	16	2	8	0	0	0	6	0	16	5	9	0	0	0	5	0
chr19	57505301	57505360	ENST00000601674.5	0	+	exon	59	7	7	4	4	ENSG00000268107.5	AC003005.1		protein_coding	1	57487717	57505360	0	0	0	0	0	7	2	4	0	0	0	0	0	5	1	3	0	0	0	0	0	0	0	2	0	0	0	0	0	10	2
chr19	57682044	57682244	ENST00000594684.1	0	+	exon	200	1	5	1	3	ENSG00000269026.2	AC003006.1		protein_coding	1	57682044	57753575	0	13	0	0	0	4	0	0	0	14	0	0	0	4	0	0	0	7	0	0	0	4	0	0	0	17	0	0	0	7	0
chr19	57750784	57750911	ENST00000594684.1	0	+	exon	127	3	5	2	3	ENSG00000269026.2	AC003006.1		protein_coding	1	57682044	57753575	24	24	0	1	0	5	0	46	42	29	0	0	0	4	0	42	17	22	0	2	0	10	0	41	25	48	0	1	0	14	0
chr19	57753290	57753575	ENST00000594684.1	0	+	exon	285	5	5	3	3	ENSG00000269026.2	AC003006.1		protein_coding	1	57682044	57753575	0	0	6	0	0	18	24	31	0	0	11	0	0	33	41	47	0	0	5	0	0	16	20	28	0	0	5	0	0	38	25
chr17	7261820	7262089	ENST00000577138.1	0	-	exon	269	1	7	1	4	ENSG00000262302.1	AC003688.1		protein_coding	1	7246828	7262089	0	0	0	0	0	0	0	0	0	44	0	0	0	25	0	0	0	25	0	0	0	1	0	0	0	0	0	0	0	0	0
chr17	7247276	7247343	ENST00000577138.1	0	-	exon	67	3	7	2	4	ENSG00000262302.1	AC003688.1		protein_coding	1	7246828	7262089	29	8	0	0	0	9	0	16	5	6	0	0	0	0	0	10	13	4	0	0	0	2	0	9	26	15	0	0	0	11	0
chr17	7247063	7247182	ENST00000577138.1	0	-	exon	119	5	7	3	4	ENSG00000262302.1	AC003688.1		protein_coding	1	7246828	7262089	43	20	3	0	22	10	24	21	28	15	0	0	3	7	14	13	11	7	2	0	13	3	10	15	49	29	3	0	19	19	33
chr17	7246828	7246862	ENST00000577138.1	0	-	exon	34	7	7	4	4	ENSG00000262302.1	AC003688.1		protein_coding	1	7246828	7262089	0	0	38	0	0	22	26	11	0	0	22	0	0	14	7	6	0	0	16	0	0	11	10	8	0	0	50	0	0	36	21
chr19	57477276	57477503	ENST00000596831.1	0	-	exon	227	1	11	1	6	ENSG00000268163.1	AC004076.1		protein_coding	1	57437969	57477503	7	32	0	0	0	20	0	0	3	1	0	0	0	1	0	0	4	14	0	0	0	13	0	0	6	36	0	0	0	21	0
chr19	57476633	57476672	ENST00000596831.1	0	-	exon	39	3	11	2	6	ENSG00000268163.1	AC004076.1		protein_coding	1	57437969	57477503	1	5	3	0	1	14	0	2	0	0	3	0	0	3	0	0	2	5	2	0	0	6	0	1	0	3	2	0	1	18	0
chr19	57475659	57475786	ENST00000596831.1	0	-	exon	127	5	11	3	6	ENSG00000268163.1	AC004076.1		protein_coding	1	57437969	57477503	0	20	0	0	0	4	2	16	0	4	0	0	0	0	0	1	1	22	0	0	0	3	0	12	2	23	0	0	0	4	1
chr19	57456125	57456182	ENST00000596831.1	0	-	exon	57	7	11	4	6	ENSG00000268163.1	AC004076.1		protein_coding	1	57437969	57477503	0	2	0	0	0	10	0	3	0	0	0	0	0	1	0	0	1	10	0	0	0	9	1	2	1	3	0	0	2	2	0
chr19	57455652	57455743	ENST00000596831.1	0	-	exon	91	9	11	5	6	ENSG00000268163.1	AC004076.1		protein_coding	1	57437969	57477503	0	4	0	0	0	0	1	2	0	0	0	0	0	0	0	0	0	9	1	0	0	1	1	8	0	1	1	0	1	1	5
chr19	57437969	57438092	ENST00000596831.1	0	-	exon	123	11	11	6	6	ENSG00000268163.1	AC004076.1		protein_coding	1	57437969	57477503	0	0	0	0	0	1	0	1	0	0	0	0	0	0	0	0	0	0	0	0	0	0	0	2	0	0	0	0	0	0	1
chr7	27179645	27180013	ENST00000470747.4	0	-	exon	368	1	5	1	3	ENSG00000257184.3	AC004080.3		protein_coding	1	27163534	27180013	0	0	0	0	0	0	0	0	0	3	0	0	0	0	0	0	0	2	0	0	0	0	0	0	0	0	0	0	0	0	0
chr7	27164877	27164967	ENST00000470747.4	0	-	exon	90	3	5	2	3	ENSG00000257184.3	AC004080.3		protein_coding	1	27163534	27180013	0	0	0	0	0	0	0	0	1	3	0	0	0	2	0	9	0	1	0	0	0	0	0	2	0	0	0	0	0	0	0
chr7	27163534	27163841	ENST00000470747.4	0	-	exon	307	5	5	3	3	ENSG00000257184.3	AC004080.3		protein_coding	1	27163534	27180013	0	0	0	0	0	0	0	0	0	0	1	0	0	8	3	19	0	0	0	0	0	4	0	7	0	0	0	0	0	0	0
chr16	2988255	2988343	ENST00000573315.2	0	+	exon	88	1	69	1	35	ENSG00000270168.2	AC004233.2		protein_coding	1	2988255	3002016	0	0	0	0	0	0	0	0	0	0	0	0	0	0	0	0	0	0	0	0	0	0	0	0	0	0	0	0	0	0	0
chr16	2988589	2988622	ENST00000573315.2	0	+	exon	33	3	69	2	35	ENSG00000270168.2	AC004233.2		protein_coding	1	2988255	3002016	0	0	0	0	0	0	0	0	0	0	0	0	0	0	0	0	0	0	0	0	0	0	0	0	0	0	0	0	0	0	0
chr16	2989522	2989552	ENST00000573315.2	0	+	exon	30	5	69	3	35	ENSG00000270168.2	AC004233.2		protein_coding	1	2988255	3002016	0	0	0	0	0	0	0	0	0	0	0	0	0	0	0	0	0	0	0	0	0	0	0	0	0	0	0	0	0	0	0
chr16	2989973	2990006	ENST00000573315.2	0	+	exon	33	7	69	4	35	ENSG00000270168.2	AC004233.2		protein_coding	1	2988255	3002016	0	0	0	0	0	0	0	0	0	0	0	0	0	0	0	0	0	0	0	0	0	0	0	0	0	0	0	0	0	0	0
chr16	2990086	2990122	ENST00000573315.2	0	+	exon	36	9	69	5	35	ENSG00000270168.2	AC004233.2		protein_coding	1	2988255	3002016	0	0	0	0	0	0	0	0	0	0	0	0	0	0	0	0	0	0	0	0	0	0	0	0	0	0	0	0	0	0	0
chr16	2990454	2990487	ENST00000573315.2	0	+	exon	33	11	69	6	35	ENSG00000270168.2	AC004233.2		protein_coding	1	2988255	3002016	0	0	0	0	0	0	0	0	0	0	0	0	0	0	0	0	0	0	0	0	0	0	0	0	0	0	0	0	0	0	0
chr16	2990551	2990587	ENST00000573315.2	0	+	exon	36	13	69	7	35	ENSG00000270168.2	AC004233.2		protein_coding	1	2988255	3002016	0	0	0	0	0	0	0	0	0	0	0	0	0	0	0	0	0	0	0	0	0	0	0	0	0	0	0	0	0	0	0
chr16	2991047	2991101	ENST00000573315.2	0	+	exon	54	15	69	8	35	ENSG00000270168.2	AC004233.2		protein_coding	1	2988255	3002016	0	0	0	0	0	0	0	0	0	0	0	0	0	0	0	0	0	0	0	0	0	0	0	0	0	0	0	0	0	0	0
chr16	2992804	2992834	ENST00000573315.2	0	+	exon	30	17	69	9	35	ENSG00000270168.2	AC004233.2		protein_coding	1	2988255	3002016	0	0	0	0	0	0	0	0	0	0	0	0	0	0	0	0	0	0	0	0	0	0	0	0	0	0	0	0	0	0	0
chr16	2992930	2992963	ENST00000573315.2	0	+	exon	33	19	69	10	35	ENSG00000270168.2	AC004233.2		protein_coding	1	2988255	3002016	0	0	0	0	0	0	0	0	0	0	0	0	0	0	0	0	0	0	0	0	0	0	0	0	0	0	0	0	0	0	0
chr16	2994697	2994727	ENST00000573315.2	0	+	exon	30	21	69	11	35	ENSG00000270168.2	AC004233.2		protein_coding	1	2988255	3002016	0	0	0	0	0	0	0	0	0	0	0	0	0	0	0	0	0	0	0	0	0	0	0	0	0	0	0	0	0	0	0
chr16	2994805	2994838	ENST00000573315.2	0	+	exon	33	23	69	12	35	ENSG00000270168.2	AC004233.2		protein_coding	1	2988255	3002016	0	0	0	0	0	0	0	0	0	0	0	0	0	0	0	0	0	0	0	0	0	0	0	0	0	0	0	0	0	0	0
chr16	2994926	2994962	ENST00000573315.2	0	+	exon	36	25	69	13	35	ENSG00000270168.2	AC004233.2		protein_coding	1	2988255	3002016	0	0	0	0	0	0	0	0	0	0	0	0	0	0	0	0	0	0	0	0	0	0	0	0	0	0	0	0	0	0	0
chr16	2995283	2995316	ENST00000573315.2	0	+	exon	33	27	69	14	35	ENSG00000270168.2	AC004233.2		protein_coding	1	2988255	3002016	0	0	0	0	0	0	0	0	0	0	0	0	0	0	0	0	0	0	0	0	0	0	0	0	0	0	0	0	0	0	0
chr16	2995401	2995437	ENST00000573315.2	0	+	exon	36	29	69	15	35	ENSG00000270168.2	AC004233.2		protein_coding	1	2988255	3002016	0	0	0	0	0	0	0	0	0	0	0	0	0	0	0	0	0	0	0	0	0	0	0	0	0	0	0	0	0	0	0
chr16	2995618	2995654	ENST00000573315.2	0	+	exon	36	31	69	16	35	ENSG00000270168.2	AC004233.2		protein_coding	1	2988255	3002016	0	0	0	0	0	0	0	0	0	0	0	0	0	0	0	0	0	0	0	0	0	0	0	0	0	0	0	0	0	0	0
chr16	2995738	2995771	ENST00000573315.2	0	+	exon	33	33	69	17	35	ENSG00000270168.2	AC004233.2		protein_coding	1	2988255	3002016	0	0	0	0	0	0	0	0	0	0	0	0	0	0	0	0	0	0	0	0	0	0	0	0	0	0	0	0	0	0	0
chr16	2995856	2995910	ENST00000573315.2	0	+	exon	54	35	69	18	35	ENSG00000270168.2	AC004233.2		protein_coding	1	2988255	3002016	0	0	0	0	0	0	0	0	0	0	0	0	0	0	0	0	0	0	0	0	0	0	0	0	0	0	0	0	0	0	0
chr16	2996495	2996531	ENST00000573315.2	0	+	exon	36	37	69	19	35	ENSG00000270168.2	AC004233.2		protein_coding	1	2988255	3002016	0	0	0	0	0	0	0	0	0	0	0	0	0	0	0	0	0	0	0	0	0	0	0	0	0	0	0	1	0	0	0
chr16	2996672	2996705	ENST00000573315.2	0	+	exon	33	39	69	20	35	ENSG00000270168.2	AC004233.2		protein_coding	1	2988255	3002016	0	0	0	0	0	0	0	0	0	0	0	0	0	0	0	0	0	0	0	0	0	0	0	0	0	0	0	0	0	0	1
chr16	2996944	2997085	ENST00000573315.2	0	+	exon	141	41	69	21	35	ENSG00000270168.2	AC004233.2		protein_coding	1	2988255	3002016	0	0	0	0	0	0	0	0	0	0	0	0	0	0	0	0	0	0	0	0	0	0	0	0	0	0	0	0	0	0	0
chr16	2997388	2997418	ENST00000573315.2	0	+	exon	30	43	69	22	35	ENSG00000270168.2	AC004233.2		protein_coding	1	2988255	3002016	0	0	0	0	0	0	0	0	0	0	0	0	0	0	0	0	0	0	0	0	0	0	0	0	0	0	0	0	0	0	0
chr16	2997802	2997835	ENST00000573315.2	0	+	exon	33	45	69	23	35	ENSG00000270168.2	AC004233.2		protein_coding	1	2988255	3002016	0	0	0	0	0	0	0	0	0	0	0	0	0	0	0	0	0	0	0	0	0	0	0	0	0	0	0	0	0	0	0
chr16	2998355	2998388	ENST00000573315.2	0	+	exon	33	47	69	24	35	ENSG00000270168.2	AC004233.2		protein_coding	1	2988255	3002016	0	0	0	0	0	0	0	0	0	0	0	0	0	0	0	0	0	0	0	0	0	0	0	0	0	0	0	0	0	0	0
chr16	2998493	2998523	ENST00000573315.2	0	+	exon	30	49	69	25	35	ENSG00000270168.2	AC004233.2		protein_coding	1	2988255	3002016	0	0	0	0	0	0	0	0	0	0	0	0	0	0	0	0	0	0	0	0	0	0	0	0	0	0	0	0	0	0	0
chr16	2998847	2998979	ENST00000573315.2	0	+	exon	132	51	69	26	35	ENSG00000270168.2	AC004233.2		protein_coding	1	2988255	3002016	0	0	0	0	0	0	0	0	0	0	0	0	0	0	0	0	0	0	0	0	0	0	0	0	0	0	0	0	0	0	0
chr16	2999255	2999300	ENST00000573315.2	0	+	exon	45	53	69	27	35	ENSG00000270168.2	AC004233.2		protein_coding	1	2988255	3002016	0	0	0	0	0	0	0	0	0	0	0	0	0	0	0	0	0	0	0	0	0	0	0	0	0	0	0	0	0	0	0
chr16	2999901	2999943	ENST00000573315.2	0	+	exon	42	55	69	28	35	ENSG00000270168.2	AC004233.2		protein_coding	1	2988255	3002016	0	0	0	0	0	0	0	0	0	0	0	0	0	0	0	0	0	0	0	0	0	0	0	0	0	0	0	0	0	0	0
chr16	3000085	3000118	ENST00000573315.2	0	+	exon	33	57	69	29	35	ENSG00000270168.2	AC004233.2		protein_coding	1	2988255	3002016	0	0	0	0	0	0	0	0	0	0	0	0	0	0	0	0	0	0	0	0	0	0	0	0	0	0	0	0	0	0	0
chr16	3000291	3000354	ENST00000573315.2	0	+	exon	63	59	69	30	35	ENSG00000270168.2	AC004233.2		protein_coding	1	2988255	3002016	0	0	0	0	0	0	0	0	0	0	0	0	0	0	0	0	0	1	0	0	0	0	0	0	0	0	0	0	0	0	0
chr16	3000436	3000466	ENST00000573315.2	0	+	exon	30	61	69	31	35	ENSG00000270168.2	AC004233.2		protein_coding	1	2988255	3002016	0	0	0	0	0	0	0	0	0	0	0	0	0	0	0	0	0	0	0	0	0	1	0	0	0	0	0	0	0	0	0
chr16	3000553	3000613	ENST00000573315.2	0	+	exon	60	63	69	32	35	ENSG00000270168.2	AC004233.2		protein_coding	1	2988255	3002016	0	0	0	0	0	0	0	0	0	0	0	0	0	0	0	0	0	0	0	0	0	0	0	0	0	0	0	0	0	0	0
chr16	3000713	3000827	ENST00000573315.2	0	+	exon	114	65	69	33	35	ENSG00000270168.2	AC004233.2		protein_coding	1	2988255	3002016	0	0	0	0	0	0	0	0	0	0	0	0	0	0	0	0	0	0	0	0	0	0	0	0	0	0	0	0	0	0	0
chr16	3001280	3001334	ENST00000573315.2	0	+	exon	54	67	69	34	35	ENSG00000270168.2	AC004233.2		protein_coding	1	2988255	3002016	0	0	0	0	0	0	0	0	0	0	0	0	0	0	0	0	0	0	0	0	0	0	0	0	1	0	0	0	0	0	0
chr16	3001560	3002016	ENST00000573315.2	0	+	exon	456	69	69	35	35	ENSG00000270168.2	AC004233.2		protein_coding	1	2988255	3002016	0	0	0	0	0	0	0	0	0	0	0	0	0	0	0	0	0	0	0	0	0	0	0	0	0	0	0	0	0	0	1
chr7	29122339	29122642	ENST00000644824.1	0	+	exon	303	1	33	1	17	ENSG00000285162.1	AC004593.3	1124	protein_coding	1	29122339	29514667	0	0	0	0	0	0	0	0	0	0	0	0	0	0	0	0	0	0	0	0	0	0	0	0	0	0	0	0	0	0	0
chr7	29126328	29126626	ENST00000644824.1	0	+	exon	298	3	33	2	17	ENSG00000285162.1	AC004593.3	1124	protein_coding	1	29122339	29514667	0	0	0	0	0	0	0	0	0	0	0	0	0	0	0	0	0	0	0	0	0	0	0	0	0	0	0	0	0	0	0
chr7	29128013	29128167	ENST00000644824.1	0	+	exon	154	5	33	3	17	ENSG00000285162.1	AC004593.3	1124	protein_coding	1	29122339	29514667	0	0	0	0	0	0	0	0	0	0	0	0	0	0	0	0	0	0	0	0	0	0	0	0	0	0	0	0	0	0	0
chr7	29145853	29146745	ENST00000644824.1	0	+	exon	892	7	33	4	17	ENSG00000285162.1	AC004593.3	1124	protein_coding	1	29122339	29514667	44	32	0	0	0	0	0	0	51	27	0	0	0	0	0	0	8	2	0	0	0	0	0	0	0	0	0	0	0	0	0
chr7	29146848	29146960	ENST00000644824.1	0	+	exon	112	9	33	5	17	ENSG00000285162.1	AC004593.3	1124	protein_coding	1	29122339	29514667	6	41	14	0	3	17	24	18	5	30	1	0	1	5	46	15	4	7	0	0	1	0	5	2	0	0	0	0	0	0	0
chr7	29354624	29354663	ENST00000644824.1	0	+	exon	39	11	33	6	17	ENSG00000285162.1	AC004593.3	1124	protein_coding	1	29122339	29514667	16	10	0	0	6	30	3	3	5	1	0	0	4	6	0	2	1	0	0	0	4	9	0	4	0	1	0	0	0	0	0
chr7	29367931	29367987	ENST00000644824.1	0	+	exon	56	13	33	7	17	ENSG00000285162.1	AC004593.3	1124	protein_coding	1	29122339	29514667	21	46	0	0	18	1	9	0	12	8	0	0	10	0	7	0	1	3	0	0	2	1	4	0	0	2	0	0	0	0	0
chr7	29393678	29393710	ENST00000644824.1	0	+	exon	32	15	33	8	17	ENSG00000285162.1	AC004593.3	1124	protein_coding	1	29122339	29514667	6	27	0	0	31	27	1	7	3	8	0	0	19	12	2	3	1	6	0	0	1	1	1	1	0	1	0	0	0	0	0
chr7	29398372	29398486	ENST00000644824.1	0	+	exon	114	17	33	9	17	ENSG00000285162.1	AC004593.3	1124	protein_coding	1	29122339	29514667	34	17	0	5	6	12	33	26	14	9	0	0	3	1	23	3	8	3	0	0	1	1	1	4	2	1	0	0	0	0	0
chr7	29400542	29400828	ENST00000644824.1	0	+	exon	286	19	33	10	17	ENSG00000285162.1	AC004593.3	1124	protein_coding	1	29122339	29514667	22	55	18	0	3	29	24	22	6	25	6	0	4	8	7	12	2	10	4	0	0	3	5	6	1	5	1	0	1	2	0
chr7	29480278	29480356	ENST00000644824.1	0	+	exon	78	21	33	11	17	ENSG00000285162.1	AC004593.3	1124	protein_coding	1	29122339	29514667	5	12	0	1	9	9	14	30	4	8	0	0	2	5	7	2	0	1	0	0	1	3	0	7	0	0	0	0	0	0	2
chr7	29495951	29496036	ENST00000644824.1	0	+	exon	85	23	33	12	17	ENSG00000285162.1	AC004593.3	1124	protein_coding	1	29122339	29514667	14	24	0	6	6	17	10	36	0	13	0	2	3	3	3	8	2	1	0	0	0	3	1	4	0	0	0	1	0	0	0
chr7	29499866	29500040	ENST00000644824.1	0	+	exon	174	25	33	13	17	ENSG00000285162.1	AC004593.3	1124	protein_coding	1	29122339	29514667	10	13	2	0	3	8	21	27	2	10	0	0	3	2	2	13	3	3	0	0	1	1	1	4	0	0	0	0	0	0	1
chr7	29504743	29504821	ENST00000644824.1	0	+	exon	78	27	33	14	17	ENSG00000285162.1	AC004593.3	1124	protein_coding	1	29122339	29514667	9	38	0	0	6	0	6	0	2	24	0	1	4	0	1	0	1	8	0	1	3	0	1	0	1	1	0	0	0	0	0
chr7	29507227	29507365	ENST00000644824.1	0	+	exon	138	29	33	15	17	ENSG00000285162.1	AC004593.3	1124	protein_coding	1	29122339	29514667	11	29	0	0	0	6	15	54	4	8	0	0	0	0	7	12	0	3	0	0	0	3	5	3	0	0	0	0	0	0	1
chr7	29509300	29509406	ENST00000644824.1	0	+	exon	106	31	33	16	17	ENSG00000285162.1	AC004593.3	1124	protein_coding	1	29122339	29514667	8	19	1	0	1	5	9	18	1	6	0	0	1	1	2	5	1	4	0	0	0	1	0	2	1	0	0	0	0	0	0
chr7	29512563	29514667	ENST00000644824.1	0	+	exon	2104	33	33	17	17	ENSG00000285162.1	AC004593.3	1124	protein_coding	1	29122339	29514667	0	0	0	0	0	0	9	55	0	0	0	0	0	0	2	13	0	0	0	0	0	0	1	6	0	0	0	0	0	0	1
chr17	58415325	58417595	ENST00000648873.1	0	-	exon	2270	1	25	1	13	ENSG00000285897.1	AC004687.2		protein_coding	1	58345205	58417595	0	1	0	0	0	0	0	0	93	384	0	0	0	0	0	0	3	11	0	0	0	0	0	0	27	92	0	0	0	0	0
chr17	58370910	58371033	ENST00000648873.1	0	-	exon	123	3	25	2	13	ENSG00000285897.1	AC004687.2		protein_coding	1	58345205	58417595	0	0	0	0	0	0	0	0	13	57	4	0	13	20	74	41	2	0	0	0	1	0	2	1	4	12	3	0	4	8	20
chr17	58363525	58363600	ENST00000648873.1	0	-	exon	75	5	25	3	13	ENSG00000285897.1	AC004687.2		protein_coding	1	58345205	58417595	0	0	0	0	0	0	0	0	52	15	0	0	8	42	20	28	1	1	1	0	0	0	2	1	13	9	0	0	2	21	7
chr17	58363274	58363406	ENST00000648873.1	0	-	exon	132	7	25	4	13	ENSG00000285897.1	AC004687.2		protein_coding	1	58345205	58417595	0	0	0	0	0	0	0	0	43	65	5	0	7	14	63	35	5	2	0	0	0	0	1	0	15	31	0	0	1	6	22
chr17	58362543	58362648	ENST00000648873.1	0	-	exon	105	9	25	5	13	ENSG00000285897.1	AC004687.2		protein_coding	1	58345205	58417595	0	0	0	0	0	0	0	0	17	30	6	0	11	18	34	46	0	2	1	0	0	0	4	1	4	27	2	0	1	3	13
chr17	58360782	58360944	ENST00000648873.1	0	-	exon	162	11	25	6	13	ENSG00000285897.1	AC004687.2		protein_coding	1	58345205	58417595	0	0	0	0	0	0	0	0	44	85	0	0	5	5	25	70	1	2	0	0	0	2	0	3	11	30	0	0	0	2	5
chr17	58360148	58360251	ENST00000648873.1	0	-	exon	103	13	25	7	13	ENSG00000285897.1	AC004687.2		protein_coding	1	58345205	58417595	0	0	0	0	0	0	0	0	43	16	2	0	7	13	38	44	1	3	0	0	0	0	0	1	16	9	0	0	1	6	11
chr17	58357467	58358823	ENST00000648873.1	0	-	exon	1356	15	25	8	13	ENSG00000285897.1	AC004687.2		protein_coding	1	58345205	58417595	0	0	0	0	0	0	0	0	0	67	0	0	0	0	60	51	0	7	0	0	0	0	1	0	0	14	0	0	0	0	21
chr17	58351401	58351508	ENST00000648873.1	0	-	exon	107	17	25	9	13	ENSG00000285897.1	AC004687.2		protein_coding	1	58345205	58417595	0	57	0	0	0	19	0	12	0	101	0	0	0	44	0	65	0	16	0	0	0	13	0	4	0	87	0	0	0	26	0
chr17	58347674	58347851	ENST00000648873.1	0	-	exon	177	19	25	10	13	ENSG00000285897.1	AC004687.2		protein_coding	1	58345205	58417595	0	53	0	0	0	13	0	20	0	128	0	0	0	28	0	49	0	33	0	0	0	9	0	14	0	78	0	0	0	30	0
chr17	58347528	58347584	ENST00000648873.1	0	-	exon	56	21	25	11	13	ENSG00000285897.1	AC004687.2		protein_coding	1	58345205	58417595	10	12	0	0	0	19	0	16	31	18	0	0	0	24	0	56	6	7	0	0	0	10	0	13	29	14	0	0	0	39	0
chr17	58347187	58347241	ENST00000648873.1	0	-	exon	54	23	25	12	13	ENSG00000285897.1	AC004687.2		protein_coding	1	58345205	58417595	37	18	2	0	22	9	9	9	31	41	3	0	42	32	12	22	7	12	0	0	10	7	12	7	25	41	10	0	34	31	22
chr17	58345205	58346313	ENST00000648873.1	0	-	exon	1108	25	25	13	13	ENSG00000285897.1	AC004687.2		protein_coding	1	58345205	58417595	0	0	0	0	0	0	62	24	0	0	0	0	0	0	76	49	0	0	0	0	0	0	19	9	0	0	0	0	0	0	59
chr7	30852272	30852279	ENST00000509504.2	0	+	exon	7	1	21	1	11	ENSG00000250424.4	AC004691.2		protein_coding	1	30852272	30923812	0	1	0	2	0	6	0	0	0	0	0	1	0	1	0	0	0	0	0	8	0	3	0	0	0	0	0	0	0	0	0
chr7	30853393	30853459	ENST00000509504.2	0	+	exon	66	3	21	2	11	ENSG00000250424.4	AC004691.2		protein_coding	1	30852272	30923812	0	1	0	0	1	1	1	1	0	0	0	0	1	0	0	0	0	3	0	0	4	3	2	0	0	0	0	0	0	0	0
chr7	30859256	30859324	ENST00000509504.2	0	+	exon	68	5	21	3	11	ENSG00000250424.4	AC004691.2		protein_coding	1	30852272	30923812	1	1	0	0	0	1	1	4	0	0	0	0	0	0	1	0	1	1	0	0	1	3	3	2	0	0	0	0	0	0	1
chr7	30872242	30872306	ENST00000509504.2	0	+	exon	64	7	21	4	11	ENSG00000250424.4	AC004691.2		protein_coding	1	30852272	30923812	0	1	0	0	1	0	0	0	0	0	0	0	0	0	0	0	2	4	0	0	0	5	1	4	0	0	0	0	0	0	0
chr7	30875494	30875656	ENST00000509504.2	0	+	exon	162	9	21	5	11	ENSG00000250424.4	AC004691.2		protein_coding	1	30852272	30923812	1	2	1	0	0	0	1	0	0	2	0	0	0	0	0	0	1	12	0	0	1	0	2	5	1	1	0	0	0	0	0
chr7	30882180	30882361	ENST00000509504.2	0	+	exon	181	11	21	6	11	ENSG00000250424.4	AC004691.2		protein_coding	1	30852272	30923812	0	2	0	0	0	0	1	2	0	0	0	0	0	0	0	1	3	1	0	0	0	0	2	10	1	1	0	0	0	0	1
chr7	30882920	30882993	ENST00000509504.2	0	+	exon	73	13	21	7	11	ENSG00000250424.4	AC004691.2		protein_coding	1	30852272	30923812	0	1	0	0	0	0	0	0	0	0	0	0	0	1	0	1	0	1	0	0	0	3	2	2	0	0	0	0	0	1	1
chr7	30911992	30912293	ENST00000509504.2	0	+	exon	301	15	21	8	11	ENSG00000250424.4	AC004691.2		protein_coding	1	30852272	30923812	0	0	0	0	0	0	0	0	0	0	0	0	0	0	0	0	0	0	0	0	0	0	0	0	0	0	0	0	0	0	0
chr7	30922065	30922230	ENST00000509504.2	0	+	exon	165	17	21	9	11	ENSG00000250424.4	AC004691.2		protein_coding	1	30852272	30923812	0	0	0	0	0	0	0	0	0	0	0	0	0	0	0	0	2	0	0	0	0	0	0	0	1	0	0	0	0	0	0
chr7	30922563	30922644	ENST00000509504.2	0	+	exon	81	19	21	10	11	ENSG00000250424.4	AC004691.2		protein_coding	1	30852272	30923812	0	0	0	0	0	0	0	0	0	0	0	0	0	0	0	0	0	0	0	0	0	0	2	0	0	0	0	0	1	0	0
chr7	30923449	30923812	ENST00000509504.2	0	+	exon	363	21	21	11	11	ENSG00000250424.4	AC004691.2		protein_coding	1	30852272	30923812	0	0	0	0	0	0	0	0	0	0	0	0	0	0	0	0	0	0	0	0	0	0	0	3	0	0	0	0	0	0	1
chr16	249546	249654	ENST00000600536.1	0	+	exon	108	1	25	1	13	ENSG00000269881.1	AC004754.1	83986	protein_coding	1	249546	269943	5	5	0	1	0	2	0	0	9	2	0	5	0	1	0	0	5	10	0	1	0	6	0	0	3	2	0	0	0	1	0
chr16	254380	254681	ENST00000600536.1	0	+	exon	301	3	25	2	13	ENSG00000269881.1	AC004754.1	83986	protein_coding	1	249546	269943	9	7	1	1	5	0	6	3	13	10	0	0	12	4	11	3	9	16	2	0	1	5	7	9	4	7	0	0	3	1	4
chr16	259482	259599	ENST00000600536.1	0	+	exon	117	5	25	3	13	ENSG00000269881.1	AC004754.1	83986	protein_coding	1	249546	269943	9	4	0	0	3	0	12	7	14	14	0	1	4	2	22	13	12	12	0	1	3	5	6	15	8	8	0	0	0	3	6
chr16	259968	260160	ENST00000600536.1	0	+	exon	192	7	25	4	13	ENSG00000269881.1	AC004754.1	83986	protein_coding	1	249546	269943	2	1	1	0	4	1	7	2	3	2	3	0	4	3	12	5	3	1	2	0	5	3	9	3	2	7	1	0	1	2	6
chr16	261383	261514	ENST00000600536.1	0	+	exon	131	9	25	5	13	ENSG00000269881.1	AC004754.1	83986	protein_coding	1	249546	269943	3	3	0	0	1	0	6	1	3	6	0	0	0	1	7	1	5	7	0	0	0	0	9	6	5	4	0	0	0	0	3
chr16	262092	262225	ENST00000600536.1	0	+	exon	133	11	25	6	13	ENSG00000269881.1	AC004754.1	83986	protein_coding	1	249546	269943	0	2	0	0	1	0	3	0	2	2	0	0	0	0	3	1	3	1	0	0	0	1	5	3	2	4	0	0	1	0	4
chr16	262423	262553	ENST00000600536.1	0	+	exon	130	13	25	7	13	ENSG00000269881.1	AC004754.1	83986	protein_coding	1	249546	269943	4	2	0	0	0	0	1	3	5	1	0	0	1	1	1	0	4	2	0	0	0	3	3	3	1	4	1	0	0	1	2
chr16	263261	263402	ENST00000600536.1	0	+	exon	141	15	25	8	13	ENSG00000269881.1	AC004754.1	83986	protein_coding	1	249546	269943	2	3	0	0	1	1	3	4	3	4	0	0	0	0	6	8	9	5	0	0	0	1	4	8	3	2	0	0	0	0	1
chr16	263699	263775	ENST00000600536.1	0	+	exon	76	17	25	9	13	ENSG00000269881.1	AC004754.1	83986	protein_coding	1	249546	269943	1	1	0	0	3	0	0	1	0	0	0	0	0	0	3	1	2	3	0	1	3	2	6	2	0	0	0	0	0	2	3
chr16	264015	264171	ENST00000600536.1	0	+	exon	156	19	25	10	13	ENSG00000269881.1	AC004754.1	83986	protein_coding	1	249546	269943	5	1	0	0	1	0	3	1	5	0	0	0	0	0	0	1	10	3	0	0	0	0	6	3	1	1	0	0	0	0	0
chr16	264613	264716	ENST00000600536.1	0	+	exon	103	21	25	11	13	ENSG00000269881.1	AC004754.1	83986	protein_coding	1	249546	269943	0	1	0	0	0	0	4	1	0	2	0	0	0	0	3	2	0	3	0	0	0	0	6	0	0	1	0	0	0	0	1
chr16	268775	269005	ENST00000600536.1	0	+	exon	230	23	25	12	13	ENSG00000269881.1	AC004754.1	83986	protein_coding	1	249546	269943	0	0	0	0	0	0	0	0	0	1	0	0	0	1	0	0	0	0	0	0	0	0	0	0	0	0	0	0	0	1	0
chr16	269519	269943	ENST00000600536.1	0	+	exon	424	25	25	13	13	ENSG00000269881.1	AC004754.1	83986	protein_coding	1	249546	269943	0	0	0	0	0	0	0	0	0	0	0	0	0	0	0	0	0	0	0	0	0	0	0	0	0	0	0	0	0	0	0
chr17	65640963	65641033	ENST00000577662.1	0	-	exon	70	1	13	1	7	ENSG00000266076.1	AC004805.1		protein_coding	1	65538101	65641033	6	5	0	0	0	7	0	0	0	0	0	0	0	0	0	0	1	1	0	0	0	0	0	0	0	0	0	0	0	0	0
chr17	65637123	65637188	ENST00000577662.1	0	-	exon	65	3	13	2	7	ENSG00000266076.1	AC004805.1		protein_coding	1	65538101	65641033	1	2	2	0	5	3	1	4	0	0	0	0	0	0	0	0	1	0	0	0	1	0	0	1	0	1	0	0	0	0	0
chr17	65635910	65635974	ENST00000577662.1	0	-	exon	64	5	13	3	7	ENSG00000266076.1	AC004805.1		protein_coding	1	65538101	65641033	0	14	3	0	0	3	3	5	0	0	0	0	0	0	0	0	0	1	2	0	0	0	0	0	0	0	0	0	0	0	0
chr17	65557805	65558736	ENST00000577662.1	0	-	exon	931	7	13	4	7	ENSG00000266076.1	AC004805.1		protein_coding	1	65538101	65641033	2	12	0	0	0	0	0	5	136	223	0	0	0	0	0	175	0	0	0	0	0	0	0	0	10	36	0	0	0	0	0
chr17	65549519	65549660	ENST00000577662.1	0	-	exon	141	9	13	5	7	ENSG00000266076.1	AC004805.1		protein_coding	1	65538101	65641033	4	6	0	0	1	2	1	7	88	128	3	0	20	15	113	118	0	0	0	0	0	0	0	0	5	20	3	0	1	2	6
chr17	65541454	65541557	ENST00000577662.1	0	-	exon	103	11	13	6	7	ENSG00000266076.1	AC004805.1		protein_coding	1	65538101	65641033	0	15	0	0	0	2	5	9	47	133	6	0	30	58	75	139	0	0	0	0	0	0	0	1	2	16	1	0	1	9	4
chr17	65538101	65538343	ENST00000577662.1	0	-	exon	242	13	13	7	7	ENSG00000266076.1	AC004805.1		protein_coding	1	65538101	65641033	0	0	0	0	0	0	0	12	0	0	1	0	0	6	80	192	0	0	0	0	0	0	0	0	0	0	0	0	0	0	4
chr22	30409261	30409282	ENST00000439838.5	0	+	exon	21	1	17	1	9	ENSG00000249590.7	AC004832.3		protein_coding	1	30409261	30428987	3	0	0	3	0	0	0	0	0	0	0	3	0	1	0	0	1	0	0	10	0	3	0	0	0	0	0	0	0	0	0
chr22	30409425	30409486	ENST00000439838.5	0	+	exon	61	3	17	2	9	ENSG00000249590.7	AC004832.3		protein_coding	1	30409261	30428987	4	1	0	0	5	1	1	1	1	1	0	0	0	0	3	2	7	4	0	1	7	7	3	6	0	0	0	0	0	0	0
chr22	30410595	30410679	ENST00000439838.5	0	+	exon	84	5	17	3	9	ENSG00000249590.7	AC004832.3		protein_coding	1	30409261	30428987	3	2	0	0	3	1	5	2	1	1	0	0	1	0	0	0	4	5	0	0	3	7	9	2	0	1	0	0	0	0	0
chr22	30415758	30415865	ENST00000439838.5	0	+	exon	107	7	17	4	9	ENSG00000249590.7	AC004832.3		protein_coding	1	30409261	30428987	3	2	0	0	1	2	4	7	1	2	0	0	0	0	2	3	9	9	0	0	3	2	4	11	0	0	0	0	0	0	0
chr22	30415947	30416087	ENST00000439838.5	0	+	exon	140	9	17	5	9	ENSG00000249590.7	AC004832.3		protein_coding	1	30409261	30428987	3	10	0	0	0	0	3	11	2	3	0	0	1	0	0	4	8	12	0	2	1	3	11	16	0	0	0	0	0	0	0
chr22	30416233	30416403	ENST00000439838.5	0	+	exon	170	11	17	6	9	ENSG00000249590.7	AC004832.3		protein_coding	1	30409261	30428987	0	4	2	0	0	1	1	13	0	3	1	0	0	0	2	3	0	19	3	0	0	1	6	14	0	0	0	0	0	0	0
chr22	30426716	30426844	ENST00000439838.5	0	+	exon	128	13	17	7	9	ENSG00000249590.7	AC004832.3		protein_coding	1	30409261	30428987	5	30	0	0	0	4	0	19	0	4	0	0	0	3	0	7	1	5	0	0	0	0	0	4	8	11	0	0	0	1	0
chr22	30427170	30427403	ENST00000439838.5	0	+	exon	233	15	17	8	9	ENSG00000249590.7	AC004832.3		protein_coding	1	30409261	30428987	9	20	0	2	4	3	3	16	4	6	0	2	0	3	0	5	1	10	0	0	0	2	1	6	9	10	0	0	9	0	8
chr22	30428461	30428987	ENST00000439838.5	0	+	exon	526	17	17	9	9	ENSG00000249590.7	AC004832.3		protein_coding	1	30409261	30428987	0	0	0	0	0	0	18	22	0	0	0	0	0	0	6	6	0	0	0	0	0	0	1	12	0	0	0	0	0	0	19
chr7	99325878	99326004	ENST00000638617.1	0	+	exon	126	1	33	1	17	ENSG00000284292.1	AC004922.1		protein_coding	1	99325878	99394653	41	12	0	0	0	0	0	0	44	10	0	0	0	0	0	0	27	13	0	0	0	0	0	0	55	42	0	0	0	0	0
chr7	99333324	99333417	ENST00000638617.1	0	+	exon	93	3	33	2	17	ENSG00000284292.1	AC004922.1		protein_coding	1	99325878	99394653	21	27	0	0	9	0	31	28	43	30	0	0	14	0	29	29	18	29	1	0	8	11	18	26	36	38	0	2	11	14	41
chr7	99338180	99338285	ENST00000638617.1	0	+	exon	105	5	33	3	17	ENSG00000284292.1	AC004922.1		protein_coding	1	99325878	99394653	37	58	0	1	12	8	16	29	54	77	1	1	8	9	46	63	34	66	0	1	9	7	14	46	45	95	3	0	14	10	30
chr7	99344292	99344515	ENST00000638617.1	0	+	exon	223	7	33	4	17	ENSG00000284292.1	AC004922.1		protein_coding	1	99325878	99394653	21	26	1	2	19	4	29	49	71	24	2	1	24	2	37	51	23	28	0	2	13	6	31	68	36	55	1	1	22	6	36
chr7	99348851	99348959	ENST00000638617.1	0	+	exon	108	9	33	5	17	ENSG00000284292.1	AC004922.1		protein_coding	1	99325878	99394653	19	8	0	0	5	5	36	27	42	8	0	0	21	17	72	14	10	5	0	0	7	7	31	19	26	16	0	1	5	22	53
chr7	99353908	99354121	ENST00000638617.1	0	+	exon	213	11	33	6	17	ENSG00000284292.1	AC004922.1		protein_coding	1	99325878	99394653	7	4	1	0	1	7	22	2	21	11	4	0	5	6	54	3	5	5	1	0	1	12	15	8	12	7	5	0	2	16	25
chr7	99358339	99358415	ENST00000638617.1	0	+	exon	76	13	33	7	17	ENSG00000284292.1	AC004922.1		protein_coding	1	99325878	99394653	14	4	0	3	4	4	4	5	42	2	0	8	18	3	8	12	18	8	0	1	3	7	3	6	29	8	0	2	6	11	8
chr7	99359544	99359738	ENST00000638617.1	0	+	exon	194	15	33	8	17	ENSG00000284292.1	AC004922.1		protein_coding	1	99325878	99394653	0	29	2	0	0	1	17	4	0	23	5	0	0	1	57	4	0	22	2	0	0	9	18	10	0	28	2	0	0	5	34
chr7	99385701	99385778	ENST00000638617.1	0	+	exon	77	17	33	9	17	ENSG00000284292.1	AC004922.1		protein_coding	1	99325878	99394653	5	0	0	0	0	2	0	1	12	0	0	2	0	4	0	8	10	4	0	1	0	0	0	2	60	5	0	1	0	9	0
chr7	99386684	99386789	ENST00000638617.1	0	+	exon	105	19	33	10	17	ENSG00000284292.1	AC004922.1		protein_coding	1	99325878	99394653	5	4	0	0	6	2	4	2	16	15	0	0	10	7	23	18	16	5	0	0	6	2	11	7	70	29	1	0	58	11	94
chr7	99388038	99388261	ENST00000638617.1	0	+	exon	223	21	33	11	17	ENSG00000284292.1	AC004922.1		protein_coding	1	99325878	99394653	6	0	0	1	7	0	5	0	28	3	0	0	12	2	14	4	19	2	0	2	14	2	9	6	145	3	0	0	69	6	67
chr7	99389904	99390012	ENST00000638617.1	0	+	exon	108	23	33	12	17	ENSG00000284292.1	AC004922.1		protein_coding	1	99325878	99394653	3	1	0	0	4	2	10	2	15	14	0	0	15	4	25	3	12	9	0	0	18	2	12	4	78	23	0	0	82	5	129
chr7	99390892	99391099	ENST00000638617.1	0	+	exon	207	25	33	13	17	ENSG00000284292.1	AC004922.1		protein_coding	1	99325878	99394653	5	2	1	0	4	0	2	1	9	12	0	0	5	4	25	5	18	8	2	0	6	2	22	2	80	24	4	1	65	7	92
chr7	99391177	99391253	ENST00000638617.1	0	+	exon	76	27	33	14	17	ENSG00000284292.1	AC004922.1		protein_coding	1	99325878	99394653	3	2	0	0	3	0	6	2	17	4	0	2	8	3	5	11	13	3	1	1	8	2	12	6	58	22	0	1	72	6	70
chr7	99392670	99392876	ENST00000638617.1	0	+	exon	206	29	33	15	17	ENSG00000284292.1	AC004922.1		protein_coding	1	99325878	99394653	0	0	0	0	0	0	3	2	2	9	0	0	0	4	19	18	0	1	0	0	2	1	11	12	1	19	0	0	0	7	112
chr7	99394032	99394119	ENST00000638617.1	0	+	exon	87	31	33	16	17	ENSG00000284292.1	AC004922.1		protein_coding	1	99325878	99394653	2	0	0	4	0	0	0	0	13	1	0	20	1	1	0	2	9	2	0	11	2	2	0	5	65	9	0	64	1	8	0
chr7	99394450	99394653	ENST00000638617.1	0	+	exon	203	33	33	17	17	ENSG00000284292.1	AC004922.1		protein_coding	1	99325878	99394653	0	0	2	0	0	2	6	4	0	0	13	0	0	3	34	9	0	0	10	0	0	1	22	6	0	0	77	0	0	14	137
chr22	30299443	30299482	ENST00000447976.1	0	-	exon	39	1	25	1	13	ENSG00000248751.6	AC004997.1		protein_coding	1	30285246	30299482	1	0	0	0	0	2	0	0	0	2	0	0	0	5	0	0	0	4	0	0	0	2	0	0	3	4	0	0	0	13	0
chr22	30295736	30295843	ENST00000447976.1	0	-	exon	107	3	25	2	13	ENSG00000248751.6	AC004997.1		protein_coding	1	30285246	30299482	2	1	0	0	1	0	4	1	4	5	0	0	0	0	2	3	2	9	0	0	0	1	5	16	6	9	0	0	3	3	18
chr22	30294940	30295055	ENST00000447976.1	0	-	exon	115	5	25	3	13	ENSG00000248751.6	AC004997.1		protein_coding	1	30285246	30299482	0	1	0	0	1	0	2	1	4	2	0	0	1	0	3	2	5	4	0	0	0	3	3	4	10	5	0	0	1	6	9
chr22	30294795	30294861	ENST00000447976.1	0	-	exon	66	7	25	4	13	ENSG00000248751.6	AC004997.1		protein_coding	1	30285246	30299482	0	2	0	0	1	0	0	0	0	1	0	0	2	0	3	0	0	2	0	0	5	4	1	3	7	2	2	0	4	1	6
chr22	30293920	30294110	ENST00000447976.1	0	-	exon	190	9	25	5	13	ENSG00000248751.6	AC004997.1		protein_coding	1	30285246	30299482	0	1	0	0	0	0	1	1	1	4	0	0	1	0	2	2	4	5	0	0	2	0	3	4	11	9	1	0	4	2	10
chr22	30293650	30293805	ENST00000447976.1	0	-	exon	155	11	25	6	13	ENSG00000248751.6	AC004997.1		protein_coding	1	30285246	30299482	0	2	0	0	0	2	0	0	0	5	1	0	0	0	1	0	0	6	0	0	0	2	7	4	0	14	3	0	0	1	12
chr22	30287372	30287560	ENST00000447976.1	0	-	exon	188	13	25	7	13	ENSG00000248751.6	AC004997.1		protein_coding	1	30285246	30299482	2	0	0	0	0	0	0	1	2	0	0	0	0	0	0	1	2	5	0	0	0	2	0	7	1	0	0	0	0	1	0
chr22	30287154	30287287	ENST00000447976.1	0	-	exon	133	15	25	8	13	ENSG00000248751.6	AC004997.1		protein_coding	1	30285246	30299482	0	0	0	0	0	0	3	0	2	0	1	0	0	0	1	0	2	4	0	0	1	2	2	2	4	2	0	0	0	0	1
chr22	30286824	30286948	ENST00000447976.1	0	-	exon	124	17	25	9	13	ENSG00000248751.6	AC004997.1		protein_coding	1	30285246	30299482	0	0	0	0	0	0	0	0	1	0	0	0	0	0	2	1	1	1	0	0	0	0	3	3	0	0	1	0	1	0	3
chr22	30286262	30286376	ENST00000447976.1	0	-	exon	114	19	25	10	13	ENSG00000248751.6	AC004997.1		protein_coding	1	30285246	30299482	0	0	0	0	0	0	0	0	1	0	0	0	0	1	1	1	0	7	0	0	1	2	0	5	0	1	0	0	1	0	0
chr22	30286015	30286098	ENST00000447976.1	0	-	exon	83	21	25	11	13	ENSG00000248751.6	AC004997.1		protein_coding	1	30285246	30299482	0	0	0	0	0	0	0	0	1	2	0	0	1	0	0	1	2	4	0	0	0	1	1	1	0	0	0	0	0	0	1
chr22	30285831	30285926	ENST00000447976.1	0	-	exon	95	23	25	12	13	ENSG00000248751.6	AC004997.1		protein_coding	1	30285246	30299482	0	0	0	0	0	0	0	0	2	1	0	0	1	0	1	1	0	0	0	0	2	1	0	4	0	0	0	0	0	1	0
chr22	30285246	30285688	ENST00000447976.1	0	-	exon	442	25	25	13	13	ENSG00000248751.6	AC004997.1		protein_coding	1	30285246	30299482	0	0	0	0	0	0	0	0	0	0	0	0	0	0	3	1	0	0	0	0	0	0	3	3	0	0	0	0	0	0	0
chr7	99558694	99558787	ENST00000455905.1	0	+	exon	93	1	11	1	6	ENSG00000272647.3	AC005020.2		protein_coding	1	99558694	99607810	4	16	0	14	0	11	0	0	0	2	0	14	0	12	0	0	0	0	0	0	0	0	0	0	19	26	0	34	0	56	0
chr7	99560532	99560695	ENST00000455905.1	0	+	exon	163	3	11	2	6	ENSG00000272647.3	AC005020.2		protein_coding	1	99558694	99607810	0	36	10	0	0	9	6	45	0	28	10	0	0	2	3	16	0	0	0	0	0	0	0	0	0	102	12	0	0	23	29
chr7	99600207	99600285	ENST00000455905.1	0	+	exon	78	5	11	3	6	ENSG00000272647.3	AC005020.2		protein_coding	1	99558694	99607810	0	0	0	0	0	0	0	1	0	0	0	0	0	0	0	0	0	0	0	0	0	0	0	0	0	1	0	0	0	0	0
chr7	99604385	99604596	ENST00000455905.1	0	+	exon	211	7	11	4	6	ENSG00000272647.3	AC005020.2		protein_coding	1	99558694	99607810	0	0	0	0	0	0	0	1	0	0	0	0	0	0	0	0	0	0	0	0	0	0	0	0	2	1	0	0	0	1	0
chr7	99606747	99606894	ENST00000455905.1	0	+	exon	147	9	11	5	6	ENSG00000272647.3	AC005020.2		protein_coding	1	99558694	99607810	0	0	0	0	0	0	0	2	0	0	0	0	0	0	0	0	0	0	0	0	0	0	0	0	1	0	0	0	0	0	2
chr7	99607672	99607810	ENST00000455905.1	0	+	exon	138	11	11	6	6	ENSG00000272647.3	AC005020.2		protein_coding	1	99558694	99607810	0	0	0	0	0	0	0	0	0	0	0	0	0	0	0	0	0	0	0	0	0	0	0	0	0	0	0	0	0	0	1
chr2	74421542	74421662	ENST00000517883.2	0	-	exon	120	1	9	1	5	ENSG00000159239.13	AC005041.1		protein_coding	1	74393835	74421662	0	2	0	0	0	0	0	0	0	1	0	0	0	0	0	0	0	13	0	0	0	0	0	0	0	20	0	0	0	0	0
chr2	74414390	74416241	ENST00000517883.2	0	-	exon	1851	3	9	2	5	ENSG00000159239.13	AC005041.1		protein_coding	1	74393835	74421662	0	1	0	0	0	0	0	0	0	0	0	0	0	0	0	0	0	0	0	0	0	0	0	2	0	0	0	0	0	0	0
chr2	74412647	74412736	ENST00000517883.2	0	-	exon	89	5	9	3	5	ENSG00000159239.13	AC005041.1		protein_coding	1	74393835	74421662	0	0	0	0	0	0	0	0	0	0	0	0	0	0	0	0	0	2	0	0	0	0	0	0	0	0	0	0	0	0	0
chr2	74408106	74408213	ENST00000517883.2	0	-	exon	107	7	9	4	5	ENSG00000159239.13	AC005041.1		protein_coding	1	74393835	74421662	0	0	0	0	0	0	0	0	0	0	0	0	0	0	0	3	0	0	0	0	0	0	0	0	0	0	0	0	0	0	0
chr2	74393835	74398701	ENST00000517883.2	0	-	exon	4866	9	9	5	5	ENSG00000159239.13	AC005041.1		protein_coding	1	74393835	74421662	0	0	0	0	0	0	0	0	0	0	0	0	0	0	0	0	0	0	0	0	0	0	0	0	0	0	0	0	0	0	0
chr7	30550635	30550761	ENST00000598361.4	0	-	exon	126	1	9	1	5	ENSG00000281039.1	AC005154.5		protein_coding	1	30497076	30550761	1	2	0	0	0	1	0	0	0	6	0	0	0	1	0	0	11	18	0	0	0	7	0	0	38	16	0	0	0	16	0
chr7	30524366	30524486	ENST00000598361.4	0	-	exon	120	3	9	2	5	ENSG00000281039.1	AC005154.5		protein_coding	1	30497076	30550761	0	7	0	0	0	1	1	1	1	4	0	0	0	1	2	0	0	25	3	0	1	10	9	8	0	23	2	0	0	6	36
chr7	30500535	30500681	ENST00000598361.4	0	-	exon	146	5	9	3	5	ENSG00000281039.1	AC005154.5		protein_coding	1	30497076	30550761	30	43	0	0	0	10	0	49	56	95	0	0	1	5	0	83	24	102	0	0	1	5	0	135	41	47	0	0	0	3	0
chr7	30498802	30498938	ENST00000598361.4	0	-	exon	136	7	9	4	5	ENSG00000281039.1	AC005154.5		protein_coding	1	30497076	30550761	32	27	1	0	7	9	27	28	98	50	1	0	9	7	64	34	34	64	1	0	8	15	25	71	35	27	0	0	15	6	34
chr7	30497076	30497235	ENST00000598361.4	0	-	exon	159	9	9	5	5	ENSG00000281039.1	AC005154.5		protein_coding	1	30497076	30550761	0	0	3	0	0	6	44	54	0	0	8	0	0	6	110	89	0	0	7	0	0	8	46	86	0	0	6	0	0	4	54
chr19	2269524	2269744	ENST00000621615.1	0	+	exon	220	1	15	1	8	ENSG00000273734.1	AC005258.1		protein_coding	1	2269524	2341172	0	15	0	0	0	0	0	0	0	17	0	0	0	0	0	0	0	11	0	0	0	0	0	0	0	84	0	0	0	0	0
chr19	2334601	2334721	ENST00000621615.1	0	+	exon	120	3	15	2	8	ENSG00000273734.1	AC005258.1		protein_coding	1	2269524	2341172	4	5	0	0	0	2	0	0	14	9	0	0	0	0	0	2	6	5	0	0	0	1	0	0	6	4	0	0	0	1	0
chr19	2337442	2337625	ENST00000621615.1	0	+	exon	183	5	15	3	8	ENSG00000273734.1	AC005258.1		protein_coding	1	2269524	2341172	4	3	1	0	0	0	6	2	8	16	4	0	2	6	10	5	2	3	0	0	1	1	6	3	16	12	2	0	3	4	3
chr19	2338751	2338841	ENST00000621615.1	0	+	exon	90	7	15	4	8	ENSG00000273734.1	AC005258.1		protein_coding	1	2269524	2341172	7	0	0	4	0	0	4	7	10	1	0	3	6	1	4	8	3	3	0	1	0	0	3	6	11	4	0	8	6	0	13
chr19	2339068	2339208	ENST00000621615.1	0	+	exon	140	9	15	5	8	ENSG00000273734.1	AC005258.1		protein_coding	1	2269524	2341172	7	3	0	0	1	0	10	2	3	12	0	0	0	1	18	5	2	3	0	0	0	1	4	1	11	16	1	0	3	6	22
chr19	2339823	2339966	ENST00000621615.1	0	+	exon	143	11	15	6	8	ENSG00000273734.1	AC005258.1		protein_coding	1	2269524	2341172	5	6	0	2	0	0	8	5	8	6	1	1	2	0	0	8	1	3	0	0	0	0	2	4	20	5	0	1	5	0	9
chr19	2340075	2340172	ENST00000621615.1	0	+	exon	97	13	15	7	8	ENSG00000273734.1	AC005258.1		protein_coding	1	2269524	2341172	10	2	0	2	3	0	3	1	5	4	0	2	3	1	7	2	1	2	0	2	0	2	1	1	9	1	0	0	12	0	13
chr19	2340897	2341172	ENST00000621615.1	0	+	exon	275	15	15	8	8	ENSG00000273734.1	AC005258.1		protein_coding	1	2269524	2341172	0	0	2	0	0	2	15	2	0	0	3	0	0	1	10	5	0	0	0	0	0	0	3	0	0	0	0	0	0	0	21
chr17	15651090	15651653	ENST00000455584.2	0	-	exon	563	1	33	1	17	ENSG00000251537.4	AC005324.3		protein_coding	1	15571490	15651653	10	6	0	0	0	0	0	0	4	10	0	0	0	0	0	0	21	34	0	0	0	0	0	0	3	8	0	0	0	0	0
chr17	15642720	15642816	ENST00000455584.2	0	-	exon	96	3	33	2	17	ENSG00000251537.4	AC005324.3		protein_coding	1	15571490	15651653	8	8	0	0	4	2	6	27	4	6	0	0	2	0	2	3	12	19	6	0	1	5	14	33	6	0	1	0	1	1	1
chr17	15636035	15636269	ENST00000455584.2	0	-	exon	234	5	33	3	17	ENSG00000251537.4	AC005324.3		protein_coding	1	15571490	15651653	17	11	2	0	6	7	10	18	7	8	0	0	1	2	4	2	15	26	0	0	4	22	9	59	5	2	1	0	1	1	5
chr17	15632508	15632674	ENST00000455584.2	0	-	exon	166	7	33	4	17	ENSG00000251537.4	AC005324.3		protein_coding	1	15571490	15651653	19	6	0	0	5	4	18	26	12	2	0	0	1	1	7	10	33	40	0	0	5	18	14	73	8	1	0	0	3	0	3
chr17	15631618	15631714	ENST00000455584.2	0	-	exon	96	9	33	5	17	ENSG00000251537.4	AC005324.3		protein_coding	1	15571490	15651653	15	7	0	0	14	2	14	3	11	1	0	0	1	0	12	1	34	26	2	0	34	14	14	18	5	2	0	0	5	3	6
chr17	15629026	15629198	ENST00000455584.2	0	-	exon	172	11	33	6	17	ENSG00000251537.4	AC005324.3		protein_coding	1	15571490	15651653	0	36	4	0	0	3	27	15	0	8	2	0	0	0	12	4	0	68	9	0	0	5	75	35	0	11	0	0	0	0	12
chr17	15623480	15623632	ENST00000455584.2	0	-	exon	152	13	33	7	17	ENSG00000251537.4	AC005324.3		protein_coding	1	15571490	15651653	0	32	0	0	0	4	0	11	1	5	0	0	0	0	0	1	0	111	0	0	0	39	0	51	0	2	0	0	0	0	0
chr17	15615644	15615809	ENST00000455584.2	0	-	exon	165	15	33	8	17	ENSG00000251537.4	AC005324.3		protein_coding	1	15571490	15651653	0	3	0	0	0	1	0	0	0	0	0	0	0	1	1	0	8	13	0	0	0	3	0	14	0	0	0	0	0	0	0
chr17	15613832	15614033	ENST00000455584.2	0	-	exon	201	17	33	9	17	ENSG00000251537.4	AC005324.3		protein_coding	1	15571490	15651653	0	0	0	0	0	1	1	0	0	0	0	0	0	0	0	0	0	5	3	0	0	20	5	5	0	1	0	0	0	0	0
chr17	15613614	15613742	ENST00000455584.2	0	-	exon	128	19	33	10	17	ENSG00000251537.4	AC005324.3		protein_coding	1	15571490	15651653	1	1	0	0	0	1	0	3	1	0	0	0	0	0	0	0	5	10	0	0	0	4	0	27	0	0	0	0	0	0	0
chr17	15612700	15612823	ENST00000455584.2	0	-	exon	123	21	33	11	17	ENSG00000251537.4	AC005324.3		protein_coding	1	15571490	15651653	0	3	0	0	0	0	1	0	0	2	0	0	1	1	0	0	4	14	1	0	1	6	2	20	0	1	0	0	0	0	0
chr17	15607573	15607683	ENST00000455584.2	0	-	exon	110	23	33	12	17	ENSG00000251537.4	AC005324.3		protein_coding	1	15571490	15651653	1	1	0	0	0	0	0	0	1	0	0	0	0	0	1	0	2	13	0	0	3	4	2	12	0	0	0	0	0	0	0
chr17	15605222	15605423	ENST00000455584.2	0	-	exon	201	25	33	13	17	ENSG00000251537.4	AC005324.3		protein_coding	1	15571490	15651653	0	1	0	0	0	0	1	1	0	1	0	0	0	0	1	0	2	25	2	0	1	2	2	23	0	0	0	0	0	0	0
chr17	15598531	15598653	ENST00000455584.2	0	-	exon	122	27	33	14	17	ENSG00000251537.4	AC005324.3		protein_coding	1	15571490	15651653	0	0	0	0	0	0	0	1	2	0	0	0	0	0	0	0	3	9	0	0	0	4	3	8	0	0	0	0	0	0	0
chr17	15596513	15596662	ENST00000455584.2	0	-	exon	149	29	33	15	17	ENSG00000251537.4	AC005324.3		protein_coding	1	15571490	15651653	1	1	0	0	0	0	0	1	0	0	0	0	0	0	2	0	2	7	0	0	0	0	3	18	0	0	0	0	0	0	0
chr17	15594747	15594890	ENST00000455584.2	0	-	exon	143	31	33	16	17	ENSG00000251537.4	AC005324.3		protein_coding	1	15571490	15651653	0	1	0	0	0	0	1	0	0	0	0	0	0	0	0	0	0	7	0	0	0	2	2	3	0	0	0	0	0	0	0
chr17	15571490	15574183	ENST00000455584.2	0	-	exon	2693	33	33	17	17	ENSG00000251537.4	AC005324.3		protein_coding	1	15571490	15651653	0	0	0	0	0	0	0	0	0	0	0	0	0	0	0	0	0	0	0	0	0	0	0	1	0	0	0	0	0	0	0
chr17	15699740	15699777	ENST00000413242.6	0	+	exon	37	1	33	1	17	ENSG00000255104.8	AC005324.4		protein_coding	1	15699740	15744778	0	55	0	1	0	6	0	0	17	20	0	1	0	0	0	0	0	27	0	1	0	0	0	0	11	88	0	1	0	9	0
chr17	15700047	15700366	ENST00000413242.6	0	+	exon	319	3	33	2	17	ENSG00000255104.8	AC005324.4		protein_coding	1	15699740	15744778	62	32	0	2	1	0	0	82	23	14	3	0	8	1	6	19	11	15	0	1	1	0	0	41	24	35	1	3	5	1	6
chr17	15701151	15701240	ENST00000413242.6	0	+	exon	89	5	33	3	17	ENSG00000255104.8	AC005324.4		protein_coding	1	15699740	15744778	26	42	2	0	19	9	48	23	19	19	0	1	12	18	16	11	6	22	0	0	4	9	10	5	15	60	1	1	11	20	21
chr17	15706386	15706501	ENST00000413242.6	0	+	exon	115	7	33	4	17	ENSG00000255104.8	AC005324.4		protein_coding	1	15699740	15744778	61	36	0	2	7	18	39	73	25	23	0	0	4	5	28	32	11	20	0	1	4	6	5	41	20	26	0	2	5	4	23
chr17	15708154	15708247	ENST00000413242.6	0	+	exon	93	9	33	5	17	ENSG00000255104.8	AC005324.4		protein_coding	1	15699740	15744778	8	31	0	0	8	31	40	31	2	20	0	0	2	12	23	10	1	17	0	0	0	9	13	11	3	33	1	0	1	12	15
chr17	15716058	15717313	ENST00000413242.6	0	+	exon	1255	11	33	6	17	ENSG00000255104.8	AC005324.4		protein_coding	1	15699740	15744778	0	65	0	0	0	0	16	72	0	18	0	0	0	0	4	35	0	22	0	0	0	0	1	34	1	34	0	0	0	0	4
chr17	15734929	15735070	ENST00000413242.6	0	+	exon	141	13	33	7	17	ENSG00000255104.8	AC005324.4		protein_coding	1	15699740	15744778	0	0	0	0	0	0	0	1	0	0	0	0	0	0	0	0	0	0	0	0	0	2	0	0	0	0	0	0	0	0	0
chr17	15735596	15735679	ENST00000413242.6	0	+	exon	83	15	33	8	17	ENSG00000255104.8	AC005324.4		protein_coding	1	15699740	15744778	0	0	0	0	0	0	0	0	0	0	0	0	0	0	0	0	0	0	0	0	0	0	0	0	1	0	0	0	0	0	0
chr17	15737483	15738387	ENST00000413242.6	0	+	exon	904	17	33	9	17	ENSG00000255104.8	AC005324.4		protein_coding	1	15699740	15744778	0	0	0	0	0	0	0	0	0	0	0	0	0	0	0	0	0	0	0	0	0	0	0	0	0	0	0	0	0	0	1
chr17	15738720	15738830	ENST00000413242.6	0	+	exon	110	19	33	10	17	ENSG00000255104.8	AC005324.4		protein_coding	1	15699740	15744778	0	0	0	0	0	0	0	0	0	0	0	0	0	0	0	0	0	0	0	0	0	0	0	0	0	0	0	0	0	0	0
chr17	15740099	15740148	ENST00000413242.6	0	+	exon	49	21	33	11	17	ENSG00000255104.8	AC005324.4		protein_coding	1	15699740	15744778	0	0	0	0	0	0	0	0	0	0	0	0	0	0	0	0	0	0	0	0	0	0	0	0	0	0	0	0	0	0	0
chr17	15741121	15741241	ENST00000413242.6	0	+	exon	120	23	33	12	17	ENSG00000255104.8	AC005324.4		protein_coding	1	15699740	15744778	0	0	0	0	0	0	0	0	0	0	0	0	0	0	0	0	0	0	0	0	0	0	0	0	0	0	0	0	0	0	0
chr17	15741941	15742036	ENST00000413242.6	0	+	exon	95	25	33	13	17	ENSG00000255104.8	AC005324.4		protein_coding	1	15699740	15744778	0	0	0	0	0	0	0	0	0	0	0	0	0	0	0	0	0	0	0	0	0	0	0	0	0	0	0	0	0	0	0
chr17	15742413	15742479	ENST00000413242.6	0	+	exon	66	27	33	14	17	ENSG00000255104.8	AC005324.4		protein_coding	1	15699740	15744778	0	0	0	0	0	0	0	0	0	0	0	0	0	0	0	0	0	0	0	0	0	0	0	0	0	0	0	0	0	0	0
chr17	15742908	15743008	ENST00000413242.6	0	+	exon	100	29	33	15	17	ENSG00000255104.8	AC005324.4		protein_coding	1	15699740	15744778	0	0	0	0	0	0	0	0	0	0	0	0	0	0	0	0	0	0	0	0	0	0	0	0	0	0	0	0	0	0	0
chr17	15743366	15743516	ENST00000413242.6	0	+	exon	150	31	33	16	17	ENSG00000255104.8	AC005324.4		protein_coding	1	15699740	15744778	0	0	0	0	0	0	0	0	0	0	0	0	0	0	0	0	0	0	0	0	0	0	0	0	0	0	0	0	0	0	0
chr17	15744242	15744778	ENST00000413242.6	0	+	exon	536	33	33	17	17	ENSG00000255104.8	AC005324.4		protein_coding	1	15699740	15744778	0	0	0	0	0	0	0	0	0	0	0	0	0	0	0	0	0	0	0	0	0	0	0	0	0	0	0	0	0	0	0
chr14	73851970	73852116	ENST00000556551.2	0	+	exon	146	1	43	1	22	ENSG00000258653.3	AC005520.1		protein_coding	1	73851970	73932278	0	24	0	0	0	10	0	0	0	58	0	0	0	9	0	0	0	24	0	0	0	4	0	0	0	25	0	0	0	1	0
chr14	73858815	73858899	ENST00000556551.2	0	+	exon	84	3	43	2	22	ENSG00000258653.3	AC005520.1		protein_coding	1	73851970	73932278	13	19	0	2	0	8	0	14	36	23	0	5	0	9	0	21	8	5	0	2	0	8	0	15	11	0	0	0	0	3	0
chr14	73860538	73860657	ENST00000556551.2	0	+	exon	119	5	43	3	22	ENSG00000258653.3	AC005520.1		protein_coding	1	73851970	73932278	34	9	0	0	2	2	18	5	44	30	0	0	18	8	39	17	15	10	0	2	3	2	10	5	11	1	0	0	2	0	13
chr14	73874022	73874214	ENST00000556551.2	0	+	exon	192	7	43	4	22	ENSG00000258653.3	AC005520.1		protein_coding	1	73851970	73932278	12	14	1	0	4	1	28	5	37	24	1	0	5	1	52	8	10	20	1	1	5	1	14	5	9	1	0	0	4	0	9
chr14	73876997	73877168	ENST00000556551.2	0	+	exon	171	9	43	5	22	ENSG00000258653.3	AC005520.1		protein_coding	1	73851970	73932278	3	8	0	0	1	3	11	2	1	22	0	0	3	3	35	19	0	7	0	0	0	3	13	7	1	4	0	0	1	1	12
chr14	73880054	73880176	ENST00000556551.2	0	+	exon	122	11	43	6	22	ENSG00000258653.3	AC005520.1		protein_coding	1	73851970	73932278	27	7	0	5	2	1	2	15	50	0	0	5	1	1	3	25	22	3	0	6	0	1	0	7	11	1	0	0	0	0	2
chr14	73881204	73881292	ENST00000556551.2	0	+	exon	88	13	43	7	22	ENSG00000258653.3	AC005520.1		protein_coding	1	73851970	73932278	11	8	0	0	13	1	28	6	25	17	0	0	24	2	28	1	5	9	0	0	11	2	20	3	10	2	0	0	4	0	10
chr14	73882398	73882438	ENST00000556551.2	0	+	exon	40	15	43	8	22	ENSG00000258653.3	AC005520.1		protein_coding	1	73851970	73932278	4	4	0	0	12	9	11	9	11	4	0	0	20	18	16	11	2	1	0	1	4	12	11	5	0	0	0	0	3	3	4
chr14	73884100	73884127	ENST00000556551.2	0	+	exon	27	17	43	9	22	ENSG00000258653.3	AC005520.1		protein_coding	1	73851970	73932278	0	7	0	0	0	2	2	1	0	8	0	0	0	10	7	1	0	5	0	0	0	3	0	7	0	0	0	0	0	1	0
chr14	73892026	73892208	ENST00000556551.2	0	+	exon	182	19	43	10	22	ENSG00000258653.3	AC005520.1		protein_coding	1	73851970	73932278	15	40	0	0	0	6	0	38	31	59	0	0	0	1	0	42	17	42	0	0	0	5	0	26	12	58	0	0	0	17	0
chr14	73893796	73893932	ENST00000556551.2	0	+	exon	136	21	43	11	22	ENSG00000258653.3	AC005520.1		protein_coding	1	73851970	73932278	0	36	0	0	0	13	16	35	1	35	0	0	0	3	28	45	0	25	0	0	0	5	13	47	0	96	0	0	0	3	9
chr14	73895236	73895414	ENST00000556551.2	0	+	exon	178	23	43	12	22	ENSG00000258653.3	AC005520.1		protein_coding	1	73851970	73932278	0	34	0	0	0	4	0	32	0	21	0	0	0	6	1	26	0	28	0	0	0	4	0	28	0	82	0	0	0	4	0
chr14	73896315	73896534	ENST00000556551.2	0	+	exon	219	25	43	13	22	ENSG00000258653.3	AC005520.1		protein_coding	1	73851970	73932278	32	18	0	0	0	15	0	20	40	13	0	0	0	4	0	42	16	15	0	1	0	4	0	25	25	50	0	0	0	22	0
chr14	73898070	73898262	ENST00000556551.2	0	+	exon	192	27	43	14	22	ENSG00000258653.3	AC005520.1		protein_coding	1	73851970	73932278	21	47	2	0	5	8	27	14	25	33	4	1	7	1	36	17	22	23	2	1	3	6	15	8	27	74	1	1	8	10	25
chr14	73903959	73904110	ENST00000556551.2	0	+	exon	151	29	43	15	22	ENSG00000258653.3	AC005520.1		protein_coding	1	73851970	73932278	30	21	1	0	5	1	19	33	31	40	0	3	2	2	31	30	16	26	2	0	4	6	20	32	45	40	2	2	3	7	31
chr14	73904901	73905083	ENST00000556551.2	0	+	exon	182	31	43	16	22	ENSG00000258653.3	AC005520.1		protein_coding	1	73851970	73932278	9	28	1	1	9	3	27	20	34	18	1	0	4	4	31	25	11	22	1	0	8	10	11	21	16	59	5	0	5	7	40
chr14	73909340	73909430	ENST00000556551.2	0	+	exon	90	33	43	17	22	ENSG00000258653.3	AC005520.1		protein_coding	1	73851970	73932278	6	22	0	0	2	19	7	24	7	19	0	0	4	20	25	38	4	15	0	0	2	20	11	20	7	28	0	1	0	31	14
chr14	73920979	73921105	ENST00000556551.2	0	+	exon	126	35	43	18	22	ENSG00000258653.3	AC005520.1		protein_coding	1	73851970	73932278	5	10	0	2	0	7	5	41	7	17	0	1	0	9	10	26	0	9	0	0	2	5	4	28	15	22	0	0	1	5	7
chr14	73922065	73922206	ENST00000556551.2	0	+	exon	141	37	43	19	22	ENSG00000258653.3	AC005520.1		protein_coding	1	73851970	73932278	1	34	0	0	0	9	7	33	1	23	0	0	0	2	8	15	0	37	0	0	0	2	1	27	0	30	0	0	0	14	14
chr14	73922492	73922697	ENST00000556551.2	0	+	exon	205	39	43	20	22	ENSG00000258653.3	AC005520.1		protein_coding	1	73851970	73932278	0	7	0	0	0	10	1	34	1	3	0	0	0	1	1	26	1	20	0	0	0	14	0	32	0	17	0	0	0	13	0
chr14	73923394	73923522	ENST00000556551.2	0	+	exon	128	41	43	21	22	ENSG00000258653.3	AC005520.1		protein_coding	1	73851970	73932278	7	28	0	0	0	6	0	29	17	21	0	0	0	0	1	28	3	32	1	1	0	3	0	20	9	23	0	0	0	5	0
chr14	73931502	73932278	ENST00000556551.2	0	+	exon	776	43	43	22	22	ENSG00000258653.3	AC005520.1		protein_coding	1	73851970	73932278	0	0	0	0	0	0	8	33	0	0	0	0	0	0	20	15	0	0	0	0	0	0	8	36	0	0	0	0	0	0	11
chr17	46923132	46923221	ENST00000571841.1	0	+	exon	89	1	19	1	10	ENSG00000262633.2	AC005670.2		protein_coding	1	46923132	47047154	26	23	0	1	0	3	0	0	89	57	0	2	0	0	0	0	45	28	0	2	0	2	0	0	93	110	0	4	0	2	0
chr17	46929519	46929584	ENST00000571841.1	0	+	exon	65	3	19	2	10	ENSG00000262633.2	AC005670.2		protein_coding	1	46923132	47047154	4	14	0	0	18	8	2	11	13	29	1	1	58	30	4	45	8	28	0	0	21	30	9	34	9	55	0	1	60	56	11
chr17	46931098	46931207	ENST00000571841.1	0	+	exon	109	5	19	3	10	ENSG00000262633.2	AC005670.2		protein_coding	1	46923132	47047154	11	50	0	0	7	10	15	34	40	112	0	3	10	46	67	83	26	77	1	2	9	26	22	59	32	121	0	2	12	36	59
chr17	46932066	46932199	ENST00000571841.1	0	+	exon	133	7	19	4	10	ENSG00000262633.2	AC005670.2		protein_coding	1	46923132	47047154	22	22	0	1	4	15	10	34	58	109	2	2	9	38	41	125	25	47	2	1	5	32	26	71	73	110	0	2	8	79	37
chr17	46935028	46935169	ENST00000571841.1	0	+	exon	141	9	19	5	10	ENSG00000262633.2	AC005670.2		protein_coding	1	46923132	47047154	7	23	1	0	0	7	26	62	47	95	0	0	0	18	68	163	19	61	1	0	0	13	29	163	23	81	0	0	1	18	82
chr17	46938598	46938704	ENST00000571841.1	0	+	exon	106	11	19	6	10	ENSG00000262633.2	AC005670.2		protein_coding	1	46923132	47047154	0	26	1	0	0	10	6	27	0	67	3	0	0	21	37	82	0	51	2	0	0	10	13	81	0	71	0	0	0	22	23
chr17	46966533	46966626	ENST00000571841.1	0	+	exon	93	13	19	7	10	ENSG00000262633.2	AC005670.2		protein_coding	1	46923132	47047154	0	1	0	0	0	0	0	1	0	1	0	0	0	0	0	0	0	6	0	0	0	7	0	8	0	6	0	0	0	10	0
chr17	47024679	47024751	ENST00000571841.1	0	+	exon	72	15	19	8	10	ENSG00000262633.2	AC005670.2		protein_coding	1	46923132	47047154	0	0	0	0	0	0	0	0	0	0	0	0	0	0	0	0	0	0	0	0	0	0	0	0	0	1	0	0	0	0	0
chr17	47027556	47027628	ENST00000571841.1	0	+	exon	72	17	19	9	10	ENSG00000262633.2	AC005670.2		protein_coding	1	46923132	47047154	0	0	0	0	0	0	0	0	0	0	0	0	0	0	0	0	0	0	0	0	0	0	0	0	0	4	0	0	0	1	0
chr17	47047145	47047154	ENST00000571841.1	0	+	exon	9	19	19	10	10	ENSG00000262633.2	AC005670.2		protein_coding	1	46923132	47047154	0	0	0	0	0	0	0	0	0	0	0	0	0	0	0	0	0	0	0	0	0	0	0	0	0	0	0	0	0	0	0
chr17	27893316	27893365	ENST00000582441.1	0	-	exon	49	1	9	1	5	ENSG00000266202.1	AC005697.1		protein_coding	1	27798805	27893365	0	1	0	0	0	0	0	0	3	3	0	0	0	0	0	0	0	0	0	0	0	0	0	0	2	1	0	0	0	0	0
chr17	27882568	27882712	ENST00000582441.1	0	-	exon	144	3	9	2	5	ENSG00000266202.1	AC005697.1		protein_coding	1	27798805	27893365	0	3	0	0	0	0	0	0	22	11	0	0	0	2	3	9	3	1	0	0	0	0	0	0	8	5	0	0	0	0	2
chr17	27880273	27880366	ENST00000582441.1	0	-	exon	93	5	9	3	5	ENSG00000266202.1	AC005697.1		protein_coding	1	27798805	27893365	0	3	0	0	0	0	0	1	0	26	4	0	0	6	19	5	0	1	1	0	0	0	2	0	0	7	0	0	0	1	9
chr17	27804122	27804341	ENST00000582441.1	0	-	exon	219	7	9	4	5	ENSG00000266202.1	AC005697.1		protein_coding	1	27798805	27893365	0	0	0	0	0	0	0	0	0	0	0	0	0	0	0	0	0	0	0	0	0	0	0	0	1	0	0	0	0	0	0
chr17	27798805	27798882	ENST00000582441.1	0	-	exon	77	9	9	5	5	ENSG00000266202.1	AC005697.1		protein_coding	1	27798805	27893365	0	0	0	0	0	0	0	0	0	0	0	0	0	1	0	1	0	0	0	0	0	0	0	0	0	0	1	0	0	0	0
chr17	59940907	59940943	ENST00000591035.1	0	+	exon	36	1	7	1	4	ENSG00000267318.1	AC005702.1		protein_coding	1	59940907	59973101	1	7	0	32	0	21	0	0	5	4	0	41	0	36	0	0	2	5	0	25	0	19	0	0	5	4	0	26	0	32	0
chr17	59945405	59945518	ENST00000591035.1	0	+	exon	113	3	7	2	4	ENSG00000267318.1	AC005702.1		protein_coding	1	59940907	59973101	0	20	0	0	0	5	31	39	0	45	0	0	0	11	41	40	0	21	1	0	0	9	24	36	0	32	0	0	0	15	25
chr17	59966402	59966467	ENST00000591035.1	0	+	exon	65	5	7	3	4	ENSG00000267318.1	AC005702.1		protein_coding	1	59940907	59973101	0	1	0	0	0	1	0	0	0	0	0	0	0	0	0	1	0	0	0	0	0	1	0	0	0	1	0	0	0	1	0
chr17	59972834	59973101	ENST00000591035.1	0	+	exon	267	7	7	4	4	ENSG00000267318.1	AC005702.1		protein_coding	1	59940907	59973101	0	0	0	0	0	0	0	1	0	0	0	0	0	0	0	1	0	0	0	0	0	0	0	0	0	0	0	0	0	0	0
chr17	28614086	28614181	ENST00000577790.1	0	-	exon	95	1	5	1	3	ENSG00000258472.8	AC005726.1		protein_coding	1	28605045	28614181	0	20	0	0	0	14	0	0	0	23	0	0	0	18	0	0	0	10	0	0	0	18	0	0	1	36	0	0	0	28	0
chr17	28613439	28613685	ENST00000577790.1	0	-	exon	246	3	5	2	3	ENSG00000258472.8	AC005726.1		protein_coding	1	28605045	28614181	0	8	0	0	0	12	0	17	0	11	0	0	0	9	0	37	0	10	0	0	0	8	0	24	0	18	0	0	0	15	1
chr17	28605045	28605215	ENST00000577790.1	0	-	exon	170	5	5	3	3	ENSG00000258472.8	AC005726.1		protein_coding	1	28605045	28614181	0	0	0	0	0	3	0	9	0	0	0	0	0	2	0	9	0	0	0	0	0	3	0	7	0	0	0	0	0	4	0
chr19	45179821	45179942	ENST00000593083.1	0	+	exon	121	1	9	1	5	ENSG00000267545.1	AC005779.2		protein_coding	1	45179821	45202444	1	2	0	0	0	1	0	0	1	13	0	0	0	8	0	0	0	11	0	0	0	5	0	0	0	15	0	0	0	9	0
chr19	45187330	45187441	ENST00000593083.1	0	+	exon	111	3	9	2	5	ENSG00000267545.1	AC005779.2		protein_coding	1	45179821	45202444	0	0	0	0	1	1	0	0	0	1	0	0	1	0	0	0	1	1	0	0	0	1	0	4	0	1	0	0	0	0	0
chr19	45187586	45187740	ENST00000593083.1	0	+	exon	154	5	9	3	5	ENSG00000267545.1	AC005779.2		protein_coding	1	45179821	45202444	0	2	0	0	0	0	0	1	0	0	0	0	0	0	1	1	0	1	0	0	0	0	1	5	0	1	0	0	0	1	0
chr19	45198888	45199013	ENST00000593083.1	0	+	exon	125	7	9	4	5	ENSG00000267545.1	AC005779.2		protein_coding	1	45179821	45202444	0	0	0	0	0	0	0	0	0	0	0	0	0	1	0	0	0	0	0	0	0	0	0	1	0	0	0	0	0	0	0
chr19	45202405	45202444	ENST00000593083.1	0	+	exon	39	9	9	5	5	ENSG00000267545.1	AC005779.2		protein_coding	1	45179821	45202444	0	0	0	0	0	0	0	0	0	0	0	0	0	0	0	0	0	0	0	0	0	0	0	1	0	0	0	0	0	4	0
chr12	4604943	4605086	ENST00000536588.1	0	+	exon	143	1	13	1	7	ENSG00000272921.1	AC005832.4		protein_coding	1	4604943	4662643	0	9	0	0	0	3	0	0	0	8	0	0	0	1	0	0	0	21	0	0	0	1	0	0	0	38	0	0	0	13	0
chr12	4631321	4631382	ENST00000536588.1	0	+	exon	61	3	13	2	7	ENSG00000272921.1	AC005832.4		protein_coding	1	4604943	4662643	0	0	0	0	0	0	0	0	0	0	0	0	0	0	0	0	0	0	0	0	0	0	0	0	0	0	0	0	0	0	0
chr12	4654291	4654462	ENST00000536588.1	0	+	exon	171	5	13	3	7	ENSG00000272921.1	AC005832.4		protein_coding	1	4604943	4662643	21	30	0	1	0	1	0	121	71	43	0	3	0	1	0	181	15	31	0	3	0	3	0	100	28	59	0	3	0	4	0
chr12	4654824	4654922	ENST00000536588.1	0	+	exon	98	7	13	4	7	ENSG00000272921.1	AC005832.4		protein_coding	1	4604943	4662643	19	81	3	0	6	20	13	25	42	118	1	0	26	27	35	34	7	56	0	2	5	6	9	28	35	140	2	0	15	26	13
chr12	4657747	4657839	ENST00000536588.1	0	+	exon	92	9	13	5	7	ENSG00000272921.1	AC005832.4		protein_coding	1	4604943	4662643	34	30	0	20	10	12	15	65	111	37	0	38	33	18	35	137	36	21	0	13	4	10	10	48	84	43	0	36	24	38	26
chr12	4659035	4659177	ENST00000536588.1	0	+	exon	142	11	13	6	7	ENSG00000272921.1	AC005832.4		protein_coding	1	4604943	4662643	58	43	2	0	5	7	52	19	121	61	2	0	17	4	155	19	44	47	0	0	9	3	43	16	62	136	1	0	9	6	127
chr12	4662532	4662643	ENST00000536588.1	0	+	exon	111	13	13	7	7	ENSG00000272921.1	AC005832.4		protein_coding	1	4604943	4662643	0	0	0	0	0	12	47	24	0	0	2	0	0	11	107	34	0	0	1	0	0	10	39	22	0	0	1	0	0	20	54
chr12	4649100	4649175	ENST00000648836.1	0	+	exon	75	1	29	1	15	ENSG00000255639.3	AC005833.1		protein_coding	1	4649100	4774184	31	17	0	0	0	1	0	0	74	47	0	0	0	2	0	0	10	17	0	0	0	3	0	0	59	46	0	0	0	1	0
chr12	4654291	4654462	ENST00000648836.1	0	+	exon	171	3	29	2	15	ENSG00000255639.3	AC005833.1		protein_coding	1	4649100	4774184	21	30	0	1	5	1	26	121	71	43	0	3	7	1	67	181	15	31	0	3	2	3	8	100	28	59	0	3	9	4	50
chr12	4654824	4654922	ENST00000648836.1	0	+	exon	98	5	29	3	15	ENSG00000255639.3	AC005833.1		protein_coding	1	4649100	4774184	19	81	3	0	6	20	13	25	42	118	1	0	26	27	35	34	7	56	0	2	5	6	9	28	35	140	2	0	15	26	13
chr12	4657747	4657839	ENST00000648836.1	0	+	exon	92	7	29	4	15	ENSG00000255639.3	AC005833.1		protein_coding	1	4649100	4774184	34	30	0	20	10	12	15	65	111	37	0	38	33	18	35	137	36	21	0	13	4	10	10	48	84	43	0	36	24	38	26
chr12	4659035	4659177	ENST00000648836.1	0	+	exon	142	9	29	5	15	ENSG00000255639.3	AC005833.1		protein_coding	1	4649100	4774184	58	43	2	0	5	7	52	19	121	61	2	0	17	4	155	19	44	47	0	0	9	3	43	16	62	136	1	0	9	6	127
chr12	4662532	4662635	ENST00000648836.1	0	+	exon	103	11	29	6	15	ENSG00000255639.3	AC005833.1		protein_coding	1	4649100	4774184	41	53	0	1	15	12	45	20	104	89	2	2	26	12	99	32	27	38	1	2	13	10	34	18	50	81	1	1	14	24	52
chr12	4668456	4668524	ENST00000648836.1	0	+	exon	68	13	29	7	15	ENSG00000255639.3	AC005833.1		protein_coding	1	4649100	4774184	21	27	0	0	21	17	32	7	41	35	0	0	59	25	62	21	19	14	0	0	15	17	19	7	29	49	0	1	22	32	35
chr12	4669740	4669817	ENST00000648836.1	0	+	exon	77	15	29	8	15	ENSG00000255639.3	AC005833.1		protein_coding	1	4649100	4774184	25	26	0	5	23	23	19	19	55	34	0	6	47	41	53	33	21	13	0	2	18	14	13	15	43	46	0	4	31	43	22
chr12	4682204	4682300	ENST00000648836.1	0	+	exon	96	17	29	9	15	ENSG00000255639.3	AC005833.1		protein_coding	1	4649100	4774184	43	15	1	1	13	8	36	13	81	24	0	0	38	11	66	13	30	13	0	0	21	11	21	12	41	35	0	0	27	13	41
chr12	4685258	4685325	ENST00000648836.1	0	+	exon	67	19	29	10	15	ENSG00000255639.3	AC005833.1		protein_coding	1	4649100	4774184	0	9	0	0	0	4	24	12	0	23	0	0	0	11	55	22	0	21	0	0	0	6	21	17	0	21	0	0	0	13	26
chr12	4760957	4761143	ENST00000648836.1	0	+	exon	186	21	29	11	15	ENSG00000255639.3	AC005833.1		protein_coding	1	4649100	4774184	0	0	0	0	0	0	0	0	0	0	0	0	0	0	0	0	0	0	0	0	0	0	0	0	0	1	0	0	0	0	0
chr12	4763252	4763390	ENST00000648836.1	0	+	exon	138	23	29	12	15	ENSG00000255639.3	AC005833.1		protein_coding	1	4649100	4774184	0	0	0	0	0	0	0	0	0	0	0	0	0	0	0	2	0	0	0	0	0	0	0	0	2	0	0	0	0	0	0
chr12	4763951	4764047	ENST00000648836.1	0	+	exon	96	25	29	13	15	ENSG00000255639.3	AC005833.1		protein_coding	1	4649100	4774184	0	0	0	0	0	0	0	0	0	0	0	0	0	0	0	0	0	0	0	0	0	0	0	0	0	0	0	0	0	0	2
chr12	4765378	4765546	ENST00000648836.1	0	+	exon	168	27	29	14	15	ENSG00000255639.3	AC005833.1		protein_coding	1	4649100	4774184	0	0	0	0	0	0	0	0	0	0	0	0	0	0	0	0	0	0	0	0	0	0	0	0	0	0	0	0	0	0	0
chr12	4772444	4774184	ENST00000648836.1	0	+	exon	1740	29	29	15	15	ENSG00000255639.3	AC005833.1		protein_coding	1	4649100	4774184	0	0	0	0	0	0	0	0	0	0	0	0	0	0	0	0	0	0	0	0	0	0	0	1	0	0	0	0	0	0	0
chr19	1605359	1605445	ENST00000585937.1	0	-	exon	86	1	13	1	7	ENSG00000267059.2	AC005943.1		protein_coding	1	1578338	1605445	84	25	0	0	0	9	0	0	45	29	0	0	0	13	0	0	33	16	0	0	0	7	0	0	81	32	0	0	0	20	0
chr19	1599411	1599560	ENST00000585937.1	0	-	exon	149	3	13	2	7	ENSG00000267059.2	AC005943.1		protein_coding	1	1578338	1605445	0	14	0	0	0	0	114	9	0	11	0	0	0	0	65	10	0	7	1	0	0	1	36	7	0	13	0	0	0	0	134
chr19	1585054	1585214	ENST00000585937.1	0	-	exon	160	5	13	3	7	ENSG00000267059.2	AC005943.1		protein_coding	1	1578338	1605445	11	4	0	0	0	4	0	18	20	5	0	0	0	8	0	26	4	1	0	0	0	0	0	12	19	7	0	0	0	2	0
chr19	1584539	1584677	ENST00000585937.1	0	-	exon	138	7	13	4	7	ENSG00000267059.2	AC005943.1		protein_coding	1	1578338	1605445	13	5	0	0	1	0	18	6	19	16	0	0	2	0	19	5	6	0	0	0	0	0	6	0	27	5	0	0	3	0	17
chr19	1582621	1582712	ENST00000585937.1	0	-	exon	91	9	13	5	7	ENSG00000267059.2	AC005943.1		protein_coding	1	1578338	1605445	8	1	3	0	3	2	8	3	11	2	4	0	6	1	11	0	1	0	1	0	1	0	4	1	8	5	2	0	9	1	19
chr19	1581091	1581269	ENST00000585937.1	0	-	exon	178	11	13	6	7	ENSG00000267059.2	AC005943.1		protein_coding	1	1578338	1605445	16	11	0	0	2	4	9	15	13	6	1	0	2	5	14	5	2	3	0	0	0	2	2	3	29	8	0	0	4	1	13
chr19	1578338	1578538	ENST00000585937.1	0	-	exon	200	13	13	7	7	ENSG00000267059.2	AC005943.1		protein_coding	1	1578338	1605445	0	0	0	0	0	1	18	13	0	0	0	0	0	0	15	7	0	0	0	0	0	0	2	1	0	0	0	0	0	0	33
chr2	74363293	74363377	ENST00000451608.2	0	-	exon	84	1	77	1	39	ENSG00000264324.1	AC006030.1		protein_coding	1	74211603	74363377	20	0	0	0	0	2	0	0	26	2	0	0	0	0	0	0	21	2	0	0	0	1	0	0	24	6	0	0	0	1	0
chr2	74362993	74363177	ENST00000451608.2	0	-	exon	184	3	77	2	39	ENSG00000264324.1	AC006030.1		protein_coding	1	74211603	74363377	10	10	2	0	0	0	23	2	25	10	1	0	2	0	48	3	14	8	2	0	1	0	27	3	15	21	0	0	3	0	39
chr2	74362649	74362729	ENST00000451608.2	0	-	exon	80	5	77	3	39	ENSG00000264324.1	AC006030.1		protein_coding	1	74211603	74363377	6	3	0	0	8	2	2	2	14	2	1	0	14	2	12	4	7	7	0	0	8	0	7	1	11	10	0	0	13	4	6
chr2	74362051	74362141	ENST00000451608.2	0	-	exon	90	7	77	4	39	ENSG00000264324.1	AC006030.1		protein_coding	1	74211603	74363377	19	6	0	0	5	3	11	4	23	10	1	0	11	4	17	6	34	2	0	0	5	4	14	6	28	5	0	0	7	4	18
chr2	74361412	74361636	ENST00000451608.2	0	-	exon	224	9	77	5	39	ENSG00000264324.1	AC006030.1		protein_coding	1	74211603	74363377	2	8	7	0	0	3	17	6	0	14	10	0	0	1	23	4	0	10	19	0	0	2	21	4	1	9	11	0	0	1	24
chr2	74361003	74361156	ENST00000451608.2	0	-	exon	153	11	77	6	39	ENSG00000264324.1	AC006030.1		protein_coding	1	74211603	74363377	0	24	0	0	0	0	2	1	0	19	0	0	0	1	0	7	0	26	0	0	0	0	0	2	1	27	0	0	0	1	1
chr2	74342457	74342537	ENST00000451608.2	0	-	exon	80	13	77	7	39	ENSG00000264324.1	AC006030.1		protein_coding	1	74211603	74363377	0	2	0	0	0	7	0	1	1	2	0	0	0	1	0	2	1	4	0	0	0	5	0	2	3	4	0	0	0	1	1
chr2	74338854	74338903	ENST00000451608.2	0	-	exon	49	15	77	8	39	ENSG00000264324.1	AC006030.1		protein_coding	1	74211603	74363377	0	1	0	0	0	1	1	0	1	0	0	0	1	3	0	3	4	0	0	0	1	6	2	2	1	3	0	0	4	0	0
chr2	74334026	74334177	ENST00000451608.2	0	-	exon	151	17	77	9	39	ENSG00000264324.1	AC006030.1		protein_coding	1	74211603	74363377	4	1	0	0	0	1	3	0	4	6	0	0	0	0	3	5	0	5	0	0	0	0	8	8	5	3	0	0	0	0	5
chr2	74328119	74328186	ENST00000451608.2	0	-	exon	67	19	77	10	39	ENSG00000264324.1	AC006030.1		protein_coding	1	74211603	74363377	0	1	0	0	2	4	2	0	4	4	1	0	1	4	1	1	3	3	0	0	0	9	0	1	2	2	0	0	2	4	2
chr2	74314944	74315025	ENST00000451608.2	0	-	exon	81	21	77	11	39	ENSG00000264324.1	AC006030.1		protein_coding	1	74211603	74363377	1	0	0	0	0	1	3	0	1	5	0	0	4	1	2	3	4	4	2	0	1	4	0	7	0	3	0	0	3	0	1
chr2	74304488	74304680	ENST00000451608.2	0	-	exon	192	23	77	12	39	ENSG00000264324.1	AC006030.1		protein_coding	1	74211603	74363377	0	3	0	0	0	0	1	0	2	0	0	0	1	0	6	1	6	0	0	0	2	0	4	5	1	2	0	0	1	0	2
chr2	74285772	74285902	ENST00000451608.2	0	-	exon	130	25	77	13	39	ENSG00000264324.1	AC006030.1		protein_coding	1	74211603	74363377	1	0	0	0	0	0	0	2	3	0	0	0	0	0	4	2	1	4	1	0	0	0	7	3	0	0	0	0	0	1	2
chr2	74265103	74265264	ENST00000451608.2	0	-	exon	161	27	77	14	39	ENSG00000264324.1	AC006030.1		protein_coding	1	74211603	74363377	0	2	0	0	0	0	1	1	1	0	0	0	0	0	3	3	1	4	0	0	0	0	1	4	2	0	0	0	0	0	0
chr2	74264146	74264299	ENST00000451608.2	0	-	exon	153	29	77	15	39	ENSG00000264324.1	AC006030.1		protein_coding	1	74211603	74363377	1	0	0	0	0	0	0	1	2	3	0	0	0	0	1	2	3	4	0	0	0	0	1	9	3	7	0	0	0	0	2
chr2	74262136	74262232	ENST00000451608.2	0	-	exon	96	31	77	16	39	ENSG00000264324.1	AC006030.1		protein_coding	1	74211603	74363377	0	0	1	0	0	0	0	2	1	2	0	0	1	0	1	0	1	0	0	0	3	2	0	1	4	0	0	0	0	0	3
chr2	74259587	74259643	ENST00000451608.2	0	-	exon	56	33	77	17	39	ENSG00000264324.1	AC006030.1		protein_coding	1	74211603	74363377	0	0	0	0	0	0	0	0	0	1	0	0	1	0	1	0	1	1	1	0	0	2	3	1	5	1	1	0	3	1	0
chr2	74255774	74255932	ENST00000451608.2	0	-	exon	158	35	77	18	39	ENSG00000264324.1	AC006030.1		protein_coding	1	74211603	74363377	1	3	0	0	0	0	0	0	2	0	0	0	0	0	1	6	3	5	0	0	0	1	1	4	3	2	0	0	0	0	8
chr2	74254618	74254706	ENST00000451608.2	0	-	exon	88	37	77	19	39	ENSG00000264324.1	AC006030.1		protein_coding	1	74211603	74363377	0	1	0	0	0	0	1	0	1	2	0	0	1	0	1	1	5	1	0	0	2	3	1	1	7	1	0	0	0	2	3
chr2	74252973	74253128	ENST00000451608.2	0	-	exon	155	39	77	20	39	ENSG00000264324.1	AC006030.1		protein_coding	1	74211603	74363377	0	0	0	0	0	0	0	0	2	0	0	0	1	0	1	0	2	4	0	0	0	0	7	3	8	2	0	0	0	0	7
chr2	74252178	74252388	ENST00000451608.2	0	-	exon	210	41	77	21	39	ENSG00000264324.1	AC006030.1		protein_coding	1	74211603	74363377	1	2	0	0	0	0	0	0	0	4	2	0	0	0	1	1	0	4	0	0	1	1	1	2	0	1	1	0	0	0	7
chr2	74250342	74250517	ENST00000451608.2	0	-	exon	175	43	77	22	39	ENSG00000264324.1	AC006030.1		protein_coding	1	74211603	74363377	0	2	0	0	0	0	1	3	2	3	0	0	0	1	0	0	1	3	0	0	0	0	1	2	4	10	0	0	0	2	0
chr2	74248352	74248486	ENST00000451608.2	0	-	exon	134	45	77	23	39	ENSG00000264324.1	AC006030.1		protein_coding	1	74211603	74363377	1	2	0	0	0	0	0	1	0	1	0	0	0	0	2	1	2	3	0	0	0	4	1	15	0	0	0	0	1	0	3
chr2	74247035	74247307	ENST00000451608.2	0	-	exon	272	47	77	24	39	ENSG00000264324.1	AC006030.1		protein_coding	1	74211603	74363377	0	0	0	0	0	0	1	0	1	1	0	0	0	0	0	1	0	3	0	0	0	0	2	3	1	1	0	0	0	0	1
chr2	74241993	74242052	ENST00000451608.2	0	-	exon	59	49	77	25	39	ENSG00000264324.1	AC006030.1		protein_coding	1	74211603	74363377	0	1	0	0	0	1	0	2	0	1	0	0	1	2	0	1	1	3	0	0	0	5	0	3	0	0	0	0	0	2	1
chr2	74239334	74239535	ENST00000451608.2	0	-	exon	201	51	77	26	39	ENSG00000264324.1	AC006030.1		protein_coding	1	74211603	74363377	1	0	0	0	0	0	0	0	0	1	1	0	0	1	1	1	0	4	0	0	1	2	1	0	2	2	0	0	0	0	1
chr2	74235100	74235214	ENST00000451608.2	0	-	exon	114	53	77	27	39	ENSG00000264324.1	AC006030.1		protein_coding	1	74211603	74363377	1	0	0	0	0	0	1	0	1	3	0	0	0	0	0	1	2	10	0	0	0	1	1	3	0	5	0	0	0	2	2
chr2	74233401	74233563	ENST00000451608.2	0	-	exon	162	55	77	28	39	ENSG00000264324.1	AC006030.1		protein_coding	1	74211603	74363377	0	0	0	0	0	0	0	0	0	1	0	0	0	2	1	4	0	4	0	0	0	0	2	6	1	0	0	0	0	0	0
chr2	74232468	74232647	ENST00000451608.2	0	-	exon	179	57	77	29	39	ENSG00000264324.1	AC006030.1		protein_coding	1	74211603	74363377	0	0	0	0	0	0	0	1	1	0	0	0	0	0	0	0	1	1	0	0	0	1	0	1	0	0	0	0	0	2	2
chr2	74231235	74231308	ENST00000451608.2	0	-	exon	73	59	77	30	39	ENSG00000264324.1	AC006030.1		protein_coding	1	74211603	74363377	0	0	0	0	0	0	0	0	1	0	1	0	0	0	0	0	2	1	0	0	0	1	1	1	0	0	0	0	0	0	0
chr2	74227809	74227878	ENST00000451608.2	0	-	exon	69	61	77	31	39	ENSG00000264324.1	AC006030.1		protein_coding	1	74211603	74363377	0	0	0	0	0	0	1	0	0	1	0	0	0	0	0	0	0	1	1	0	0	0	1	2	0	0	0	0	0	0	2
chr2	74227516	74227564	ENST00000451608.2	0	-	exon	48	63	77	32	39	ENSG00000264324.1	AC006030.1		protein_coding	1	74211603	74363377	0	1	0	0	0	0	0	0	0	0	0	0	0	0	0	1	0	0	0	0	0	2	0	1	0	0	0	0	0	0	0
chr2	74226956	74227130	ENST00000451608.2	0	-	exon	174	65	77	33	39	ENSG00000264324.1	AC006030.1		protein_coding	1	74211603	74363377	0	0	0	0	0	0	0	1	0	2	0	0	0	0	0	1	0	1	0	0	0	0	0	2	0	1	0	0	0	0	0
chr2	74224839	74225011	ENST00000451608.2	0	-	exon	172	67	77	34	39	ENSG00000264324.1	AC006030.1		protein_coding	1	74211603	74363377	1	1	0	0	0	0	0	1	5	5	0	0	0	0	0	2	8	5	0	0	0	1	0	2	0	7	0	0	0	0	0
chr2	74222867	74222952	ENST00000451608.2	0	-	exon	85	69	77	35	39	ENSG00000264324.1	AC006030.1		protein_coding	1	74211603	74363377	0	0	0	0	1	0	0	1	3	1	0	0	2	0	3	2	2	3	1	0	1	0	5	2	3	0	0	0	0	0	0
chr2	74221433	74221501	ENST00000451608.2	0	-	exon	68	71	77	36	39	ENSG00000264324.1	AC006030.1		protein_coding	1	74211603	74363377	0	2	0	0	0	0	1	1	0	5	0	0	0	0	2	0	0	6	2	0	0	3	1	4	0	0	3	0	0	0	0
chr2	74216082	74216216	ENST00000451608.2	0	-	exon	134	73	77	37	39	ENSG00000264324.1	AC006030.1		protein_coding	1	74211603	74363377	0	0	0	0	0	1	0	1	1	1	0	0	0	0	0	0	0	15	0	0	0	0	0	7	0	3	0	0	0	3	0
chr2	74214401	74214475	ENST00000451608.2	0	-	exon	74	75	77	38	39	ENSG00000264324.1	AC006030.1		protein_coding	1	74211603	74363377	0	1	0	0	0	0	0	0	0	0	1	0	0	1	0	0	0	4	0	0	0	4	0	4	0	1	0	0	0	6	0
chr2	74211603	74211827	ENST00000451608.2	0	-	exon	224	77	77	39	39	ENSG00000264324.1	AC006030.1		protein_coding	1	74211603	74363377	0	0	0	0	0	0	0	0	0	0	0	0	0	0	0	1	0	0	0	0	0	0	0	4	0	0	0	0	0	1	0
chr3	42804435	42804493	ENST00000648550.1	0	-	exon	58	1	33	1	17	ENSG00000280571.2	AC006059.2		protein_coding	1	42705755	42804493	60	0	0	0	0	0	0	0	162	8	0	0	0	0	0	0	54	9	0	0	0	0	0	0	131	18	0	0	0	0	0
chr3	42794156	42794275	ENST00000648550.1	0	-	exon	119	3	33	2	17	ENSG00000280571.2	AC006059.2		protein_coding	1	42705755	42804493	0	19	6	0	0	7	28	18	0	59	23	0	1	17	48	50	0	38	14	0	0	9	31	27	0	56	11	0	0	15	77
chr3	42758124	42758351	ENST00000648550.1	0	-	exon	227	5	33	3	17	ENSG00000280571.2	AC006059.2		protein_coding	1	42705755	42804493	2	0	0	0	0	0	0	0	4	1	0	0	1	0	0	4	1	0	0	0	0	0	0	1	4	0	0	0	0	0	0
chr3	42757065	42757214	ENST00000648550.1	0	-	exon	149	7	33	4	17	ENSG00000280571.2	AC006059.2		protein_coding	1	42705755	42804493	0	0	0	0	0	0	2	0	1	3	1	0	1	0	3	0	3	1	0	0	0	1	1	0	1	3	0	0	0	0	5
chr3	42752574	42752717	ENST00000648550.1	0	-	exon	143	9	33	5	17	ENSG00000280571.2	AC006059.2		protein_coding	1	42705755	42804493	1	3	0	0	0	0	0	1	0	0	0	0	0	0	2	1	1	2	1	0	0	0	2	2	0	3	0	0	0	0	1
chr3	42751935	42752025	ENST00000648550.1	0	-	exon	90	11	33	6	17	ENSG00000280571.2	AC006059.2		protein_coding	1	42705755	42804493	0	0	0	0	0	0	1	0	0	1	0	0	0	0	0	1	0	1	0	0	1	0	0	1	0	2	0	0	0	0	0
chr3	42747256	42747373	ENST00000648550.1	0	-	exon	117	13	33	7	17	ENSG00000280571.2	AC006059.2		protein_coding	1	42705755	42804493	0	0	0	0	0	0	0	0	0	0	0	0	0	0	0	0	0	0	0	0	0	0	1	0	0	0	0	0	0	4	0
chr3	42745922	42746027	ENST00000648550.1	0	-	exon	105	15	33	8	17	ENSG00000280571.2	AC006059.2		protein_coding	1	42705755	42804493	0	0	0	0	0	0	0	0	0	0	0	0	0	0	0	0	0	1	0	0	0	1	0	0	0	1	0	0	0	0	0
chr3	42742895	42743057	ENST00000648550.1	0	-	exon	162	17	33	9	17	ENSG00000280571.2	AC006059.2		protein_coding	1	42705755	42804493	0	0	0	0	0	0	0	0	0	0	0	0	0	0	0	0	0	0	0	0	0	0	0	0	0	1	0	0	0	0	0
chr3	42739633	42739810	ENST00000648550.1	0	-	exon	177	19	33	10	17	ENSG00000280571.2	AC006059.2		protein_coding	1	42705755	42804493	0	0	0	0	0	0	0	0	0	0	0	0	0	0	0	0	0	0	0	0	0	0	0	0	0	2	0	0	0	0	0
chr3	42735706	42735913	ENST00000648550.1	0	-	exon	207	21	33	11	17	ENSG00000280571.2	AC006059.2		protein_coding	1	42705755	42804493	0	0	0	0	0	0	0	0	0	0	0	0	0	0	0	1	0	0	0	0	0	0	0	0	0	0	0	0	0	0	0
chr3	42733469	42733609	ENST00000648550.1	0	-	exon	140	23	33	12	17	ENSG00000280571.2	AC006059.2		protein_coding	1	42705755	42804493	0	0	0	0	0	0	0	0	0	0	0	0	0	0	0	0	0	0	0	0	0	0	0	0	0	0	0	0	0	0	0
chr3	42732886	42732970	ENST00000648550.1	0	-	exon	84	25	33	13	17	ENSG00000280571.2	AC006059.2		protein_coding	1	42705755	42804493	0	0	0	0	0	0	0	0	0	0	0	0	0	0	0	0	0	0	0	0	0	0	0	0	0	0	0	0	0	0	0
chr3	42730466	42730589	ENST00000648550.1	0	-	exon	123	27	33	14	17	ENSG00000280571.2	AC006059.2		protein_coding	1	42705755	42804493	0	0	0	0	0	0	0	0	0	0	0	0	0	0	0	0	0	0	0	0	0	0	0	0	0	0	0	0	0	1	0
chr3	42713161	42713316	ENST00000648550.1	0	-	exon	155	29	33	15	17	ENSG00000280571.2	AC006059.2		protein_coding	1	42705755	42804493	0	0	0	0	0	0	0	0	0	0	0	0	0	0	0	0	0	0	0	0	0	0	0	0	0	0	0	0	0	0	0
chr3	42709683	42709798	ENST00000648550.1	0	-	exon	115	31	33	16	17	ENSG00000280571.2	AC006059.2		protein_coding	1	42705755	42804493	0	0	0	0	0	0	0	0	0	0	0	0	0	0	0	0	0	0	0	0	0	0	0	0	0	0	0	0	0	0	0
chr3	42705755	42709139	ENST00000648550.1	0	-	exon	3384	33	33	17	17	ENSG00000280571.2	AC006059.2		protein_coding	1	42705755	42804493	0	0	0	0	0	0	0	0	0	0	0	0	0	0	0	0	0	0	0	0	0	0	0	0	0	0	0	0	0	0	0
chr12	6607299	6607367	ENST00000644480.2	0	-	exon	68	1	109	1	55	ENSG00000285238.2	AC006064.6		protein_coding	1	6556885	6607367	33	10	0	0	0	2	0	0	47	7	0	0	0	3	0	0	31	3	0	0	0	2	0	0	101	19	0	0	0	10	0
chr12	6606273	6606451	ENST00000644480.2	0	-	exon	178	3	109	2	55	ENSG00000285238.2	AC006064.6		protein_coding	1	6556885	6607367	33	14	3	0	21	0	30	3	56	26	0	0	15	4	52	10	35	15	1	0	14	0	26	6	51	91	3	0	65	6	72
chr12	6602375	6602497	ENST00000644480.2	0	-	exon	122	5	109	3	55	ENSG00000285238.2	AC006064.6		protein_coding	1	6556885	6607367	63	15	0	0	15	10	25	38	81	48	0	0	16	10	39	78	36	34	0	0	11	8	21	34	116	98	5	0	28	45	47
chr12	6601959	6602154	ENST00000644480.2	0	-	exon	195	7	109	4	55	ENSG00000285238.2	AC006064.6		protein_coding	1	6556885	6607367	113	17	0	0	38	1	58	26	190	36	0	0	42	2	63	42	84	20	1	0	20	7	31	40	266	119	1	0	50	11	107
chr12	6601647	6601766	ENST00000644480.2	0	-	exon	119	9	109	5	55	ENSG00000285238.2	AC006064.6		protein_coding	1	6556885	6607367	58	3	2	0	47	1	116	16	95	2	3	0	60	0	213	20	55	8	0	0	23	4	118	28	155	59	3	0	95	21	282
chr12	6601288	6601530	ENST00000644480.2	0	-	exon	242	11	109	6	55	ENSG00000285238.2	AC006064.6		protein_coding	1	6556885	6607367	38	1	5	0	24	1	77	6	69	14	3	0	32	7	127	14	35	9	3	0	18	6	57	11	71	44	14	0	75	31	165
chr12	6600925	6601053	ENST00000644480.2	0	-	exon	128	13	109	7	55	ENSG00000285238.2	AC006064.6		protein_coding	1	6556885	6607367	48	23	0	0	5	5	57	17	89	45	0	0	16	4	85	35	34	29	0	0	6	2	47	17	120	155	0	0	10	19	138
chr12	6600533	6600669	ENST00000644480.2	0	-	exon	136	15	109	8	55	ENSG00000285238.2	AC006064.6		protein_coding	1	6556885	6607367	31	9	1	0	9	2	39	22	66	13	0	0	11	5	86	40	28	9	1	0	2	0	35	27	83	37	2	0	9	11	108
chr12	6600216	6600395	ENST00000644480.2	0	-	exon	179	17	109	9	55	ENSG00000285238.2	AC006064.6		protein_coding	1	6556885	6607367	41	6	2	0	9	9	29	8	60	20	3	0	5	13	71	15	33	8	1	0	6	10	23	10	103	43	8	0	11	27	77
chr12	6599772	6600012	ENST00000644480.2	0	-	exon	240	19	109	10	55	ENSG00000285238.2	AC006064.6		protein_coding	1	6556885	6607367	40	6	0	0	24	6	34	14	74	10	1	0	22	10	50	48	31	12	1	0	14	4	24	13	103	31	3	0	57	24	70
chr12	6598221	6598425	ENST00000644480.2	0	-	exon	204	21	109	11	55	ENSG00000285238.2	AC006064.6		protein_coding	1	6556885	6607367	40	13	0	0	16	2	52	12	71	22	0	0	19	5	80	22	16	23	0	0	12	11	36	20	73	69	3	0	37	19	127
chr12	6597893	6598099	ENST00000644480.2	0	-	exon	206	23	109	12	55	ENSG00000285238.2	AC006064.6		protein_coding	1	6556885	6607367	47	12	2	0	12	2	44	17	90	20	0	0	24	11	69	27	38	29	2	0	5	13	23	25	126	75	1	0	21	32	91
chr12	6596005	6596137	ENST00000644480.2	0	-	exon	132	25	109	13	55	ENSG00000285238.2	AC006064.6		protein_coding	1	6556885	6607367	82	9	2	0	10	1	49	21	103	15	2	0	13	2	98	16	56	11	3	0	9	0	33	23	123	49	2	0	26	11	124
chr12	6595333	6595430	ENST00000644480.2	0	-	exon	97	27	109	14	55	ENSG00000285238.2	AC006064.6		protein_coding	1	6556885	6607367	65	32	4	0	45	7	43	12	79	43	6	0	57	12	57	9	46	34	3	0	40	10	22	30	158	98	4	0	102	41	45
chr12	6594458	6594650	ENST00000644480.2	0	-	exon	192	29	109	15	55	ENSG00000285238.2	AC006064.6		protein_coding	1	6556885	6607367	34	10	0	0	36	4	75	37	69	14	0	0	30	3	107	48	25	14	0	0	27	6	60	46	47	46	1	0	65	13	196
chr12	6593415	6593616	ENST00000644480.2	0	-	exon	201	31	109	16	55	ENSG00000285238.2	AC006064.6		protein_coding	1	6556885	6607367	45	11	0	0	4	5	72	7	95	19	2	0	10	5	88	11	38	15	1	0	3	2	50	19	135	65	2	0	9	6	103
chr12	6593090	6593228	ENST00000644480.2	0	-	exon	138	33	109	17	55	ENSG00000285238.2	AC006064.6		protein_coding	1	6556885	6607367	24	8	0	0	21	1	28	21	53	16	0	0	28	0	77	18	21	10	1	0	19	4	21	22	82	44	3	0	49	5	92
chr12	6592695	6592817	ENST00000644480.2	0	-	exon	122	35	109	18	55	ENSG00000285238.2	AC006064.6		protein_coding	1	6556885	6607367	50	5	1	0	13	2	32	14	84	23	0	0	31	4	54	17	35	9	0	0	13	8	28	19	111	45	1	0	44	11	88
chr12	6592392	6592566	ENST00000644480.2	0	-	exon	174	37	109	19	55	ENSG00000285238.2	AC006064.6		protein_coding	1	6556885	6607367	62	26	4	0	16	3	44	13	84	51	13	0	16	5	92	26	50	25	6	0	3	6	39	28	107	83	13	0	31	20	115
chr12	6591915	6592057	ENST00000644480.2	0	-	exon	142	39	109	20	55	ENSG00000285238.2	AC006064.6		protein_coding	1	6556885	6607367	58	18	0	0	17	1	62	25	84	21	0	0	8	3	92	62	51	13	0	0	4	10	49	47	126	58	0	0	20	12	119
chr12	6591693	6591825	ENST00000644480.2	0	-	exon	132	41	109	21	55	ENSG00000285238.2	AC006064.6		protein_coding	1	6556885	6607367	66	14	4	0	23	9	53	12	87	26	2	0	13	10	81	22	48	25	2	0	14	7	40	14	93	56	6	0	29	18	123
chr12	6591465	6591583	ENST00000644480.2	0	-	exon	118	43	109	22	55	ENSG00000285238.2	AC006064.6		protein_coding	1	6556885	6607367	41	27	8	0	19	7	64	15	75	45	8	0	7	5	83	33	33	33	8	0	4	13	52	22	93	72	14	0	19	25	91
chr12	6588297	6588422	ENST00000644480.2	0	-	exon	125	45	109	23	55	ENSG00000285238.2	AC006064.6		protein_coding	1	6556885	6607367	57	8	0	0	15	3	46	33	78	7	0	0	20	1	62	53	53	14	0	0	8	7	29	40	102	39	0	0	27	6	85
chr12	6587711	6587949	ENST00000644480.2	0	-	exon	238	47	109	24	55	ENSG00000285238.2	AC006064.6		protein_coding	1	6556885	6607367	34	21	1	0	22	4	54	11	76	23	3	0	28	16	71	14	57	23	5	0	19	18	41	14	69	45	9	0	44	46	84
chr12	6587383	6587559	ENST00000644480.2	0	-	exon	176	49	109	25	55	ENSG00000285238.2	AC006064.6		protein_coding	1	6556885	6607367	51	58	5	0	5	6	49	36	86	95	13	0	11	8	80	47	52	82	7	0	11	14	57	38	102	163	7	0	8	21	104
chr12	6583197	6583378	ENST00000644480.2	0	-	exon	181	51	109	26	55	ENSG00000285238.2	AC006064.6		protein_coding	1	6556885	6607367	48	16	0	0	10	9	46	48	84	23	2	0	14	11	81	75	54	15	0	0	3	10	60	61	89	43	0	0	19	24	91
chr12	6583026	6583113	ENST00000644480.2	0	-	exon	87	53	109	27	55	ENSG00000285238.2	AC006064.6		protein_coding	1	6556885	6607367	36	2	0	0	22	7	42	12	78	9	1	0	46	11	56	25	29	6	2	0	21	10	35	19	92	15	3	0	43	20	73
chr12	6582847	6582936	ENST00000644480.2	0	-	exon	89	55	109	28	55	ENSG00000285238.2	AC006064.6		protein_coding	1	6556885	6607367	58	4	0	0	14	5	51	9	63	11	3	0	50	7	78	11	42	6	6	0	13	4	36	7	93	16	5	0	57	13	81
chr12	6582614	6582748	ENST00000644480.2	0	-	exon	134	57	109	29	55	ENSG00000285238.2	AC006064.6		protein_coding	1	6556885	6607367	60	14	0	0	16	1	56	3	89	27	1	0	22	3	90	16	59	15	0	0	14	2	42	9	101	39	2	0	34	9	117
chr12	6582136	6582281	ENST00000644480.2	0	-	exon	145	59	109	30	55	ENSG00000285238.2	AC006064.6		protein_coding	1	6556885	6607367	64	6	0	0	15	1	61	6	88	19	0	0	15	1	97	25	63	19	1	0	9	1	63	24	116	42	1	0	29	6	106
chr12	6581648	6581814	ENST00000644480.2	0	-	exon	166	61	109	31	55	ENSG00000285238.2	AC006064.6		protein_coding	1	6556885	6607367	69	6	0	0	23	0	57	12	115	15	0	0	20	1	83	13	97	22	0	0	22	4	50	9	130	24	0	0	27	0	117
chr12	6581290	6581388	ENST00000644480.2	0	-	exon	98	63	109	32	55	ENSG00000285238.2	AC006064.6		protein_coding	1	6556885	6607367	51	13	0	0	41	1	50	10	59	21	5	0	48	10	82	9	71	21	7	0	45	8	71	15	123	31	1	0	67	9	93
chr12	6581043	6581173	ENST00000644480.2	0	-	exon	130	65	109	33	55	ENSG00000285238.2	AC006064.6		protein_coding	1	6556885	6607367	0	32	5	0	0	6	81	9	0	40	7	0	0	3	87	27	0	30	8	0	0	6	88	32	0	73	24	0	0	11	144
chr12	6580581	6580699	ENST00000644480.2	0	-	exon	118	67	109	34	55	ENSG00000285238.2	AC006064.6		protein_coding	1	6556885	6607367	0	29	0	0	0	11	0	5	0	19	0	0	0	5	0	6	0	12	0	0	0	5	0	3	0	38	0	0	0	19	0
chr12	6578845	6578917	ENST00000644480.2	0	-	exon	72	69	109	35	55	ENSG00000285238.2	AC006064.6		protein_coding	1	6556885	6607367	44	10	0	0	0	12	0	7	87	28	0	0	0	7	0	20	60	20	0	0	0	13	0	11	103	43	0	0	0	21	0
chr12	6578408	6578546	ENST00000644480.2	0	-	exon	138	71	109	36	55	ENSG00000285238.2	AC006064.6		protein_coding	1	6556885	6607367	100	56	3	0	29	1	79	23	111	90	15	0	24	4	124	32	76	48	17	0	36	4	89	23	144	123	16	0	25	7	140
chr12	6578028	6578137	ENST00000644480.2	0	-	exon	109	73	109	37	55	ENSG00000285238.2	AC006064.6		protein_coding	1	6556885	6607367	41	35	1	0	35	12	94	50	45	48	0	0	38	35	99	80	35	52	1	0	27	19	87	45	61	105	2	0	46	45	123
chr12	6577784	6577917	ENST00000644480.2	0	-	exon	133	75	109	38	55	ENSG00000285238.2	AC006064.6		protein_coding	1	6556885	6607367	90	32	3	0	17	14	69	60	117	58	2	0	8	10	83	83	82	44	3	0	10	10	55	59	126	78	2	0	25	17	88
chr12	6573073	6573269	ENST00000644480.2	0	-	exon	196	77	109	39	55	ENSG00000285238.2	AC006064.6		protein_coding	1	6556885	6607367	46	13	0	0	15	10	92	54	54	28	0	0	3	9	122	85	41	24	1	0	10	12	81	66	60	55	2	0	18	19	131
chr12	6570868	6571032	ENST00000644480.2	0	-	exon	164	79	109	40	55	ENSG00000285238.2	AC006064.6		protein_coding	1	6556885	6607367	0	29	0	0	0	3	49	33	0	36	1	0	0	0	50	30	0	44	0	0	0	4	36	34	0	57	0	0	0	7	59
chr12	6567815	6567922	ENST00000644480.2	0	-	exon	107	81	109	41	55	ENSG00000285238.2	AC006064.6		protein_coding	1	6556885	6607367	8	16	0	0	0	15	0	38	31	33	0	0	0	22	0	68	5	10	0	0	0	8	0	25	14	32	0	0	0	29	0
chr12	6566776	6566822	ENST00000644480.2	0	-	exon	46	83	109	42	55	ENSG00000285238.2	AC006064.6		protein_coding	1	6556885	6607367	15	19	0	0	11	18	4	15	46	18	1	0	36	32	15	25	4	12	0	0	6	11	3	11	26	16	0	0	17	44	5
chr12	6566528	6566617	ENST00000644480.2	0	-	exon	89	85	109	43	55	ENSG00000285238.2	AC006064.6		protein_coding	1	6556885	6607367	20	28	12	0	1	17	14	14	26	57	37	0	8	19	44	29	8	27	1	0	1	26	9	14	15	58	16	0	6	30	25
chr12	6566100	6566324	ENST00000644480.2	0	-	exon	224	87	109	44	55	ENSG00000285238.2	AC006064.6		protein_coding	1	6556885	6607367	21	24	0	0	2	5	19	38	49	50	0	0	5	11	28	92	12	21	0	0	0	8	9	35	19	37	1	0	6	8	15
chr12	6563890	6563946	ENST00000644480.2	0	-	exon	56	89	109	45	55	ENSG00000285238.2	AC006064.6		protein_coding	1	6556885	6607367	16	1	0	0	18	13	10	18	29	3	1	0	42	29	38	45	6	0	0	0	14	19	10	24	10	5	0	0	25	31	15
chr12	6563613	6563771	ENST00000644480.2	0	-	exon	158	91	109	46	55	ENSG00000285238.2	AC006064.6		protein_coding	1	6556885	6607367	35	32	8	0	8	8	34	23	38	99	8	0	1	9	87	45	20	29	8	0	0	5	27	31	28	68	7	0	3	7	43
chr12	6563314	6563514	ENST00000644480.2	0	-	exon	200	93	109	47	55	ENSG00000285238.2	AC006064.6		protein_coding	1	6556885	6607367	27	6	0	0	21	3	22	52	61	38	0	0	10	7	29	111	14	12	0	0	10	0	10	45	30	29	0	0	14	8	17
chr12	6563080	6563170	ENST00000644480.2	0	-	exon	90	95	109	48	55	ENSG00000285238.2	AC006064.6		protein_coding	1	6556885	6607367	18	18	5	0	16	7	34	18	32	45	2	0	18	17	62	40	13	15	2	0	8	7	20	21	20	36	3	0	11	19	33
chr12	6561883	6561971	ENST00000644480.2	0	-	exon	88	97	109	49	55	ENSG00000285238.2	AC006064.6		protein_coding	1	6556885	6607367	29	7	4	0	13	13	18	9	54	25	2	0	22	16	25	16	17	16	0	0	6	12	15	10	27	18	1	0	17	14	15
chr12	6561663	6561804	ENST00000644480.2	0	-	exon	141	99	109	50	55	ENSG00000285238.2	AC006064.6		protein_coding	1	6556885	6607367	16	16	0	0	5	3	37	11	21	38	1	0	3	5	73	24	6	16	0	0	5	6	21	16	13	22	1	0	6	9	39
chr12	6560930	6561070	ENST00000644480.2	0	-	exon	140	101	109	51	55	ENSG00000285238.2	AC006064.6		protein_coding	1	6556885	6607367	30	12	0	0	1	1	20	29	61	14	0	0	3	0	25	36	22	8	1	0	0	0	11	29	31	22	0	0	2	2	19
chr12	6560697	6560787	ENST00000644480.2	0	-	exon	90	103	109	52	55	ENSG00000285238.2	AC006064.6		protein_coding	1	6556885	6607367	17	11	2	0	3	9	28	9	43	16	9	0	11	5	50	12	9	10	3	0	3	1	19	12	13	15	3	0	9	11	24
chr12	6560446	6560569	ENST00000644480.2	0	-	exon	123	105	109	53	55	ENSG00000285238.2	AC006064.6		protein_coding	1	6556885	6607367	9	21	1	0	3	10	17	13	11	50	3	0	9	8	42	25	0	21	0	0	2	4	11	10	3	26	2	0	2	7	21
chr12	6560097	6560326	ENST00000644480.2	0	-	exon	229	107	109	54	55	ENSG00000285238.2	AC006064.6		protein_coding	1	6556885	6607367	17	7	0	0	3	5	9	17	42	30	0	0	10	9	10	32	12	12	0	0	2	2	0	9	15	27	0	0	2	6	4
chr12	6556885	6557642	ENST00000644480.2	0	-	exon	757	109	109	55	55	ENSG00000285238.2	AC006064.6		protein_coding	1	6556885	6607367	0	0	0	0	0	0	23	11	0	0	0	0	0	0	57	19	0	0	0	0	0	0	17	11	0	0	0	0	0	0	18
chr3	52834939	52835729	ENST00000468472.1	0	-	exon	790	1	47	1	24	ENSG00000243696.4	AC006254.1		protein_coding	1	52813281	52835729	0	4	0	0	0	0	0	0	3	8	0	0	0	0	0	0	0	2	0	0	0	0	0	0	4	10	0	0	0	0	0
chr3	52833616	52833749	ENST00000468472.1	0	-	exon	133	3	47	2	24	ENSG00000243696.4	AC006254.1		protein_coding	1	52813281	52835729	0	3	0	0	0	0	0	0	1	1	0	0	1	1	1	5	1	3	0	0	0	1	0	2	3	6	0	0	0	0	4
chr3	52833382	52833430	ENST00000468472.1	0	-	exon	48	5	47	3	24	ENSG00000243696.4	AC006254.1		protein_coding	1	52813281	52835729	0	0	0	0	0	2	0	1	0	4	0	0	0	1	2	0	0	2	1	0	0	1	1	1	1	5	2	0	0	5	2
chr3	52833113	52833247	ENST00000468472.1	0	-	exon	134	7	47	4	24	ENSG00000243696.4	AC006254.1		protein_coding	1	52813281	52835729	0	1	0	0	0	1	0	3	0	5	0	0	0	0	0	4	0	1	0	0	0	0	0	3	0	6	1	0	0	2	0
chr3	52831407	52831478	ENST00000468472.1	0	-	exon	71	9	47	5	24	ENSG00000243696.4	AC006254.1		protein_coding	1	52813281	52835729	0	0	0	0	0	0	0	0	0	0	0	0	0	1	0	0	0	0	0	0	0	0	0	0	0	3	0	0	0	1	0
chr3	52830552	52830670	ENST00000468472.1	0	-	exon	118	11	47	6	24	ENSG00000243696.4	AC006254.1		protein_coding	1	52813281	52835729	0	0	0	0	0	0	0	3	0	0	0	0	0	1	0	2	0	1	0	0	0	0	0	1	1	4	0	0	0	0	0
chr3	52829118	52829279	ENST00000468472.1	0	-	exon	161	13	47	7	24	ENSG00000243696.4	AC006254.1		protein_coding	1	52813281	52835729	1	0	0	0	0	0	0	1	1	0	0	0	0	0	0	2	3	0	0	0	0	0	0	2	3	0	0	0	0	0	1
chr3	52827092	52827197	ENST00000468472.1	0	-	exon	105	15	47	8	24	ENSG00000243696.4	AC006254.1		protein_coding	1	52813281	52835729	0	0	0	0	0	0	1	0	0	1	0	0	0	0	1	0	0	0	0	0	0	0	3	0	2	3	0	0	1	0	3
chr3	52826790	52826953	ENST00000468472.1	0	-	exon	163	17	47	9	24	ENSG00000243696.4	AC006254.1		protein_coding	1	52813281	52835729	0	0	0	0	0	0	0	0	4	1	0	0	0	0	0	0	3	1	0	0	0	0	0	0	2	1	0	0	0	0	3
chr3	52826540	52826651	ENST00000468472.1	0	-	exon	111	19	47	10	24	ENSG00000243696.4	AC006254.1		protein_coding	1	52813281	52835729	0	0	0	0	0	0	0	0	1	0	0	0	1	0	3	0	0	1	0	0	0	0	3	0	4	2	0	0	0	0	2
chr3	52825885	52826014	ENST00000468472.1	0	-	exon	129	21	47	11	24	ENSG00000243696.4	AC006254.1		protein_coding	1	52813281	52835729	1	0	0	0	0	1	0	3	3	0	0	0	0	0	2	1	0	0	0	0	0	1	0	1	0	0	2	0	0	1	2
chr3	52824841	52824958	ENST00000468472.1	0	-	exon	117	23	47	12	24	ENSG00000243696.4	AC006254.1		protein_coding	1	52813281	52835729	0	2	0	0	0	0	1	0	1	0	0	0	2	0	2	1	0	0	0	0	0	0	0	2	0	5	0	0	0	0	0
chr3	52824396	52824565	ENST00000468472.1	0	-	exon	169	25	47	13	24	ENSG00000243696.4	AC006254.1		protein_coding	1	52813281	52835729	1	0	0	0	0	0	0	0	1	0	0	0	0	0	3	1	0	0	0	0	0	1	0	0	2	0	0	0	0	0	2
chr3	52824189	52824315	ENST00000468472.1	0	-	exon	126	27	47	14	24	ENSG00000243696.4	AC006254.1		protein_coding	1	52813281	52835729	0	1	0	0	0	0	1	0	0	0	0	0	0	1	1	0	0	0	0	0	0	0	0	1	0	3	0	0	0	0	2
chr3	52823822	52824004	ENST00000468472.1	0	-	exon	182	29	47	15	24	ENSG00000243696.4	AC006254.1		protein_coding	1	52813281	52835729	0	0	0	0	0	0	0	0	0	0	0	0	0	2	0	1	0	0	0	0	0	1	0	0	3	1	0	0	0	0	0
chr3	52823555	52823741	ENST00000468472.1	0	-	exon	186	31	47	16	24	ENSG00000243696.4	AC006254.1		protein_coding	1	52813281	52835729	2	0	0	0	0	0	0	0	0	0	0	0	0	0	2	2	1	0	0	0	0	0	0	1	1	2	0	0	1	0	2
chr3	52820990	52821130	ENST00000468472.1	0	-	exon	140	33	47	17	24	ENSG00000243696.4	AC006254.1		protein_coding	1	52813281	52835729	2	1	0	0	1	0	1	0	0	0	0	0	0	0	0	0	0	0	0	0	0	0	1	0	0	0	0	0	0	0	2
chr3	52820630	52820785	ENST00000468472.1	0	-	exon	155	35	47	18	24	ENSG00000243696.4	AC006254.1		protein_coding	1	52813281	52835729	1	1	0	0	1	0	2	1	0	1	0	0	0	0	0	0	2	0	0	0	0	0	0	0	3	2	0	0	0	0	0
chr3	52820290	52820317	ENST00000468472.1	0	-	exon	27	37	47	19	24	ENSG00000243696.4	AC006254.1		protein_coding	1	52813281	52835729	0	0	0	0	1	2	1	0	0	0	0	0	0	4	0	0	0	0	0	0	2	0	0	0	0	1	2	0	1	1	0
chr3	52818051	52819990	ENST00000468472.1	0	-	exon	1939	39	47	20	24	ENSG00000243696.4	AC006254.1		protein_coding	1	52813281	52835729	1	2	0	0	0	0	1	2	0	0	0	0	0	0	0	4	0	3	0	0	0	0	2	0	2	2	0	0	0	0	1
chr3	52816883	52817058	ENST00000468472.1	0	-	exon	175	41	47	21	24	ENSG00000243696.4	AC006254.1		protein_coding	1	52813281	52835729	3	0	0	0	0	0	1	1	1	4	0	0	0	0	0	2	0	0	0	0	0	1	0	0	4	1	0	0	0	0	2
chr3	52814208	52814363	ENST00000468472.1	0	-	exon	155	43	47	22	24	ENSG00000243696.4	AC006254.1		protein_coding	1	52813281	52835729	0	0	0	0	0	0	3	0	0	2	0	0	0	0	1	0	0	0	0	0	0	0	0	0	0	2	0	0	2	0	2
chr3	52813974	52814071	ENST00000468472.1	0	-	exon	97	45	47	23	24	ENSG00000243696.4	AC006254.1		protein_coding	1	52813281	52835729	0	0	0	0	0	0	0	0	1	0	0	0	0	0	0	0	0	0	0	0	0	0	0	0	0	0	0	0	2	0	0
chr3	52813281	52813490	ENST00000468472.1	0	-	exon	209	47	47	24	24	ENSG00000243696.4	AC006254.1		protein_coding	1	52813281	52835729	0	0	0	0	0	0	0	0	0	0	0	0	0	1	1	1	0	0	0	0	0	0	0	0	0	0	1	0	0	0	3
chr19	42254977	42255132	ENST00000594664.1	0	-	exon	155	1	9	1	5	ENSG00000268643.1	AC006486.1		protein_coding	1	42234582	42255132	0	7	0	0	0	0	0	0	0	28	0	0	0	1	0	0	0	18	0	0	0	0	0	0	1	29	0	0	0	1	0
chr19	42239954	42240142	ENST00000594664.1	0	-	exon	188	3	9	2	5	ENSG00000268643.1	AC006486.1		protein_coding	1	42234582	42255132	13	6	0	0	0	1	0	20	17	2	0	0	0	1	0	14	12	5	0	0	0	0	0	7	17	7	0	0	1	2	0
chr19	42236857	42236941	ENST00000594664.1	0	-	exon	84	5	9	3	5	ENSG00000268643.1	AC006486.1		protein_coding	1	42234582	42255132	15	4	0	0	10	2	5	5	27	1	0	0	10	4	11	3	11	3	0	0	1	4	12	6	18	10	0	0	10	4	14
chr19	42236605	42236716	ENST00000594664.1	0	-	exon	111	7	9	4	5	ENSG00000268643.1	AC006486.1		protein_coding	1	42234582	42255132	9	8	1	0	9	5	17	6	19	6	5	0	13	5	18	8	5	8	4	0	7	1	2	6	24	18	4	0	8	2	19
chr19	42234582	42234678	ENST00000594664.1	0	-	exon	96	9	9	5	5	ENSG00000268643.1	AC006486.1		protein_coding	1	42234582	42255132	0	0	3	0	0	7	15	11	0	0	7	0	0	4	25	6	0	0	0	0	0	5	12	4	0	0	7	0	0	2	25
chr12	10884153	10884255	ENST00000428168.5	0	-	exon	102	1	9	1	5	ENSG00000284826.1	AC006518.7		protein_coding	1	10881010	10884255	0	9	0	0	0	5	0	0	2	4	0	0	0	14	0	0	2	5	0	0	0	7	0	0	3	5	0	0	0	10	0
chr12	10883060	10883096	ENST00000428168.5	0	-	exon	36	3	9	2	5	ENSG00000284826.1	AC006518.7		protein_coding	1	10881010	10884255	0	4	0	0	0	16	1	3	4	5	0	0	2	14	1	7	1	0	0	0	1	9	2	5	0	1	0	0	3	11	1
chr12	10882534	10882698	ENST00000428168.5	0	-	exon	164	5	9	3	5	ENSG00000284826.1	AC006518.7		protein_coding	1	10881010	10884255	11	2	0	0	0	3	1	4	7	3	0	0	0	1	9	9	6	4	0	0	0	0	3	7	7	11	3	0	0	1	3
chr12	10882216	10882471	ENST00000428168.5	0	-	exon	255	7	9	4	5	ENSG00000284826.1	AC006518.7		protein_coding	1	10881010	10884255	0	4	4	0	0	2	8	4	3	7	2	0	0	1	7	7	0	7	3	0	1	1	4	3	1	4	2	0	3	5	2
chr12	10881010	10881056	ENST00000428168.5	0	-	exon	46	9	9	5	5	ENSG00000284826.1	AC006518.7		protein_coding	1	10881010	10884255	0	0	0	0	0	8	0	5	0	0	2	0	0	25	1	6	0	0	1	0	0	10	0	4	0	0	5	0	0	22	1
chr19	2739944	2740048	ENST00000586572.1	0	-	exon	104	1	5	1	3	ENSG00000267001.1	AC006538.2		protein_coding	1	2717768	2740048	10	3	0	0	0	0	0	0	11	2	0	0	0	0	0	0	3	1	0	0	0	0	0	0	14	8	0	0	0	0	0
chr19	2737047	2737379	ENST00000586572.1	0	-	exon	332	3	5	2	3	ENSG00000267001.1	AC006538.2		protein_coding	1	2717768	2740048	0	5	2	0	0	3	2	3	0	7	0	0	0	2	1	2	0	4	0	0	0	2	1	3	0	18	5	0	0	5	5
chr19	2717768	2717875	ENST00000586572.1	0	-	exon	107	5	5	3	3	ENSG00000267001.1	AC006538.2		protein_coding	1	2717768	2740048	0	0	0	0	0	2	0	2	0	0	0	0	0	1	0	0	0	0	0	0	0	0	0	0	0	0	0	0	0	0	0
chr7	30362399	30362456	ENST00000442800.1	0	+	exon	57	1	7	1	4	ENSG00000281593.1	AC006978.2		protein_coding	1	30362399	30412502	2	18	0	1	0	8	0	0	2	17	0	3	0	22	0	0	6	54	0	5	0	41	0	0	0	20	0	9	0	30	0
chr7	30366034	30366295	ENST00000442800.1	0	+	exon	261	3	7	2	4	ENSG00000281593.1	AC006978.2		protein_coding	1	30362399	30412502	0	36	1	0	0	24	2	17	0	43	3	0	0	13	2	26	0	80	1	0	0	84	8	41	0	55	4	0	0	37	4
chr7	30411897	30412073	ENST00000442800.1	0	+	exon	176	5	7	3	4	ENSG00000281593.1	AC006978.2		protein_coding	1	30362399	30412502	0	4	0	0	0	1	0	12	0	8	0	0	0	4	0	8	0	33	0	0	0	15	0	56	0	17	0	0	0	3	0
chr7	30412330	30412502	ENST00000442800.1	0	+	exon	172	7	7	4	4	ENSG00000281593.1	AC006978.2		protein_coding	1	30362399	30412502	0	0	0	0	0	1	0	15	0	0	0	0	0	1	0	7	0	0	0	0	0	6	0	36	0	0	0	0	0	1	0
chr2	70994687	70995336	ENST00000606025.5	0	-	exon	649	1	11	1	6	ENSG00000258881.6	AC007040.2		protein_coding	1	70939317	70995336	9	1	0	0	0	0	0	0	18	5	0	0	0	0	0	0	1	5	0	0	0	0	0	0	14	13	0	0	0	0	0
chr2	70993695	70993775	ENST00000606025.5	0	-	exon	80	3	11	2	6	ENSG00000258881.6	AC007040.2		protein_coding	1	70939317	70995336	6	7	1	0	1	7	7	9	11	18	2	0	3	6	12	21	1	7	0	0	1	6	0	13	5	23	0	0	4	23	10
chr2	70991829	70991983	ENST00000606025.5	0	-	exon	154	5	11	3	6	ENSG00000258881.6	AC007040.2		protein_coding	1	70939317	70995336	5	12	0	0	1	14	6	10	12	29	1	0	1	10	13	14	6	15	1	0	1	11	3	1	14	39	2	0	1	21	6
chr2	70989748	70989816	ENST00000606025.5	0	-	exon	68	7	11	4	6	ENSG00000258881.6	AC007040.2		protein_coding	1	70939317	70995336	4	15	0	0	3	9	3	10	8	14	3	0	4	15	5	4	5	13	0	0	3	16	4	7	8	19	3	0	7	26	5
chr2	70988914	70989017	ENST00000606025.5	0	-	exon	103	9	11	5	6	ENSG00000258881.6	AC007040.2		protein_coding	1	70939317	70995336	0	10	0	0	0	2	5	3	0	26	0	0	0	8	11	10	0	9	0	0	0	4	4	3	0	27	0	0	0	12	8
chr2	70939317	70942433	ENST00000606025.5	0	-	exon	3116	11	11	6	6	ENSG00000258881.6	AC007040.2		protein_coding	1	70939317	70995336	0	0	0	0	0	0	0	1	0	0	0	0	0	0	0	0	0	0	0	0	0	0	0	0	0	0	0	0	0	0	0
chr19	18153157	18153294	ENST00000593731.1	0	+	exon	137	1	49	1	25	ENSG00000268173.3	AC007192.1		protein_coding	1	18153157	18178117	6	1	0	0	0	0	0	0	9	1	0	0	0	0	0	0	1	1	0	0	0	0	0	0	17	4	0	0	0	0	0
chr19	18155456	18156201	ENST00000593731.1	0	+	exon	745	3	49	2	25	ENSG00000268173.3	AC007192.1		protein_coding	1	18153157	18178117	0	3	0	0	0	0	6	2	3	3	0	0	0	0	9	1	2	4	0	0	0	0	1	1	5	8	0	0	0	0	17
chr19	18160470	18160563	ENST00000593731.1	0	+	exon	93	5	49	3	25	ENSG00000268173.3	AC007192.1		protein_coding	1	18153157	18178117	6	1	0	1	0	3	0	5	5	3	0	0	1	5	2	6	2	3	0	0	0	0	2	0	5	2	0	0	1	3	4
chr19	18160918	18160969	ENST00000593731.1	0	+	exon	51	7	49	4	25	ENSG00000268173.3	AC007192.1		protein_coding	1	18153157	18178117	3	0	0	0	6	2	1	1	2	0	0	0	3	3	1	1	0	0	0	0	1	0	0	2	1	2	0	0	4	4	1
chr19	18161053	18161185	ENST00000593731.1	0	+	exon	132	9	49	5	25	ENSG00000268173.3	AC007192.1		protein_coding	1	18153157	18178117	1	2	0	1	0	0	9	2	2	0	0	2	0	0	5	4	0	0	0	0	0	0	1	0	1	3	0	0	1	0	4
chr19	18161278	18161495	ENST00000593731.1	0	+	exon	217	11	49	6	25	ENSG00000268173.3	AC007192.1		protein_coding	1	18153157	18178117	4	0	0	0	2	0	0	3	5	0	0	0	3	1	1	0	1	0	0	0	0	0	0	1	4	0	0	0	1	0	1
chr19	18161965	18162051	ENST00000593731.1	0	+	exon	86	13	49	7	25	ENSG00000268173.3	AC007192.1		protein_coding	1	18153157	18178117	2	2	0	1	1	0	5	3	8	2	0	0	1	0	8	9	0	0	0	0	0	0	1	4	1	4	0	0	0	0	5
chr19	18162201	18162310	ENST00000593731.1	0	+	exon	109	15	49	8	25	ENSG00000268173.3	AC007192.1		protein_coding	1	18153157	18178117	6	1	0	0	2	0	2	0	7	1	0	0	8	0	1	0	1	0	0	0	0	1	0	2	2	3	0	0	0	1	0
chr19	18162407	18162506	ENST00000593731.1	0	+	exon	99	17	49	9	25	ENSG00000268173.3	AC007192.1		protein_coding	1	18153157	18178117	6	2	0	0	2	1	6	2	13	1	0	0	2	1	13	2	5	0	0	0	0	1	1	2	6	1	0	0	0	4	2
chr19	18162966	18163147	ENST00000593731.1	0	+	exon	181	19	49	10	25	ENSG00000268173.3	AC007192.1		protein_coding	1	18153157	18178117	15	4	0	0	2	2	6	3	11	7	0	0	1	0	14	6	2	0	0	0	1	0	4	6	12	7	0	0	1	0	5
chr19	18163262	18163388	ENST00000593731.1	0	+	exon	126	21	49	11	25	ENSG00000268173.3	AC007192.1		protein_coding	1	18153157	18178117	15	2	0	2	2	1	15	6	32	4	0	0	3	0	10	4	11	3	0	1	1	0	2	5	22	5	0	2	5	0	8
chr19	18166159	18166302	ENST00000593731.1	0	+	exon	143	23	49	12	25	ENSG00000268173.3	AC007192.1		protein_coding	1	18153157	18178117	17	4	0	1	0	0	18	3	26	3	0	1	3	0	32	12	9	1	0	0	2	0	11	5	19	5	0	1	7	0	22
chr19	18167129	18167306	ENST00000593731.1	0	+	exon	177	25	49	13	25	ENSG00000268173.3	AC007192.1		protein_coding	1	18153157	18178117	8	4	2	0	4	0	13	1	13	5	1	0	5	0	25	4	5	1	0	0	4	1	7	4	25	3	3	0	10	1	14
chr19	18168474	18168546	ENST00000593731.1	0	+	exon	72	27	49	14	25	ENSG00000268173.3	AC007192.1		protein_coding	1	18153157	18178117	4	4	0	0	7	1	4	2	23	5	0	0	10	0	7	2	4	2	0	0	2	1	6	3	7	3	0	3	14	2	16
chr19	18168725	18168896	ENST00000593731.1	0	+	exon	171	29	49	15	25	ENSG00000268173.3	AC007192.1		protein_coding	1	18153157	18178117	9	7	0	0	5	1	6	2	16	4	0	0	1	0	32	2	1	3	0	0	1	2	5	4	11	2	0	0	3	0	21
chr19	18169086	18170494	ENST00000593731.1	0	+	exon	1408	31	49	16	25	ENSG00000268173.3	AC007192.1		protein_coding	1	18153157	18178117	0	7	0	0	0	0	13	3	0	16	0	0	0	0	17	6	0	7	0	0	0	0	2	1	0	13	0	0	0	0	14
chr19	18172356	18172433	ENST00000593731.1	0	+	exon	77	33	49	17	25	ENSG00000268173.3	AC007192.1		protein_coding	1	18153157	18178117	0	2	0	0	0	0	0	0	0	0	0	0	0	0	0	0	0	1	0	0	0	0	0	0	0	1	0	0	0	1	0
chr19	18172756	18172877	ENST00000593731.1	0	+	exon	121	35	49	18	25	ENSG00000268173.3	AC007192.1		protein_coding	1	18153157	18178117	0	0	0	0	0	0	0	0	0	0	0	0	0	0	0	1	0	0	0	0	0	0	0	0	0	0	0	0	0	3	0
chr19	18173803	18173973	ENST00000593731.1	0	+	exon	170	37	49	19	25	ENSG00000268173.3	AC007192.1		protein_coding	1	18153157	18178117	0	0	0	0	0	0	0	0	22	1	0	0	0	0	0	0	5	0	0	0	0	0	0	0	250	119	0	1	0	2	0
chr19	18175039	18175222	ENST00000593731.1	0	+	exon	183	39	49	20	25	ENSG00000268173.3	AC007192.1		protein_coding	1	18153157	18178117	1	0	0	0	0	0	0	0	11	1	0	0	11	1	10	3	8	0	0	0	4	1	1	4	189	71	1	3	180	21	70
chr19	18175310	18175385	ENST00000593731.1	0	+	exon	75	41	49	21	25	ENSG00000268173.3	AC007192.1		protein_coding	1	18153157	18178117	0	0	0	0	0	0	1	0	25	0	0	0	7	2	15	2	7	0	0	0	8	0	5	1	132	74	0	2	173	24	195
chr19	18175604	18175697	ENST00000593731.1	0	+	exon	93	43	49	22	25	ENSG00000268173.3	AC007192.1		protein_coding	1	18153157	18178117	1	0	0	0	0	0	0	0	21	3	0	0	15	0	17	0	12	0	0	0	5	0	9	0	213	101	1	0	109	20	192
chr19	18177139	18177292	ENST00000593731.1	0	+	exon	153	45	49	23	25	ENSG00000268173.3	AC007192.1		protein_coding	1	18153157	18178117	0	0	0	0	0	0	1	0	9	3	0	0	3	0	33	2	9	0	0	0	4	0	13	1	91	49	0	0	32	1	293
chr19	18177710	18177764	ENST00000593731.1	0	+	exon	54	47	49	24	25	ENSG00000268173.3	AC007192.1		protein_coding	1	18153157	18178117	0	0	0	0	0	0	0	0	9	2	0	1	9	8	3	5	4	1	0	0	7	3	6	4	52	61	0	4	82	41	40
chr19	18177848	18178117	ENST00000593731.1	0	+	exon	269	49	49	25	25	ENSG00000268173.3	AC007192.1		protein_coding	1	18153157	18178117	0	0	0	0	0	0	0	0	0	0	1	0	0	0	19	7	0	0	1	0	0	0	11	1	0	0	5	0	0	47	138
chr2	10122738	10122897	ENST00000641498.1	0	+	exon	159	1	23	1	12	ENSG00000284681.2	AC007240.1		protein_coding	1	10122738	10199288	267	56	0	0	0	0	0	0	194	81	0	0	0	0	0	0	112	46	0	1	0	0	0	0	415	141	0	1	0	1	0
chr2	10122982	10123057	ENST00000641498.1	0	+	exon	75	3	23	2	12	ENSG00000284681.2	AC007240.1		protein_coding	1	10122738	10199288	40	35	0	10	29	31	235	6	34	28	0	10	18	16	175	12	24	27	0	3	12	11	100	6	63	82	0	21	44	43	368
chr2	10123386	10123530	ENST00000641498.1	0	+	exon	144	5	23	3	12	ENSG00000284681.2	AC007240.1		protein_coding	1	10122738	10199288	305	93	3	2	16	19	56	54	263	55	1	0	19	14	34	51	130	46	3	8	8	17	23	26	442	164	6	1	32	16	77
chr2	10123735	10123852	ENST00000641498.1	0	+	exon	117	7	23	4	12	ENSG00000284681.2	AC007240.1		protein_coding	1	10122738	10199288	33	65	2	1	10	29	304	126	41	61	0	0	17	17	257	106	28	40	3	4	9	16	129	75	38	137	2	2	11	37	454
chr2	10124716	10124850	ENST00000641498.1	0	+	exon	134	9	23	5	12	ENSG00000284681.2	AC007240.1		protein_coding	1	10122738	10199288	172	433	5	0	8	11	32	19	150	298	1	0	14	10	39	20	118	163	1	0	6	15	35	12	217	543	1	0	8	10	41
chr2	10126874	10126969	ENST00000641498.1	0	+	exon	95	11	23	6	12	ENSG00000284681.2	AC007240.1		protein_coding	1	10122738	10199288	123	117	0	21	24	37	154	136	78	114	0	14	44	48	117	102	65	73	0	12	35	35	87	89	90	184	1	24	41	90	177
chr2	10127086	10127220	ENST00000641498.1	0	+	exon	134	13	23	7	12	ENSG00000284681.2	AC007240.1		protein_coding	1	10122738	10199288	230	171	10	0	16	41	140	74	194	125	5	0	14	23	119	78	136	97	4	0	14	22	94	49	228	244	11	0	17	57	125
chr2	10128847	10128952	ENST00000641498.1	0	+	exon	105	15	23	8	12	ENSG00000284681.2	AC007240.1		protein_coding	1	10122738	10199288	280	175	1	3	69	62	171	124	221	161	1	5	52	48	146	122	139	143	1	2	48	40	94	99	205	194	0	6	67	74	174
chr2	10129040	10129154	ENST00000641498.1	0	+	exon	114	17	23	9	12	ENSG00000284681.2	AC007240.1		protein_coding	1	10122738	10199288	10	194	2	0	13	64	202	152	33	204	4	0	17	39	184	135	22	185	3	0	17	49	105	136	50	251	0	0	33	67	172
chr2	10141853	10141954	ENST00000641498.1	0	+	exon	101	19	23	10	12	ENSG00000284681.2	AC007240.1		protein_coding	1	10122738	10199288	14	4	0	0	10	0	12	11	14	18	0	1	14	8	27	13	20	6	3	3	10	11	19	9	32	33	0	0	18	14	47
chr2	10142254	10142375	ENST00000641498.1	0	+	exon	121	21	23	11	12	ENSG00000284681.2	AC007240.1		protein_coding	1	10122738	10199288	0	15	1	0	0	2	16	15	2	19	1	0	3	10	17	34	3	29	1	0	0	6	19	24	7	62	1	0	1	23	40
chr2	10198591	10199288	ENST00000641498.1	0	+	exon	697	23	23	12	12	ENSG00000284681.2	AC007240.1		protein_coding	1	10122738	10199288	0	0	0	0	0	0	0	1	0	0	0	0	0	0	5	6	0	0	0	0	0	0	3	16	0	0	0	0	0	0	8
chr22	18906237	18906484	ENST00000638240.1	0	+	exon	247	1	11	1	6	ENSG00000283809.1	AC007326.4		protein_coding	1	18906237	18947732	1	0	0	0	0	0	0	0	1	0	0	0	0	0	0	0	0	0	0	0	0	0	0	0	0	0	0	0	0	0	0
chr22	18906564	18906725	ENST00000638240.1	0	+	exon	161	3	11	2	6	ENSG00000283809.1	AC007326.4		protein_coding	1	18906237	18947732	0	0	0	0	0	0	1	0	0	0	0	0	0	0	1	0	0	0	0	0	0	0	0	0	0	0	0	0	0	0	0
chr22	18910171	18910272	ENST00000638240.1	0	+	exon	101	5	11	3	6	ENSG00000283809.1	AC007326.4		protein_coding	1	18906237	18947732	0	0	0	0	0	0	0	0	0	0	0	0	0	0	0	0	0	0	0	0	0	0	0	0	0	0	0	0	0	0	0
chr22	18910887	18911028	ENST00000638240.1	0	+	exon	141	7	11	4	6	ENSG00000283809.1	AC007326.4		protein_coding	1	18906237	18947732	0	0	0	0	0	0	0	0	0	0	0	0	0	0	2	0	0	1	0	0	0	0	0	0	0	0	0	0	0	0	0
chr22	18939672	18939749	ENST00000638240.1	0	+	exon	77	9	11	5	6	ENSG00000283809.1	AC007326.4		protein_coding	1	18906237	18947732	0	0	0	0	0	0	0	0	0	3	0	0	0	0	0	2	2	0	0	0	0	0	0	0	0	0	0	0	0	0	0
chr22	18946790	18947732	ENST00000638240.1	0	+	exon	942	11	11	6	6	ENSG00000283809.1	AC007326.4		protein_coding	1	18906237	18947732	0	0	0	0	0	0	0	0	0	0	0	0	0	0	0	5	0	0	0	0	0	0	2	0	0	0	0	0	0	0	0
chr14	77098310	77098361	ENST00000557752.1	0	+	exon	51	1	11	1	6	ENSG00000259164.1	AC007375.1		protein_coding	1	77098310	77225462	9	0	0	15	0	0	0	0	3	1	0	16	0	1	0	0	1	1	0	2	0	0	0	0	14	1	0	16	0	1	0
chr14	77105656	77105844	ENST00000557752.1	0	+	exon	188	3	11	2	6	ENSG00000259164.1	AC007375.1		protein_coding	1	77098310	77225462	0	14	0	0	0	4	14	15	0	21	3	0	0	0	9	19	0	14	0	0	0	2	3	7	0	33	6	0	0	2	15
chr14	77218800	77218963	ENST00000557752.1	0	+	exon	163	5	11	3	6	ENSG00000259164.1	AC007375.1		protein_coding	1	77098310	77225462	0	0	0	0	0	0	0	0	0	2	0	0	0	0	0	1	0	1	0	0	0	0	0	1	0	0	0	0	0	1	0
chr14	77219497	77219577	ENST00000557752.1	0	+	exon	80	7	11	4	6	ENSG00000259164.1	AC007375.1		protein_coding	1	77098310	77225462	1	0	0	0	0	0	0	0	1	0	0	0	0	0	0	0	0	0	0	0	0	0	0	1	0	0	0	1	0	0	0
chr14	77220005	77220087	ENST00000557752.1	0	+	exon	82	9	11	5	6	ENSG00000259164.1	AC007375.1		protein_coding	1	77098310	77225462	0	0	0	0	1	0	0	0	0	0	0	0	1	0	0	0	2	0	0	0	0	0	0	0	0	0	0	0	0	0	1
chr14	77225423	77225462	ENST00000557752.1	0	+	exon	39	11	11	6	6	ENSG00000259164.1	AC007375.1		protein_coding	1	77098310	77225462	0	0	0	0	0	0	1	0	0	0	0	0	0	1	1	0	0	0	0	0	0	0	0	0	0	0	0	0	0	0	0
chr22	20446442	20446620	ENST00000429594.1	0	-	exon	178	1	9	1	5	ENSG00000277971.1	AC007731.5		protein_coding	1	20429240	20446620	0	17	0	0	0	1	0	0	0	6	0	0	0	1	0	0	0	13	0	0	0	2	0	0	0	13	0	0	0	2	0
chr22	20430428	20430557	ENST00000429594.1	0	-	exon	129	3	9	2	5	ENSG00000277971.1	AC007731.5		protein_coding	1	20429240	20446620	0	0	0	0	0	0	0	1	0	0	0	0	0	0	0	0	0	0	0	0	0	0	0	0	1	0	0	0	0	0	0
chr22	20429729	20429833	ENST00000429594.1	0	-	exon	104	5	9	3	5	ENSG00000277971.1	AC007731.5		protein_coding	1	20429240	20446620	0	0	0	0	0	0	0	1	0	0	0	0	0	1	0	0	0	0	0	0	0	0	1	0	0	0	0	0	0	0	1
chr22	20429535	20429653	ENST00000429594.1	0	-	exon	118	7	9	4	5	ENSG00000277971.1	AC007731.5		protein_coding	1	20429240	20446620	0	0	0	0	0	0	0	0	0	1	0	0	0	0	0	0	0	0	0	0	0	0	0	0	0	1	0	0	0	0	0
chr22	20429240	20429355	ENST00000429594.1	0	-	exon	115	9	9	5	5	ENSG00000277971.1	AC007731.5		protein_coding	1	20429240	20446620	0	0	0	0	0	0	0	0	0	0	0	0	0	0	0	0	0	0	0	0	0	0	0	0	0	0	0	0	0	0	0
chr17	5772925	5773027	ENST00000573619.1	0	+	exon	102	1	9	1	5	ENSG00000285471.1	AC007846.2		protein_coding	1	5772925	6080792	1	1	0	0	0	1	0	0	0	0	0	0	0	0	0	0	0	0	0	0	0	0	0	0	0	0	0	0	0	0	0
chr17	5837180	5837249	ENST00000573619.1	0	+	exon	69	3	9	2	5	ENSG00000285471.1	AC007846.2		protein_coding	1	5772925	6080792	0	0	0	0	0	0	0	1	0	0	0	0	0	0	0	0	0	1	0	0	0	0	0	0	0	0	0	0	0	0	0
chr17	5888756	5888830	ENST00000573619.1	0	+	exon	74	5	9	3	5	ENSG00000285471.1	AC007846.2		protein_coding	1	5772925	6080792	0	1	0	0	0	0	0	0	0	0	0	0	0	0	0	1	0	0	0	0	0	0	0	0	0	0	0	0	0	0	0
chr17	5989929	5990021	ENST00000573619.1	0	+	exon	92	7	9	4	5	ENSG00000285471.1	AC007846.2		protein_coding	1	5772925	6080792	0	0	0	0	0	0	0	0	0	0	0	0	0	0	0	0	0	0	0	0	0	0	0	0	0	0	0	0	0	0	0
chr17	6080370	6080792	ENST00000573619.1	0	+	exon	422	9	9	5	5	ENSG00000285471.1	AC007846.2		protein_coding	1	5772925	6080792	0	0	0	0	0	0	0	1	0	0	0	0	0	0	0	0	0	0	0	0	0	0	0	0	0	0	0	0	0	0	0
chr16	53052760	53052849	ENST00000619363.2	0	-	exon	89	1	5	1	3	ENSG00000277639.2	AC007906.2	105371267	protein_coding	1	53042744	53052849	0	1	0	0	0	2	0	0	1	0	0	0	0	0	0	0	3	1	0	0	0	4	0	0	1	3	0	0	0	0	0
chr16	53047204	53047283	ENST00000619363.2	0	-	exon	79	3	5	2	3	ENSG00000277639.2	AC007906.2	105371267	protein_coding	1	53042744	53052849	0	1	0	0	0	1	1	0	0	0	0	0	0	1	2	2	0	0	1	0	0	0	2	2	0	0	0	0	0	0	5
chr16	53042744	53044263	ENST00000619363.2	0	-	exon	1519	5	5	3	3	ENSG00000277639.2	AC007906.2	105371267	protein_coding	1	53042744	53052849	0	0	0	0	0	0	0	0	0	0	0	0	0	0	0	1	0	0	0	0	0	0	0	3	0	0	0	0	0	0	2
chr18	35497718	35497940	ENST00000589258.1	0	-	exon	222	1	5	1	3	ENSG00000267140.1	AC007998.2		protein_coding	1	35443870	35497940	1	6	0	0	0	0	0	0	0	8	0	0	0	0	0	0	0	12	0	0	0	0	0	0	0	25	0	0	0	0	0
chr18	35446874	35446955	ENST00000589258.1	0	-	exon	81	3	5	2	3	ENSG00000267140.1	AC007998.2		protein_coding	1	35443870	35497940	0	1	0	0	1	0	0	0	0	0	0	0	0	0	0	2	0	1	0	0	0	0	0	0	0	0	0	0	0	0	0
chr18	35443870	35444022	ENST00000589258.1	0	-	exon	152	5	5	3	3	ENSG00000267140.1	AC007998.2		protein_coding	1	35443870	35497940	0	0	0	0	0	0	1	3	0	0	0	0	0	0	0	2	0	0	0	0	0	0	1	0	0	0	0	0	0	0	0
chr12	4273761	4274235	ENST00000648100.1	0	+	exon	474	1	23	1	12	ENSG00000285901.1	AC008012.1		protein_coding	1	4273761	4405490	1	0	0	0	0	0	0	0	97	42	0	0	0	0	0	0	0	0	0	0	0	0	0	0	341	249	0	0	0	0	0
chr12	4276004	4276220	ENST00000648100.1	0	+	exon	216	3	23	2	12	ENSG00000285901.1	AC008012.1		protein_coding	1	4273761	4405490	0	1	0	0	0	0	1	1	37	51	4	0	4	29	89	62	0	0	0	0	0	0	0	0	154	214	15	9	26	203	300
chr12	4278759	4278919	ENST00000648100.1	0	+	exon	160	5	23	3	12	ENSG00000285901.1	AC008012.1		protein_coding	1	4273761	4405490	0	0	0	0	0	0	0	2	41	95	1	0	6	6	34	70	0	0	0	0	0	0	0	0	188	582	8	1	36	36	145
chr12	4288841	4288990	ENST00000648100.1	0	+	exon	149	7	23	4	12	ENSG00000285901.1	AC008012.1		protein_coding	1	4273761	4405490	0	0	0	0	0	1	0	0	0	41	0	0	0	1	44	48	0	0	0	0	0	0	0	0	0	189	18	0	0	29	190
chr12	4331279	4331317	ENST00000648100.1	0	+	exon	38	9	23	5	12	ENSG00000285901.1	AC008012.1		protein_coding	1	4273761	4405490	5	6	0	1	0	7	0	9	10	28	0	1	0	42	0	69	4	13	0	2	0	23	0	27	12	26	0	1	0	45	0
chr12	4337038	4337160	ENST00000648100.1	0	+	exon	122	11	23	6	12	ENSG00000285901.1	AC008012.1		protein_coding	1	4273761	4405490	2	11	0	0	3	5	10	11	26	38	0	0	15	33	77	66	7	23	0	0	2	9	11	22	22	41	1	0	10	36	36
chr12	4349818	4349896	ENST00000648100.1	0	+	exon	78	13	23	7	12	ENSG00000285901.1	AC008012.1		protein_coding	1	4273761	4405490	8	4	0	0	1	2	3	6	59	30	0	0	10	12	27	22	9	13	0	0	4	7	4	6	28	24	1	0	6	16	15
chr12	4351266	4351377	ENST00000648100.1	0	+	exon	111	15	23	8	12	ENSG00000285901.1	AC008012.1		protein_coding	1	4273761	4405490	11	1	0	1	5	0	4	9	69	5	0	7	33	9	36	75	14	2	0	3	7	0	6	33	34	5	0	8	17	3	17
chr12	4352259	4353621	ENST00000648100.1	0	+	exon	1362	17	23	9	12	ENSG00000285901.1	AC008012.1		protein_coding	1	4273761	4405490	0	7	0	0	0	0	17	9	0	36	0	0	0	0	109	22	0	21	0	0	0	0	24	12	0	31	0	0	0	0	60
chr12	4365659	4365781	ENST00000648100.1	0	+	exon	122	19	23	10	12	ENSG00000285901.1	AC008012.1		protein_coding	1	4273761	4405490	0	0	0	0	0	0	0	0	0	0	0	0	0	0	0	4	0	3	0	0	0	0	0	1	0	0	0	0	0	0	0
chr12	4366130	4366282	ENST00000648100.1	0	+	exon	152	21	23	11	12	ENSG00000285901.1	AC008012.1		protein_coding	1	4273761	4405490	0	0	0	0	0	0	0	0	0	2	0	0	0	0	0	3	0	1	0	0	0	0	0	1	0	2	0	0	0	0	0
chr12	4405039	4405490	ENST00000648100.1	0	+	exon	451	23	23	12	12	ENSG00000285901.1	AC008012.1		protein_coding	1	4273761	4405490	0	0	0	0	0	0	0	0	0	0	0	0	0	0	0	0	0	0	0	0	0	0	0	0	0	0	0	0	0	0	0
chr2	24124365	24124460	ENST00000610442.1	0	+	exon	95	1	27	1	14	ENSG00000276087.2	AC008073.3		protein_coding	1	24124365	24190436	0	18	0	0	0	12	0	0	2	16	0	1	0	22	0	0	0	5	0	0	0	6	0	0	0	25	0	0	0	13	0
chr2	24135118	24135187	ENST00000610442.1	0	+	exon	69	3	27	2	14	ENSG00000276087.2	AC008073.3		protein_coding	1	24124365	24190436	1	2	0	0	0	5	0	4	0	5	0	2	1	10	1	3	0	1	0	1	0	6	0	4	3	17	0	0	0	9	0
chr2	24139369	24139450	ENST00000610442.1	0	+	exon	81	5	27	3	14	ENSG00000276087.2	AC008073.3		protein_coding	1	24124365	24190436	0	1	0	0	0	1	0	5	2	11	0	0	0	2	3	9	0	2	0	0	0	0	1	3	6	6	0	0	2	5	1
chr2	24146747	24146835	ENST00000610442.1	0	+	exon	88	7	27	4	14	ENSG00000276087.2	AC008073.3		protein_coding	1	24124365	24190436	2	1	0	1	0	0	0	0	5	4	0	0	1	1	1	8	1	1	0	0	0	0	0	2	12	2	0	0	4	4	5
chr2	24146929	24147086	ENST00000610442.1	0	+	exon	157	9	27	5	14	ENSG00000276087.2	AC008073.3		protein_coding	1	24124365	24190436	0	8	0	0	0	0	3	0	0	18	0	0	0	2	7	8	1	5	0	0	0	0	1	2	0	34	0	0	0	0	15
chr2	24164197	24164335	ENST00000610442.1	0	+	exon	138	11	27	6	14	ENSG00000276087.2	AC008073.3		protein_coding	1	24124365	24190436	0	0	0	0	0	0	0	3	0	5	0	0	0	1	0	2	0	5	0	0	0	2	1	1	0	8	0	0	0	3	0
chr2	24172565	24173396	ENST00000610442.1	0	+	exon	831	13	27	7	14	ENSG00000276087.2	AC008073.3		protein_coding	1	24124365	24190436	0	1	0	0	0	0	0	2	0	1	0	0	0	0	0	0	0	2	0	0	0	0	0	0	0	3	0	0	0	0	0
chr2	24174550	24174718	ENST00000610442.1	0	+	exon	168	15	27	8	14	ENSG00000276087.2	AC008073.3		protein_coding	1	24124365	24190436	0	0	0	0	0	0	0	0	0	0	0	0	0	0	0	0	0	1	0	0	0	0	0	0	0	1	0	0	0	0	0
chr2	24175466	24175573	ENST00000610442.1	0	+	exon	107	17	27	9	14	ENSG00000276087.2	AC008073.3		protein_coding	1	24124365	24190436	0	0	0	0	0	0	0	1	0	0	0	0	0	0	0	0	0	0	0	0	0	0	0	0	0	0	0	0	0	0	0
chr2	24175664	24175878	ENST00000610442.1	0	+	exon	214	19	27	10	14	ENSG00000276087.2	AC008073.3		protein_coding	1	24124365	24190436	0	1	0	0	0	0	0	0	0	0	0	0	0	0	0	0	0	0	0	0	0	0	0	0	0	0	0	0	0	0	0
chr2	24177801	24177870	ENST00000610442.1	0	+	exon	69	21	27	11	14	ENSG00000276087.2	AC008073.3		protein_coding	1	24124365	24190436	0	3	0	0	0	0	0	0	0	0	0	0	0	0	0	0	0	1	0	0	0	0	0	0	1	0	0	0	0	0	0
chr2	24183284	24183372	ENST00000610442.1	0	+	exon	88	23	27	12	14	ENSG00000276087.2	AC008073.3		protein_coding	1	24124365	24190436	1	2	0	0	0	0	0	0	0	0	0	0	0	0	0	0	1	0	0	0	0	0	0	0	0	1	0	0	1	1	1
chr2	24183494	24183645	ENST00000610442.1	0	+	exon	151	25	27	13	14	ENSG00000276087.2	AC008073.3		protein_coding	1	24124365	24190436	0	0	0	0	0	0	2	4	0	0	0	0	0	0	0	0	0	0	0	0	0	0	1	0	0	1	0	0	0	0	0
chr2	24190411	24190436	ENST00000610442.1	0	+	exon	25	27	27	14	14	ENSG00000276087.2	AC008073.3		protein_coding	1	24124365	24190436	0	0	0	0	0	0	0	0	0	0	0	0	0	0	0	0	0	0	0	0	0	0	0	0	0	0	0	0	0	1	0
chr19	18255219	18255419	ENST00000643046.1	0	-	exon	200	1	7	1	4	ENSG00000284797.1	AC008397.1	729966	protein_coding	1	18250038	18255419	0	0	0	0	0	0	0	0	0	1	0	0	0	0	0	0	0	0	0	0	0	0	0	0	0	0	0	0	0	0	0
chr19	18252063	18252471	ENST00000643046.1	0	-	exon	408	3	7	2	4	ENSG00000284797.1	AC008397.1	729966	protein_coding	1	18250038	18255419	0	0	0	0	0	0	0	0	0	0	0	0	0	0	0	0	1	2	0	0	0	0	0	3	0	0	0	0	0	0	0
chr19	18250311	18250472	ENST00000643046.1	0	-	exon	161	5	7	3	4	ENSG00000284797.1	AC008397.1	729966	protein_coding	1	18250038	18255419	0	1	0	0	0	0	0	0	0	0	0	0	0	0	0	0	3	1	0	0	1	0	2	1	0	0	0	0	0	0	0
chr19	18250038	18250177	ENST00000643046.1	0	-	exon	139	7	7	4	4	ENSG00000284797.1	AC008397.1	729966	protein_coding	1	18250038	18255419	0	0	0	0	0	0	0	0	0	0	0	0	0	0	0	0	0	0	0	0	0	0	4	1	0	0	0	0	0	0	0
chr19	18255219	18255419	ENST00000355502.7	0	-	exon	200	1	37	1	19	ENSG00000285188.1	AC008397.2	5143	protein_coding	1	18207960	18255419	0	0	0	0	0	0	0	0	0	1	0	0	0	0	0	0	7	0	0	0	0	0	0	0	0	0	0	0	0	0	0
chr19	18252063	18252161	ENST00000355502.7	0	-	exon	98	3	37	2	19	ENSG00000285188.1	AC008397.2	5143	protein_coding	1	18207960	18255419	0	0	0	0	0	0	0	0	0	0	0	0	0	0	0	0	1	2	0	0	2	0	5	1	0	0	0	0	0	0	0
chr19	18250311	18250472	ENST00000355502.7	0	-	exon	161	5	37	3	19	ENSG00000285188.1	AC008397.2	5143	protein_coding	1	18207960	18255419	0	1	0	0	0	0	0	0	0	0	0	0	0	0	0	0	1	1	0	0	0	0	2	1	0	0	0	0	0	0	0
chr19	18236857	18237061	ENST00000355502.7	0	-	exon	204	7	37	4	19	ENSG00000285188.1	AC008397.2	5143	protein_coding	1	18207960	18255419	0	0	0	0	0	0	0	0	0	0	0	0	0	0	0	0	0	1	0	0	0	0	1	0	0	0	0	0	0	0	0
chr19	18232949	18233400	ENST00000355502.7	0	-	exon	451	9	37	5	19	ENSG00000285188.1	AC008397.2	5143	protein_coding	1	18207960	18255419	0	0	0	0	0	0	0	0	0	0	0	0	0	0	0	0	0	0	0	0	0	0	1	1	0	0	0	0	0	0	0
chr19	18222131	18222323	ENST00000355502.7	0	-	exon	192	11	37	6	19	ENSG00000285188.1	AC008397.2	5143	protein_coding	1	18207960	18255419	0	0	0	0	0	0	0	0	1	0	0	0	0	0	0	0	1	1	0	0	0	0	0	0	0	0	0	0	0	0	0
chr19	18221260	18221297	ENST00000355502.7	0	-	exon	37	13	37	7	19	ENSG00000285188.1	AC008397.2	5143	protein_coding	1	18207960	18255419	0	0	0	0	0	0	0	0	0	0	0	0	1	0	0	0	0	0	0	0	0	0	1	0	0	0	0	0	0	0	0
chr19	18221104	18221178	ENST00000355502.7	0	-	exon	74	15	37	8	19	ENSG00000285188.1	AC008397.2	5143	protein_coding	1	18207960	18255419	0	0	0	0	0	0	0	0	0	0	0	0	0	0	1	0	0	0	0	0	0	0	0	0	0	0	0	0	0	0	0
chr19	18220873	18220923	ENST00000355502.7	0	-	exon	50	17	37	9	19	ENSG00000285188.1	AC008397.2	5143	protein_coding	1	18207960	18255419	0	0	0	0	0	0	0	0	1	0	0	0	0	1	0	0	0	0	0	0	0	1	0	0	0	0	0	0	0	0	0
chr19	18220402	18220515	ENST00000355502.7	0	-	exon	113	19	37	10	19	ENSG00000285188.1	AC008397.2	5143	protein_coding	1	18207960	18255419	0	0	0	0	0	0	0	0	0	0	0	0	1	0	0	0	1	0	0	0	0	0	0	0	0	0	0	0	0	0	0
chr19	18220225	18220319	ENST00000355502.7	0	-	exon	94	21	37	11	19	ENSG00000285188.1	AC008397.2	5143	protein_coding	1	18207960	18255419	0	0	0	0	0	0	0	0	0	0	0	0	0	0	1	0	0	0	0	0	0	0	1	0	1	0	0	0	0	0	0
chr19	18219233	18219397	ENST00000355502.7	0	-	exon	164	23	37	12	19	ENSG00000285188.1	AC008397.2	5143	protein_coding	1	18207960	18255419	0	0	0	0	0	0	0	0	1	0	0	0	0	0	0	0	0	0	0	0	0	0	0	0	0	0	0	0	0	1	1
chr19	18218939	18219038	ENST00000355502.7	0	-	exon	99	25	37	13	19	ENSG00000285188.1	AC008397.2	5143	protein_coding	1	18207960	18255419	0	0	0	0	0	0	0	0	0	0	0	0	0	0	1	0	0	1	0	0	0	0	0	0	0	1	0	0	0	0	0
chr19	18218333	18218498	ENST00000355502.7	0	-	exon	165	27	37	14	19	ENSG00000285188.1	AC008397.2	5143	protein_coding	1	18207960	18255419	0	0	0	0	0	0	0	0	0	0	0	0	0	0	0	1	1	0	0	0	0	0	0	0	3	1	0	0	0	0	0
chr19	18218148	18218248	ENST00000355502.7	0	-	exon	100	29	37	15	19	ENSG00000285188.1	AC008397.2	5143	protein_coding	1	18207960	18255419	0	0	0	0	0	0	0	0	0	0	0	0	0	0	0	0	1	0	0	0	0	0	1	0	1	0	0	0	1	0	2
chr19	18216740	18216895	ENST00000355502.7	0	-	exon	155	31	37	16	19	ENSG00000285188.1	AC008397.2	5143	protein_coding	1	18207960	18255419	0	0	0	0	0	0	0	0	0	0	0	0	0	0	0	0	1	0	0	0	0	0	1	0	0	1	1	0	0	0	1
chr19	18213367	18213490	ENST00000355502.7	0	-	exon	123	33	37	17	19	ENSG00000285188.1	AC008397.2	5143	protein_coding	1	18207960	18255419	0	0	0	0	0	0	0	0	0	0	0	0	0	0	0	2	2	0	0	0	0	0	1	0	1	0	0	0	0	0	0
chr19	18211758	18211941	ENST00000355502.7	0	-	exon	183	35	37	18	19	ENSG00000285188.1	AC008397.2	5143	protein_coding	1	18207960	18255419	0	0	0	0	0	0	0	0	0	1	0	0	0	0	0	0	0	0	0	0	0	0	2	1	1	0	0	0	0	0	1
chr19	18207960	18211276	ENST00000355502.7	0	-	exon	3316	37	37	19	19	ENSG00000285188.1	AC008397.2	5143	protein_coding	1	18207960	18255419	0	0	0	0	0	0	0	0	0	0	0	0	0	0	0	0	0	0	0	0	0	0	0	0	0	0	0	0	0	0	1
chr19	48465836	48465957	ENST00000595676.1	0	+	exon	121	1	7	1	4	ENSG00000268465.1	AC008403.1		protein_coding	1	48465836	48472431	0	23	0	0	0	6	0	0	0	7	0	0	0	5	0	0	0	36	0	0	0	10	0	0	0	3	0	0	0	3	0
chr19	48470352	48470500	ENST00000595676.1	0	+	exon	148	3	7	2	4	ENSG00000268465.1	AC008403.1		protein_coding	1	48465836	48472431	48	9	0	0	0	0	0	15	71	14	0	0	0	1	0	13	53	13	0	0	0	2	0	14	77	11	0	0	0	2	0
chr19	48470602	48470669	ENST00000595676.1	0	+	exon	67	5	7	3	4	ENSG00000268465.1	AC008403.1		protein_coding	1	48465836	48472431	33	13	0	2	29	21	18	10	53	24	0	0	49	16	33	15	32	19	0	1	32	14	21	7	50	36	0	0	47	35	27
chr19	48472324	48472431	ENST00000595676.1	0	+	exon	107	7	7	4	4	ENSG00000268465.1	AC008403.1		protein_coding	1	48465836	48472431	0	0	0	0	0	5	48	17	0	0	0	0	0	3	74	12	0	0	0	0	0	4	48	15	0	0	0	0	0	5	79
chr19	11505487	11505698	ENST00000585656.1	0	-	exon	211	1	9	1	5	ENSG00000267477.1	AC008481.3		protein_coding	1	11466239	11505698	6	6	0	0	0	3	0	0	11	10	0	0	0	10	0	0	4	2	0	0	0	2	0	0	14	12	0	0	0	10	0
chr19	11498295	11498339	ENST00000585656.1	0	-	exon	44	3	9	2	5	ENSG00000267477.1	AC008481.3		protein_coding	1	11466239	11505698	2	1	0	0	5	1	1	2	0	0	0	0	11	0	0	3	0	0	0	0	4	0	0	2	3	1	0	0	10	1	4
chr19	11495949	11496165	ENST00000585656.1	0	-	exon	216	5	9	3	5	ENSG00000267477.1	AC008481.3		protein_coding	1	11466239	11505698	0	2	0	0	0	0	7	2	0	0	0	0	0	0	11	0	0	1	0	0	0	0	4	1	0	4	1	0	0	2	16
chr19	11466607	11466827	ENST00000585656.1	0	-	exon	220	7	9	4	5	ENSG00000267477.1	AC008481.3		protein_coding	1	11466239	11505698	0	1	0	0	0	0	0	3	0	0	0	0	0	0	0	0	0	0	0	0	0	0	0	0	0	0	0	0	0	0	0
chr19	11466239	11466275	ENST00000585656.1	0	-	exon	36	9	9	5	5	ENSG00000267477.1	AC008481.3		protein_coding	1	11466239	11505698	0	0	0	0	0	0	0	0	0	0	0	0	0	0	0	0	0	0	0	0	0	0	0	0	0	0	0	0	0	0	0
chr19	40801296	40801415	ENST00000601627.1	0	+	exon	119	1	7	1	4	ENSG00000268797.1	AC008537.1		protein_coding	1	40801296	40898282	0	31	0	0	0	13	0	0	0	57	0	0	0	25	0	0	0	34	0	0	0	11	0	0	0	64	0	0	0	17	0
chr19	40891990	40892152	ENST00000601627.1	0	+	exon	162	3	7	2	4	ENSG00000268797.1	AC008537.1		protein_coding	1	40801296	40898282	0	1	0	0	0	1	0	0	0	3	0	0	0	0	0	1	0	0	0	0	0	1	0	1	0	1	0	0	0	0	0
chr19	40893843	40893992	ENST00000601627.1	0	+	exon	149	5	7	3	4	ENSG00000268797.1	AC008537.1		protein_coding	1	40801296	40898282	0	1	0	0	0	0	0	0	0	0	0	0	0	0	0	1	0	0	0	0	0	0	0	1	0	0	0	0	0	0	0
chr19	40898137	40898282	ENST00000601627.1	0	+	exon	145	7	7	4	4	ENSG00000268797.1	AC008537.1		protein_coding	1	40801296	40898282	0	0	0	0	0	0	0	0	0	0	0	0	0	0	0	0	0	0	0	0	0	0	0	0	0	0	0	0	0	0	0
chr5	112827212	112827247	ENST00000520401.1	0	+	exon	35	1	15	1	8	ENSG00000258864.1	AC008575.1		protein_coding	1	112827212	112867582	4	12	0	21	0	14	0	0	6	10	0	39	0	26	0	0	8	5	0	31	0	16	0	0	11	12	0	25	0	26	0
chr5	112827928	112828006	ENST00000520401.1	0	+	exon	78	3	15	2	8	ENSG00000258864.1	AC008575.1		protein_coding	1	112827212	112867582	3	8	0	3	14	9	11	14	9	10	0	6	26	6	17	15	11	6	0	0	20	11	18	27	12	9	0	3	17	8	19
chr5	112828855	112828972	ENST00000520401.1	0	+	exon	117	5	15	3	8	ENSG00000258864.1	AC008575.1		protein_coding	1	112827212	112867582	0	35	1	0	0	6	17	14	0	25	1	0	0	1	34	16	0	39	1	0	0	4	23	13	0	34	2	0	0	3	23
chr5	112856648	112856673	ENST00000520401.1	0	+	exon	25	7	15	4	8	ENSG00000258864.1	AC008575.1		protein_coding	1	112827212	112867582	0	0	0	0	0	1	0	2	0	2	0	0	0	3	0	0	0	0	0	0	0	2	0	0	0	1	0	0	0	6	0
chr5	112862507	112862583	ENST00000520401.1	0	+	exon	76	9	15	5	8	ENSG00000258864.1	AC008575.1		protein_coding	1	112827212	112867582	11	40	0	0	0	17	0	27	26	72	0	1	0	36	0	68	15	52	0	1	0	29	0	42	12	91	0	0	0	42	0
chr5	112864456	112864528	ENST00000520401.1	0	+	exon	72	11	15	6	8	ENSG00000258864.1	AC008575.1		protein_coding	1	112827212	112867582	33	40	0	0	17	39	24	41	37	56	1	1	27	56	36	73	17	49	0	2	12	41	24	58	29	80	0	4	12	74	36
chr5	112864620	112864732	ENST00000520401.1	0	+	exon	112	13	15	7	8	ENSG00000258864.1	AC008575.1		protein_coding	1	112827212	112867582	28	86	0	3	19	22	26	71	48	125	0	2	17	39	33	108	22	102	0	1	7	36	21	82	37	161	1	0	17	26	22
chr5	112867403	112867582	ENST00000520401.1	0	+	exon	179	15	15	8	8	ENSG00000258864.1	AC008575.1		protein_coding	1	112827212	112867582	0	0	6	0	0	20	50	130	0	0	2	0	0	37	68	209	0	0	4	0	0	32	30	143	0	0	6	0	0	31	54
chr5	77030901	77030976	ENST00000646704.1	0	+	exon	75	1	31	1	16	ENSG00000285000.1	AC008581.2		protein_coding	1	77030901	77152155	7	8	0	9	0	11	0	0	14	20	0	13	0	17	0	0	8	14	0	7	0	15	0	0	15	26	0	7	0	17	0
chr5	77034417	77034520	ENST00000646704.1	0	+	exon	103	3	31	2	16	ENSG00000285000.1	AC008581.2		protein_coding	1	77030901	77152155	21	45	0	2	3	9	13	13	38	35	0	1	7	8	18	23	24	35	0	0	3	20	10	21	15	46	0	2	10	12	12
chr5	77035540	77035743	ENST00000646704.1	0	+	exon	203	5	31	3	16	ENSG00000285000.1	AC008581.2		protein_coding	1	77030901	77152155	32	23	1	0	18	3	7	22	49	22	1	2	24	3	23	24	24	34	2	3	20	5	7	23	28	28	4	0	14	8	10
chr5	77036555	77036720	ENST00000646704.1	0	+	exon	165	7	31	4	16	ENSG00000285000.1	AC008581.2		protein_coding	1	77030901	77152155	10	21	5	0	0	1	44	28	21	29	1	0	8	1	66	36	10	23	0	0	1	11	45	50	17	36	0	0	3	2	39
chr5	77039530	77039719	ENST00000646704.1	0	+	exon	189	9	31	5	16	ENSG00000285000.1	AC008581.2		protein_coding	1	77030901	77152155	18	85	1	0	4	10	5	14	48	97	0	0	1	8	28	30	35	73	1	0	4	13	6	15	22	96	2	1	8	14	10
chr5	77046346	77046677	ENST00000646704.1	0	+	exon	331	11	31	6	16	ENSG00000285000.1	AC008581.2		protein_coding	1	77030901	77152155	26	13	3	5	8	14	11	24	30	20	4	6	23	12	22	18	23	34	4	5	15	17	20	24	12	20	2	0	12	15	17
chr5	77048160	77048272	ENST00000646704.1	0	+	exon	112	13	31	7	16	ENSG00000285000.1	AC008581.2		protein_coding	1	77030901	77152155	8	12	0	0	12	0	26	22	34	21	0	6	13	3	44	23	31	27	0	0	6	5	37	23	15	15	0	0	4	2	20
chr5	77048935	77048987	ENST00000646704.1	0	+	exon	52	15	31	8	16	ENSG00000285000.1	AC008581.2		protein_coding	1	77030901	77152155	15	20	0	2	7	25	11	9	18	11	0	0	22	24	25	8	23	16	0	0	21	23	11	12	9	15	0	0	6	19	7
chr5	77052705	77052807	ENST00000646704.1	0	+	exon	102	17	31	9	16	ENSG00000285000.1	AC008581.2		protein_coding	1	77030901	77152155	9	21	0	3	13	12	11	11	12	24	0	2	13	13	27	6	11	49	2	1	21	22	21	19	4	19	0	0	5	9	9
chr5	77053964	77054130	ENST00000646704.1	0	+	exon	166	19	31	10	16	ENSG00000285000.1	AC008581.2		protein_coding	1	77030901	77152155	20	13	0	0	4	6	20	25	45	19	1	5	8	2	18	23	53	21	1	4	11	4	20	32	26	19	0	6	3	3	6
chr5	77055513	77055596	ENST00000646704.1	0	+	exon	83	21	31	11	16	ENSG00000285000.1	AC008581.2		protein_coding	1	77030901	77152155	16	15	0	0	8	7	16	10	28	20	0	1	27	4	29	15	23	24	0	0	24	7	40	24	10	17	0	0	13	4	19
chr5	77059615	77059743	ENST00000646704.1	0	+	exon	128	23	31	12	16	ENSG00000285000.1	AC008581.2		protein_coding	1	77030901	77152155	15	32	0	0	1	8	21	14	10	33	1	0	1	5	48	22	12	41	0	0	3	10	40	25	7	20	1	0	4	1	16
chr5	77061702	77061802	ENST00000646704.1	0	+	exon	100	25	31	13	16	ENSG00000285000.1	AC008581.2		protein_coding	1	77030901	77152155	0	30	0	0	0	10	5	31	0	29	0	0	0	14	8	22	0	39	0	0	0	19	8	38	0	47	0	0	0	10	4
chr5	77118319	77118521	ENST00000646704.1	0	+	exon	202	27	31	14	16	ENSG00000285000.1	AC008581.2		protein_coding	1	77030901	77152155	0	9	0	0	0	3	0	1	0	6	0	0	0	0	0	3	0	6	0	0	0	6	0	2	0	7	0	0	0	1	0
chr5	77151223	77151296	ENST00000646704.1	0	+	exon	73	29	31	15	16	ENSG00000285000.1	AC008581.2		protein_coding	1	77030901	77152155	0	3	0	0	0	0	0	0	0	3	0	0	0	1	0	0	0	1	0	0	0	0	0	0	0	0	0	0	0	0	0
chr5	77151891	77152155	ENST00000646704.1	0	+	exon	264	31	31	16	16	ENSG00000285000.1	AC008581.2		protein_coding	1	77030901	77152155	0	0	0	0	0	3	0	10	0	0	0	0	0	3	0	7	0	0	0	0	0	6	0	10	0	0	0	0	0	1	0
chr5	157460007	157460100	ENST00000519499.2	0	-	exon	93	1	11	1	6	ENSG00000285868.1	AC008676.3		protein_coding	1	157341595	157460100	0	0	0	0	0	0	0	0	0	0	0	0	0	0	0	0	0	0	0	0	0	0	0	0	0	4	0	0	0	2	0
chr5	157376381	157376506	ENST00000519499.2	0	-	exon	125	3	11	2	6	ENSG00000285868.1	AC008676.3		protein_coding	1	157341595	157460100	0	0	0	0	0	0	0	1	0	1	0	0	0	1	0	1	0	2	0	0	0	0	0	1	0	2	0	0	0	1	0
chr5	157364525	157364605	ENST00000519499.2	0	-	exon	80	5	11	3	6	ENSG00000285868.1	AC008676.3		protein_coding	1	157341595	157460100	0	1	0	0	0	0	0	0	0	0	0	0	0	0	0	2	0	1	0	0	0	0	0	1	1	2	0	0	0	1	0
chr5	157361460	157363204	ENST00000519499.2	0	-	exon	1744	7	11	4	6	ENSG00000285868.1	AC008676.3		protein_coding	1	157341595	157460100	0	0	0	0	0	0	0	0	0	0	0	0	0	0	0	1	0	0	0	0	0	0	0	1	0	1	0	0	0	0	1
chr5	157345540	157345816	ENST00000519499.2	0	-	exon	276	9	11	5	6	ENSG00000285868.1	AC008676.3		protein_coding	1	157341595	157460100	0	0	0	0	0	0	0	0	0	0	0	0	0	0	0	0	0	0	0	0	0	0	0	0	0	0	0	0	0	0	0
chr5	157341595	157343543	ENST00000519499.2	0	-	exon	1948	11	11	6	6	ENSG00000285868.1	AC008676.3		protein_coding	1	157341595	157460100	0	0	0	0	0	0	0	0	0	0	0	0	0	0	0	0	0	0	0	0	0	0	0	0	0	0	0	0	0	0	0
chr19	49036525	49036895	ENST00000591656.1	0	-	exon	370	1	5	1	3	ENSG00000267335.2	AC008687.1		protein_coding	1	49022952	49036895	0	0	0	0	0	0	0	0	0	0	0	0	0	0	0	0	0	0	0	0	0	0	0	0	0	0	0	0	0	0	0
chr19	49023435	49023603	ENST00000591656.1	0	-	exon	168	3	5	2	3	ENSG00000267335.2	AC008687.1		protein_coding	1	49022952	49036895	0	0	0	0	0	0	0	0	0	0	0	0	0	0	0	0	0	0	0	0	0	0	0	0	0	0	0	0	0	0	0
chr19	49022952	49023200	ENST00000591656.1	0	-	exon	248	5	5	3	3	ENSG00000267335.2	AC008687.1		protein_coding	1	49022952	49036895	0	0	0	0	0	0	0	0	0	0	0	0	0	0	0	0	0	0	0	0	0	0	0	0	0	0	0	0	0	0	0
chr19	49020374	49020523	ENST00000637680.1	0	-	exon	149	1	9	1	5	ENSG00000268655.2	AC008687.4	101059948	protein_coding	1	49017495	49020523	0	0	0	0	0	0	0	0	0	0	0	0	0	0	0	0	0	0	0	0	0	0	0	0	0	0	0	0	0	0	0
chr19	49019908	49020109	ENST00000637680.1	0	-	exon	201	3	9	2	5	ENSG00000268655.2	AC008687.4	101059948	protein_coding	1	49017495	49020523	0	0	0	0	0	0	0	0	0	0	0	0	0	0	0	0	0	0	0	0	0	0	0	0	0	0	0	0	0	0	0
chr19	49019646	49019808	ENST00000637680.1	0	-	exon	162	5	9	3	5	ENSG00000268655.2	AC008687.4	101059948	protein_coding	1	49017495	49020523	0	0	0	0	0	0	0	0	0	0	0	0	0	0	0	0	0	0	0	0	0	0	0	0	0	0	0	0	0	0	0
chr19	49018872	49019000	ENST00000637680.1	0	-	exon	128	7	9	4	5	ENSG00000268655.2	AC008687.4	101059948	protein_coding	1	49017495	49020523	0	0	0	0	0	0	0	0	0	2	0	0	0	0	0	0	0	1	0	0	0	0	0	2	0	2	0	0	0	0	0
chr19	49017495	49018340	ENST00000637680.1	0	-	exon	845	9	9	5	5	ENSG00000268655.2	AC008687.4	101059948	protein_coding	1	49017495	49020523	0	0	0	0	0	0	0	0	0	0	0	0	0	0	0	1	0	0	0	0	0	0	0	1	0	0	0	0	0	0	0
chr19	49064950	49065076	ENST00000599795.5	0	-	exon	126	1	13	1	7	ENSG00000283663.1	AC008687.8		protein_coding	1	49055792	49065076	0	0	0	0	0	0	0	0	1	2	0	0	0	0	0	0	0	0	0	0	0	0	0	0	0	0	0	0	0	0	0
chr19	49063738	49063862	ENST00000599795.5	0	-	exon	124	3	13	2	7	ENSG00000283663.1	AC008687.8		protein_coding	1	49055792	49065076	0	0	0	0	0	0	0	0	2	2	0	0	0	1	1	3	0	1	0	0	0	0	0	0	0	0	0	0	0	0	0
chr19	49061754	49062009	ENST00000599795.5	0	-	exon	255	5	13	3	7	ENSG00000283663.1	AC008687.8		protein_coding	1	49055792	49065076	0	0	0	0	0	0	0	0	0	2	1	0	0	1	1	4	0	0	0	0	0	0	0	0	0	0	0	0	0	0	0
chr19	49058145	49058346	ENST00000599795.5	0	-	exon	201	7	13	4	7	ENSG00000283663.1	AC008687.8		protein_coding	1	49055792	49065076	0	0	0	0	0	0	0	0	2	2	0	0	0	0	0	2	0	0	0	0	0	0	0	0	0	0	0	0	0	0	0
chr19	49057894	49058057	ENST00000599795.5	0	-	exon	163	9	13	5	7	ENSG00000283663.1	AC008687.8		protein_coding	1	49055792	49065076	0	0	0	0	0	0	0	0	0	6	0	0	0	0	2	1	0	0	0	0	0	0	0	0	0	0	0	0	0	0	0
chr19	49057120	49057196	ENST00000599795.5	0	-	exon	76	11	13	6	7	ENSG00000283663.1	AC008687.8		protein_coding	1	49055792	49065076	0	0	0	0	0	0	0	0	2	1	0	0	0	2	0	1	0	0	0	0	0	2	0	0	0	0	0	0	0	0	0
chr19	49055792	49056595	ENST00000599795.5	0	-	exon	803	13	13	7	7	ENSG00000283663.1	AC008687.8		protein_coding	1	49055792	49065076	0	0	0	0	0	0	0	0	0	0	0	0	0	0	2	2	0	0	0	0	0	0	0	0	0	0	0	0	0	0	0
chr5	131796829	131796983	ENST00000514667.1	0	-	exon	154	1	57	1	29	ENSG00000273217.1	AC008695.1		protein_coding	1	131425890	131796983	7	5	0	0	0	0	0	0	39	25	0	0	0	0	0	0	23	12	0	0	0	0	0	0	30	29	0	0	0	0	0
chr5	131744563	131744690	ENST00000514667.1	0	-	exon	127	3	57	2	29	ENSG00000273217.1	AC008695.1		protein_coding	1	131425890	131796983	0	20	0	0	0	4	5	15	0	37	2	0	0	11	31	38	0	64	2	0	0	11	17	39	0	47	0	0	0	4	19
chr5	131604622	131604693	ENST00000514667.1	0	-	exon	71	5	57	3	29	ENSG00000273217.1	AC008695.1		protein_coding	1	131425890	131796983	35	14	0	0	0	12	0	25	68	12	0	0	0	8	0	16	29	12	0	0	0	19	0	20	77	19	0	1	0	17	0
chr5	131603270	131603327	ENST00000514667.1	0	-	exon	57	7	57	4	29	ENSG00000273217.1	AC008695.1		protein_coding	1	131425890	131796983	23	8	3	0	36	1	26	15	42	11	9	0	69	0	30	10	15	8	6	0	29	1	24	7	78	6	14	0	74	1	63
chr5	131592382	131592466	ENST00000514667.1	0	-	exon	84	9	57	5	29	ENSG00000273217.1	AC008695.1		protein_coding	1	131425890	131796983	12	20	7	0	9	15	32	17	27	15	13	0	27	11	60	18	12	22	5	0	12	16	24	33	36	28	33	0	29	11	66
chr5	131561977	131562047	ENST00000514667.1	0	-	exon	70	11	57	6	29	ENSG00000273217.1	AC008695.1		protein_coding	1	131425890	131796983	15	35	2	0	11	31	10	26	19	34	7	0	22	18	24	19	13	38	2	0	10	52	11	38	20	56	10	0	25	41	30
chr5	131548046	131548190	ENST00000514667.1	0	-	exon	144	13	57	7	29	ENSG00000273217.1	AC008695.1		protein_coding	1	131425890	131796983	43	44	0	0	2	3	28	58	56	61	2	0	6	4	37	58	38	69	2	0	2	16	22	83	71	83	1	0	2	12	45
chr5	131521389	131521521	ENST00000514667.1	0	-	exon	132	15	57	8	29	ENSG00000273217.1	AC008695.1		protein_coding	1	131425890	131796983	26	47	10	0	19	11	17	48	25	38	3	0	8	5	50	55	13	51	8	0	7	14	25	73	37	72	7	0	29	12	37
chr5	131510313	131510491	ENST00000514667.1	0	-	exon	178	17	57	9	29	ENSG00000273217.1	AC008695.1		protein_coding	1	131425890	131796983	49	24	0	0	9	15	38	49	81	27	0	0	7	3	26	50	47	54	0	0	6	17	14	60	86	36	0	0	20	11	46
chr5	131508070	131508207	ENST00000514667.1	0	-	exon	137	19	57	10	29	ENSG00000273217.1	AC008695.1		protein_coding	1	131425890	131796983	39	23	3	0	14	8	47	23	44	15	2	0	17	1	75	36	43	12	1	0	8	11	48	78	77	17	1	0	13	9	95
chr5	131505363	131505522	ENST00000514667.1	0	-	exon	159	21	57	11	29	ENSG00000273217.1	AC008695.1		protein_coding	1	131425890	131796983	70	25	0	0	4	3	49	36	114	20	0	0	5	3	56	33	75	22	0	0	3	1	50	39	131	32	0	0	6	2	85
chr5	131504625	131504778	ENST00000514667.1	0	-	exon	153	23	57	12	29	ENSG00000273217.1	AC008695.1		protein_coding	1	131425890	131796983	40	42	5	0	6	5	65	22	61	37	3	0	6	1	111	22	40	38	4	0	12	8	66	29	82	45	8	0	8	6	124
chr5	131498442	131498607	ENST00000514667.1	0	-	exon	165	25	57	13	29	ENSG00000273217.1	AC008695.1		protein_coding	1	131425890	131796983	45	46	1	0	4	10	41	18	61	44	3	0	8	7	55	25	31	57	5	0	3	9	44	42	71	62	4	0	9	6	77
chr5	131495552	131495660	ENST00000514667.1	0	-	exon	108	27	57	14	29	ENSG00000273217.1	AC008695.1		protein_coding	1	131425890	131796983	46	18	5	0	11	9	34	18	42	20	1	0	22	8	47	18	31	30	2	0	9	12	23	34	50	35	2	0	14	11	64
chr5	131492581	131492785	ENST00000514667.1	0	-	exon	204	29	57	15	29	ENSG00000273217.1	AC008695.1		protein_coding	1	131425890	131796983	20	56	3	0	12	11	44	23	45	34	1	0	26	7	40	16	36	54	2	0	15	17	26	21	17	38	2	0	14	23	49
chr5	131489545	131489654	ENST00000514667.1	0	-	exon	109	31	57	16	29	ENSG00000273217.1	AC008695.1		protein_coding	1	131425890	131796983	41	36	1	0	8	7	23	38	32	32	1	0	9	4	61	23	26	47	6	0	5	10	44	49	35	54	1	0	4	15	26
chr5	131479512	131479753	ENST00000514667.1	0	-	exon	241	33	57	17	29	ENSG00000273217.1	AC008695.1		protein_coding	1	131425890	131796983	5	49	6	0	9	8	34	28	14	50	1	0	7	5	32	35	5	53	2	0	1	6	27	48	14	97	2	0	2	11	35
chr5	131472586	131472744	ENST00000514667.1	0	-	exon	158	35	57	18	29	ENSG00000273217.1	AC008695.1		protein_coding	1	131425890	131796983	21	33	0	0	3	13	12	82	26	41	2	0	4	7	16	74	19	69	0	0	3	24	4	104	32	74	0	0	8	20	8
chr5	131464040	131464281	ENST00000514667.1	0	-	exon	241	37	57	19	29	ENSG00000273217.1	AC008695.1		protein_coding	1	131425890	131796983	11	27	3	0	4	13	18	37	17	30	0	0	2	9	29	53	8	38	0	0	0	21	24	90	11	37	2	0	6	18	40
chr5	131461704	131462088	ENST00000514667.1	0	-	exon	384	39	57	20	29	ENSG00000273217.1	AC008695.1		protein_coding	1	131425890	131796983	28	57	1	0	3	4	15	29	47	30	0	0	3	8	18	26	32	64	0	0	2	6	10	48	48	62	2	0	5	10	15
chr5	131455800	131456012	ENST00000514667.1	0	-	exon	212	41	57	21	29	ENSG00000273217.1	AC008695.1		protein_coding	1	131425890	131796983	24	20	0	0	10	8	22	39	44	27	1	0	19	0	31	37	21	36	0	0	12	3	23	60	39	33	1	0	13	7	39
chr5	131453053	131453177	ENST00000514667.1	0	-	exon	124	43	57	22	29	ENSG00000273217.1	AC008695.1		protein_coding	1	131425890	131796983	13	41	4	0	4	11	36	37	20	40	6	0	2	2	58	19	14	66	7	0	5	9	24	54	27	38	4	0	10	13	39
chr5	131446482	131446703	ENST00000514667.1	0	-	exon	221	45	57	23	29	ENSG00000273217.1	AC008695.1		protein_coding	1	131425890	131796983	16	29	0	0	5	23	12	37	32	38	1	0	3	11	18	36	27	28	0	0	6	26	13	25	34	38	0	0	7	19	31
chr5	131442348	131442537	ENST00000514667.1	0	-	exon	189	47	57	24	29	ENSG00000273217.1	AC008695.1		protein_coding	1	131425890	131796983	13	40	0	0	3	8	24	30	10	55	3	0	5	3	37	33	16	52	5	0	4	10	29	43	14	61	1	0	10	9	31
chr5	131439580	131439715	ENST00000514667.1	0	-	exon	135	49	57	25	29	ENSG00000273217.1	AC008695.1		protein_coding	1	131425890	131796983	1	53	2	0	0	7	15	34	5	55	2	0	0	3	13	40	4	49	0	0	2	8	18	50	5	75	3	0	0	13	20
chr5	131433429	131433658	ENST00000514667.1	0	-	exon	229	51	57	26	29	ENSG00000273217.1	AC008695.1		protein_coding	1	131425890	131796983	11	11	0	0	0	11	1	62	24	9	0	0	0	6	5	47	17	11	0	0	0	12	7	75	30	11	0	0	2	21	3
chr5	131430858	131431349	ENST00000514667.1	0	-	exon	491	53	57	27	29	ENSG00000273217.1	AC008695.1		protein_coding	1	131425890	131796983	15	36	0	0	0	0	17	14	11	37	0	0	0	0	32	16	6	45	0	0	0	0	22	26	12	46	0	0	0	0	41
chr5	131428901	131429216	ENST00000514667.1	0	-	exon	315	55	57	28	29	ENSG00000273217.1	AC008695.1		protein_coding	1	131425890	131796983	8	12	0	0	7	17	8	43	14	13	0	0	4	7	7	47	10	15	0	0	1	19	5	72	25	26	0	0	2	27	10
chr5	131425890	131427291	ENST00000514667.1	0	-	exon	1401	57	57	29	29	ENSG00000273217.1	AC008695.1		protein_coding	1	131425890	131796983	0	0	0	0	0	0	18	30	0	0	0	0	0	0	19	22	0	0	0	0	0	0	16	45	0	0	0	0	0	0	29
chr19	51367885	51368099	ENST00000600067.1	0	-	exon	214	1	7	1	4	ENSG00000269403.1	AC008750.8		protein_coding	1	51350372	51368099	0	0	0	0	0	0	0	0	0	1	0	0	0	0	0	0	0	0	0	0	0	0	0	0	1	0	0	0	0	0	0
chr19	51354149	51354308	ENST00000600067.1	0	-	exon	159	3	7	2	4	ENSG00000269403.1	AC008750.8		protein_coding	1	51350372	51368099	13	0	0	0	0	0	0	0	142	2	0	0	0	0	0	21	61	3	0	0	0	0	0	5	19	2	0	0	0	0	1
chr19	51353131	51353290	ENST00000600067.1	0	-	exon	159	5	7	3	4	ENSG00000269403.1	AC008750.8		protein_coding	1	51350372	51368099	62	1	0	0	4	0	19	0	397	5	0	0	40	0	132	7	297	7	1	0	16	2	80	2	156	7	0	0	2	2	40
chr19	51350372	51350391	ENST00000600067.1	0	-	exon	19	7	7	4	4	ENSG00000269403.1	AC008750.8		protein_coding	1	51350372	51368099	0	0	58	0	0	5	8	0	0	0	419	0	0	7	17	3	0	0	295	0	0	13	18	0	0	0	150	0	0	7	8
chr19	12551329	12551474	ENST00000428311.1	0	-	exon	145	1	7	1	4	ENSG00000196826.7	AC008758.1		protein_coding	1	12461558	12551474	0	17	0	0	0	0	0	0	0	37	0	0	0	4	0	0	0	9	0	0	0	1	0	0	0	70	0	0	0	3	0
chr19	12466723	12466850	ENST00000428311.1	0	-	exon	127	3	7	2	4	ENSG00000196826.7	AC008758.1		protein_coding	1	12461558	12551474	1	15	0	0	0	1	0	7	5	4	0	0	0	2	0	5	0	1	0	0	0	2	0	2	5	16	0	0	0	1	0
chr19	12466461	12466519	ENST00000428311.1	0	-	exon	58	5	7	3	4	ENSG00000196826.7	AC008758.1		protein_coding	1	12461558	12551474	5	8	0	0	2	3	0	6	4	5	1	0	1	5	3	3	1	1	0	0	0	2	0	1	2	9	1	0	2	6	2
chr19	12461558	12465733	ENST00000428311.1	0	-	exon	4175	7	7	4	4	ENSG00000196826.7	AC008758.1		protein_coding	1	12461558	12551474	0	0	0	0	0	0	9	6	0	0	0	0	0	0	5	5	0	0	0	0	0	0	1	1	0	0	0	0	0	0	4
chr19	12401067	12401274	ENST00000435033.1	0	-	exon	207	1	7	1	4	ENSG00000268744.1	AC008758.4		protein_coding	1	12379188	12401274	0	8	0	0	0	0	0	0	0	20	0	0	0	0	0	0	0	8	0	0	0	1	0	0	0	29	0	0	0	1	0
chr19	12383560	12383687	ENST00000435033.1	0	-	exon	127	3	7	2	4	ENSG00000268744.1	AC008758.4		protein_coding	1	12379188	12401274	0	0	0	0	0	2	0	3	0	2	0	0	0	0	0	7	0	4	0	0	0	1	0	6	9	8	0	0	0	0	0
chr19	12382570	12382631	ENST00000435033.1	0	-	exon	61	5	7	3	4	ENSG00000268744.1	AC008758.4		protein_coding	1	12379188	12401274	0	5	0	0	0	1	0	2	0	2	0	0	0	1	0	2	0	5	0	0	1	2	0	1	7	4	0	0	6	10	4
chr19	12379188	12381386	ENST00000435033.1	0	-	exon	2198	7	7	4	4	ENSG00000268744.1	AC008758.4		protein_coding	1	12379188	12401274	0	0	0	0	0	0	0	0	0	0	0	0	0	0	0	4	0	0	0	0	0	0	1	3	0	0	0	0	0	0	14
chr19	12440911	12441082	ENST00000595562.1	0	-	exon	171	1	7	1	4	ENSG00000268870.1	AC008758.5		protein_coding	1	12391948	12441082	0	4	0	0	0	0	0	0	0	9	0	0	0	0	0	0	0	11	0	0	0	0	0	0	0	38	0	0	0	0	0
chr19	12393296	12393423	ENST00000595562.1	0	-	exon	127	3	7	2	4	ENSG00000268870.1	AC008758.5		protein_coding	1	12391948	12441082	1	3	0	0	0	0	0	3	17	12	0	0	0	6	0	20	9	3	0	0	0	0	0	5	5	12	0	0	0	3	0
chr19	12392602	12392663	ENST00000595562.1	0	-	exon	61	5	7	3	4	ENSG00000268870.1	AC008758.5		protein_coding	1	12391948	12441082	0	1	0	0	0	5	1	6	11	5	0	0	13	20	7	13	2	2	0	0	4	13	9	15	6	13	0	0	2	25	5
chr19	12391948	12392206	ENST00000595562.1	0	-	exon	258	7	7	4	4	ENSG00000268870.1	AC008758.5		protein_coding	1	12391948	12441082	0	0	2	0	0	2	2	8	0	0	13	0	0	4	31	18	0	0	4	0	0	7	11	15	0	0	8	0	0	16	13
chr19	12484654	12484816	ENST00000598753.1	0	-	exon	162	1	9	1	5	ENSG00000269755.1	AC008758.6		protein_coding	1	12433102	12484816	0	8	0	0	0	0	0	0	6	8	0	0	0	0	0	0	1	2	0	0	0	0	0	0	4	19	0	0	0	0	0
chr19	12466723	12466850	ENST00000598753.1	0	-	exon	127	3	9	2	5	ENSG00000269755.1	AC008758.6		protein_coding	1	12433102	12484816	1	15	0	0	0	1	0	7	5	4	1	0	0	2	5	5	0	1	0	0	0	2	1	2	5	16	0	0	0	1	4
chr19	12466461	12466519	ENST00000598753.1	0	-	exon	58	5	9	3	5	ENSG00000269755.1	AC008758.6		protein_coding	1	12433102	12484816	0	8	0	0	0	3	0	6	1	5	1	0	1	5	3	3	0	1	0	0	0	2	0	1	0	9	1	0	0	6	2
chr19	12457430	12457576	ENST00000598753.1	0	-	exon	146	7	9	4	5	ENSG00000269755.1	AC008758.6		protein_coding	1	12433102	12484816	0	1	0	0	0	0	0	2	0	1	0	0	0	0	2	0	0	0	0	0	0	0	0	0	1	2	0	0	0	0	0
chr19	12433102	12433197	ENST00000598753.1	0	-	exon	95	9	9	5	5	ENSG00000269755.1	AC008758.6		protein_coding	1	12433102	12484816	0	0	0	0	0	3	0	11	0	0	0	0	0	15	0	25	0	0	0	0	0	4	0	32	0	0	1	0	0	19	0
chr19	7629835	7629860	ENST00000595866.1	0	+	exon	25	1	19	1	10	ENSG00000268400.5	AC008763.2		protein_coding	1	7629835	7642118	12	4	0	13	0	0	0	0	16	6	0	31	0	2	0	0	12	0	0	15	0	0	0	0	15	12	0	25	0	7	0
chr19	7630572	7630659	ENST00000595866.1	0	+	exon	87	3	19	2	10	ENSG00000268400.5	AC008763.2		protein_coding	1	7629835	7642118	7	12	0	0	19	4	1	10	7	16	0	0	41	5	0	8	4	4	0	1	26	0	0	9	4	31	0	0	32	27	3
chr19	7630822	7630846	ENST00000595866.1	0	+	exon	24	5	19	3	10	ENSG00000268400.5	AC008763.2		protein_coding	1	7629835	7642118	0	1	0	0	0	18	1	3	0	2	0	0	0	11	1	0	0	3	0	0	0	10	1	5	0	7	0	0	1	42	6
chr19	7638725	7638775	ENST00000595866.1	0	+	exon	50	7	19	4	10	ENSG00000268400.5	AC008763.2		protein_coding	1	7629835	7642118	0	2	0	0	0	2	0	2	4	8	0	1	0	15	0	16	2	2	0	2	0	10	0	16	7	16	0	5	0	29	1
chr19	7639018	7639100	ENST00000595866.1	0	+	exon	82	9	19	5	10	ENSG00000268400.5	AC008763.2		protein_coding	1	7629835	7642118	3	3	0	0	1	1	3	4	5	6	0	1	11	6	7	15	6	15	1	1	7	1	11	13	14	28	0	1	14	18	15
chr19	7639730	7639807	ENST00000595866.1	0	+	exon	77	11	19	6	10	ENSG00000268400.5	AC008763.2		protein_coding	1	7629835	7642118	0	1	0	0	2	4	2	4	6	7	0	0	8	22	8	2	7	7	0	0	8	13	6	8	6	10	0	1	8	18	18
chr19	7640730	7640809	ENST00000595866.1	0	+	exon	79	13	19	7	10	ENSG00000268400.5	AC008763.2		protein_coding	1	7629835	7642118	1	0	0	1	0	1	2	7	7	8	0	1	9	2	5	30	12	2	0	2	9	3	6	32	19	13	0	5	5	6	10
chr19	7640899	7641003	ENST00000595866.1	0	+	exon	104	15	19	8	10	ENSG00000268400.5	AC008763.2		protein_coding	1	7629835	7642118	3	0	0	0	1	0	1	0	7	4	0	0	8	3	9	8	8	3	0	1	12	5	10	8	18	8	0	2	11	9	18
chr19	7641704	7641853	ENST00000595866.1	0	+	exon	149	17	19	9	10	ENSG00000268400.5	AC008763.2		protein_coding	1	7629835	7642118	0	0	0	0	1	0	4	3	7	2	0	1	1	0	14	6	8	1	0	0	1	2	20	2	12	14	1	0	1	0	29
chr19	7642033	7642118	ENST00000595866.1	0	+	exon	85	19	19	10	10	ENSG00000268400.5	AC008763.2		protein_coding	1	7629835	7642118	0	0	0	0	0	0	0	2	0	0	0	0	0	2	6	2	0	0	0	0	0	1	6	8	0	0	0	0	0	8	8
chr19	7678500	7678604	ENST00000597959.1	0	+	exon	104	1	5	1	3	ENSG00000269711.1	AC008763.3		protein_coding	1	7678500	7682854	1	1	0	1	0	0	0	0	0	0	0	0	0	0	0	0	0	0	0	0	0	0	0	0	0	0	0	0	0	0	0
chr19	7678923	7678983	ENST00000597959.1	0	+	exon	60	3	5	2	3	ENSG00000269711.1	AC008763.3		protein_coding	1	7678500	7682854	0	1	0	0	0	0	2	0	0	0	0	0	0	0	0	0	0	0	0	0	0	0	0	0	0	0	0	0	0	0	0
chr19	7682241	7682854	ENST00000597959.1	0	+	exon	613	5	5	3	3	ENSG00000269711.1	AC008763.3		protein_coding	1	7678500	7682854	0	0	0	0	0	0	0	6	0	0	0	0	0	0	0	4	0	0	0	0	0	0	0	1	0	0	0	0	0	0	0
chr19	16627871	16628204	ENST00000409035.1	0	-	exon	333	1	23	1	12	ENSG00000141979.4	AC008764.1		protein_coding	1	16479066	16628204	0	8	0	0	0	1	0	0	0	8	0	0	0	0	0	0	0	4	0	0	0	0	0	0	0	37	0	0	0	3	0
chr19	16597429	16597453	ENST00000409035.1	0	-	exon	24	3	23	2	12	ENSG00000141979.4	AC008764.1		protein_coding	1	16479066	16628204	0	4	0	0	0	15	0	0	0	4	0	0	0	6	0	2	0	5	0	0	0	5	0	0	0	19	0	0	0	58	0
chr19	16578334	16578409	ENST00000409035.1	0	-	exon	75	5	23	3	12	ENSG00000141979.4	AC008764.1		protein_coding	1	16479066	16628204	4	2	0	0	0	5	0	6	2	6	0	0	0	2	0	2	2	4	0	0	0	4	0	6	8	5	0	0	0	16	0
chr19	16576642	16577682	ENST00000409035.1	0	-	exon	1040	7	23	4	12	ENSG00000141979.4	AC008764.1		protein_coding	1	16479066	16628204	0	9	0	0	0	0	4	2	0	6	0	0	0	0	2	4	0	8	0	0	0	0	2	2	0	23	0	0	0	0	10
chr19	16566531	16566657	ENST00000409035.1	0	-	exon	126	9	23	5	12	ENSG00000141979.4	AC008764.1		protein_coding	1	16479066	16628204	0	15	0	0	0	7	0	10	0	21	0	0	0	3	0	21	0	15	0	0	0	2	0	18	1	38	0	0	0	10	0
chr19	16553769	16553909	ENST00000409035.1	0	-	exon	140	11	23	6	12	ENSG00000141979.4	AC008764.1		protein_coding	1	16479066	16628204	0	7	0	0	0	0	0	2	0	17	0	0	0	1	0	4	0	10	0	0	0	1	0	11	0	28	0	0	0	5	1
chr19	16519166	16519352	ENST00000409035.1	0	-	exon	186	13	23	7	12	ENSG00000141979.4	AC008764.1		protein_coding	1	16479066	16628204	0	28	0	0	0	3	0	24	0	23	0	0	0	2	0	12	0	18	0	0	0	0	0	9	0	49	0	0	0	2	0
chr19	16495750	16495852	ENST00000409035.1	0	-	exon	102	15	23	8	12	ENSG00000141979.4	AC008764.1		protein_coding	1	16479066	16628204	0	12	0	0	0	8	0	1	0	15	0	0	0	3	0	4	0	2	0	0	0	1	0	1	0	20	0	0	0	12	0
chr19	16482677	16482785	ENST00000409035.1	0	-	exon	108	17	23	9	12	ENSG00000141979.4	AC008764.1		protein_coding	1	16479066	16628204	0	0	0	0	0	0	0	0	0	0	0	0	0	0	0	0	0	0	0	0	0	0	0	0	0	0	0	0	0	0	0
chr19	16482449	16482581	ENST00000409035.1	0	-	exon	132	19	23	10	12	ENSG00000141979.4	AC008764.1		protein_coding	1	16479066	16628204	0	0	0	0	0	0	0	0	0	0	0	0	0	0	0	0	0	0	0	0	0	0	0	0	0	0	0	0	0	0	0
chr19	16480613	16480706	ENST00000409035.1	0	-	exon	93	21	23	11	12	ENSG00000141979.4	AC008764.1		protein_coding	1	16479066	16628204	0	0	0	0	0	0	0	0	0	0	0	0	0	0	0	0	0	0	0	0	0	0	0	0	0	0	0	0	0	0	0
chr19	16479066	16479274	ENST00000409035.1	0	-	exon	208	23	23	12	12	ENSG00000141979.4	AC008764.1		protein_coding	1	16479066	16628204	0	0	0	0	0	0	0	0	0	0	0	0	0	0	0	0	0	0	0	0	0	0	0	0	0	0	0	0	0	0	0
chr19	16660084	16660115	ENST00000600705.1	0	-	exon	31	1	9	1	5	ENSG00000268790.5	AC008764.4		protein_coding	1	16577745	16660115	25	13	0	0	0	28	0	0	41	5	0	0	0	17	0	0	17	12	0	0	0	11	0	0	45	34	0	0	0	42	0
chr19	16659958	16660000	ENST00000600705.1	0	-	exon	42	3	9	2	5	ENSG00000268790.5	AC008764.4		protein_coding	1	16577745	16660115	25	9	9	0	65	28	1	32	25	3	11	0	71	17	0	18	21	4	7	0	35	14	0	13	38	16	22	0	106	40	0
chr19	16659394	16659447	ENST00000600705.1	0	-	exon	53	5	9	3	5	ENSG00000268790.5	AC008764.4		protein_coding	1	16577745	16660115	3	4	30	0	10	20	3	20	1	6	23	0	8	14	2	22	0	4	14	0	0	19	3	12	2	14	41	0	14	38	14
chr19	16647095	16647261	ENST00000600705.1	0	-	exon	166	7	9	4	5	ENSG00000268790.5	AC008764.4		protein_coding	1	16577745	16660115	0	69	1	0	0	7	8	62	0	81	0	0	0	8	7	38	0	58	0	0	0	4	0	30	0	108	1	0	0	11	14
chr19	16577745	16578409	ENST00000600705.1	0	-	exon	664	9	9	5	5	ENSG00000268790.5	AC008764.4		protein_coding	1	16577745	16660115	0	0	0	0	0	0	0	11	0	0	0	0	0	0	0	4	0	0	0	0	0	0	0	10	0	0	0	0	0	0	0
chr19	12052798	12052967	ENST00000547473.1	0	-	exon	169	1	9	1	5	ENSG00000257355.1	AC008770.1		protein_coding	1	12017887	12052967	2	3	0	0	0	0	0	0	2	1	0	0	0	0	0	0	0	0	0	0	0	0	0	0	13	35	0	0	0	0	0
chr19	12046633	12046760	ENST00000547473.1	0	-	exon	127	3	9	2	5	ENSG00000257355.1	AC008770.1		protein_coding	1	12017887	12052967	2	0	1	0	0	0	1	2	0	0	0	0	0	0	2	0	0	2	0	0	0	0	0	3	14	16	0	0	8	5	5
chr19	12046367	12046428	ENST00000547473.1	0	-	exon	61	5	9	3	5	ENSG00000257355.1	AC008770.1		protein_coding	1	12017887	12052967	0	0	0	0	0	4	2	1	0	1	0	0	0	0	0	1	0	1	0	0	0	0	0	0	0	12	17	0	0	13	4
chr19	12018165	12018301	ENST00000547473.1	0	-	exon	136	7	9	4	5	ENSG00000257355.1	AC008770.1		protein_coding	1	12017887	12052967	3	2	0	0	0	0	0	2	4	0	0	0	0	0	0	1	5	4	0	0	0	0	0	2	3	10	0	0	0	0	0
chr19	12017887	12017936	ENST00000547473.1	0	-	exon	49	9	9	5	5	ENSG00000257355.1	AC008770.1		protein_coding	1	12017887	12052967	0	0	2	0	0	3	1	4	0	0	2	0	0	1	2	0	0	0	5	0	0	4	2	1	0	0	3	0	0	2	1
chr19	7533594	7533653	ENST00000601870.1	0	+	exon	59	1	19	1	10	ENSG00000268614.1	AC008878.2		protein_coding	1	7533594	7540059	2	0	0	1	0	0	0	0	0	2	0	1	0	1	0	0	0	0	0	2	0	0	0	0	0	0	0	2	0	0	0
chr19	7533758	7533868	ENST00000601870.1	0	+	exon	110	3	19	2	10	ENSG00000268614.1	AC008878.2		protein_coding	1	7533594	7540059	0	2	0	0	0	1	1	3	0	3	0	0	0	0	0	2	0	1	0	0	0	0	1	1	0	0	0	0	0	0	2
chr19	7534167	7534239	ENST00000601870.1	0	+	exon	72	5	19	3	10	ENSG00000268614.1	AC008878.2		protein_coding	1	7533594	7540059	1	2	0	0	0	5	0	0	2	6	0	0	0	0	0	0	2	0	0	0	0	0	0	0	3	1	0	0	0	0	0
chr19	7534378	7534446	ENST00000601870.1	0	+	exon	68	7	19	4	10	ENSG00000268614.1	AC008878.2		protein_coding	1	7533594	7540059	0	8	0	0	0	2	0	0	0	0	0	0	0	0	0	1	0	1	0	0	0	0	0	0	0	1	0	0	3	3	0
chr19	7534749	7534902	ENST00000601870.1	0	+	exon	153	9	19	5	10	ENSG00000268614.1	AC008878.2		protein_coding	1	7533594	7540059	2	3	0	0	0	1	0	5	5	2	0	1	0	0	0	2	1	2	0	0	0	0	0	2	0	0	0	0	0	0	3
chr19	7535508	7535577	ENST00000601870.1	0	+	exon	69	11	19	6	10	ENSG00000268614.1	AC008878.2		protein_coding	1	7533594	7540059	0	0	0	0	1	1	1	1	0	0	0	0	4	0	2	1	0	0	0	0	1	0	0	0	3	2	0	1	0	0	0
chr19	7535932	7536020	ENST00000601870.1	0	+	exon	88	13	19	7	10	ENSG00000268614.1	AC008878.2		protein_coding	1	7533594	7540059	2	3	0	4	0	0	1	4	9	1	0	0	0	0	4	6	7	0	0	0	0	1	1	1	12	0	0	11	3	6	4
chr19	7536190	7536273	ENST00000601870.1	0	+	exon	83	15	19	8	10	ENSG00000268614.1	AC008878.2		protein_coding	1	7533594	7540059	4	0	0	0	4	0	2	0	7	2	0	0	9	0	0	0	7	1	0	0	6	0	1	0	33	4	0	1	12	4	14
chr19	7536448	7536546	ENST00000601870.1	0	+	exon	98	17	19	9	10	ENSG00000268614.1	AC008878.2		protein_coding	1	7533594	7540059	9	3	0	0	5	0	3	1	8	1	0	0	4	0	12	0	2	1	0	0	3	1	10	0	24	2	0	0	25	4	24
chr19	7539917	7540059	ENST00000601870.1	0	+	exon	142	19	19	10	10	ENSG00000268614.1	AC008878.2		protein_coding	1	7533594	7540059	0	0	0	0	0	0	12	1	0	0	0	0	0	0	12	0	0	0	0	0	0	0	4	0	0	0	0	0	0	1	47
chr19	7382833	7382894	ENST00000617428.2	0	+	exon	61	1	43	1	22	ENSG00000268861.6	AC008878.3	23370	protein_coding	1	7382833	7472477	0	0	0	0	0	0	0	0	0	0	0	0	0	0	0	0	0	0	0	0	0	0	0	0	7	1	0	31	0	5	0
chr19	7383061	7383203	ENST00000617428.2	0	+	exon	142	3	43	2	22	ENSG00000268861.6	AC008878.3	23370	protein_coding	1	7382833	7472477	0	0	0	0	0	0	0	0	0	0	0	0	0	0	0	0	0	0	0	0	0	0	0	0	6	25	0	0	2	0	34
chr19	7440343	7440482	ENST00000617428.2	0	+	exon	139	5	43	3	22	ENSG00000268861.6	AC008878.3	23370	protein_coding	1	7382833	7472477	5	1	0	0	0	0	0	4	9	4	0	0	0	1	0	10	4	6	0	2	0	1	0	6	30	6	0	1	1	1	6
chr19	7441652	7441765	ENST00000617428.2	0	+	exon	113	7	43	4	22	ENSG00000268861.6	AC008878.3	23370	protein_coding	1	7382833	7472477	9	1	0	0	2	0	3	6	28	4	0	1	4	3	7	7	20	9	0	1	6	2	3	12	81	12	0	2	15	5	20
chr19	7441911	7442052	ENST00000617428.2	0	+	exon	141	9	43	5	22	ENSG00000268861.6	AC008878.3	23370	protein_coding	1	7382833	7472477	13	4	0	0	1	0	10	1	39	8	3	0	2	2	28	12	16	8	0	0	5	0	22	8	60	11	1	3	12	1	85
chr19	7444203	7444454	ENST00000617428.2	0	+	exon	251	11	43	6	22	ENSG00000268861.6	AC008878.3	23370	protein_coding	1	7382833	7472477	7	1	0	1	6	1	8	7	16	2	0	1	14	5	28	10	10	0	1	0	11	0	9	14	35	5	1	1	34	4	39
chr19	7447042	7447168	ENST00000617428.2	0	+	exon	126	13	43	7	22	ENSG00000268861.6	AC008878.3	23370	protein_coding	1	7382833	7472477	8	13	0	0	3	0	9	0	31	21	0	0	3	0	28	7	16	11	0	0	0	0	20	4	56	20	0	1	16	5	48
chr19	7451148	7451266	ENST00000617428.2	0	+	exon	118	15	43	8	22	ENSG00000268861.6	AC008878.3	23370	protein_coding	1	7382833	7472477	2	5	0	1	2	5	9	4	19	6	0	1	7	3	27	10	7	2	0	0	12	5	4	7	33	13	0	2	13	5	59
chr19	7453466	7453715	ENST00000617428.2	0	+	exon	249	17	43	9	22	ENSG00000268861.6	AC008878.3	23370	protein_coding	1	7382833	7472477	2	2	0	0	2	0	3	3	7	7	3	0	8	2	16	4	5	2	4	0	10	3	6	2	18	8	5	0	20	9	23
chr19	7456326	7456403	ENST00000617428.2	0	+	exon	77	19	43	10	22	ENSG00000268861.6	AC008878.3	23370	protein_coding	1	7382833	7472477	9	0	0	0	0	4	3	6	12	2	0	0	8	6	8	3	14	0	0	2	2	1	13	10	53	7	0	1	17	11	19
chr19	7458511	7458690	ENST00000617428.2	0	+	exon	179	21	43	11	22	ENSG00000268861.6	AC008878.3	23370	protein_coding	1	7382833	7472477	1	7	0	1	2	1	7	6	9	9	1	6	0	5	19	5	8	7	0	0	5	7	13	3	32	19	2	1	3	5	66
chr19	7459902	7459994	ENST00000617428.2	0	+	exon	92	23	43	12	22	ENSG00000268861.6	AC008878.3	23370	protein_coding	1	7382833	7472477	8	3	0	0	1	0	3	2	17	6	0	0	4	2	9	8	12	3	0	2	5	0	7	3	66	3	0	1	12	2	24
chr19	7462151	7462334	ENST00000617428.2	0	+	exon	183	25	43	13	22	ENSG00000268861.6	AC008878.3	23370	protein_coding	1	7382833	7472477	0	2	0	0	0	0	9	1	8	10	0	0	2	0	19	7	2	10	2	0	0	0	17	6	19	25	1	0	3	0	75
chr19	7463817	7463955	ENST00000617428.2	0	+	exon	138	27	43	14	22	ENSG00000268861.6	AC008878.3	23370	protein_coding	1	7382833	7472477	2	1	0	0	0	0	0	0	3	2	0	0	3	0	7	5	2	3	0	0	1	0	1	2	12	4	0	0	6	0	14
chr19	7464559	7464690	ENST00000617428.2	0	+	exon	131	29	43	15	22	ENSG00000268861.6	AC008878.3	23370	protein_coding	1	7382833	7472477	1	0	0	0	1	0	1	2	1	2	0	0	2	1	4	3	5	3	0	0	1	2	2	2	15	8	0	1	7	7	11
chr19	7466917	7466974	ENST00000617428.2	0	+	exon	57	31	43	16	22	ENSG00000268861.6	AC008878.3	23370	protein_coding	1	7382833	7472477	1	0	0	0	0	3	2	3	1	0	0	1	3	5	0	7	1	1	0	0	3	6	3	2	4	5	0	1	16	11	7
chr19	7467070	7467118	ENST00000617428.2	0	+	exon	48	33	43	17	22	ENSG00000268861.6	AC008878.3	23370	protein_coding	1	7382833	7472477	0	1	0	0	1	1	0	0	3	5	0	0	3	5	0	0	0	5	0	0	2	2	2	1	1	9	0	0	7	9	11
chr19	7467213	7467684	ENST00000617428.2	0	+	exon	471	35	43	18	22	ENSG00000268861.6	AC008878.3	23370	protein_coding	1	7382833	7472477	1	0	0	0	0	0	1	1	3	1	0	0	0	0	6	6	1	1	0	0	0	0	2	9	6	10	0	0	0	0	8
chr19	7468824	7469131	ENST00000617428.2	0	+	exon	307	37	43	19	22	ENSG00000268861.6	AC008878.3	23370	protein_coding	1	7382833	7472477	1	0	0	0	0	0	1	4	2	2	0	0	1	0	3	3	1	0	0	0	0	1	1	3	19	4	0	0	0	4	6
chr19	7469903	7470029	ENST00000617428.2	0	+	exon	126	39	43	20	22	ENSG00000268861.6	AC008878.3	23370	protein_coding	1	7382833	7472477	0	0	0	0	1	0	0	0	3	1	0	0	0	0	3	2	2	0	0	0	1	1	0	1	11	2	0	5	10	0	8
chr19	7470125	7470241	ENST00000617428.2	0	+	exon	116	41	43	21	22	ENSG00000268861.6	AC008878.3	23370	protein_coding	1	7382833	7472477	0	3	0	0	0	0	1	0	0	3	0	0	0	0	2	2	0	1	1	0	0	0	2	0	0	12	2	0	0	3	18
chr19	7470778	7472477	ENST00000617428.2	0	+	exon	1699	43	43	22	22	ENSG00000268861.6	AC008878.3	23370	protein_coding	1	7382833	7472477	0	0	0	0	0	0	0	8	0	0	0	0	0	0	0	13	0	0	0	0	0	0	0	6	0	0	0	0	0	0	0
chr19	38840095	38840178	ENST00000594769.5	0	-	exon	83	1	15	1	8	ENSG00000268083.5	AC008982.1		protein_coding	1	38817470	38840178	36	23	0	0	0	17	0	0	44	41	0	0	0	18	0	0	35	30	0	0	0	29	0	0	48	60	0	0	0	36	0
chr19	38838893	38839015	ENST00000594769.5	0	-	exon	122	3	15	2	8	ENSG00000268083.5	AC008982.1		protein_coding	1	38817470	38840178	96	21	0	0	17	16	40	59	114	33	0	0	26	10	42	64	86	40	4	0	18	26	37	81	125	46	0	0	22	24	53
chr19	38838396	38838598	ENST00000594769.5	0	-	exon	202	5	15	3	8	ENSG00000268083.5	AC008982.1		protein_coding	1	38817470	38840178	122	31	5	0	53	13	62	28	134	80	7	0	49	8	91	37	122	75	5	0	47	18	58	51	183	65	14	0	64	24	81
chr19	38837593	38837651	ENST00000594769.5	0	-	exon	58	7	15	4	8	ENSG00000268083.5	AC008982.1		protein_coding	1	38817470	38840178	122	39	0	0	92	26	85	39	119	46	3	0	110	47	73	39	124	62	4	0	80	68	87	66	137	50	1	0	145	56	105
chr19	38837383	38837479	ENST00000594769.5	0	-	exon	96	9	15	5	8	ENSG00000268083.5	AC008982.1		protein_coding	1	38817470	38840178	0	64	16	0	0	18	123	27	0	71	12	0	1	34	137	44	0	105	13	0	0	43	111	46	0	114	11	0	0	51	183
chr19	38831308	38831516	ENST00000594769.5	0	-	exon	208	11	15	6	8	ENSG00000268083.5	AC008982.1		protein_coding	1	38817470	38840178	10	2	0	0	0	1	0	8	18	20	0	0	0	1	1	14	32	28	0	0	0	7	0	27	25	41	0	0	0	3	0
chr19	38831077	38831166	ENST00000594769.5	0	-	exon	89	13	15	7	8	ENSG00000268083.5	AC008982.1		protein_coding	1	38817470	38840178	40	8	5	0	12	7	5	5	87	30	5	0	20	17	10	18	51	61	17	0	37	23	10	33	90	53	12	0	38	18	16
chr19	38817470	38817575	ENST00000594769.5	0	-	exon	105	15	15	8	8	ENSG00000268083.5	AC008982.1		protein_coding	1	38817470	38840178	0	0	18	0	0	3	36	1	0	0	51	0	0	3	57	3	0	0	31	0	0	5	60	27	0	0	51	0	0	4	77
chr16	29663278	29663316	ENST00000449759.1	0	+	exon	38	1	5	1	3	ENSG00000277669.1	AC009086.2		protein_coding	1	29663278	29695144	0	0	0	0	0	0	0	0	0	0	0	0	0	0	0	0	0	0	0	0	0	0	0	0	0	50	0	0	0	64	0
chr16	29679119	29679210	ENST00000449759.1	0	+	exon	91	3	5	2	3	ENSG00000277669.1	AC009086.2		protein_coding	1	29663278	29695144	2	0	0	0	0	0	0	0	39	37	0	0	0	0	0	1	0	0	0	0	0	0	0	0	33	10	0	1	0	2	0
chr16	29694663	29695144	ENST00000449759.1	0	+	exon	481	5	5	3	3	ENSG00000277669.1	AC009086.2		protein_coding	1	29663278	29695144	0	0	0	0	0	0	2	0	0	0	4	0	0	0	39	8	0	0	0	0	0	0	0	0	0	0	0	0	0	0	34
chr16	83908131	83908282	ENST00000561562.5	0	+	exon	151	1	7	1	4	ENSG00000260300.5	AC009119.2		protein_coding	1	83908131	83951445	2	9	0	0	0	1	0	0	9	23	0	0	0	2	0	0	10	34	0	0	0	4	0	0	4	13	0	0	0	2	0
chr16	83912217	83912367	ENST00000561562.5	0	+	exon	150	3	7	2	4	ENSG00000260300.5	AC009119.2		protein_coding	1	83908131	83951445	0	2	0	0	0	1	2	3	0	26	1	0	0	0	6	33	0	16	0	0	0	1	10	24	0	7	0	0	0	0	4
chr16	83949402	83949506	ENST00000561562.5	0	+	exon	104	5	7	3	4	ENSG00000260300.5	AC009119.2		protein_coding	1	83908131	83951445	0	0	0	0	0	0	0	0	0	1	0	0	0	0	0	0	0	1	0	0	0	1	0	1	1	0	0	0	0	0	0
chr16	83951127	83951445	ENST00000561562.5	0	+	exon	318	7	7	4	4	ENSG00000260300.5	AC009119.2		protein_coding	1	83908131	83951445	0	0	0	0	0	0	0	0	0	0	0	0	0	0	0	0	0	0	0	0	0	0	0	0	0	0	0	0	0	0	1
chr16	29812260	29812323	ENST00000609618.2	0	+	exon	63	1	11	1	6	ENSG00000280893.1	AC009133.6		protein_coding	1	29812260	29820092	0	1	0	1	0	2	0	0	0	0	0	2	0	7	0	0	0	0	0	0	0	0	0	0	0	0	0	2	0	1	0
chr16	29812989	29813933	ENST00000609618.2	0	+	exon	944	3	11	2	6	ENSG00000280893.1	AC009133.6		protein_coding	1	29812260	29820092	0	3	0	0	0	0	1	5	0	2	0	0	0	0	2	5	0	0	0	0	0	0	0	0	0	0	0	0	0	0	2
chr16	29814343	29814465	ENST00000609618.2	0	+	exon	122	5	11	3	6	ENSG00000280893.1	AC009133.6		protein_coding	1	29812260	29820092	0	2	0	0	0	0	0	3	0	1	0	0	0	0	0	0	0	0	0	0	0	0	0	0	0	0	0	0	0	0	0
chr16	29816505	29817007	ENST00000609618.2	0	+	exon	502	7	11	4	6	ENSG00000280893.1	AC009133.6		protein_coding	1	29812260	29820092	20	11	0	0	0	0	0	28	37	6	0	0	0	0	0	41	18	4	0	0	0	0	0	31	38	17	0	0	0	0	0
chr16	29817209	29817292	ENST00000609618.2	0	+	exon	83	9	11	5	6	ENSG00000280893.1	AC009133.6		protein_coding	1	29812260	29820092	22	8	0	1	14	7	5	10	17	13	1	2	16	3	18	9	19	6	0	0	12	7	6	2	17	12	0	2	18	15	18
chr16	29819554	29820092	ENST00000609618.2	0	+	exon	538	11	11	6	6	ENSG00000280893.1	AC009133.6		protein_coding	1	29812260	29820092	0	0	0	0	0	0	37	13	0	0	0	0	0	0	34	16	0	0	0	0	0	0	32	17	0	0	0	0	0	0	37
chr16	75545351	75545428	ENST00000460606.1	0	-	exon	77	1	9	1	5	ENSG00000260092.1	AC009163.2		protein_coding	1	75528531	75545428	2	4	0	0	0	3	0	0	1	1	0	0	0	4	0	0	2	2	0	0	0	6	0	0	0	6	0	0	0	6	0
chr16	75542601	75542683	ENST00000460606.1	0	-	exon	82	3	9	2	5	ENSG00000260092.1	AC009163.2		protein_coding	1	75528531	75545428	0	5	1	0	0	11	1	6	0	2	1	0	0	0	1	5	0	7	0	0	0	9	5	6	0	6	0	0	0	6	1
chr16	75533088	75533183	ENST00000460606.1	0	-	exon	95	5	9	3	5	ENSG00000260092.1	AC009163.2		protein_coding	1	75528531	75545428	1	2	0	0	0	3	0	1	0	0	0	0	0	0	0	0	1	3	0	0	0	0	0	1	0	3	0	0	0	0	0
chr16	75531575	75531640	ENST00000460606.1	0	-	exon	65	7	9	4	5	ENSG00000260092.1	AC009163.2		protein_coding	1	75528531	75545428	1	0	0	0	0	1	0	1	0	0	0	0	0	0	0	0	0	0	2	0	0	0	0	2	0	0	0	0	0	0	0
chr16	75528531	75530337	ENST00000460606.1	0	-	exon	1806	9	9	5	5	ENSG00000260092.1	AC009163.2		protein_coding	1	75528531	75545428	0	0	0	0	0	0	1	0	0	0	0	0	0	0	0	0	0	0	0	0	0	0	0	1	0	0	0	0	0	0	0
chr16	75464467	75464706	ENST00000567194.5	0	-	exon	239	1	7	1	4	ENSG00000261717.5	AC009163.4		protein_coding	1	75412683	75464706	7	3	0	0	0	0	0	0	16	9	0	0	0	0	0	0	9	3	0	0	0	0	0	0	2	20	0	0	0	0	0
chr16	75451737	75451839	ENST00000567194.5	0	-	exon	102	3	7	2	4	ENSG00000261717.5	AC009163.4		protein_coding	1	75412683	75464706	0	20	5	0	0	5	2	10	0	23	7	0	0	14	8	18	0	10	6	0	0	16	2	20	0	22	1	0	0	19	1
chr16	75414577	75414695	ENST00000567194.5	0	-	exon	118	5	7	3	4	ENSG00000261717.5	AC009163.4		protein_coding	1	75412683	75464706	169	51	0	0	0	1	0	42	202	34	0	0	0	3	0	36	132	37	0	0	0	8	0	25	99	11	0	0	0	2	0
chr16	75412683	75412754	ENST00000567194.5	0	-	exon	71	7	7	4	4	ENSG00000261717.5	AC009163.4		protein_coding	1	75412683	75464706	0	0	133	0	0	33	54	15	0	0	159	0	0	24	70	28	0	0	109	0	0	37	52	12	0	0	72	0	0	9	31
chr2	176151084	176152066	ENST00000468418.4	0	+	exon	982	1	7	1	4	ENSG00000278500.1	AC009336.2	3233	protein_coding	1	176151084	176173097	1	32	0	0	0	0	0	0	0	2	0	0	0	0	0	0	0	0	0	0	0	0	0	0	0	0	0	0	0	0	0
chr2	176152704	176153037	ENST00000468418.4	0	+	exon	333	3	7	2	4	ENSG00000278500.1	AC009336.2	3233	protein_coding	1	176151084	176173097	0	15	0	1	0	35	1	40	0	0	0	0	0	2	0	1	0	0	0	0	0	0	0	0	0	0	0	0	0	0	0
chr2	176169030	176169655	ENST00000468418.4	0	+	exon	625	5	7	3	4	ENSG00000278500.1	AC009336.2	3233	protein_coding	1	176151084	176173097	7	17	0	0	0	0	1	26	0	0	0	0	0	0	0	0	0	0	0	0	0	0	0	0	0	0	0	0	0	0	0
chr2	176171516	176173097	ENST00000468418.4	0	+	exon	1581	7	7	4	4	ENSG00000278500.1	AC009336.2	3233	protein_coding	1	176151084	176173097	0	0	0	0	0	0	7	6	0	0	0	0	0	0	0	0	0	0	0	0	0	0	0	0	0	0	0	0	0	0	0
chr15	72375719	72375981	ENST00000379915.4	0	-	exon	262	1	31	1	16	ENSG00000260729.1	AC009690.1		protein_coding	1	72284726	72375981	10	16	0	0	0	2	0	0	21	33	0	0	0	3	0	0	15	39	0	0	0	1	0	0	24	60	0	0	0	5	0
chr15	72356524	72356617	ENST00000379915.4	0	-	exon	93	3	31	2	16	ENSG00000260729.1	AC009690.1		protein_coding	1	72284726	72375981	11	10	2	0	2	13	6	14	39	22	2	0	9	14	10	34	20	9	0	0	7	12	8	12	43	22	3	0	16	31	5
chr15	72355558	72355624	ENST00000379915.4	0	-	exon	66	5	31	3	16	ENSG00000260729.1	AC009690.1		protein_coding	1	72284726	72375981	0	5	2	0	0	21	2	11	0	15	5	0	0	23	13	10	0	15	6	0	0	32	8	14	0	14	12	0	0	54	18
chr15	72346234	72346325	ENST00000379915.4	0	-	exon	91	7	31	4	16	ENSG00000260729.1	AC009690.1		protein_coding	1	72284726	72375981	9	7	0	0	0	4	0	9	24	12	0	0	0	9	0	17	28	12	0	0	0	1	0	18	24	31	0	0	0	1	0
chr15	72345445	72345550	ENST00000379915.4	0	-	exon	105	9	31	5	16	ENSG00000260729.1	AC009690.1		protein_coding	1	72284726	72375981	0	12	1	0	0	8	6	11	0	20	3	0	0	15	21	38	0	21	5	0	0	16	27	32	0	33	6	0	0	16	21
chr15	72319612	72320702	ENST00000379915.4	0	-	exon	1090	11	31	6	16	ENSG00000260729.1	AC009690.1		protein_coding	1	72284726	72375981	0	0	0	0	0	0	0	0	0	0	0	0	0	0	0	3	0	0	0	0	0	0	0	12	0	4	0	0	0	0	0
chr15	72315844	72315927	ENST00000379915.4	0	-	exon	83	13	31	7	16	ENSG00000260729.1	AC009690.1		protein_coding	1	72284726	72375981	0	0	0	0	0	0	0	0	0	0	0	0	0	0	0	0	0	0	0	0	0	0	0	3	0	3	0	0	0	0	0
chr15	72304745	72304794	ENST00000379915.4	0	-	exon	49	15	31	8	16	ENSG00000260729.1	AC009690.1		protein_coding	1	72284726	72375981	0	0	0	0	0	0	0	0	0	0	0	0	0	0	0	0	0	0	0	0	0	1	0	1	0	1	0	0	0	0	0
chr15	72290126	72290255	ENST00000379915.4	0	-	exon	129	17	31	9	16	ENSG00000260729.1	AC009690.1		protein_coding	1	72284726	72375981	0	0	0	0	0	0	0	0	0	0	0	0	0	0	0	0	0	0	0	0	0	1	0	0	0	0	0	0	0	0	1
chr15	72289626	72289770	ENST00000379915.4	0	-	exon	144	19	31	10	16	ENSG00000260729.1	AC009690.1		protein_coding	1	72284726	72375981	0	0	0	0	0	0	0	0	0	0	0	0	0	0	0	0	0	0	0	0	0	0	0	0	0	0	0	0	0	0	0
chr15	72289374	72289507	ENST00000379915.4	0	-	exon	133	21	31	11	16	ENSG00000260729.1	AC009690.1		protein_coding	1	72284726	72375981	0	0	0	0	0	0	0	0	0	0	0	0	0	0	0	0	0	0	0	0	0	0	0	0	0	0	0	0	0	0	0
chr15	72289137	72289287	ENST00000379915.4	0	-	exon	150	23	31	12	16	ENSG00000260729.1	AC009690.1		protein_coding	1	72284726	72375981	0	0	0	0	0	0	0	0	0	0	0	0	0	0	0	0	0	0	0	0	0	0	0	0	1	0	0	0	0	0	0
chr15	72288867	72288930	ENST00000379915.4	0	-	exon	63	25	31	13	16	ENSG00000260729.1	AC009690.1		protein_coding	1	72284726	72375981	0	0	0	0	0	0	0	0	0	0	0	0	0	0	0	0	0	0	0	0	0	0	0	0	0	0	0	0	0	0	0
chr15	72288307	72288451	ENST00000379915.4	0	-	exon	144	27	31	14	16	ENSG00000260729.1	AC009690.1		protein_coding	1	72284726	72375981	0	0	0	0	0	0	0	0	0	0	0	0	0	0	0	0	1	1	0	0	0	0	0	1	2	0	0	0	0	0	0
chr15	72287236	72287392	ENST00000379915.4	0	-	exon	156	29	31	15	16	ENSG00000260729.1	AC009690.1		protein_coding	1	72284726	72375981	0	0	0	0	0	0	0	0	0	1	0	0	0	0	0	0	1	0	0	0	0	0	2	0	1	2	1	0	0	0	2
chr15	72284726	72286342	ENST00000379915.4	0	-	exon	1616	31	31	16	16	ENSG00000260729.1	AC009690.1		protein_coding	1	72284726	72375981	0	0	0	0	0	0	0	0	0	0	0	0	0	0	0	0	0	0	0	0	0	0	1	0	0	0	0	0	0	0	1
chr15	72319612	72319946	ENST00000569547.1	0	-	exon	334	1	29	1	15	ENSG00000273025.1	AC009690.3		protein_coding	1	72266745	72319946	0	0	0	0	0	0	0	0	0	0	0	0	0	0	0	0	0	0	0	0	0	0	0	0	0	4	0	0	0	2	0
chr15	72315844	72315927	ENST00000569547.1	0	-	exon	83	3	29	2	15	ENSG00000273025.1	AC009690.3		protein_coding	1	72266745	72319946	0	0	0	0	0	0	0	0	0	0	0	0	0	0	0	0	0	0	0	0	0	0	0	3	0	3	0	0	0	0	0
chr15	72304745	72304794	ENST00000569547.1	0	-	exon	49	5	29	3	15	ENSG00000273025.1	AC009690.3		protein_coding	1	72266745	72319946	0	0	0	0	0	0	0	0	0	0	0	0	0	0	0	0	0	0	0	0	0	1	0	1	0	1	0	0	0	0	0
chr15	72290126	72290255	ENST00000569547.1	0	-	exon	129	7	29	4	15	ENSG00000273025.1	AC009690.3		protein_coding	1	72266745	72319946	0	0	0	0	0	0	0	0	0	0	0	0	0	0	0	0	0	0	0	0	0	1	0	0	0	0	0	0	0	0	1
chr15	72289938	72290018	ENST00000569547.1	0	-	exon	80	9	29	5	15	ENSG00000273025.1	AC009690.3		protein_coding	1	72266745	72319946	0	0	0	0	0	0	0	0	0	0	0	0	0	0	0	0	0	0	0	0	0	0	0	0	1	0	0	0	0	0	0
chr15	72289626	72289770	ENST00000569547.1	0	-	exon	144	11	29	6	15	ENSG00000273025.1	AC009690.3		protein_coding	1	72266745	72319946	0	0	0	0	0	0	0	0	0	0	0	0	0	0	0	0	0	0	0	0	0	0	0	0	0	0	0	0	0	0	1
chr15	72289374	72289507	ENST00000569547.1	0	-	exon	133	13	29	7	15	ENSG00000273025.1	AC009690.3		protein_coding	1	72266745	72319946	0	0	0	0	0	0	0	0	0	0	0	0	0	0	0	0	0	0	0	0	0	0	0	0	0	0	0	0	0	0	0
chr15	72289137	72289287	ENST00000569547.1	0	-	exon	150	15	29	8	15	ENSG00000273025.1	AC009690.3		protein_coding	1	72266745	72319946	0	0	0	0	0	0	0	0	0	0	0	0	0	0	0	0	0	0	0	0	0	0	0	0	1	0	0	0	0	0	0
chr15	72288867	72288930	ENST00000569547.1	0	-	exon	63	17	29	9	15	ENSG00000273025.1	AC009690.3		protein_coding	1	72266745	72319946	0	0	0	0	0	0	0	0	0	0	0	0	0	0	0	0	0	0	0	0	0	0	0	0	1	0	0	0	1	0	0
chr15	72288537	72288618	ENST00000569547.1	0	-	exon	81	19	29	10	15	ENSG00000273025.1	AC009690.3		protein_coding	1	72266745	72319946	0	0	0	0	0	0	0	0	0	0	0	0	0	0	0	0	1	1	0	0	0	0	0	0	0	0	0	0	1	0	1
chr15	72288307	72288451	ENST00000569547.1	0	-	exon	144	21	29	11	15	ENSG00000273025.1	AC009690.3		protein_coding	1	72266745	72319946	0	0	0	0	0	0	0	0	0	0	0	0	0	0	0	0	1	1	0	0	1	0	0	1	2	0	0	0	1	0	0
chr15	72287236	72287392	ENST00000569547.1	0	-	exon	156	23	29	12	15	ENSG00000273025.1	AC009690.3		protein_coding	1	72266745	72319946	0	0	0	0	0	0	0	0	0	1	0	0	0	0	0	0	0	0	0	0	0	0	2	0	0	2	1	0	0	0	2
chr15	72271022	72271104	ENST00000569547.1	0	-	exon	82	25	29	13	15	ENSG00000273025.1	AC009690.3		protein_coding	1	72266745	72319946	19	33	0	0	0	15	0	63	17	41	0	0	0	7	0	54	19	28	0	0	0	17	0	65	16	48	0	0	0	17	0
chr15	72267474	72267671	ENST00000569547.1	0	-	exon	197	27	29	14	15	ENSG00000273025.1	AC009690.3		protein_coding	1	72266745	72319946	7	20	3	0	1	28	30	11	7	27	12	0	1	9	28	24	2	18	8	0	0	17	31	21	10	30	7	0	1	19	26
chr15	72266745	72266822	ENST00000569547.1	0	-	exon	77	29	29	15	15	ENSG00000273025.1	AC009690.3		protein_coding	1	72266745	72319946	0	0	4	0	0	16	4	38	0	0	6	0	0	23	2	8	0	0	2	0	0	15	0	50	0	0	5	0	0	17	6
chr8	66430184	66430378	ENST00000523113.5	0	+	exon	194	1	9	1	5	ENSG00000285655.1	AC009879.2		protein_coding	1	66430184	66445324	0	133	0	0	0	31	0	0	0	121	0	0	0	21	0	0	1	67	0	0	0	10	0	0	0	101	0	0	0	28	0
chr8	66442797	66442844	ENST00000523113.5	0	+	exon	47	3	9	2	5	ENSG00000285655.1	AC009879.2		protein_coding	1	66430184	66445324	0	5	0	0	0	9	0	1	0	2	0	0	0	0	0	0	0	1	0	0	1	2	0	0	0	6	0	0	0	7	0
chr8	66444366	66444420	ENST00000523113.5	0	+	exon	54	5	9	3	5	ENSG00000285655.1	AC009879.2		protein_coding	1	66430184	66445324	1	6	0	0	0	13	0	1	0	4	0	0	0	0	0	0	0	0	0	0	1	0	0	0	0	8	0	0	0	12	0
chr8	66444593	66444748	ENST00000523113.5	0	+	exon	155	7	9	4	5	ENSG00000285655.1	AC009879.2		protein_coding	1	66430184	66445324	0	1	0	0	0	0	1	4	0	1	0	0	0	0	0	0	0	1	0	0	0	0	1	0	1	6	0	0	1	1	2
chr8	66445217	66445324	ENST00000523113.5	0	+	exon	107	9	9	5	5	ENSG00000285655.1	AC009879.2		protein_coding	1	66430184	66445324	0	0	0	0	0	1	0	1	0	0	0	0	0	1	0	0	0	0	0	0	0	0	0	1	0	0	0	0	0	2	2
chr8	66432485	66432575	ENST00000648156.1	0	+	exon	90	1	39	1	20	ENSG00000285791.1	AC009879.3		protein_coding	1	66432485	66518524	0	29	0	0	0	13	0	0	0	8	0	0	0	13	0	0	0	7	0	0	0	2	0	0	2	66	0	0	0	14	0
chr8	66444366	66444420	ENST00000648156.1	0	+	exon	54	3	39	2	20	ENSG00000285791.1	AC009879.3		protein_coding	1	66432485	66518524	1	6	0	0	0	13	0	1	0	4	0	0	0	0	0	0	0	0	0	0	0	0	0	0	0	8	0	0	2	12	0
chr8	66444593	66444748	ENST00000648156.1	0	+	exon	155	5	39	3	20	ENSG00000285791.1	AC009879.3		protein_coding	1	66432485	66518524	0	1	0	0	0	0	1	4	0	1	0	0	0	0	0	0	0	1	0	0	0	0	1	0	1	6	0	0	1	1	2
chr8	66445217	66445414	ENST00000648156.1	0	+	exon	197	7	39	4	20	ENSG00000285791.1	AC009879.3		protein_coding	1	66432485	66518524	0	2	0	0	0	0	0	2	0	1	0	0	0	0	0	1	0	2	0	0	0	0	0	1	2	7	1	0	0	2	1
chr8	66447263	66447341	ENST00000648156.1	0	+	exon	78	9	39	5	20	ENSG00000285791.1	AC009879.3		protein_coding	1	66432485	66518524	1	0	0	0	0	2	0	2	0	0	0	0	0	0	0	0	0	0	0	0	0	0	0	0	3	8	0	0	0	2	2
chr8	66448864	66448970	ENST00000648156.1	0	+	exon	106	11	39	6	20	ENSG00000285791.1	AC009879.3		protein_coding	1	66432485	66518524	3	1	0	0	1	4	1	0	0	0	0	0	0	0	1	1	0	0	0	0	0	0	1	0	3	1	0	0	2	1	1
chr8	66451952	66452105	ENST00000648156.1	0	+	exon	153	13	39	7	20	ENSG00000285791.1	AC009879.3		protein_coding	1	66432485	66518524	3	2	0	0	0	0	4	4	1	1	0	0	0	0	0	1	0	2	0	0	0	0	0	1	4	10	0	0	1	1	4
chr8	66453709	66453840	ENST00000648156.1	0	+	exon	131	15	39	8	20	ENSG00000285791.1	AC009879.3		protein_coding	1	66432485	66518524	0	5	0	0	0	0	1	2	0	0	0	0	0	0	1	2	0	0	0	0	0	0	0	1	0	4	0	0	0	1	4
chr8	66454058	66454157	ENST00000648156.1	0	+	exon	99	17	39	9	20	ENSG00000285791.1	AC009879.3		protein_coding	1	66432485	66518524	0	4	0	0	0	0	0	1	0	0	0	0	0	1	0	1	0	0	0	0	0	0	0	0	1	1	0	1	0	1	0
chr8	66456816	66456895	ENST00000648156.1	0	+	exon	79	19	39	10	20	ENSG00000285791.1	AC009879.3		protein_coding	1	66432485	66518524	1	3	0	0	0	3	0	2	0	0	0	0	0	0	0	0	0	1	0	0	0	1	0	0	2	4	0	0	1	6	1
chr8	66457069	66457166	ENST00000648156.1	0	+	exon	97	21	39	11	20	ENSG00000285791.1	AC009879.3		protein_coding	1	66432485	66518524	0	1	0	0	1	2	0	3	0	0	0	0	0	0	0	0	0	0	0	0	0	0	0	3	4	5	0	1	0	1	3
chr8	66460307	66460465	ENST00000648156.1	0	+	exon	158	23	39	12	20	ENSG00000285791.1	AC009879.3		protein_coding	1	66432485	66518524	0	3	0	0	0	0	1	1	0	0	0	0	0	0	0	0	0	0	0	0	0	0	0	0	0	6	0	0	0	0	5
chr8	66471429	66471618	ENST00000648156.1	0	+	exon	189	25	39	13	20	ENSG00000285791.1	AC009879.3		protein_coding	1	66432485	66518524	0	0	0	0	0	0	0	0	0	0	0	0	0	0	0	1	0	0	0	0	0	0	0	0	1	0	0	0	0	1	0
chr8	66473785	66473938	ENST00000648156.1	0	+	exon	153	27	39	14	20	ENSG00000285791.1	AC009879.3		protein_coding	1	66432485	66518524	0	0	0	0	0	0	0	4	0	0	0	0	0	0	0	0	0	0	0	0	0	0	0	0	0	0	0	0	0	2	1
chr8	66474792	66474952	ENST00000648156.1	0	+	exon	160	29	39	15	20	ENSG00000285791.1	AC009879.3		protein_coding	1	66432485	66518524	0	0	0	0	0	0	0	0	0	0	0	0	0	0	0	1	0	0	0	0	0	0	0	0	0	1	0	0	0	0	0
chr8	66496436	66496492	ENST00000648156.1	0	+	exon	56	31	39	16	20	ENSG00000285791.1	AC009879.3		protein_coding	1	66432485	66518524	0	0	0	0	0	0	0	0	0	0	0	0	0	0	0	0	0	0	0	0	0	0	0	0	0	0	0	0	0	0	0
chr8	66505374	66505528	ENST00000648156.1	0	+	exon	154	33	39	17	20	ENSG00000285791.1	AC009879.3		protein_coding	1	66432485	66518524	0	0	0	0	0	0	0	0	0	0	0	0	0	0	0	0	0	0	0	0	0	0	0	0	1	0	0	0	0	0	0
chr8	66510095	66510157	ENST00000648156.1	0	+	exon	62	35	39	18	20	ENSG00000285791.1	AC009879.3		protein_coding	1	66432485	66518524	0	0	0	0	0	0	0	1	0	0	0	0	0	0	0	0	0	0	0	0	0	0	0	0	1	0	0	0	0	0	1
chr8	66513539	66513637	ENST00000648156.1	0	+	exon	98	37	39	19	20	ENSG00000285791.1	AC009879.3		protein_coding	1	66432485	66518524	0	0	0	0	0	0	0	0	1	0	0	0	0	0	0	0	0	0	0	0	0	0	0	0	0	0	0	0	1	0	0
chr8	66515892	66518524	ENST00000648156.1	0	+	exon	2632	39	39	20	20	ENSG00000285791.1	AC009879.3		protein_coding	1	66432485	66518524	0	0	0	0	0	0	0	0	0	0	0	0	0	0	1	0	0	0	0	0	0	0	0	2	0	0	0	0	0	0	1
chr7	42932117	42932174	ENST00000442788.5	0	-	exon	57	1	17	1	9	ENSG00000256646.7	AC010132.3		protein_coding	1	42909272	42932174	190	58	0	0	0	3	0	0	228	63	0	0	0	2	0	0	143	86	0	0	0	3	0	0	266	156	0	0	0	5	0
chr7	42927382	42927459	ENST00000442788.5	0	-	exon	77	3	17	2	9	ENSG00000256646.7	AC010132.3		protein_coding	1	42909272	42932174	54	9	0	0	191	23	1	37	47	12	2	0	226	14	0	27	54	21	5	0	137	33	2	35	61	26	1	0	265	44	4
chr7	42926535	42926668	ENST00000442788.5	0	-	exon	133	5	17	3	9	ENSG00000256646.7	AC010132.3		protein_coding	1	42909272	42932174	75	102	7	0	42	8	202	56	85	72	5	0	36	3	243	48	80	156	7	0	26	16	173	63	98	197	11	0	76	26	263
chr7	42924674	42924797	ENST00000442788.5	0	-	exon	123	7	17	4	9	ENSG00000256646.7	AC010132.3		protein_coding	1	42909272	42932174	216	28	1	0	43	9	73	83	253	29	0	0	42	13	81	86	210	52	1	0	39	17	69	99	302	50	1	0	49	18	125
chr7	42923324	42923406	ENST00000442788.5	0	-	exon	82	9	17	5	9	ENSG00000256646.7	AC010132.3		protein_coding	1	42909272	42932174	174	48	24	0	91	32	155	37	206	53	7	0	106	26	193	35	195	42	21	0	76	50	160	33	217	75	17	0	101	58	241
chr7	42921857	42921931	ENST00000442788.5	0	-	exon	74	11	17	6	9	ENSG00000256646.7	AC010132.3		protein_coding	1	42909272	42932174	54	84	15	0	145	54	104	49	61	68	23	0	172	42	121	40	67	93	22	0	157	61	97	54	72	103	10	0	197	74	114
chr7	42917777	42917835	ENST00000442788.5	0	-	exon	58	13	17	7	9	ENSG00000256646.7	AC010132.3		protein_coding	1	42909272	42932174	36	28	2	0	70	30	128	40	46	21	1	0	96	27	137	35	47	46	2	0	102	27	123	27	58	40	0	0	103	40	168
chr7	42917513	42917690	ENST00000442788.5	0	-	exon	177	15	17	8	9	ENSG00000256646.7	AC010132.3		protein_coding	1	42909272	42932174	0	207	70	0	0	11	60	65	0	228	70	0	0	9	86	44	1	226	80	0	0	14	86	56	0	241	71	0	0	14	98
chr7	42909272	42910921	ENST00000442788.5	0	-	exon	1649	17	17	9	9	ENSG00000256646.7	AC010132.3		protein_coding	1	42909272	42932174	0	0	0	0	0	0	0	27	0	0	0	0	0	0	0	21	0	0	0	0	0	0	1	23	0	0	0	0	0	0	0
chr12	21657750	21657798	ENST00000647960.1	0	-	exon	48	1	45	1	23	ENSG00000285854.1	AC010197.2		protein_coding	1	21536202	21657798	233	35	0	0	0	94	0	0	614	103	0	0	0	163	0	0	70	16	0	0	0	76	0	0	155	61	0	0	0	180	0
chr12	21654542	21654677	ENST00000647960.1	0	-	exon	135	3	45	2	23	ENSG00000285854.1	AC010197.2		protein_coding	1	21536202	21657798	462	234	17	0	63	36	640	158	1211	601	17	0	175	70	1141	398	236	184	4	0	26	35	172	123	395	214	1	0	55	35	566
chr12	21646898	21647016	ENST00000647960.1	0	-	exon	118	5	45	3	23	ENSG00000285854.1	AC010197.2		protein_coding	1	21536202	21657798	977	196	2	0	205	9	318	99	1672	213	4	0	382	16	999	236	414	90	7	0	95	7	163	67	975	110	2	0	168	12	281
chr12	21643934	21644108	ENST00000647960.1	0	-	exon	174	7	45	4	23	ENSG00000285854.1	AC010197.2		protein_coding	1	21536202	21657798	537	151	12	0	461	30	728	135	1862	185	11	0	548	26	1538	212	281	62	6	0	247	14	275	62	501	106	7	0	450	25	696
chr12	21641951	21642125	ENST00000647960.1	0	-	exon	174	9	45	5	23	ENSG00000285854.1	AC010197.2		protein_coding	1	21536202	21657798	963	187	1	0	69	1	937	165	2130	294	5	0	139	5	2296	297	423	67	1	0	27	2	507	76	750	101	0	0	37	2	920
chr12	21638352	21638470	ENST00000647960.1	0	-	exon	118	11	45	6	23	ENSG00000285854.1	AC010197.2		protein_coding	1	21536202	21657798	1675	198	7	0	656	24	369	196	3281	325	7	0	988	43	1269	313	808	74	7	0	234	9	210	83	985	108	3	0	492	20	290
chr12	21637070	21637194	ENST00000647960.1	0	-	exon	124	13	45	7	23	ENSG00000285854.1	AC010197.2		protein_coding	1	21536202	21657798	1	108	11	0	1	44	1458	158	2	183	43	0	2	66	3061	283	0	75	13	0	1	27	666	90	0	88	9	0	0	26	1002
chr12	21630660	21630792	ENST00000647960.1	0	-	exon	132	15	45	8	23	ENSG00000285854.1	AC010197.2		protein_coding	1	21536202	21657798	0	21	0	0	0	1	2	8	0	13	0	0	0	6	4	19	0	8	0	0	0	1	1	10	0	10	0	0	0	1	0
chr12	21580341	21580523	ENST00000647960.1	0	-	exon	182	17	45	9	23	ENSG00000285854.1	AC010197.2		protein_coding	1	21536202	21657798	1	1	0	0	0	0	0	2	1	10	0	0	0	0	0	9	0	0	0	0	0	0	0	0	0	0	0	0	0	0	0
chr12	21575865	21576057	ENST00000647960.1	0	-	exon	192	19	45	10	23	ENSG00000285854.1	AC010197.2		protein_coding	1	21536202	21657798	0	0	0	0	0	0	1	0	1	1	0	0	0	0	1	2	0	0	0	0	0	0	0	0	2	0	0	0	0	0	0
chr12	21574143	21574326	ENST00000647960.1	0	-	exon	183	21	45	11	23	ENSG00000285854.1	AC010197.2		protein_coding	1	21536202	21657798	0	1	0	0	0	0	0	0	0	2	0	0	0	0	1	0	1	0	0	0	0	0	0	0	0	0	0	0	0	0	2
chr12	21568864	21569009	ENST00000647960.1	0	-	exon	145	23	45	12	23	ENSG00000285854.1	AC010197.2		protein_coding	1	21536202	21657798	0	0	0	0	0	0	0	0	0	2	0	0	0	0	0	2	0	2	1	0	0	0	0	2	0	0	0	0	0	0	0
chr12	21563227	21563345	ENST00000647960.1	0	-	exon	118	25	45	13	23	ENSG00000285854.1	AC010197.2		protein_coding	1	21536202	21657798	0	0	0	0	0	0	0	0	0	1	0	0	0	1	0	2	0	0	0	0	0	0	0	0	0	1	0	0	0	0	0
chr12	21562917	21563038	ENST00000647960.1	0	-	exon	121	27	45	14	23	ENSG00000285854.1	AC010197.2		protein_coding	1	21536202	21657798	0	0	0	0	0	0	0	0	0	0	0	0	0	0	0	1	1	0	0	0	0	0	0	0	0	0	0	0	0	0	0
chr12	21560385	21560492	ENST00000647960.1	0	-	exon	107	29	45	15	23	ENSG00000285854.1	AC010197.2		protein_coding	1	21536202	21657798	0	1	0	0	0	0	0	0	0	0	0	0	0	0	0	1	0	2	0	0	0	0	1	0	0	1	0	0	0	0	0
chr12	21559650	21559710	ENST00000647960.1	0	-	exon	60	31	45	16	23	ENSG00000285854.1	AC010197.2		protein_coding	1	21536202	21657798	0	0	0	0	0	0	0	2	2	0	0	0	0	0	0	1	1	0	0	0	0	0	0	0	0	0	0	0	0	1	0
chr12	21559090	21559169	ENST00000647960.1	0	-	exon	79	33	45	17	23	ENSG00000285854.1	AC010197.2		protein_coding	1	21536202	21657798	0	0	0	0	0	0	0	0	0	2	0	0	2	0	0	0	1	0	0	0	1	0	0	0	0	2	0	0	0	0	0
chr12	21558199	21558313	ENST00000647960.1	0	-	exon	114	35	45	18	23	ENSG00000285854.1	AC010197.2		protein_coding	1	21536202	21657798	0	0	0	0	0	0	2	0	0	0	0	0	0	0	2	2	0	1	1	0	0	0	1	0	0	0	0	0	0	0	0
chr12	21546343	21546470	ENST00000647960.1	0	-	exon	127	37	45	19	23	ENSG00000285854.1	AC010197.2		protein_coding	1	21536202	21657798	0	0	0	0	0	0	0	1	0	0	0	0	0	0	0	3	0	0	0	0	0	0	0	1	0	0	0	0	0	0	0
chr12	21542495	21542591	ENST00000647960.1	0	-	exon	96	39	45	20	23	ENSG00000285854.1	AC010197.2		protein_coding	1	21536202	21657798	0	0	0	0	0	1	0	0	0	4	0	0	0	0	0	0	0	0	0	0	0	0	0	0	0	0	0	0	0	0	0
chr12	21540409	21540573	ENST00000647960.1	0	-	exon	164	41	45	21	23	ENSG00000285854.1	AC010197.2		protein_coding	1	21536202	21657798	0	0	0	0	0	0	0	0	0	0	0	0	0	0	0	0	1	0	0	0	0	0	0	0	0	0	0	0	0	0	0
chr12	21539257	21539338	ENST00000647960.1	0	-	exon	81	43	45	22	23	ENSG00000285854.1	AC010197.2		protein_coding	1	21536202	21657798	0	0	0	0	0	0	0	0	0	0	0	0	0	0	0	0	0	0	0	0	1	0	1	0	0	0	0	0	0	0	0
chr12	21536202	21537175	ENST00000647960.1	0	-	exon	973	45	45	23	23	ENSG00000285854.1	AC010197.2		protein_coding	1	21536202	21657798	0	0	0	0	0	0	0	0	0	0	0	0	0	0	0	0	0	0	0	0	0	0	1	0	0	0	0	0	0	0	0
chr19	17460543	17460804	ENST00000594663.1	0	-	exon	261	1	7	1	4	ENSG00000269035.1	AC010319.2		protein_coding	1	17436610	17460804	0	0	0	0	0	0	0	0	0	0	0	0	0	0	0	0	0	0	0	0	0	0	0	0	0	0	0	0	0	0	0
chr19	17455731	17455959	ENST00000594663.1	0	-	exon	228	3	7	2	4	ENSG00000269035.1	AC010319.2		protein_coding	1	17436610	17460804	0	0	0	0	0	0	0	0	0	0	0	0	0	0	0	0	0	0	0	0	0	0	0	0	0	0	0	0	0	0	0
chr19	17445198	17445284	ENST00000594663.1	0	-	exon	86	5	7	3	4	ENSG00000269035.1	AC010319.2		protein_coding	1	17436610	17460804	0	0	0	0	0	0	0	0	0	0	0	0	0	0	0	1	0	0	0	0	0	0	0	0	0	0	0	0	0	0	0
chr19	17436610	17436927	ENST00000594663.1	0	-	exon	317	7	7	4	4	ENSG00000269035.1	AC010319.2		protein_coding	1	17436610	17460804	0	0	0	0	0	0	0	0	0	0	0	0	0	0	0	0	0	0	0	0	0	0	0	0	0	0	0	0	0	0	0
chr19	8321307	8321379	ENST00000598884.1	0	-	exon	72	1	9	1	5	ENSG00000167774.2	AC010323.1		protein_coding	1	8308282	8321379	124	18	0	0	0	0	0	0	82	17	0	0	0	0	0	0	41	10	0	0	0	0	0	0	177	39	0	0	0	1	0
chr19	8320856	8320906	ENST00000598884.1	0	-	exon	50	3	9	2	5	ENSG00000167774.2	AC010323.1		protein_coding	1	8308282	8321379	4	7	0	0	125	18	1	6	3	3	2	0	82	27	0	6	1	1	0	0	41	14	0	2	9	12	6	0	178	31	0
chr19	8316495	8316645	ENST00000598884.1	0	-	exon	150	5	9	3	5	ENSG00000167774.2	AC010323.1		protein_coding	1	8308282	8321379	11	10	0	0	23	0	108	20	4	6	0	0	8	0	80	11	6	6	0	0	11	0	32	10	10	11	0	0	42	2	155
chr19	8311411	8311595	ENST00000598884.1	0	-	exon	184	7	9	4	5	ENSG00000167774.2	AC010323.1		protein_coding	1	8308282	8321379	0	39	6	0	0	6	26	4	0	28	1	0	0	0	11	8	0	14	4	0	0	2	14	6	0	46	4	0	0	5	48
chr19	8308282	8308406	ENST00000598884.1	0	-	exon	124	9	9	5	5	ENSG00000167774.2	AC010323.1		protein_coding	1	8308282	8321379	0	0	0	0	0	0	0	20	0	0	0	0	0	5	0	31	0	0	0	0	0	0	0	6	0	0	0	0	0	1	0
chr19	57916378	57916591	ENST00000602124.1	0	-	exon	213	1	11	1	6	ENSG00000269476.1	AC010326.2		protein_coding	1	57876764	57916591	0	21	0	0	0	2	0	0	0	24	0	0	0	1	0	0	0	10	0	0	0	0	0	0	0	68	0	0	0	1	0
chr19	57915564	57915665	ENST00000602124.1	0	-	exon	101	3	11	2	6	ENSG00000269476.1	AC010326.2		protein_coding	1	57876764	57916591	0	22	0	0	0	13	0	20	0	56	0	0	0	29	0	46	0	31	0	0	0	9	0	24	0	95	0	0	0	48	0
chr19	57912059	57912186	ENST00000602124.1	0	-	exon	127	5	11	3	6	ENSG00000269476.1	AC010326.2		protein_coding	1	57876764	57916591	0	16	0	0	0	1	0	21	1	23	0	0	0	4	0	21	0	16	0	0	0	5	0	20	1	44	0	0	0	7	0
chr19	57901656	57901715	ENST00000602124.1	0	-	exon	59	7	11	4	6	ENSG00000269476.1	AC010326.2		protein_coding	1	57876764	57916591	0	5	0	0	0	14	0	21	1	6	0	0	0	13	0	28	0	2	0	0	0	22	0	31	2	10	0	0	0	20	1
chr19	57888766	57889008	ENST00000602124.1	0	-	exon	242	9	11	5	6	ENSG00000269476.1	AC010326.2		protein_coding	1	57876764	57916591	2	26	0	0	0	6	0	6	0	3	1	0	0	2	1	4	0	0	0	0	0	1	0	5	1	52	0	0	0	14	2
chr19	57876764	57877042	ENST00000602124.1	0	-	exon	278	11	11	6	6	ENSG00000269476.1	AC010326.2		protein_coding	1	57876764	57916591	0	0	0	0	0	8	1	27	0	0	0	0	0	4	4	8	0	0	0	0	0	1	1	4	0	0	0	0	0	24	2
chr19	55160639	55160671	ENST00000587871.1	0	-	exon	32	1	17	1	9	ENSG00000267110.1	AC010327.1		protein_coding	1	55154756	55160671	0	0	0	0	0	2	0	0	0	0	0	0	0	0	0	0	0	0	0	0	0	0	0	0	0	0	0	0	0	0	0
chr19	55159898	55160013	ENST00000587871.1	0	-	exon	115	3	17	2	9	ENSG00000267110.1	AC010327.1		protein_coding	1	55154756	55160671	0	0	0	0	0	0	1	0	0	0	0	0	0	0	0	0	0	0	0	0	0	0	0	1	0	0	0	0	0	0	0
chr19	55159532	55159607	ENST00000587871.1	0	-	exon	75	5	17	3	9	ENSG00000267110.1	AC010327.1		protein_coding	1	55154756	55160671	0	0	0	0	0	0	0	0	0	0	0	0	0	0	0	0	0	0	0	0	0	0	0	0	0	0	0	0	0	0	0
chr19	55159192	55159449	ENST00000587871.1	0	-	exon	257	7	17	4	9	ENSG00000267110.1	AC010327.1		protein_coding	1	55154756	55160671	0	0	0	0	0	0	0	0	0	0	0	0	0	0	0	0	0	0	0	0	0	0	0	0	0	0	0	0	0	0	0
chr19	55157561	55157730	ENST00000587871.1	0	-	exon	169	9	17	5	9	ENSG00000267110.1	AC010327.1		protein_coding	1	55154756	55160671	0	0	0	0	0	0	0	0	0	0	0	0	0	0	0	0	0	0	0	0	0	0	0	0	0	0	0	0	0	0	0
chr19	55157049	55157128	ENST00000587871.1	0	-	exon	79	11	17	6	9	ENSG00000267110.1	AC010327.1		protein_coding	1	55154756	55160671	0	0	0	0	0	0	0	0	0	0	0	0	0	0	0	0	0	0	0	0	0	0	0	0	0	0	0	0	0	0	0
chr19	55156602	55156644	ENST00000587871.1	0	-	exon	42	13	17	7	9	ENSG00000267110.1	AC010327.1		protein_coding	1	55154756	55160671	0	0	0	0	0	0	0	1	0	0	0	0	0	0	0	1	0	0	0	0	0	0	0	0	0	0	0	0	0	0	0
chr19	55156200	55156332	ENST00000587871.1	0	-	exon	132	15	17	8	9	ENSG00000267110.1	AC010327.1		protein_coding	1	55154756	55160671	5	0	0	0	0	1	0	11	0	1	0	0	0	0	0	3	2	0	0	0	3	0	0	1	0	0	0	0	0	0	0
chr19	55154756	55154830	ENST00000587871.1	0	-	exon	74	17	17	9	9	ENSG00000267110.1	AC010327.1		protein_coding	1	55154756	55160671	0	0	14	0	0	0	4	1	0	0	0	0	0	0	0	0	0	0	4	0	0	0	1	1	0	0	0	0	0	0	0
chr19	12648174	12648397	ENST00000597692.1	0	-	exon	223	1	9	1	5	ENSG00000269242.1	AC010422.3		protein_coding	1	12643830	12648397	1	5	0	0	0	0	0	0	5	2	0	0	0	0	0	0	7	2	0	0	0	1	0	0	34	15	0	0	0	8	0
chr19	12647442	12647598	ENST00000597692.1	0	-	exon	156	3	9	2	5	ENSG00000269242.1	AC010422.3		protein_coding	1	12643830	12648397	4	0	0	0	0	0	1	0	16	1	0	0	1	0	4	0	10	0	0	0	2	1	5	1	28	7	0	0	3	0	31
chr19	12647232	12647335	ENST00000597692.1	0	-	exon	103	5	9	3	5	ENSG00000269242.1	AC010422.3		protein_coding	1	12643830	12648397	0	0	1	0	1	1	3	0	2	0	0	0	3	0	14	0	2	0	1	0	5	0	6	1	4	5	0	0	4	1	27
chr19	12646492	12646732	ENST00000597692.1	0	-	exon	240	7	9	4	5	ENSG00000269242.1	AC010422.3		protein_coding	1	12643830	12648397	0	1	0	0	0	0	1	1	0	0	0	0	0	0	5	0	0	2	2	0	0	0	6	2	0	3	1	0	0	0	7
chr19	12643830	12643946	ENST00000597692.1	0	-	exon	116	9	9	5	5	ENSG00000269242.1	AC010422.3		protein_coding	1	12643830	12648397	0	0	0	0	0	2	0	0	0	0	0	0	0	0	0	0	0	0	0	0	0	1	0	1	0	0	0	0	0	3	0
chr19	12669353	12669397	ENST00000597961.1	0	-	exon	44	1	9	1	5	ENSG00000269590.1	AC010422.5		protein_coding	1	12664827	12669397	30	3	0	0	0	2	0	0	33	4	0	0	0	4	0	0	17	3	0	0	0	1	0	0	57	14	0	0	0	4	0
chr19	12669127	12669233	ENST00000597961.1	0	-	exon	106	3	9	2	5	ENSG00000269590.1	AC010422.5		protein_coding	1	12664827	12669397	0	0	1	0	0	1	27	6	0	2	2	0	0	4	25	9	0	1	0	0	0	2	13	1	0	7	3	0	0	7	50
chr19	12665702	12665805	ENST00000597961.1	0	-	exon	103	5	9	3	5	ENSG00000269590.1	AC010422.5		protein_coding	1	12664827	12669397	12	3	0	0	0	0	0	4	21	2	0	0	0	2	0	6	13	2	0	0	0	0	0	2	72	20	0	0	0	8	0
chr19	12665351	12665525	ENST00000597961.1	0	-	exon	174	7	9	4	5	ENSG00000269590.1	AC010422.5		protein_coding	1	12664827	12669397	4	3	0	0	2	0	15	1	4	11	0	0	5	1	20	1	5	2	0	0	2	2	12	3	24	26	0	0	7	6	75
chr19	12664827	12664985	ENST00000597961.1	0	-	exon	158	9	9	5	5	ENSG00000269590.1	AC010422.5		protein_coding	1	12664827	12669397	0	0	0	0	0	1	6	8	0	0	0	0	0	0	9	11	0	0	0	0	0	0	7	0	0	0	0	0	0	2	31
chr19	12577503	12580975	ENST00000593682.1	0	-	exon	3472	1	7	1	4	ENSG00000269693.1	AC010422.6		protein_coding	1	12525719	12580975	0	0	0	0	0	0	0	0	0	9	0	0	0	0	0	0	0	8	0	0	0	0	0	0	0	24	0	0	0	0	0
chr19	12528569	12528696	ENST00000593682.1	0	-	exon	127	3	7	2	4	ENSG00000269693.1	AC010422.6		protein_coding	1	12525719	12580975	12	5	0	0	0	1	0	12	26	27	0	0	0	2	0	26	8	9	0	0	0	2	0	17	21	9	0	0	0	4	0
chr19	12528303	12528364	ENST00000593682.1	0	-	exon	61	5	7	3	4	ENSG00000269693.1	AC010422.6		protein_coding	1	12525719	12580975	17	6	0	0	7	6	5	5	45	14	0	0	22	16	8	20	14	10	3	0	4	9	1	7	31	20	2	0	20	17	6
chr19	12525719	12527916	ENST00000593682.1	0	-	exon	2197	7	7	4	4	ENSG00000269693.1	AC010422.6		protein_coding	1	12525719	12580975	0	0	0	0	0	0	30	20	0	0	0	0	0	0	78	37	0	0	0	0	0	0	19	22	0	0	0	0	0	0	53
chr19	12681559	12681834	ENST00000648033.1	0	-	exon	275	1	27	1	14	ENSG00000285589.1	AC010422.8		protein_coding	1	12668070	12681834	46	12	0	0	0	7	0	0	29	18	0	0	0	5	0	0	13	7	0	0	0	1	0	0	103	30	0	0	0	17	0
chr19	12680201	12680325	ENST00000648033.1	0	-	exon	124	3	27	2	14	ENSG00000285589.1	AC010422.8		protein_coding	1	12668070	12681834	0	32	15	0	0	12	29	5	0	43	5	0	0	4	24	3	0	28	3	0	0	1	10	4	0	67	29	0	0	11	74
chr19	12679800	12679922	ENST00000648033.1	0	-	exon	122	5	27	3	14	ENSG00000285589.1	AC010422.8		protein_coding	1	12668070	12681834	31	6	0	0	0	5	0	23	37	4	0	0	0	6	0	30	10	8	0	0	0	10	0	13	58	21	0	0	0	16	0
chr19	12679622	12679719	ENST00000648033.1	0	-	exon	97	7	27	4	14	ENSG00000285589.1	AC010422.8		protein_coding	1	12668070	12681834	10	23	6	0	8	6	24	8	12	10	11	0	8	13	26	6	10	11	3	0	7	4	3	5	44	29	2	0	21	23	54
chr19	12679456	12679543	ENST00000648033.1	0	-	exon	87	9	27	5	14	ENSG00000285589.1	AC010422.8		protein_coding	1	12668070	12681834	4	18	0	0	7	8	11	20	16	16	3	0	6	10	11	12	5	10	1	0	4	9	11	12	21	38	0	0	33	13	31
chr19	12677290	12677396	ENST00000648033.1	0	-	exon	106	11	27	6	14	ENSG00000285589.1	AC010422.8		protein_coding	1	12668070	12681834	16	25	0	0	1	6	9	21	23	42	3	0	4	3	16	16	8	21	2	0	4	1	5	14	58	59	0	0	21	15	32
chr19	12677107	12677211	ENST00000648033.1	0	-	exon	104	13	27	7	14	ENSG00000285589.1	AC010422.8		protein_coding	1	12668070	12681834	6	15	0	0	9	4	8	31	4	20	3	0	12	6	10	41	2	9	0	0	7	9	5	23	10	37	1	0	33	10	43
chr19	12676016	12676142	ENST00000648033.1	0	-	exon	126	15	27	8	14	ENSG00000285589.1	AC010422.8		protein_coding	1	12668070	12681834	13	2	0	0	6	0	9	20	17	3	0	0	4	0	12	20	6	1	0	0	3	0	6	19	42	9	0	0	7	0	36
chr19	12675817	12675933	ENST00000648033.1	0	-	exon	116	17	27	9	14	ENSG00000285589.1	AC010422.8		protein_coding	1	12668070	12681834	0	30	16	0	0	1	7	2	0	26	12	0	0	3	18	3	0	11	4	0	0	2	7	0	0	45	28	0	0	8	30
chr19	12673023	12673084	ENST00000648033.1	0	-	exon	61	19	27	10	14	ENSG00000285589.1	AC010422.8		protein_coding	1	12668070	12681834	0	6	0	0	0	24	0	6	0	6	0	0	0	20	0	17	0	5	0	0	0	12	0	11	0	12	0	0	0	26	0
chr19	12669353	12672601	ENST00000648033.1	0	-	exon	3248	21	27	11	14	ENSG00000285589.1	AC010422.8		protein_coding	1	12668070	12681834	59	5	0	0	0	0	0	11	59	8	0	0	0	0	0	8	31	4	0	0	0	0	0	5	109	18	0	0	0	0	0
chr19	12669127	12669233	ENST00000648033.1	0	-	exon	106	23	27	12	14	ENSG00000285589.1	AC010422.8		protein_coding	1	12668070	12681834	31	0	1	0	30	1	27	6	62	2	2	0	32	4	25	9	19	1	0	0	17	2	13	1	65	7	3	0	54	7	50
chr19	12668519	12668617	ENST00000648033.1	0	-	exon	98	25	27	13	14	ENSG00000285589.1	AC010422.8		protein_coding	1	12668070	12681834	24	6	0	0	17	1	45	6	13	9	3	0	13	14	80	10	12	4	0	0	9	4	28	4	39	25	0	0	37	6	83
chr19	12668070	12668425	ENST00000648033.1	0	-	exon	355	27	27	14	14	ENSG00000285589.1	AC010422.8		protein_coding	1	12668070	12681834	0	0	0	0	0	0	43	6	0	0	0	0	0	0	29	9	0	0	0	0	0	0	22	4	0	0	0	0	0	0	82
chr19	17267417	17267527	ENST00000596542.1	0	+	exon	110	1	19	1	10	ENSG00000269307.1	AC010463.1		protein_coding	1	17267417	17282966	39	120	0	0	0	0	0	0	27	104	0	0	0	0	0	0	3	57	0	0	0	3	0	0	60	174	0	0	0	0	0
chr19	17268793	17269091	ENST00000596542.1	0	+	exon	298	3	19	2	10	ENSG00000269307.1	AC010463.1		protein_coding	1	17267417	17282966	3	6	1	1	0	13	6	34	0	8	0	1	0	5	3	17	1	3	0	0	0	5	0	13	0	10	1	0	1	22	2
chr19	17273903	17274024	ENST00000596542.1	0	+	exon	121	5	19	3	10	ENSG00000269307.1	AC010463.1		protein_coding	1	17267417	17282966	13	27	0	1	0	2	2	9	10	16	0	0	0	4	1	5	14	10	0	0	0	3	1	4	26	25	0	0	0	5	2
chr19	17274106	17274185	ENST00000596542.1	0	+	exon	79	7	19	4	10	ENSG00000269307.1	AC010463.1		protein_coding	1	17267417	17282966	7	16	0	0	5	5	13	8	4	16	0	0	4	2	7	4	4	10	0	1	8	2	8	10	17	23	0	1	14	8	23
chr19	17275800	17275825	ENST00000596542.1	0	+	exon	25	9	19	5	10	ENSG00000269307.1	AC010463.1		protein_coding	1	17267417	17282966	8	3	0	1	8	11	3	1	1	1	0	0	7	7	1	3	7	1	0	0	6	8	5	0	7	4	0	0	27	8	3
chr19	17276494	17276624	ENST00000596542.1	0	+	exon	130	11	19	6	10	ENSG00000269307.1	AC010463.1		protein_coding	1	17267417	17282966	22	16	0	0	8	8	9	15	16	14	0	0	4	3	4	11	15	5	0	0	6	1	7	7	27	11	2	0	11	3	21
chr19	17276822	17276909	ENST00000596542.1	0	+	exon	87	13	19	7	10	ENSG00000269307.1	AC010463.1		protein_coding	1	17267417	17282966	0	13	0	0	0	7	23	20	0	2	0	0	0	6	14	11	0	7	0	0	0	1	14	11	0	5	0	0	0	4	30
chr19	17282061	17282209	ENST00000596542.1	0	+	exon	148	15	19	8	10	ENSG00000269307.1	AC010463.1		protein_coding	1	17267417	17282966	3	0	0	0	0	0	0	0	5	0	0	0	0	0	0	5	0	0	0	0	0	0	0	0	3	1	0	1	0	0	0
chr19	17282655	17282761	ENST00000596542.1	0	+	exon	106	17	19	9	10	ENSG00000269307.1	AC010463.1		protein_coding	1	17267417	17282966	2	3	0	0	0	1	4	0	12	4	1	0	0	0	4	0	0	0	0	0	0	0	0	0	7	5	0	0	2	7	1
chr19	17282863	17282966	ENST00000596542.1	0	+	exon	103	19	19	10	10	ENSG00000269307.1	AC010463.1		protein_coding	1	17267417	17282966	0	0	0	0	0	1	0	3	0	0	0	0	0	3	5	4	0	0	0	0	0	0	0	0	0	0	0	0	0	1	3
chr19	52962726	52962768	ENST00000634278.1	0	-	exon	42	1	15	1	8	ENSG00000283088.1	AC010487.3		protein_coding	1	52880662	52962768	0	3	0	0	0	5	0	0	0	3	0	0	0	25	0	0	0	6	0	0	0	29	0	0	0	20	0	0	0	54	0
chr19	52895338	52895435	ENST00000634278.1	0	-	exon	97	3	15	2	8	ENSG00000283088.1	AC010487.3		protein_coding	1	52880662	52962768	0	7	0	0	0	6	0	9	0	11	0	0	0	7	0	26	0	7	0	0	0	1	0	5	0	27	0	0	0	6	0
chr19	52894125	52894220	ENST00000634278.1	0	-	exon	95	5	15	3	8	ENSG00000283088.1	AC010487.3		protein_coding	1	52880662	52962768	0	20	0	0	0	5	0	7	1	36	0	0	0	18	0	9	0	12	0	0	0	1	0	3	0	26	0	0	0	16	0
chr19	52893778	52893856	ENST00000634278.1	0	-	exon	78	7	15	4	8	ENSG00000283088.1	AC010487.3		protein_coding	1	52880662	52962768	1	11	0	0	0	9	0	2	1	21	0	0	1	30	0	22	2	7	0	0	0	9	0	4	2	18	0	0	0	17	0
chr19	52891228	52891346	ENST00000634278.1	0	-	exon	118	9	15	5	8	ENSG00000283088.1	AC010487.3		protein_coding	1	52880662	52962768	5	4	0	0	0	4	2	2	11	8	0	0	1	9	3	8	3	2	0	0	2	0	2	5	6	9	0	0	2	6	4
chr19	52890240	52890328	ENST00000634278.1	0	-	exon	88	11	15	6	8	ENSG00000283088.1	AC010487.3		protein_coding	1	52880662	52962768	2	6	2	0	1	7	4	6	18	18	3	0	2	10	11	17	3	5	0	0	3	2	3	2	6	20	0	0	4	5	8
chr19	52888126	52888253	ENST00000634278.1	0	-	exon	127	13	15	7	8	ENSG00000283088.1	AC010487.3		protein_coding	1	52880662	52962768	11	7	1	0	0	0	3	3	24	18	0	0	3	0	23	18	5	4	0	0	2	1	4	8	14	16	2	0	2	0	9
chr19	52880662	52881983	ENST00000634278.1	0	-	exon	1321	15	15	8	8	ENSG00000283088.1	AC010487.3		protein_coding	1	52880662	52962768	0	0	0	0	0	0	11	4	0	0	0	0	0	0	27	27	0	0	0	0	0	0	7	2	0	0	0	0	0	0	17
chr19	57819805	57819945	ENST00000598031.1	0	+	exon	140	1	5	1	3	ENSG00000268750.6	AC010522.1		protein_coding	1	57819805	57858911	0	38	0	0	0	8	0	0	0	105	0	1	0	17	0	0	1	45	0	0	0	13	0	0	0	108	0	0	0	12	0
chr19	57856103	57856233	ENST00000598031.1	0	+	exon	130	3	5	2	3	ENSG00000268750.6	AC010522.1		protein_coding	1	57819805	57858911	8	10	0	1	0	4	0	26	31	32	0	2	0	13	1	67	13	44	0	0	0	11	1	66	13	37	0	0	0	12	0
chr19	57858575	57858911	ENST00000598031.1	0	+	exon	336	5	5	3	3	ENSG00000268750.6	AC010522.1		protein_coding	1	57819805	57858911	0	0	3	0	0	4	10	32	0	0	14	0	0	33	34	91	0	0	2	0	0	16	18	78	0	0	1	0	0	9	14
chr16	87333885	87334273	ENST00000568879.1	0	-	exon	388	1	9	1	5	ENSG00000131152.4	AC010531.1		protein_coding	1	87302875	87334273	1	2	0	0	0	0	0	0	1	9	0	0	0	0	0	0	0	8	0	0	0	0	0	0	0	17	0	0	0	1	0
chr16	87315771	87315823	ENST00000568879.1	0	-	exon	52	3	9	2	5	ENSG00000131152.4	AC010531.1		protein_coding	1	87302875	87334273	2	1	0	0	0	7	1	1	2	2	0	0	1	5	0	2	3	0	0	0	0	2	0	1	2	2	0	0	0	4	0
chr16	87314970	87315096	ENST00000568879.1	0	-	exon	126	5	9	3	5	ENSG00000131152.4	AC010531.1		protein_coding	1	87302875	87334273	1	7	0	0	0	0	8	2	3	4	1	0	0	2	4	1	2	2	1	0	0	0	6	0	5	2	1	0	0	1	7
chr16	87305718	87305905	ENST00000568879.1	0	-	exon	187	7	9	4	5	ENSG00000131152.4	AC010531.1		protein_coding	1	87302875	87334273	6	3	0	0	0	1	1	3	1	2	1	0	1	0	1	2	0	1	0	0	0	0	2	6	1	1	0	0	2	0	3
chr16	87302875	87303075	ENST00000568879.1	0	-	exon	200	9	9	5	5	ENSG00000131152.4	AC010531.1		protein_coding	1	87302875	87334273	0	0	1	0	0	0	6	3	0	0	0	0	0	1	2	2	0	0	0	0	0	1	0	4	0	0	0	0	0	0	3
chr16	66517135	66517202	ENST00000561728.1	0	-	exon	67	1	11	1	6	ENSG00000260851.6	AC010542.3		protein_coding	1	66469843	66517202	2	2	0	0	0	4	0	0	15	4	0	0	0	6	0	0	23	17	0	0	0	20	0	0	7	9	0	0	0	3	0
chr16	66513730	66513811	ENST00000561728.1	0	-	exon	81	3	11	2	6	ENSG00000260851.6	AC010542.3		protein_coding	1	66469843	66517202	0	4	0	0	0	6	1	2	0	6	1	0	0	2	3	0	0	28	6	0	0	16	6	13	0	2	2	0	0	1	4
chr16	66481163	66481246	ENST00000561728.1	0	-	exon	83	5	11	3	6	ENSG00000260851.6	AC010542.3		protein_coding	1	66469843	66517202	0	0	0	0	0	0	0	0	0	0	0	0	0	1	0	0	0	2	0	0	0	4	0	3	0	0	0	0	0	0	0
chr16	66477943	66478117	ENST00000561728.1	0	-	exon	174	7	11	4	6	ENSG00000260851.6	AC010542.3		protein_coding	1	66469843	66517202	0	0	0	0	0	0	0	0	0	0	0	0	0	0	0	0	0	0	0	0	0	0	0	3	0	2	0	0	0	0	0
chr16	66475601	66475678	ENST00000561728.1	0	-	exon	77	9	11	5	6	ENSG00000260851.6	AC010542.3		protein_coding	1	66469843	66517202	0	0	0	0	0	0	0	0	0	0	0	0	0	0	0	0	0	0	0	0	0	0	0	3	1	0	0	0	0	0	0
chr16	66469843	66470062	ENST00000561728.1	0	-	exon	219	11	11	6	6	ENSG00000260851.6	AC010542.3		protein_coding	1	66469843	66517202	0	0	0	0	0	0	0	0	0	0	0	0	0	0	0	0	0	0	0	0	0	0	0	2	0	0	0	0	0	0	1
chr16	71484588	71484618	ENST00000648971.1	0	-	exon	30	1	17	1	9	ENSG00000261611.6	AC010547.4		protein_coding	1	71447614	71484618	1	3	0	0	0	0	0	0	0	2	0	0	0	0	0	0	2	1	0	0	0	1	0	0	0	10	0	0	0	3	0
chr16	71478878	71479005	ENST00000648971.1	0	-	exon	127	3	17	2	9	ENSG00000261611.6	AC010547.4		protein_coding	1	71447614	71484618	3	5	0	0	1	1	0	4	4	6	0	0	0	6	0	9	8	18	1	0	0	7	1	22	5	13	0	0	0	3	2
chr16	71478227	71478341	ENST00000648971.1	0	-	exon	114	5	17	3	9	ENSG00000261611.6	AC010547.4		protein_coding	1	71447614	71484618	0	5	1	0	0	2	3	3	1	5	1	0	0	3	4	4	0	12	0	0	0	8	9	11	3	15	1	0	3	7	3
chr16	71463545	71463648	ENST00000648971.1	0	-	exon	103	7	17	4	9	ENSG00000261611.6	AC010547.4		protein_coding	1	71447614	71484618	0	2	0	0	0	3	0	1	0	2	0	0	1	1	0	4	2	6	0	0	0	4	0	7	0	6	1	0	0	3	3
chr16	71462209	71463148	ENST00000648971.1	0	-	exon	939	9	17	5	9	ENSG00000261611.6	AC010547.4		protein_coding	1	71447614	71484618	1	24	0	0	0	0	0	0	12	34	0	0	0	0	1	5	5	29	0	0	0	0	2	6	17	102	0	0	0	0	1
chr16	71456763	71456828	ENST00000648971.1	0	-	exon	65	11	17	6	9	ENSG00000261611.6	AC010547.4		protein_coding	1	71447614	71484618	1	9	1	0	0	6	0	4	0	5	10	0	0	5	0	4	0	4	4	0	0	9	0	7	0	19	8	0	0	18	0
chr16	71454041	71454218	ENST00000648971.1	0	-	exon	177	13	17	7	9	ENSG00000261611.6	AC010547.4		protein_coding	1	71447614	71484618	1	12	0	0	0	1	1	7	7	11	0	0	0	1	0	13	3	10	0	0	0	2	0	24	2	23	0	0	0	6	0
chr16	71453242	71453350	ENST00000648971.1	0	-	exon	108	15	17	8	9	ENSG00000261611.6	AC010547.4		protein_coding	1	71447614	71484618	4	8	0	0	0	4	1	4	8	11	0	0	4	8	4	16	9	5	0	0	0	5	3	15	10	21	0	0	1	17	1
chr16	71447614	71449885	ENST00000648971.1	0	-	exon	2271	17	17	9	9	ENSG00000261611.6	AC010547.4		protein_coding	1	71447614	71484618	0	0	0	0	0	0	4	18	0	0	0	0	0	0	12	25	0	0	0	0	0	0	9	35	0	0	0	0	0	0	11
chr19	21405158	21405255	ENST00000600810.1	0	+	exon	97	1	9	1	5	ENSG00000269237.1	AC010615.4		protein_coding	1	21405158	21491266	0	7	0	0	0	9	0	0	0	21	0	0	0	25	0	0	0	17	0	1	0	8	0	0	0	43	0	0	0	50	0
chr19	21405757	21405856	ENST00000600810.1	0	+	exon	99	3	9	2	5	ENSG00000269237.1	AC010615.4		protein_coding	1	21405158	21491266	0	10	0	0	0	6	0	7	0	11	0	0	0	4	0	11	0	7	0	0	0	7	1	10	0	31	0	0	0	22	0
chr19	21489664	21489770	ENST00000600810.1	0	+	exon	106	5	9	3	5	ENSG00000269237.1	AC010615.4		protein_coding	1	21405158	21491266	0	0	0	0	0	0	0	0	0	0	0	0	0	0	0	0	0	0	0	0	0	0	0	0	0	0	0	0	0	0	0
chr19	21490402	21490514	ENST00000600810.1	0	+	exon	112	7	9	4	5	ENSG00000269237.1	AC010615.4		protein_coding	1	21405158	21491266	0	0	0	0	0	0	0	0	0	0	0	0	0	0	0	0	0	0	0	0	0	0	0	0	0	0	0	0	0	0	0
chr19	21491208	21491266	ENST00000600810.1	0	+	exon	58	9	9	5	5	ENSG00000269237.1	AC010615.4		protein_coding	1	21405158	21491266	0	0	0	0	0	0	0	0	0	0	0	0	0	0	0	0	0	0	0	0	0	0	0	0	0	0	0	0	0	0	0
chr19	41928039	41928516	ENST00000597630.2	0	-	exon	477	1	11	1	6	ENSG00000268041.2	AC010616.1	390937	protein_coding	1	41907704	41928516	0	0	0	0	0	0	0	0	0	0	0	0	0	0	0	0	0	0	0	0	0	0	0	0	0	0	0	0	0	0	0
chr19	41912852	41912932	ENST00000597630.2	0	-	exon	80	3	11	2	6	ENSG00000268041.2	AC010616.1	390937	protein_coding	1	41907704	41928516	0	0	0	0	0	0	0	0	0	0	0	0	0	0	0	0	0	0	0	0	0	0	0	0	0	0	0	0	0	0	0
chr19	41909862	41910097	ENST00000597630.2	0	-	exon	235	5	11	3	6	ENSG00000268041.2	AC010616.1	390937	protein_coding	1	41907704	41928516	0	0	0	0	0	0	0	0	0	0	0	0	0	0	0	0	1	0	0	0	0	0	0	0	3	1	0	0	0	0	0
chr19	41909275	41909471	ENST00000597630.2	0	-	exon	196	7	11	4	6	ENSG00000268041.2	AC010616.1	390937	protein_coding	1	41907704	41928516	0	0	0	0	0	0	0	1	0	0	0	0	0	0	0	0	0	0	1	0	0	0	0	0	0	0	0	0	0	0	3
chr19	41909059	41909177	ENST00000597630.2	0	-	exon	118	9	11	5	6	ENSG00000268041.2	AC010616.1	390937	protein_coding	1	41907704	41928516	0	0	0	0	0	1	0	0	0	0	0	0	0	0	0	0	0	0	0	0	0	0	0	0	4	0	0	0	0	0	0
chr19	41907704	41908676	ENST00000597630.2	0	-	exon	972	11	11	6	6	ENSG00000268041.2	AC010616.1	390937	protein_coding	1	41907704	41928516	0	0	0	0	0	0	0	1	0	0	0	0	0	0	0	0	0	0	0	0	0	0	0	1	0	0	0	0	0	0	4
chr19	41994070	41994232	ENST00000644613.1	0	-	exon	162	1	49	1	25	ENSG00000285505.1	AC010616.2		protein_coding	1	41956878	41994232	1	0	0	0	0	0	0	0	0	0	0	0	0	0	0	0	0	0	0	0	0	0	0	0	0	0	0	0	0	0	0
chr19	41988475	41988562	ENST00000644613.1	0	-	exon	87	3	49	2	25	ENSG00000285505.1	AC010616.2		protein_coding	1	41956878	41994232	0	1	0	0	0	0	1	0	0	0	0	0	0	0	0	0	0	0	0	0	0	0	0	0	0	0	0	0	0	0	0
chr19	41988317	41988377	ENST00000644613.1	0	-	exon	60	5	49	3	25	ENSG00000285505.1	AC010616.2		protein_coding	1	41956878	41994232	0	1	0	0	0	0	0	1	0	0	0	0	0	0	0	0	0	0	0	0	0	0	0	0	0	0	0	0	0	0	0
chr19	41987935	41988139	ENST00000644613.1	0	-	exon	204	7	49	4	25	ENSG00000285505.1	AC010616.2		protein_coding	1	41956878	41994232	2	0	0	0	0	0	0	0	0	0	0	0	0	0	0	0	0	0	0	0	0	0	0	0	0	0	0	0	0	0	0
chr19	41986115	41986229	ENST00000644613.1	0	-	exon	114	9	49	5	25	ENSG00000285505.1	AC010616.2		protein_coding	1	41956878	41994232	0	0	0	0	0	0	2	1	0	0	0	0	0	0	0	0	0	0	0	0	0	0	0	0	1	0	0	0	0	0	0
chr19	41985863	41985998	ENST00000644613.1	0	-	exon	135	11	49	6	25	ENSG00000285505.1	AC010616.2		protein_coding	1	41956878	41994232	2	0	0	0	0	0	0	1	0	0	0	0	0	0	0	0	2	0	0	0	0	0	0	0	0	0	0	0	0	0	1
chr19	41985305	41985423	ENST00000644613.1	0	-	exon	118	13	49	7	25	ENSG00000285505.1	AC010616.2		protein_coding	1	41956878	41994232	3	0	0	0	1	1	1	0	0	0	0	0	0	0	0	0	0	0	0	0	0	0	2	0	0	0	0	0	0	0	0
chr19	41984917	41985186	ENST00000644613.1	0	-	exon	269	15	49	8	25	ENSG00000285505.1	AC010616.2		protein_coding	1	41956878	41994232	0	0	0	0	1	0	3	0	0	0	0	0	0	0	0	0	0	0	0	0	0	0	0	0	0	0	0	0	0	0	0
chr19	41981907	41982106	ENST00000644613.1	0	-	exon	199	17	49	9	25	ENSG00000285505.1	AC010616.2		protein_coding	1	41956878	41994232	1	0	0	0	0	0	1	0	0	0	0	0	0	0	0	0	0	0	0	0	0	0	0	0	0	0	0	0	0	0	0
chr19	41981721	41981831	ENST00000644613.1	0	-	exon	110	19	49	10	25	ENSG00000285505.1	AC010616.2		protein_coding	1	41956878	41994232	1	0	0	0	1	0	0	0	0	0	0	0	0	0	0	0	1	0	0	0	0	0	0	0	0	0	0	0	0	0	0
chr19	41981501	41981636	ENST00000644613.1	0	-	exon	135	21	49	11	25	ENSG00000285505.1	AC010616.2		protein_coding	1	41956878	41994232	1	0	0	0	0	0	2	1	0	0	0	0	0	0	0	0	0	0	0	0	0	0	1	0	0	0	0	0	0	0	0
chr19	41978605	41978798	ENST00000644613.1	0	-	exon	193	23	49	12	25	ENSG00000285505.1	AC010616.2		protein_coding	1	41956878	41994232	1	1	0	0	0	1	1	1	0	0	0	0	0	0	0	0	1	0	0	0	0	0	0	0	0	1	0	0	0	0	0
chr19	41978150	41978326	ENST00000644613.1	0	-	exon	176	25	49	13	25	ENSG00000285505.1	AC010616.2		protein_coding	1	41956878	41994232	1	0	0	0	1	0	0	0	0	0	0	0	0	0	0	0	1	0	0	0	0	0	1	0	1	0	0	0	0	0	0
chr19	41977935	41978072	ENST00000644613.1	0	-	exon	137	27	49	14	25	ENSG00000285505.1	AC010616.2		protein_coding	1	41956878	41994232	0	0	0	0	0	0	2	0	0	0	0	0	0	0	0	0	0	0	0	0	0	0	1	0	0	0	0	0	1	0	0
chr19	41976415	41976566	ENST00000644613.1	0	-	exon	151	29	49	15	25	ENSG00000285505.1	AC010616.2		protein_coding	1	41956878	41994232	0	0	0	0	0	0	0	0	0	0	0	0	0	0	0	0	0	0	0	0	0	0	0	0	0	0	0	0	0	0	1
chr19	41975628	41975797	ENST00000644613.1	0	-	exon	169	31	49	16	25	ENSG00000285505.1	AC010616.2		protein_coding	1	41956878	41994232	0	2	0	0	0	0	0	1	0	0	0	0	0	0	0	0	0	0	0	0	0	0	0	0	0	0	0	0	0	0	0
chr19	41970387	41970542	ENST00000644613.1	0	-	exon	155	33	49	17	25	ENSG00000285505.1	AC010616.2		protein_coding	1	41956878	41994232	2	0	0	0	0	0	0	0	0	0	0	0	0	0	0	0	0	0	0	0	0	0	0	0	1	0	0	0	0	0	0
chr19	41970184	41970308	ENST00000644613.1	0	-	exon	124	35	49	18	25	ENSG00000285505.1	AC010616.2		protein_coding	1	41956878	41994232	0	0	1	0	0	0	1	0	2	0	0	0	0	0	0	0	0	0	0	0	0	0	0	0	0	0	0	0	0	0	1
chr19	41969434	41969580	ENST00000644613.1	0	-	exon	146	37	49	19	25	ENSG00000285505.1	AC010616.2		protein_coding	1	41956878	41994232	1	0	0	0	0	0	0	0	0	0	0	0	0	0	2	0	0	0	0	0	0	0	0	0	1	0	0	0	0	0	0
chr19	41968784	41968915	ENST00000644613.1	0	-	exon	131	39	49	20	25	ENSG00000285505.1	AC010616.2		protein_coding	1	41956878	41994232	0	0	0	0	0	0	1	0	1	0	0	0	0	0	0	0	0	0	0	0	0	0	0	0	2	0	0	0	0	0	1
chr19	41967661	41967763	ENST00000644613.1	0	-	exon	102	41	49	21	25	ENSG00000285505.1	AC010616.2		protein_coding	1	41956878	41994232	0	0	0	0	0	0	0	0	1	0	0	0	1	0	0	0	0	0	0	0	0	0	0	0	0	1	0	0	2	0	0
chr19	41967248	41967340	ENST00000644613.1	0	-	exon	92	43	49	22	25	ENSG00000285505.1	AC010616.2		protein_coding	1	41956878	41994232	0	0	0	0	0	0	0	0	0	0	0	0	0	0	2	0	0	0	0	0	0	0	0	0	0	0	2	0	0	0	0
chr19	41958735	41958948	ENST00000644613.1	0	-	exon	213	45	49	23	25	ENSG00000285505.1	AC010616.2		protein_coding	1	41956878	41994232	4	0	0	0	0	1	0	8	6	1	0	0	0	0	0	7	5	0	0	0	0	2	0	11	4	3	0	0	0	0	0
chr19	41958285	41958383	ENST00000644613.1	0	-	exon	98	47	49	24	25	ENSG00000285505.1	AC010616.2		protein_coding	1	41956878	41994232	0	1	1	0	0	0	14	2	0	1	0	0	0	4	5	2	0	4	2	0	0	4	12	1	0	7	1	0	0	2	10
chr19	41956878	41956934	ENST00000644613.1	0	-	exon	56	49	49	25	25	ENSG00000285505.1	AC010616.2		protein_coding	1	41956878	41994232	0	0	0	0	0	6	0	1	0	0	0	0	0	2	0	1	0	0	0	0	0	10	0	1	0	0	0	0	0	10	0
chr19	49462751	49462755	ENST00000599536.1	0	+	exon	4	1	11	1	6	ENSG00000269469.1	AC010619.1		protein_coding	1	49462751	49486231	0	0	0	7	0	1	0	0	1	0	0	4	0	4	0	0	0	0	0	3	0	1	0	0	0	0	0	13	0	0	0
chr19	49463853	49463949	ENST00000599536.1	0	+	exon	96	3	11	2	6	ENSG00000269469.1	AC010619.1		protein_coding	1	49462751	49486231	0	1	0	0	0	0	6	2	0	0	0	0	0	1	1	1	0	0	0	0	0	0	3	2	0	0	0	0	0	1	10
chr19	49464416	49464522	ENST00000599536.1	0	+	exon	106	5	11	3	6	ENSG00000269469.1	AC010619.1		protein_coding	1	49462751	49486231	3	0	0	0	0	0	0	1	8	0	0	0	0	0	0	0	4	0	0	0	0	0	0	0	18	0	0	0	0	1	0
chr19	49464631	49464762	ENST00000599536.1	0	+	exon	131	7	11	4	6	ENSG00000269469.1	AC010619.1		protein_coding	1	49462751	49486231	0	2	0	0	0	2	3	0	0	1	0	0	0	1	10	0	0	3	1	0	0	1	5	0	0	1	0	0	0	2	19
chr19	49474602	49474672	ENST00000599536.1	0	+	exon	70	9	11	5	6	ENSG00000269469.1	AC010619.1		protein_coding	1	49462751	49486231	0	0	0	0	0	0	0	0	0	0	0	0	0	0	0	0	0	0	0	0	0	0	0	0	0	0	0	0	0	2	0
chr19	49485963	49486231	ENST00000599536.1	0	+	exon	268	11	11	6	6	ENSG00000269469.1	AC010619.1		protein_coding	1	49462751	49486231	0	0	0	0	0	0	0	4	0	0	0	0	0	0	0	1	0	0	0	0	0	0	0	1	0	0	0	0	0	0	0
chr19	17255384	17255448	ENST00000594059.1	0	-	exon	64	1	9	1	5	ENSG00000269095.1	AC010646.1		protein_coding	1	17235939	17255448	0	0	0	0	0	0	0	0	0	0	0	0	0	0	0	0	0	0	0	0	0	1	0	0	0	0	0	0	0	0	0
chr19	17251910	17252017	ENST00000594059.1	0	-	exon	107	3	9	2	5	ENSG00000269095.1	AC010646.1		protein_coding	1	17235939	17255448	0	0	0	0	0	0	0	0	1	0	0	0	0	0	0	0	0	0	0	0	0	0	0	0	1	0	0	0	0	0	0
chr19	17251581	17251704	ENST00000594059.1	0	-	exon	123	5	9	3	5	ENSG00000269095.1	AC010646.1		protein_coding	1	17235939	17255448	0	0	0	0	0	0	0	0	0	0	0	0	0	0	1	0	0	0	0	0	0	0	0	0	0	0	0	0	0	0	1
chr19	17240670	17240765	ENST00000594059.1	0	-	exon	95	7	9	4	5	ENSG00000269095.1	AC010646.1		protein_coding	1	17235939	17255448	0	6	0	0	0	3	0	0	8	25	0	0	0	14	0	11	2	9	0	0	0	9	0	7	0	7	0	0	0	11	0
chr19	17235939	17236065	ENST00000594059.1	0	-	exon	126	9	9	5	5	ENSG00000269095.1	AC010646.1		protein_coding	1	17235939	17255448	0	0	0	0	0	0	0	1	0	0	2	0	0	1	7	1	0	0	1	0	0	0	2	0	0	0	0	0	0	1	0
chr15	43632198	43632283	ENST00000643290.1	0	-	exon	85	1	17	1	9	ENSG00000284772.1	AC011330.3		protein_coding	1	43614207	43632283	0	1	0	0	0	4	0	0	0	3	0	0	0	1	0	0	0	0	0	0	0	1	0	0	0	8	0	0	0	5	0
chr15	43618884	43619076	ENST00000643290.1	0	-	exon	192	3	17	2	9	ENSG00000284772.1	AC011330.3		protein_coding	1	43614207	43632283	0	0	0	0	0	0	0	1	0	0	0	0	0	0	0	1	0	0	0	0	0	0	0	0	0	0	0	0	0	0	0
chr15	43618658	43618770	ENST00000643290.1	0	-	exon	112	5	17	3	9	ENSG00000284772.1	AC011330.3		protein_coding	1	43614207	43632283	0	0	0	0	0	0	0	0	0	0	0	0	0	0	0	0	0	0	0	0	0	0	0	0	1	0	0	0	0	0	0
chr15	43617570	43618356	ENST00000643290.1	0	-	exon	786	7	17	4	9	ENSG00000284772.1	AC011330.3		protein_coding	1	43614207	43632283	0	0	0	0	0	0	0	0	0	0	0	0	0	0	0	0	0	0	0	0	0	0	0	0	0	1	0	0	0	0	1
chr15	43617457	43617482	ENST00000643290.1	0	-	exon	25	9	17	5	9	ENSG00000284772.1	AC011330.3		protein_coding	1	43614207	43632283	0	0	0	0	0	0	0	0	0	0	0	0	0	0	0	0	0	0	0	0	0	0	0	0	0	0	0	0	0	0	0
chr15	43616511	43616690	ENST00000643290.1	0	-	exon	179	11	17	6	9	ENSG00000284772.1	AC011330.3		protein_coding	1	43614207	43632283	0	0	0	0	0	0	0	0	0	0	0	0	0	0	0	0	0	0	0	0	0	0	0	0	0	1	0	0	0	0	0
chr15	43615432	43615569	ENST00000643290.1	0	-	exon	137	13	17	7	9	ENSG00000284772.1	AC011330.3		protein_coding	1	43614207	43632283	0	0	0	0	0	0	0	0	0	0	0	0	0	0	0	0	0	0	0	0	0	0	0	0	0	0	0	0	0	0	0
chr15	43614413	43614476	ENST00000643290.1	0	-	exon	63	15	17	8	9	ENSG00000284772.1	AC011330.3		protein_coding	1	43614207	43632283	0	0	0	0	0	0	0	0	0	0	0	0	0	0	0	0	0	0	0	0	0	0	0	0	0	0	0	0	0	0	0
chr15	43614207	43614312	ENST00000643290.1	0	-	exon	105	17	17	9	9	ENSG00000284772.1	AC011330.3		protein_coding	1	43614207	43632283	0	0	0	0	0	0	0	0	0	0	0	0	0	0	0	0	0	0	0	0	0	0	0	0	0	0	0	0	0	0	0
chr19	19516226	19516332	ENST00000555938.1	0	+	exon	106	1	13	1	7	ENSG00000258674.5	AC011448.1		protein_coding	1	19516226	19536076	528	41	0	2	0	1	0	0	774	42	0	3	0	0	0	0	223	20	0	0	0	2	0	0	842	113	0	6	0	1	0
chr19	19526181	19526260	ENST00000555938.1	0	+	exon	79	3	13	2	7	ENSG00000258674.5	AC011448.1		protein_coding	1	19516226	19536076	45	9	0	1	241	4	279	5	72	6	0	2	281	0	491	4	25	2	1	1	104	5	115	2	89	16	0	1	302	9	539
chr19	19527280	19527352	ENST00000555938.1	0	+	exon	72	5	13	3	7	ENSG00000258674.5	AC011448.1		protein_coding	1	19516226	19536076	22	12	0	0	55	5	232	5	14	11	0	1	77	3	272	0	12	2	0	0	41	6	87	1	44	29	1	0	105	9	284
chr19	19527700	19527770	ENST00000555938.1	0	+	exon	70	7	13	4	7	ENSG00000258674.5	AC011448.1		protein_coding	1	19516226	19536076	0	0	0	0	0	3	45	12	0	1	0	0	0	2	72	14	0	0	0	0	0	7	31	11	0	4	0	0	0	5	95
chr19	19535033	19535144	ENST00000555938.1	0	+	exon	111	9	13	5	7	ENSG00000258674.5	AC011448.1		protein_coding	1	19516226	19536076	10	1	0	3	0	0	0	2	7	1	0	3	0	1	0	10	13	2	0	9	0	0	0	13	17	0	0	8	0	1	0
chr19	19535336	19535450	ENST00000555938.1	0	+	exon	114	11	13	6	7	ENSG00000258674.5	AC011448.1		protein_coding	1	19516226	19536076	1	2	0	0	5	0	8	2	5	1	0	0	1	0	9	2	9	2	0	0	2	0	20	0	16	5	0	0	0	0	25
chr19	19535528	19536076	ENST00000555938.1	0	+	exon	548	13	13	7	7	ENSG00000258674.5	AC011448.1		protein_coding	1	19516226	19536076	0	0	0	0	0	0	6	4	0	0	0	0	0	0	6	1	0	0	0	0	0	0	11	3	0	0	1	0	0	0	17
chr19	49958282	49958391	ENST00000451973.1	0	-	exon	109	1	5	1	3	ENSG00000269179.1	AC011452.1		protein_coding	1	49909500	49958391	0	0	0	0	0	0	0	0	0	0	0	0	0	0	0	0	0	0	0	0	0	0	0	0	0	0	0	0	0	0	0
chr19	49951890	49951972	ENST00000451973.1	0	-	exon	82	3	5	2	3	ENSG00000269179.1	AC011452.1		protein_coding	1	49909500	49958391	0	0	0	0	0	0	0	0	0	0	0	0	0	0	0	0	0	0	0	0	0	0	0	0	0	0	0	0	0	0	0
chr19	49909500	49909884	ENST00000451973.1	0	-	exon	384	5	5	3	3	ENSG00000269179.1	AC011452.1		protein_coding	1	49909500	49958391	0	0	0	0	0	1	0	14	0	0	0	0	0	4	0	17	0	0	0	0	0	3	0	12	0	0	0	0	0	0	0
chr19	38949793	38949855	ENST00000599996.1	0	-	exon	62	1	39	1	20	ENSG00000269547.1	AC011455.2		protein_coding	1	38915403	38949855	0	2	0	0	0	2	0	0	0	1	0	0	0	3	0	0	0	3	0	0	0	0	0	0	0	1	0	0	0	2	0
chr19	38948566	38948678	ENST00000599996.1	0	-	exon	112	3	39	2	20	ENSG00000269547.1	AC011455.2		protein_coding	1	38915403	38949855	3	12	0	0	0	1	0	15	8	30	0	0	0	6	0	10	5	15	0	0	0	3	0	9	11	11	0	0	0	0	0
chr19	38946471	38946567	ENST00000599996.1	0	-	exon	96	5	39	3	20	ENSG00000269547.1	AC011455.2		protein_coding	1	38915403	38949855	0	6	0	0	0	5	5	3	4	15	1	0	1	7	8	14	4	4	1	0	1	5	5	11	4	9	2	0	3	5	8
chr19	38944968	38945104	ENST00000599996.1	0	-	exon	136	7	39	4	20	ENSG00000269547.1	AC011455.2		protein_coding	1	38915403	38949855	2	11	0	0	0	0	0	1	14	18	0	0	1	1	4	10	6	8	0	0	1	0	4	7	6	7	0	0	1	1	6
chr19	38942682	38942751	ENST00000599996.1	0	-	exon	69	9	39	5	20	ENSG00000269547.1	AC011455.2		protein_coding	1	38915403	38949855	0	3	0	0	0	3	2	3	0	9	3	0	0	3	12	9	0	4	5	0	0	1	2	4	0	5	2	0	0	0	4
chr19	38926204	38926300	ENST00000599996.1	0	-	exon	96	11	39	6	20	ENSG00000269547.1	AC011455.2		protein_coding	1	38915403	38949855	5	20	0	0	0	3	0	5	11	34	0	0	0	4	0	6	2	24	0	0	0	9	0	5	5	16	0	0	0	3	0
chr19	38922237	38922267	ENST00000599996.1	0	-	exon	30	13	39	7	20	ENSG00000269547.1	AC011455.2		protein_coding	1	38915403	38949855	0	0	4	0	5	12	2	6	2	1	23	0	5	28	4	9	0	0	14	0	2	11	2	8	0	0	12	0	5	10	3
chr19	38921526	38921667	ENST00000599996.1	0	-	exon	141	15	39	8	20	ENSG00000269547.1	AC011455.2		protein_coding	1	38915403	38949855	1	7	0	0	0	0	5	14	11	11	0	0	1	4	6	30	5	15	0	0	0	2	2	30	6	7	0	0	0	1	5
chr19	38921391	38921446	ENST00000599996.1	0	-	exon	55	17	39	9	20	ENSG00000269547.1	AC011455.2		protein_coding	1	38915403	38949855	2	0	1	0	1	5	1	3	5	2	0	0	11	14	2	7	3	0	4	0	3	5	1	10	4	1	0	0	6	6	2
chr19	38920085	38920149	ENST00000599996.1	0	-	exon	64	19	39	10	20	ENSG00000269547.1	AC011455.2		protein_coding	1	38915403	38949855	4	8	2	0	2	13	0	12	4	26	3	0	6	28	7	19	5	14	4	0	2	11	1	11	1	5	2	0	4	8	5
chr19	38919761	38919867	ENST00000599996.1	0	-	exon	106	21	39	11	20	ENSG00000269547.1	AC011455.2		protein_coding	1	38915403	38949855	6	3	0	0	4	3	2	11	10	14	0	0	3	5	7	16	11	8	0	0	4	4	3	16	4	4	0	0	1	5	5
chr19	38918765	38918813	ENST00000599996.1	0	-	exon	48	23	39	12	20	ENSG00000269547.1	AC011455.2		protein_coding	1	38915403	38949855	3	6	3	0	4	9	3	3	1	11	4	0	7	13	4	7	0	4	5	0	7	5	4	5	0	1	0	0	4	4	2
chr19	38918421	38918530	ENST00000599996.1	0	-	exon	109	25	39	13	20	ENSG00000269547.1	AC011455.2		protein_coding	1	38915403	38949855	2	13	1	0	3	2	3	7	8	29	0	0	1	6	7	9	12	13	0	0	0	3	7	11	8	5	0	0	0	2	4
chr19	38918093	38918139	ENST00000599996.1	0	-	exon	46	27	39	14	20	ENSG00000269547.1	AC011455.2		protein_coding	1	38915403	38949855	0	3	1	0	1	13	3	0	1	6	3	0	5	9	4	2	0	4	6	0	5	11	5	1	0	1	2	0	6	5	0
chr19	38917920	38918008	ENST00000599996.1	0	-	exon	88	29	39	15	20	ENSG00000269547.1	AC011455.2		protein_coding	1	38915403	38949855	0	4	0	0	0	3	1	9	7	10	0	0	1	9	5	9	3	2	0	0	0	2	5	5	5	2	0	0	0	1	6
chr19	38917723	38917833	ENST00000599996.1	0	-	exon	110	31	39	16	20	ENSG00000269547.1	AC011455.2		protein_coding	1	38915403	38949855	5	6	0	0	0	8	0	6	5	5	0	0	6	0	2	11	5	2	0	0	2	3	1	2	7	1	0	0	1	0	4
chr19	38916220	38916314	ENST00000599996.1	0	-	exon	94	33	39	17	20	ENSG00000269547.1	AC011455.2		protein_coding	1	38915403	38949855	2	1	0	0	3	1	2	4	9	3	0	0	2	2	9	3	8	4	0	0	1	5	7	9	14	5	0	0	2	0	6
chr19	38916036	38916129	ENST00000599996.1	0	-	exon	93	35	39	18	20	ENSG00000269547.1	AC011455.2		protein_coding	1	38915403	38949855	3	2	0	0	2	1	3	2	3	10	1	0	5	1	8	5	7	9	2	0	5	1	4	5	5	1	0	0	8	3	9
chr19	38915840	38915906	ENST00000599996.1	0	-	exon	66	37	39	19	20	ENSG00000269547.1	AC011455.2		protein_coding	1	38915403	38949855	2	0	2	0	2	0	1	0	4	2	0	0	4	2	4	3	3	3	1	0	6	3	5	2	4	0	0	0	3	1	10
chr19	38915403	38915749	ENST00000599996.1	0	-	exon	346	39	39	20	20	ENSG00000269547.1	AC011455.2		protein_coding	1	38915403	38949855	0	0	2	0	0	0	7	0	0	0	1	0	0	1	9	8	0	0	2	0	0	2	9	8	0	0	1	0	0	1	7
chr19	41376756	41376854	ENST00000540732.3	0	+	exon	98	1	19	1	10	ENSG00000255730.5	AC011462.1		protein_coding	1	41376756	41425001	1	4	0	0	0	1	0	0	0	1	0	0	0	0	0	0	1	2	0	0	0	0	0	0	1	12	0	0	0	0	0
chr19	41378280	41378519	ENST00000540732.3	0	+	exon	239	3	19	2	10	ENSG00000255730.5	AC011462.1		protein_coding	1	41376756	41425001	0	3	0	0	0	0	0	4	0	1	0	0	0	1	0	1	0	0	0	0	0	0	1	0	0	7	0	0	0	4	1
chr19	41410636	41410816	ENST00000540732.3	0	+	exon	180	5	19	3	10	ENSG00000255730.5	AC011462.1		protein_coding	1	41376756	41425001	5	4	0	0	0	2	0	3	7	5	0	0	0	0	0	1	4	11	0	0	0	0	0	5	28	20	0	0	0	0	0
chr19	41410922	41411009	ENST00000540732.3	0	+	exon	87	7	19	4	10	ENSG00000255730.5	AC011462.1		protein_coding	1	41376756	41425001	3	1	0	4	2	1	3	7	7	3	0	2	2	1	7	6	4	4	0	3	2	1	4	12	16	4	0	11	22	6	23
chr19	41414048	41414157	ENST00000540732.3	0	+	exon	109	9	19	5	10	ENSG00000255730.5	AC011462.1		protein_coding	1	41376756	41425001	3	1	0	0	2	1	5	5	8	7	0	0	3	4	8	7	6	5	1	0	2	2	6	7	24	6	0	0	9	10	39
chr19	41419134	41419296	ENST00000540732.3	0	+	exon	162	11	19	6	10	ENSG00000255730.5	AC011462.1		protein_coding	1	41376756	41425001	4	11	0	0	0	0	5	8	2	15	0	0	0	1	11	8	3	7	0	0	1	1	7	14	14	28	0	0	0	3	33
chr19	41422163	41422370	ENST00000540732.3	0	+	exon	207	13	19	7	10	ENSG00000255730.5	AC011462.1		protein_coding	1	41376756	41425001	6	0	0	0	2	0	2	1	5	1	0	0	1	0	1	1	4	2	1	0	0	0	3	0	12	5	0	0	3	1	11
chr19	41422628	41422770	ENST00000540732.3	0	+	exon	142	15	19	8	10	ENSG00000255730.5	AC011462.1		protein_coding	1	41376756	41425001	5	2	0	0	1	0	7	1	5	3	0	0	2	0	4	0	4	3	0	0	0	1	4	2	28	8	0	0	5	1	10
chr19	41422997	41423169	ENST00000540732.3	0	+	exon	172	17	19	9	10	ENSG00000255730.5	AC011462.1		protein_coding	1	41376756	41425001	8	4	0	0	1	0	5	1	8	3	0	0	0	1	8	4	10	4	0	1	0	0	4	2	23	10	1	0	4	0	28
chr19	41424437	41425001	ENST00000540732.3	0	+	exon	564	19	19	10	10	ENSG00000255730.5	AC011462.1		protein_coding	1	41376756	41425001	0	0	0	0	0	0	10	5	0	0	0	0	0	0	8	3	0	0	0	0	0	0	11	7	0	0	0	0	0	0	27
chr19	51009504	51009581	ENST00000250366.6	0	-	exon	77	1	13	1	7	ENSG00000269741.5	AC011473.4		protein_coding	1	51000549	51009581	0	0	0	0	0	0	0	0	0	0	0	0	0	0	0	0	0	0	0	0	0	0	0	0	0	0	0	0	0	0	0
chr19	51009182	51009339	ENST00000250366.6	0	-	exon	157	3	13	2	7	ENSG00000269741.5	AC011473.4		protein_coding	1	51000549	51009581	0	0	0	0	0	0	0	0	0	0	0	0	0	0	0	0	0	0	0	0	0	0	0	0	0	0	0	0	0	0	0
chr19	51006457	51006723	ENST00000250366.6	0	-	exon	266	5	13	3	7	ENSG00000269741.5	AC011473.4		protein_coding	1	51000549	51009581	0	0	0	0	0	0	0	0	0	0	0	0	0	0	0	0	0	0	0	0	0	0	0	0	0	0	0	0	0	0	0
chr19	51003703	51003840	ENST00000250366.6	0	-	exon	137	7	13	4	7	ENSG00000269741.5	AC011473.4		protein_coding	1	51000549	51009581	0	0	0	0	0	0	0	0	0	0	0	0	0	0	0	0	0	0	0	0	0	0	0	0	0	0	0	0	0	0	0
chr19	51002407	51003260	ENST00000250366.6	0	-	exon	853	9	13	5	7	ENSG00000269741.5	AC011473.4		protein_coding	1	51000549	51009581	0	0	0	0	0	0	0	0	0	0	0	0	0	0	0	0	0	0	0	0	0	0	0	0	0	0	0	0	0	0	0
chr19	51001097	51001175	ENST00000250366.6	0	-	exon	78	11	13	6	7	ENSG00000269741.5	AC011473.4		protein_coding	1	51000549	51009581	0	0	0	0	0	0	0	0	0	0	0	0	0	0	0	0	0	0	0	0	0	0	0	0	0	0	0	0	0	0	0
chr19	51000549	51000583	ENST00000250366.6	0	-	exon	34	13	13	7	7	ENSG00000269741.5	AC011473.4		protein_coding	1	51000549	51009581	0	0	0	0	0	0	0	0	0	0	0	0	0	0	0	0	0	0	0	0	0	0	0	0	0	0	0	0	0	0	0
chr19	38289167	38289191	ENST00000591889.2	0	+	exon	24	1	11	1	6	ENSG00000267748.4	AC011479.1		protein_coding	1	38289167	38304909	0	0	0	0	0	0	0	0	40	2	0	113	0	8	0	0	35	3	0	100	0	16	0	0	1	0	0	1	0	0	0
chr19	38290118	38290280	ENST00000591889.2	0	+	exon	162	3	11	2	6	ENSG00000267748.4	AC011479.1		protein_coding	1	38289167	38304909	0	0	0	0	0	0	0	0	172	22	2	0	12	2	140	20	129	18	0	1	12	5	123	24	1	0	0	0	0	0	2
chr19	38290536	38290575	ENST00000591889.2	0	+	exon	39	5	11	3	6	ENSG00000267748.4	AC011479.1		protein_coding	1	38289167	38304909	0	0	0	0	0	0	0	0	0	6	0	0	1	24	38	6	0	8	1	0	0	24	19	5	0	0	0	0	0	0	0
chr19	38304374	38304490	ENST00000591889.2	0	+	exon	116	7	11	4	6	ENSG00000267748.4	AC011479.1		protein_coding	1	38289167	38304909	0	0	0	0	0	0	0	0	0	1	0	0	0	0	1	1	4	13	0	2	0	2	0	20	0	0	0	0	0	0	0
chr19	38304564	38304686	ENST00000591889.2	0	+	exon	122	9	11	5	6	ENSG00000267748.4	AC011479.1		protein_coding	1	38289167	38304909	0	0	0	0	0	0	0	0	3	2	0	0	1	2	1	3	35	17	0	1	10	10	7	32	0	0	0	0	0	0	0
chr19	38304844	38304909	ENST00000591889.2	0	+	exon	65	11	11	6	6	ENSG00000267748.4	AC011479.1		protein_coding	1	38289167	38304909	0	0	0	0	0	0	0	0	0	0	0	0	0	12	0	1	0	0	3	0	0	43	15	18	0	0	0	0	0	0	0
chr19	4539981	4540067	ENST00000586020.1	0	-	exon	86	1	7	1	4	ENSG00000267385.1	AC011498.4		protein_coding	1	4528426	4540067	0	1	0	0	0	0	0	0	0	0	0	0	0	0	0	0	0	12	0	0	0	1	0	0	0	3	0	0	0	0	0
chr19	4534014	4534095	ENST00000586020.1	0	-	exon	81	3	7	2	4	ENSG00000267385.1	AC011498.4		protein_coding	1	4528426	4540067	0	0	0	0	0	0	0	2	0	1	0	0	0	0	0	0	3	8	0	0	0	0	1	2	0	0	0	0	0	0	0
chr19	4531626	4531822	ENST00000586020.1	0	-	exon	196	5	7	3	4	ENSG00000267385.1	AC011498.4		protein_coding	1	4528426	4540067	0	0	0	0	0	1	0	2	0	1	0	0	0	0	0	0	4	1	0	0	7	2	1	2	0	0	0	0	1	0	0
chr19	4528426	4529866	ENST00000586020.1	0	-	exon	1440	7	7	4	4	ENSG00000267385.1	AC011498.4		protein_coding	1	4528426	4540067	0	0	0	0	0	0	2	3	0	0	0	0	0	0	0	0	0	0	0	0	0	0	11	1	0	0	0	0	0	0	1
chr19	5785602	5785619	ENST00000586012.1	0	-	exon	17	1	5	1	3	ENSG00000267157.1	AC011499.1		protein_coding	1	5784004	5785619	1	0	0	0	0	5	0	0	2	4	0	0	0	5	0	0	1	0	0	0	0	5	0	0	0	4	0	0	0	7	0
chr19	5785382	5785511	ENST00000586012.1	0	-	exon	129	3	5	2	3	ENSG00000267157.1	AC011499.1		protein_coding	1	5784004	5785619	0	5	1	0	0	2	10	5	0	5	3	0	0	4	10	10	0	1	1	0	0	1	8	3	1	5	1	0	0	3	14
chr19	5784004	5784439	ENST00000586012.1	0	-	exon	435	5	5	3	3	ENSG00000267157.1	AC011499.1		protein_coding	1	5784004	5785619	0	0	0	0	0	0	0	5	0	0	0	0	0	0	0	9	0	0	0	0	0	0	0	7	0	0	0	0	0	1	1
chr19	10315851	10316009	ENST00000452032.6	0	-	exon	158	1	21	1	11	ENSG00000167807.15	AC011511.1		protein_coding	1	10305426	10316009	12	4	0	0	0	0	0	0	14	2	0	0	0	0	0	0	4	0	0	0	0	0	0	0	8	2	0	0	0	0	0
chr19	10315704	10315759	ENST00000452032.6	0	-	exon	55	3	21	2	11	ENSG00000167807.15	AC011511.1		protein_coding	1	10305426	10316009	6	1	1	0	10	2	1	3	4	3	1	0	12	2	1	1	3	0	0	0	2	0	1	0	6	3	0	0	3	5	5
chr19	10315385	10315492	ENST00000452032.6	0	-	exon	107	5	21	3	11	ENSG00000167807.15	AC011511.1		protein_coding	1	10305426	10316009	2	2	0	0	6	2	12	5	9	8	1	0	5	3	14	3	7	1	0	0	3	0	2	3	8	6	0	0	6	0	5
chr19	10310852	10310940	ENST00000452032.6	0	-	exon	88	7	21	4	11	ENSG00000167807.15	AC011511.1		protein_coding	1	10305426	10316009	3	0	0	0	0	0	9	1	2	1	0	0	1	0	4	2	2	0	0	0	1	1	5	0	5	1	0	0	2	2	10
chr19	10310326	10310605	ENST00000452032.6	0	-	exon	279	9	21	5	11	ENSG00000167807.15	AC011511.1		protein_coding	1	10305426	10316009	0	6	2	0	0	3	1	5	3	10	1	0	0	8	2	8	0	6	3	0	0	1	1	0	0	7	3	0	0	3	4
chr19	10309556	10310283	ENST00000452032.6	0	-	exon	727	11	21	6	11	ENSG00000167807.15	AC011511.1		protein_coding	1	10305426	10316009	1	4	0	0	0	0	0	20	0	3	0	0	0	0	3	34	1	0	0	0	0	0	0	12	3	6	0	0	0	0	0
chr19	10309348	10309448	ENST00000452032.6	0	-	exon	100	13	21	7	11	ENSG00000167807.15	AC011511.1		protein_coding	1	10305426	10316009	0	0	0	0	1	2	1	3	0	3	0	0	0	2	0	1	1	0	0	0	0	0	1	0	1	2	1	0	0	1	2
chr19	10308479	10308550	ENST00000452032.6	0	-	exon	71	15	21	8	11	ENSG00000167807.15	AC011511.1		protein_coding	1	10305426	10316009	0	1	0	0	0	0	1	0	0	0	0	0	0	0	2	2	0	2	1	0	0	3	1	2	0	2	0	0	0	1	2
chr19	10308184	10308391	ENST00000452032.6	0	-	exon	207	17	21	9	11	ENSG00000167807.15	AC011511.1		protein_coding	1	10305426	10316009	3	0	0	0	0	0	0	0	0	1	0	0	0	0	0	0	3	2	0	0	0	0	0	0	1	0	0	0	0	0	0
chr19	10305845	10305952	ENST00000452032.6	0	-	exon	107	19	21	10	11	ENSG00000167807.15	AC011511.1		protein_coding	1	10305426	10316009	2	0	0	0	0	0	4	0	0	2	0	0	0	0	0	1	0	0	0	0	2	0	1	0	0	0	0	0	1	0	0
chr19	10305426	10305483	ENST00000452032.6	0	-	exon	57	21	21	11	11	ENSG00000167807.15	AC011511.1		protein_coding	1	10305426	10316009	0	0	2	0	0	1	0	0	0	0	0	0	0	3	0	0	0	0	1	0	0	1	1	0	0	0	0	0	0	0	1
chr19	10320654	10320678	ENST00000586529.1	0	-	exon	24	1	15	1	8	ENSG00000267303.1	AC011511.4		protein_coding	1	10315470	10320678	0	0	0	0	0	3	0	0	1	0	0	0	0	4	0	0	1	0	0	0	0	5	0	0	5	0	0	0	0	8	0
chr19	10319165	10319240	ENST00000586529.1	0	-	exon	75	3	15	2	8	ENSG00000267303.1	AC011511.4		protein_coding	1	10315470	10320678	4	10	0	0	3	8	1	27	4	10	0	0	2	5	5	19	2	8	0	0	1	10	5	10	10	11	0	0	8	10	5
chr19	10318228	10318372	ENST00000586529.1	0	-	exon	144	5	15	3	8	ENSG00000267303.1	AC011511.4		protein_coding	1	10315470	10320678	6	6	0	0	1	1	7	13	3	4	0	0	2	1	7	17	5	1	1	0	0	0	3	5	14	9	0	0	3	2	17
chr19	10317689	10317773	ENST00000586529.1	0	-	exon	84	7	15	4	8	ENSG00000267303.1	AC011511.4		protein_coding	1	10315470	10320678	14	0	1	0	3	2	4	1	3	2	1	0	3	1	1	3	2	2	1	0	2	1	2	2	19	3	2	0	9	0	6
chr19	10316234	10317600	ENST00000586529.1	0	-	exon	1366	9	15	5	8	ENSG00000267303.1	AC011511.4		protein_coding	1	10315470	10320678	0	4	0	0	0	0	19	15	0	3	0	0	0	0	6	11	0	4	0	0	0	0	4	7	0	5	0	0	0	0	28
chr19	10316017	10316097	ENST00000586529.1	0	-	exon	80	11	15	6	8	ENSG00000267303.1	AC011511.4		protein_coding	1	10315470	10320678	0	0	0	0	0	3	0	0	0	1	0	0	0	0	0	0	0	0	0	0	0	3	0	1	0	0	0	0	0	0	0
chr19	10315704	10315759	ENST00000586529.1	0	-	exon	55	13	15	7	8	ENSG00000267303.1	AC011511.4		protein_coding	1	10315470	10320678	6	1	0	0	0	2	0	3	4	3	0	0	0	2	0	1	3	0	0	0	0	0	0	0	6	3	0	0	0	5	0
chr19	10315470	10315492	ENST00000586529.1	0	-	exon	22	15	15	8	8	ENSG00000267303.1	AC011511.4		protein_coding	1	10315470	10320678	0	0	17	0	0	7	1	0	0	0	19	0	0	6	1	0	0	0	5	0	0	3	0	0	0	0	11	0	0	13	0
chr19	45785593	45785973	ENST00000593999.1	0	-	exon	380	1	5	1	3	ENSG00000268434.5	AC011530.1		protein_coding	1	45779436	45785973	0	10	0	0	0	0	0	0	0	22	0	0	0	3	0	0	0	8	0	0	0	0	0	0	0	24	0	0	0	5	0
chr19	45779777	45779869	ENST00000593999.1	0	-	exon	92	3	5	2	3	ENSG00000268434.5	AC011530.1		protein_coding	1	45779436	45785973	3	0	0	0	0	2	0	10	4	0	0	0	0	1	0	16	6	0	0	0	0	1	0	6	14	0	0	0	0	3	0
chr19	45779436	45779522	ENST00000593999.1	0	-	exon	86	5	5	3	3	ENSG00000268434.5	AC011530.1		protein_coding	1	45779436	45785973	0	0	0	0	0	0	11	1	0	0	1	0	0	3	7	3	0	0	0	0	0	1	7	2	0	0	0	0	0	6	13
chr16	70299223	70299354	ENST00000443119.7	0	+	exon	131	1	23	1	12	ENSG00000260537.2	AC012184.2		protein_coding	1	70299223	70372582	7	7	0	1	0	3	0	0	25	27	0	9	0	14	0	0	14	39	0	1	0	13	0	0	26	48	0	15	0	40	0
chr16	70312608	70312657	ENST00000443119.7	0	+	exon	49	3	23	2	12	ENSG00000260537.2	AC012184.2		protein_coding	1	70299223	70372582	5	8	0	3	4	8	4	16	12	24	0	5	8	15	26	33	10	16	0	1	7	23	8	33	11	29	0	7	11	14	30
chr16	70314901	70314955	ENST00000443119.7	0	+	exon	54	5	23	3	12	ENSG00000260537.2	AC012184.2		protein_coding	1	70299223	70372582	0	10	0	0	0	3	2	2	0	12	0	0	0	16	7	12	0	17	0	0	0	25	3	5	0	34	0	0	0	22	10
chr16	70356111	70356247	ENST00000443119.7	0	+	exon	136	7	23	4	12	ENSG00000260537.2	AC012184.2		protein_coding	1	70299223	70372582	60	45	0	0	0	1	0	23	93	83	0	0	0	3	0	22	25	52	0	0	0	3	0	22	55	61	0	0	0	3	0
chr16	70361417	70361510	ENST00000443119.7	0	+	exon	93	9	23	5	12	ENSG00000260537.2	AC012184.2		protein_coding	1	70299223	70372582	21	12	0	0	25	18	40	36	28	23	0	0	42	19	55	75	12	27	0	3	8	27	17	55	20	15	0	0	18	20	37
chr16	70364542	70364645	ENST00000443119.7	0	+	exon	103	11	23	6	12	ENSG00000260537.2	AC012184.2		protein_coding	1	70299223	70372582	21	15	0	0	16	8	32	30	41	19	0	2	19	8	56	59	21	13	0	0	11	9	14	46	11	18	0	0	11	8	33
chr16	70365016	70365131	ENST00000443119.7	0	+	exon	115	13	23	7	12	ENSG00000260537.2	AC012184.2		protein_coding	1	70299223	70372582	14	18	1	0	6	3	30	12	47	26	0	6	14	7	47	26	10	14	0	1	2	16	27	17	16	26	2	1	4	18	16
chr16	70366084	70366262	ENST00000443119.7	0	+	exon	178	15	23	8	12	ENSG00000260537.2	AC012184.2		protein_coding	1	70299223	70372582	25	6	0	2	2	1	18	30	50	16	0	3	10	1	60	48	14	8	0	4	2	6	11	36	20	22	0	3	4	6	17
chr16	70366623	70366861	ENST00000443119.7	0	+	exon	238	17	23	9	12	ENSG00000260537.2	AC012184.2		protein_coding	1	70299223	70372582	15	10	0	0	4	5	25	9	46	17	1	1	15	5	47	18	20	30	1	1	5	9	14	9	23	10	0	2	7	8	20
chr16	70370222	70370385	ENST00000443119.7	0	+	exon	163	19	23	10	12	ENSG00000260537.2	AC012184.2		protein_coding	1	70299223	70372582	7	13	0	0	2	3	17	6	36	21	2	0	3	8	55	10	6	29	3	0	3	2	20	4	10	28	1	0	4	2	27
chr16	70371371	70371563	ENST00000443119.7	0	+	exon	192	21	23	11	12	ENSG00000260537.2	AC012184.2		protein_coding	1	70299223	70372582	30	2	1	3	3	1	5	50	54	8	0	1	13	0	26	58	25	11	0	1	1	1	8	50	34	12	0	2	1	1	13
chr16	70371924	70372582	ENST00000443119.7	0	+	exon	658	23	23	12	12	ENSG00000260537.2	AC012184.2		protein_coding	1	70299223	70372582	0	0	0	0	0	0	36	4	0	0	0	0	0	0	68	13	0	0	0	0	0	0	27	20	0	0	0	0	0	0	37
chr8	103501795	103501895	ENST00000649416.1	0	-	exon	100	1	17	1	9	ENSG00000285982.1	AC012213.5		protein_coding	1	103398657	103501895	0	0	0	0	0	0	0	0	0	0	0	0	0	0	0	0	0	1	0	0	0	0	0	0	0	0	0	0	0	0	0
chr8	103498175	103498254	ENST00000649416.1	0	-	exon	79	3	17	2	9	ENSG00000285982.1	AC012213.5		protein_coding	1	103398657	103501895	0	0	0	0	0	0	0	0	0	0	0	0	0	0	0	0	1	2	0	0	0	0	0	2	0	0	0	0	0	0	0
chr8	103489696	103489849	ENST00000649416.1	0	-	exon	153	5	17	3	9	ENSG00000285982.1	AC012213.5		protein_coding	1	103398657	103501895	0	0	0	0	0	0	0	0	0	0	0	0	0	0	0	0	0	6	0	0	0	0	3	3	0	0	0	0	0	0	0
chr8	103407633	103407784	ENST00000649416.1	0	-	exon	151	7	17	4	9	ENSG00000285982.1	AC012213.5		protein_coding	1	103398657	103501895	8	46	0	0	0	0	0	23	22	84	0	0	0	0	0	32	9	65	0	0	0	3	0	26	12	88	0	0	0	8	0
chr8	103404775	103404861	ENST00000649416.1	0	-	exon	86	9	17	5	9	ENSG00000285982.1	AC012213.5		protein_coding	1	103398657	103501895	7	57	0	0	4	15	6	18	5	70	1	0	8	39	13	38	4	71	1	0	4	32	4	35	7	139	2	0	6	47	7
chr8	103403163	103403324	ENST00000649416.1	0	-	exon	161	11	17	6	9	ENSG00000285982.1	AC012213.5		protein_coding	1	103398657	103501895	14	32	0	0	1	7	10	79	22	51	0	0	0	6	14	119	5	52	0	0	0	9	8	103	13	74	0	0	0	11	14
chr8	103401940	103402054	ENST00000649416.1	0	-	exon	114	13	17	7	9	ENSG00000285982.1	AC012213.5		protein_coding	1	103398657	103501895	17	28	0	0	6	7	9	38	34	35	0	0	6	5	15	54	16	32	0	0	1	7	4	17	33	50	0	0	2	14	13
chr8	103401515	103401661	ENST00000649416.1	0	-	exon	146	15	17	8	9	ENSG00000285982.1	AC012213.5		protein_coding	1	103398657	103501895	21	39	2	0	4	9	18	32	33	73	3	0	2	15	37	56	15	46	1	0	1	14	17	43	39	101	0	0	8	17	29
chr8	103398657	103400546	ENST00000649416.1	0	-	exon	1889	17	17	9	9	ENSG00000285982.1	AC012213.5		protein_coding	1	103398657	103501895	0	0	0	0	0	0	25	62	0	0	0	0	0	0	35	113	0	0	0	0	0	0	16	71	0	0	0	0	0	0	47
chr18	47176186	47176281	ENST00000588705.1	0	-	exon	95	1	11	1	6	ENSG00000267228.7	AC012254.2		protein_coding	1	47134655	47176281	2	0	0	0	0	3	0	0	4	3	0	0	0	5	0	0	9	0	0	0	0	10	0	0	9	6	0	0	0	30	0
chr18	47157435	47157537	ENST00000588705.1	0	-	exon	102	3	11	2	6	ENSG00000267228.7	AC012254.2		protein_coding	1	47134655	47176281	23	61	0	0	1	10	43	32	4	18	0	0	0	2	39	15	7	48	0	0	4	9	46	28	12	55	0	0	1	13	78
chr18	47156117	47156232	ENST00000588705.1	0	-	exon	115	5	11	3	6	ENSG00000267228.7	AC012254.2		protein_coding	1	47134655	47176281	0	106	14	0	0	4	11	14	0	58	1	0	0	2	3	2	0	90	5	0	0	1	11	15	0	122	6	0	0	5	7
chr18	47154798	47154887	ENST00000588705.1	0	-	exon	89	7	11	4	6	ENSG00000267228.7	AC012254.2		protein_coding	1	47134655	47176281	0	12	0	0	0	16	0	34	0	5	0	0	0	12	0	12	0	8	0	0	0	19	0	31	0	9	0	0	0	14	0
chr18	47136338	47136449	ENST00000588705.1	0	-	exon	111	9	11	5	6	ENSG00000267228.7	AC012254.2		protein_coding	1	47134655	47176281	22	42	0	0	0	12	0	39	17	15	0	0	0	6	0	16	4	34	0	0	0	9	0	32	14	21	0	0	0	6	0
chr18	47134655	47134704	ENST00000588705.1	0	-	exon	49	11	11	6	6	ENSG00000267228.7	AC012254.2		protein_coding	1	47134655	47176281	0	0	15	0	0	27	11	17	0	0	12	0	0	9	5	5	0	0	4	0	0	22	5	10	0	0	9	0	0	8	9
chr19	37207039	37207254	ENST00000585860.2	0	-	exon	215	1	9	1	5	ENSG00000267360.6	AC012309.1		protein_coding	1	37165382	37207254	2	16	0	0	0	7	0	0	1	7	0	0	0	2	0	0	1	8	0	0	0	4	0	0	1	22	0	0	0	3	0
chr19	37190023	37190150	ENST00000585860.2	0	-	exon	127	3	9	2	5	ENSG00000267360.6	AC012309.1		protein_coding	1	37165382	37207254	0	1	0	0	1	0	1	10	6	1	0	0	0	1	1	5	6	14	0	0	0	6	1	12	3	2	0	0	0	0	1
chr19	37189660	37189753	ENST00000585860.2	0	-	exon	93	5	9	3	5	ENSG00000267360.6	AC012309.1		protein_coding	1	37165382	37207254	0	1	0	0	0	1	1	0	0	3	1	0	0	0	3	3	0	9	0	0	0	4	5	6	0	5	1	0	0	2	2
chr19	37169838	37170054	ENST00000585860.2	0	-	exon	216	7	9	4	5	ENSG00000267360.6	AC012309.1		protein_coding	1	37165382	37207254	0	3	0	0	0	2	0	3	1	3	0	0	0	2	0	9	3	12	0	0	0	2	0	14	4	25	0	0	0	5	0
chr19	37165382	37165696	ENST00000585860.2	0	-	exon	314	9	9	5	5	ENSG00000267360.6	AC012309.1		protein_coding	1	37165382	37207254	0	0	0	0	0	0	6	8	0	0	0	0	0	1	7	8	0	0	2	0	0	3	8	25	0	0	2	0	0	4	20
chr15	40695128	40695425	ENST00000645673.1	0	+	exon	297	1	17	1	9	ENSG00000285396.1	AC012476.1	5888	protein_coding	1	40695128	40732158	39	24	0	0	0	0	0	0	29	22	0	0	0	0	0	0	10	6	0	0	0	0	0	0	28	36	0	2	0	0	0
chr15	40698756	40698845	ENST00000645673.1	0	+	exon	89	3	17	2	9	ENSG00000285396.1	AC012476.1	5888	protein_coding	1	40695128	40732158	37	30	0	4	28	11	9	22	42	26	0	4	15	8	14	12	14	9	0	2	6	3	4	7	39	35	0	5	20	8	7
chr15	40701063	40701201	ENST00000645673.1	0	+	exon	138	5	17	3	9	ENSG00000285396.1	AC012476.1	5888	protein_coding	1	40695128	40732158	27	51	1	0	8	6	57	42	38	48	2	0	5	6	55	16	9	17	1	0	3	3	18	10	24	42	2	0	3	8	56
chr15	40706176	40706294	ENST00000645673.1	0	+	exon	118	7	17	4	9	ENSG00000285396.1	AC012476.1	5888	protein_coding	1	40695128	40732158	21	24	0	1	20	9	13	25	25	22	0	0	10	5	31	15	10	6	0	0	4	5	8	16	18	16	1	0	7	6	18
chr15	40709024	40709116	ENST00000645673.1	0	+	exon	92	9	17	5	9	ENSG00000285396.1	AC012476.1	5888	protein_coding	1	40695128	40732158	7	23	0	1	12	10	24	11	15	9	0	0	13	9	17	13	5	14	0	0	0	4	11	7	7	19	0	0	12	10	7
chr15	40718804	40718899	ENST00000645673.1	0	+	exon	95	11	17	6	9	ENSG00000285396.1	AC012476.1	5888	protein_coding	1	40695128	40732158	13	24	0	0	3	4	11	22	9	15	0	0	9	2	17	8	4	6	0	0	3	4	1	4	7	20	0	0	6	8	13
chr15	40728710	40728824	ENST00000645673.1	0	+	exon	114	13	17	7	9	ENSG00000285396.1	AC012476.1	5888	protein_coding	1	40695128	40732158	15	7	0	0	1	3	15	15	22	5	0	0	4	2	16	14	6	7	0	0	0	1	7	7	15	9	1	0	1	2	10
chr15	40729504	40729634	ENST00000645673.1	0	+	exon	130	15	17	8	9	ENSG00000285396.1	AC012476.1	5888	protein_coding	1	40695128	40732158	1	11	0	0	0	5	19	13	0	7	1	0	0	5	22	4	0	4	0	0	0	4	6	9	0	14	0	0	0	6	14
chr15	40731054	40732158	ENST00000645673.1	0	+	exon	1104	17	17	9	9	ENSG00000285396.1	AC012476.1	5888	protein_coding	1	40695128	40732158	0	0	0	0	0	0	1	21	0	0	0	0	0	0	0	9	0	0	0	0	0	0	0	10	0	0	0	0	0	0	0
chr15	42348102	42348216	ENST00000495723.1	0	+	exon	114	1	51	1	26	ENSG00000258461.5	AC012651.1		protein_coding	1	42348102	42412317	1	7	0	0	0	0	0	0	0	2	0	0	0	0	0	0	2	3	0	1	0	0	0	0	15	11	0	2	0	7	0
chr15	42349382	42349495	ENST00000495723.1	0	+	exon	113	3	51	2	26	ENSG00000258461.5	AC012651.1		protein_coding	1	42348102	42412317	1	3	0	0	0	1	2	1	3	1	0	0	0	0	0	0	0	6	0	0	0	0	4	5	8	13	1	0	8	3	12
chr15	42351328	42351432	ENST00000495723.1	0	+	exon	104	5	51	3	26	ENSG00000258461.5	AC012651.1		protein_coding	1	42348102	42412317	2	3	0	1	1	0	0	3	5	0	0	1	3	0	0	2	2	0	0	0	0	0	0	1	9	2	0	0	6	2	10
chr15	42352029	42352124	ENST00000495723.1	0	+	exon	95	7	51	4	26	ENSG00000258461.5	AC012651.1		protein_coding	1	42348102	42412317	0	5	0	0	0	2	4	2	0	0	0	0	0	0	9	1	1	0	0	0	0	0	1	5	5	14	0	0	2	5	13
chr15	42354339	42354453	ENST00000495723.1	0	+	exon	114	9	51	5	26	ENSG00000258461.5	AC012651.1		protein_coding	1	42348102	42412317	1	2	0	0	0	2	0	1	0	3	0	0	0	0	0	2	0	7	0	0	0	1	1	2	5	31	0	0	0	9	5
chr15	42384482	42384552	ENST00000495723.1	0	+	exon	70	11	51	6	26	ENSG00000258461.5	AC012651.1		protein_coding	1	42348102	42412317	0	0	0	0	0	0	1	0	0	0	0	0	0	0	0	0	3	0	0	0	0	1	0	1	4	0	0	1	2	1	3
chr15	42386166	42386285	ENST00000495723.1	0	+	exon	119	13	51	7	26	ENSG00000258461.5	AC012651.1		protein_coding	1	42348102	42412317	0	0	0	0	0	0	0	0	0	0	0	0	0	0	0	1	1	1	0	0	1	0	3	3	9	7	0	0	1	0	7
chr15	42387752	42387886	ENST00000495723.1	0	+	exon	134	15	51	8	26	ENSG00000258461.5	AC012651.1		protein_coding	1	42348102	42412317	0	0	0	0	0	0	0	1	0	0	0	0	0	1	0	0	1	2	0	0	0	3	2	3	7	3	0	0	1	0	9
chr15	42388927	42389096	ENST00000495723.1	0	+	exon	169	17	51	9	26	ENSG00000258461.5	AC012651.1		protein_coding	1	42348102	42412317	0	1	0	0	0	0	0	0	0	0	0	0	0	0	0	0	0	0	0	0	0	0	1	0	3	5	0	0	2	1	6
chr15	42389952	42390096	ENST00000495723.1	0	+	exon	144	19	51	10	26	ENSG00000258461.5	AC012651.1		protein_coding	1	42348102	42412317	0	1	0	0	0	1	0	0	0	0	0	0	0	0	0	0	0	1	0	0	0	0	0	0	2	8	0	0	0	1	5
chr15	42392638	42392722	ENST00000495723.1	0	+	exon	84	21	51	11	26	ENSG00000258461.5	AC012651.1		protein_coding	1	42348102	42412317	0	1	0	0	0	0	0	0	0	0	0	0	0	0	0	0	2	0	0	0	0	0	0	2	2	3	0	1	0	0	2
chr15	42394255	42394341	ENST00000495723.1	0	+	exon	86	23	51	12	26	ENSG00000258461.5	AC012651.1		protein_coding	1	42348102	42412317	1	0	0	0	0	0	0	0	2	1	0	0	0	0	0	1	1	2	0	0	2	0	0	1	7	1	0	0	2	1	3
chr15	42396799	42396877	ENST00000495723.1	0	+	exon	78	25	51	13	26	ENSG00000258461.5	AC012651.1		protein_coding	1	42348102	42412317	0	0	0	0	1	0	0	0	1	0	0	0	1	0	0	0	0	2	0	0	1	0	2	0	10	1	0	0	7	1	2
chr15	42399491	42399652	ENST00000495723.1	0	+	exon	161	27	51	14	26	ENSG00000258461.5	AC012651.1		protein_coding	1	42348102	42412317	0	1	0	0	0	0	1	0	1	0	0	0	0	0	2	0	2	1	0	0	1	0	0	1	1	7	1	0	1	0	15
chr15	42401640	42401810	ENST00000495723.1	0	+	exon	170	29	51	15	26	ENSG00000258461.5	AC012651.1		protein_coding	1	42348102	42412317	0	0	0	0	0	0	0	0	0	0	0	0	0	0	1	1	1	0	0	0	0	0	3	4	4	2	0	1	0	4	2
chr15	42402123	42403002	ENST00000495723.1	0	+	exon	879	31	51	16	26	ENSG00000258461.5	AC012651.1		protein_coding	1	42348102	42412317	0	0	0	0	0	0	0	2	0	0	0	0	0	0	0	0	1	1	0	0	0	0	1	0	6	4	0	0	0	0	4
chr15	42403740	42403777	ENST00000495723.1	0	+	exon	37	33	51	17	26	ENSG00000258461.5	AC012651.1		protein_coding	1	42348102	42412317	0	0	0	0	0	0	0	1	0	0	0	0	0	0	0	1	0	0	0	0	0	0	0	0	0	1	0	0	1	2	0
chr15	42408210	42408324	ENST00000495723.1	0	+	exon	114	35	51	18	26	ENSG00000258461.5	AC012651.1		protein_coding	1	42348102	42412317	1	0	0	0	0	0	0	0	1	1	0	2	0	0	0	1	0	2	0	1	0	0	0	2	9	8	0	1	0	1	1
chr15	42409302	42409380	ENST00000495723.1	0	+	exon	78	37	51	19	26	ENSG00000258461.5	AC012651.1		protein_coding	1	42348102	42412317	0	0	0	0	1	0	0	0	1	0	0	0	0	0	3	0	0	0	0	0	0	2	1	0	6	2	0	5	5	1	5
chr15	42409786	42409844	ENST00000495723.1	0	+	exon	58	39	51	20	26	ENSG00000258461.5	AC012651.1		protein_coding	1	42348102	42412317	0	0	0	0	0	0	1	0	0	0	0	0	0	0	0	1	1	0	0	0	0	0	0	1	4	0	0	0	8	0	8
chr15	42409930	42409995	ENST00000495723.1	0	+	exon	65	41	51	21	26	ENSG00000258461.5	AC012651.1		protein_coding	1	42348102	42412317	0	0	0	0	0	1	0	0	3	0	0	0	0	0	0	0	0	1	0	0	1	0	0	0	1	2	0	0	3	0	6
chr15	42410427	42410496	ENST00000495723.1	0	+	exon	69	43	51	22	26	ENSG00000258461.5	AC012651.1		protein_coding	1	42348102	42412317	0	0	0	0	0	0	0	0	0	0	0	0	3	0	1	0	0	1	0	0	0	0	1	0	11	2	0	0	2	3	2
chr15	42410587	42410666	ENST00000495723.1	0	+	exon	79	45	51	23	26	ENSG00000258461.5	AC012651.1		protein_coding	1	42348102	42412317	1	0	0	0	0	0	0	0	0	0	0	0	0	0	3	0	1	0	0	0	0	0	0	1	3	0	0	1	11	0	2
chr15	42410883	42411000	ENST00000495723.1	0	+	exon	117	47	51	24	26	ENSG00000258461.5	AC012651.1		protein_coding	1	42348102	42412317	0	0	0	0	0	0	1	0	2	0	0	0	0	0	0	0	2	0	0	0	1	0	0	1	4	4	0	0	0	0	14
chr15	42411286	42411345	ENST00000495723.1	0	+	exon	59	49	51	25	26	ENSG00000258461.5	AC012651.1		protein_coding	1	42348102	42412317	0	0	0	0	0	0	0	0	0	0	0	0	1	0	0	0	0	0	0	0	1	0	2	0	2	2	0	0	3	0	1
chr15	42411746	42412317	ENST00000495723.1	0	+	exon	571	51	51	26	26	ENSG00000258461.5	AC012651.1		protein_coding	1	42348102	42412317	0	0	0	0	0	0	0	0	0	0	0	0	0	0	1	0	0	0	0	0	0	0	1	1	0	0	0	0	0	0	5
chr15	92883412	92883543	ENST00000629685.2	0	+	exon	131	1	13	1	7	ENSG00000279765.3	AC013394.1		protein_coding	1	92883412	92927330	1	121	0	0	0	8	0	0	1	112	0	0	0	8	0	0	1	100	0	0	0	14	0	0	0	323	0	0	0	41	0
chr15	92885514	92885584	ENST00000629685.2	0	+	exon	70	3	13	2	7	ENSG00000279765.3	AC013394.1		protein_coding	1	92883412	92927330	164	104	0	148	0	122	1	298	212	86	0	156	1	104	0	224	169	162	0	147	1	166	0	259	212	201	0	184	0	256	0
chr15	92886168	92886254	ENST00000629685.2	0	+	exon	86	5	13	3	7	ENSG00000279765.3	AC013394.1		protein_coding	1	92883412	92927330	67	163	1	0	62	146	178	245	52	145	0	1	85	116	222	149	43	154	1	2	59	168	174	260	49	368	3	0	49	305	227
chr15	92892003	92892072	ENST00000629685.2	0	+	exon	69	7	13	4	7	ENSG00000279765.3	AC013394.1		protein_coding	1	92883412	92927330	0	190	0	3	3	106	70	327	4	147	1	1	5	93	85	263	4	222	0	0	7	136	66	331	1	264	0	1	2	122	49
chr15	92901166	92901299	ENST00000629685.2	0	+	exon	133	9	13	5	7	ENSG00000279765.3	AC013394.1		protein_coding	1	92883412	92927330	65	345	0	0	2	42	4	617	169	477	0	2	0	61	10	681	151	516	0	2	0	76	11	912	185	953	0	1	1	121	3
chr15	92924320	92924552	ENST00000629685.2	0	+	exon	232	11	13	6	7	ENSG00000279765.3	AC013394.1		protein_coding	1	92883412	92927330	74	37	0	5	36	5	40	11	217	65	0	15	83	7	112	29	189	85	0	10	83	21	91	33	212	101	0	8	91	7	137
chr15	92927243	92927330	ENST00000629685.2	0	+	exon	87	13	13	7	7	ENSG00000279765.3	AC013394.1		protein_coding	1	92883412	92927330	0	0	1	0	0	51	68	46	0	0	2	0	0	81	166	99	0	0	0	0	0	108	176	126	0	0	1	0	0	102	206
chr15	88546539	88546585	ENST00000649547.1	0	-	exon	46	1	19	1	10	ENSG00000173867.10	AC013489.1		protein_coding	1	88459500	88546585	1	5	0	0	0	24	0	0	0	3	0	0	0	10	0	0	0	1	0	0	0	5	0	0	0	0	0	0	0	13	0
chr15	88544610	88544694	ENST00000649547.1	0	-	exon	84	3	19	2	10	ENSG00000173867.10	AC013489.1		protein_coding	1	88459500	88546585	0	15	0	0	1	12	0	17	0	14	0	0	0	8	0	12	0	15	0	0	0	14	0	21	0	17	0	0	0	14	0
chr15	88530622	88531715	ENST00000649547.1	0	-	exon	1093	5	19	3	10	ENSG00000173867.10	AC013489.1		protein_coding	1	88459500	88546585	7	8	0	0	0	0	1	12	4	6	0	0	0	0	0	2	4	3	0	0	0	0	0	7	3	2	0	0	0	0	0
chr15	88527598	88527786	ENST00000649547.1	0	-	exon	188	7	19	4	10	ENSG00000173867.10	AC013489.1		protein_coding	1	88459500	88546585	8	7	0	0	2	1	5	16	3	5	0	0	1	0	3	5	2	9	0	0	0	2	4	7	8	0	0	0	2	0	1
chr15	88516781	88516973	ENST00000649547.1	0	-	exon	192	9	19	5	10	ENSG00000173867.10	AC013489.1		protein_coding	1	88459500	88546585	2	15	1	0	3	1	7	6	0	14	0	0	0	2	3	5	0	11	0	0	0	1	2	5	1	10	0	0	1	0	13
chr15	88512350	88513140	ENST00000649547.1	0	-	exon	790	11	19	6	10	ENSG00000173867.10	AC013489.1		protein_coding	1	88459500	88546585	5	16	0	0	0	0	5	20	3	5	0	0	0	0	0	6	4	10	0	0	0	0	0	29	2	6	0	0	0	0	2
chr15	88511431	88511586	ENST00000649547.1	0	-	exon	155	13	19	7	10	ENSG00000173867.10	AC013489.1		protein_coding	1	88459500	88546585	0	22	1	0	0	4	4	17	0	7	0	0	0	2	3	7	2	18	2	0	0	0	2	14	1	22	1	0	0	1	1
chr15	88465586	88465773	ENST00000649547.1	0	-	exon	187	15	19	8	10	ENSG00000173867.10	AC013489.1		protein_coding	1	88459500	88546585	3	65	0	0	0	14	0	38	0	95	0	0	0	12	0	51	2	76	0	0	0	19	2	43	1	106	0	0	0	27	1
chr15	88464702	88464873	ENST00000649547.1	0	-	exon	171	17	19	9	10	ENSG00000173867.10	AC013489.1		protein_coding	1	88459500	88546585	17	51	0	0	1	3	2	82	23	54	0	0	0	4	0	129	26	35	0	0	0	4	3	112	17	66	0	0	0	4	2
chr15	88459500	88459863	ENST00000649547.1	0	-	exon	363	19	19	10	10	ENSG00000173867.10	AC013489.1		protein_coding	1	88459500	88546585	0	0	1	0	0	5	26	38	0	0	8	0	0	5	29	44	0	0	7	0	0	0	31	30	0	0	6	0	0	13	22
chr2	44168850	44169274	ENST00000649044.1	0	+	exon	424	1	29	1	15	ENSG00000285542.1	AC013717.1		protein_coding	1	44168850	44320310	13	14	0	0	0	0	0	0	55	31	0	0	0	3	0	0	34	11	0	0	0	0	0	0	96	47	0	0	0	0	0
chr2	44201185	44202045	ENST00000649044.1	0	+	exon	860	3	29	2	15	ENSG00000285542.1	AC013717.1		protein_coding	1	44168850	44320310	21	42	0	0	0	0	13	42	81	122	0	0	0	0	55	103	53	112	0	0	0	0	34	94	66	78	0	0	0	0	96
chr2	44209209	44209327	ENST00000649044.1	0	+	exon	118	5	29	3	15	ENSG00000285542.1	AC013717.1		protein_coding	1	44168850	44320310	13	60	1	0	1	13	17	40	40	121	1	0	7	23	69	117	17	109	3	0	4	15	43	105	30	99	1	0	6	20	56
chr2	44217966	44218078	ENST00000649044.1	0	+	exon	112	7	29	4	15	ENSG00000285542.1	AC013717.1		protein_coding	1	44168850	44320310	30	18	0	12	5	6	9	23	131	32	0	13	13	17	34	64	77	54	0	19	12	14	12	73	90	30	0	17	16	10	20
chr2	44218479	44218537	ENST00000649044.1	0	+	exon	58	9	29	5	15	ENSG00000285542.1	AC013717.1		protein_coding	1	44168850	44320310	0	29	0	0	0	14	25	3	0	48	0	0	0	23	91	19	0	69	0	0	0	22	62	21	0	37	1	0	0	32	58
chr2	44275503	44275965	ENST00000649044.1	0	+	exon	462	11	29	6	15	ENSG00000285542.1	AC013717.1		protein_coding	1	44168850	44320310	0	0	0	0	0	0	0	0	1	0	0	0	0	0	0	3	8	6	0	0	0	2	0	7	1	0	0	0	0	0	0
chr2	44280715	44280895	ENST00000649044.1	0	+	exon	180	13	29	7	15	ENSG00000285542.1	AC013717.1		protein_coding	1	44168850	44320310	0	0	0	0	0	0	0	0	0	1	0	0	0	0	1	0	2	2	0	0	0	0	8	0	1	0	0	0	0	0	1
chr2	44281386	44281541	ENST00000649044.1	0	+	exon	155	15	29	8	15	ENSG00000285542.1	AC013717.1		protein_coding	1	44168850	44320310	0	0	0	0	0	0	0	0	0	2	0	0	0	0	0	0	1	7	0	0	0	0	2	5	0	2	1	0	0	0	1
chr2	44286031	44286157	ENST00000649044.1	0	+	exon	126	17	29	9	15	ENSG00000285542.1	AC013717.1		protein_coding	1	44168850	44320310	0	0	0	0	0	0	0	0	4	4	0	0	0	0	0	0	5	4	0	0	0	0	1	0	0	0	0	0	0	0	0
chr2	44299970	44300090	ENST00000649044.1	0	+	exon	120	19	29	10	15	ENSG00000285542.1	AC013717.1		protein_coding	1	44168850	44320310	0	0	0	0	0	0	0	0	2	0	0	0	2	1	2	2	0	2	0	0	1	0	4	3	0	0	0	0	0	0	0
chr2	44301002	44301127	ENST00000649044.1	0	+	exon	125	21	29	11	15	ENSG00000285542.1	AC013717.1		protein_coding	1	44168850	44320310	0	0	0	0	0	0	0	0	2	8	0	0	3	1	1	8	1	7	0	0	0	1	1	12	1	1	0	0	0	0	0
chr2	44304142	44304338	ENST00000649044.1	0	+	exon	196	23	29	12	15	ENSG00000285542.1	AC013717.1		protein_coding	1	44168850	44320310	0	0	0	0	0	0	0	0	1	3	0	0	2	0	3	1	1	1	0	1	0	1	1	1	0	0	0	0	1	0	0
chr2	44312585	44312753	ENST00000649044.1	0	+	exon	168	25	29	13	15	ENSG00000285542.1	AC013717.1		protein_coding	1	44168850	44320310	0	0	0	0	0	0	0	0	0	0	0	1	0	0	3	3	2	6	0	0	0	1	2	2	2	1	0	0	0	0	1
chr2	44313834	44313951	ENST00000649044.1	0	+	exon	117	27	29	14	15	ENSG00000285542.1	AC013717.1		protein_coding	1	44168850	44320310	0	0	0	0	0	0	0	0	1	0	0	0	0	0	1	1	2	2	0	0	0	1	2	0	0	0	0	0	0	0	2
chr2	44320198	44320310	ENST00000649044.1	0	+	exon	112	29	29	15	15	ENSG00000285542.1	AC013717.1		protein_coding	1	44168850	44320310	0	0	0	0	0	0	0	0	0	0	0	0	0	1	0	1	0	0	0	0	0	0	2	2	0	0	0	0	0	0	0
chr17	27623363	27623668	ENST00000584605.5	0	+	exon	305	1	5	1	3	ENSG00000266728.5	AC015688.4		protein_coding	1	27623363	27640777	0	50	0	0	0	23	0	0	0	150	0	0	0	62	0	0	0	10	0	0	0	7	0	0	0	314	0	0	0	154	0
chr17	27638262	27638354	ENST00000584605.5	0	+	exon	92	3	5	2	3	ENSG00000266728.5	AC015688.4		protein_coding	1	27623363	27640777	0	0	0	0	0	0	0	0	1	4	0	0	0	0	0	0	6	12	0	0	0	0	0	0	19	32	0	0	0	5	0
chr17	27640571	27640777	ENST00000584605.5	0	+	exon	206	5	5	3	3	ENSG00000266728.5	AC015688.4		protein_coding	1	27623363	27640777	0	0	0	0	0	1	0	7	0	0	0	0	0	0	3	1	0	0	0	0	0	12	15	36	0	0	0	0	0	25	42
chr17	58006943	58007246	ENST00000578794.2	0	-	exon	303	1	11	1	6	ENSG00000266086.2	AC015813.2		protein_coding	1	57989037	58007246	141	461	0	0	0	101	0	0	153	385	0	0	0	72	0	0	57	115	0	0	0	27	0	0	251	795	0	0	0	180	0
chr17	58006342	58006527	ENST00000578794.2	0	-	exon	185	3	11	2	6	ENSG00000266086.2	AC015813.2		protein_coding	1	57989037	58007246	102	124	6	0	25	55	110	301	228	121	2	0	28	65	123	373	66	33	1	0	9	20	47	89	163	163	0	0	45	75	206
chr17	58004922	58005973	ENST00000578794.2	0	-	exon	1051	5	11	3	6	ENSG00000266086.2	AC015813.2		protein_coding	1	57989037	58007246	77	460	0	0	0	0	133	463	80	606	0	0	0	0	264	349	16	198	0	0	0	0	78	103	133	725	0	0	1	0	212
chr17	58003650	58004001	ENST00000578794.2	0	-	exon	351	7	11	4	6	ENSG00000266086.2	AC015813.2		protein_coding	1	57989037	58007246	1	470	31	0	0	173	46	640	0	511	27	0	0	194	54	606	0	196	6	0	0	68	10	373	0	565	38	0	1	193	93
chr17	57989648	57989796	ENST00000578794.2	0	-	exon	148	9	11	5	6	ENSG00000266086.2	AC015813.2		protein_coding	1	57989037	58007246	4	75	0	0	0	20	1	52	7	117	0	0	0	15	0	91	10	111	0	0	0	19	0	96	26	132	0	0	0	25	1
chr17	57989037	57989269	ENST00000578794.2	0	-	exon	232	11	11	6	6	ENSG00000266086.2	AC015813.2		protein_coding	1	57989037	58007246	0	0	0	0	0	3	6	65	0	0	0	0	0	13	8	82	0	0	0	0	0	28	12	105	0	0	0	0	0	41	34
chr2	68261188	68261230	ENST00000406334.3	0	-	exon	42	1	29	1	15	ENSG00000273398.6	AC017083.3		protein_coding	1	68131237	68261230	0	0	0	0	0	0	0	0	0	0	0	0	0	0	0	0	0	0	0	0	0	0	0	0	0	0	0	0	0	0	0
chr2	68252987	68253137	ENST00000406334.3	0	-	exon	150	3	29	2	15	ENSG00000273398.6	AC017083.3		protein_coding	1	68131237	68261230	0	0	0	0	0	0	0	0	0	0	0	0	0	0	0	0	0	0	0	0	0	0	0	0	0	0	0	0	0	0	0
chr2	68217091	68217131	ENST00000406334.3	0	-	exon	40	5	29	3	15	ENSG00000273398.6	AC017083.3		protein_coding	1	68131237	68261230	10	22	0	0	0	15	0	14	9	35	0	0	0	25	0	32	6	21	0	0	0	26	0	24	14	38	0	0	0	21	0
chr2	68188513	68188690	ENST00000406334.3	0	-	exon	177	7	29	4	15	ENSG00000273398.6	AC017083.3		protein_coding	1	68131237	68261230	58	44	0	0	13	7	18	71	107	44	0	0	16	7	27	99	58	42	1	0	3	9	18	69	57	46	0	0	9	11	26
chr2	68187254	68187314	ENST00000406334.3	0	-	exon	60	9	29	5	15	ENSG00000273398.6	AC017083.3		protein_coding	1	68131237	68261230	54	22	2	0	51	18	20	11	69	44	4	0	90	29	34	14	58	39	0	0	49	31	14	26	48	46	2	0	43	21	24
chr2	68186467	68186652	ENST00000406334.3	0	-	exon	185	11	29	6	15	ENSG00000273398.6	AC017083.3		protein_coding	1	68131237	68261230	0	130	17	0	0	3	87	30	0	185	16	0	0	1	134	41	0	135	15	0	0	8	87	83	0	142	12	0	0	6	84
chr2	68157795	68158122	ENST00000406334.3	0	-	exon	327	13	29	7	15	ENSG00000273398.6	AC017083.3		protein_coding	1	68131237	68261230	0	0	0	0	0	0	0	2	0	0	0	0	0	0	0	5	0	0	0	0	0	0	0	2	0	0	0	0	0	0	0
chr2	68157260	68157694	ENST00000406334.3	0	-	exon	434	15	29	8	15	ENSG00000273398.6	AC017083.3		protein_coding	1	68131237	68261230	23	10	0	0	0	0	0	0	12	22	0	0	0	0	0	1	10	12	0	0	0	0	0	0	16	22	0	0	0	0	0
chr2	68147466	68147567	ENST00000406334.3	0	-	exon	101	17	29	9	15	ENSG00000273398.6	AC017083.3		protein_coding	1	68131237	68261230	38	13	0	0	17	7	5	13	33	3	0	0	7	14	5	14	21	8	1	0	5	16	4	11	36	6	1	0	9	2	5
chr2	68144584	68144715	ENST00000406334.3	0	-	exon	131	19	29	10	15	ENSG00000273398.6	AC017083.3		protein_coding	1	68131237	68261230	27	25	1	0	5	6	51	20	20	29	1	0	5	3	34	16	13	13	0	0	2	11	25	24	17	7	0	0	7	0	41
chr2	68141693	68141795	ENST00000406334.3	0	-	exon	102	21	29	11	15	ENSG00000273398.6	AC017083.3		protein_coding	1	68131237	68261230	18	16	0	0	5	7	27	29	24	6	0	0	4	6	21	21	7	15	0	0	4	2	11	26	13	12	0	0	3	4	20
chr2	68138741	68138857	ENST00000406334.3	0	-	exon	116	23	29	12	15	ENSG00000273398.6	AC017083.3		protein_coding	1	68131237	68261230	28	27	1	0	5	0	17	11	29	22	1	0	7	3	20	12	16	26	1	0	5	4	7	13	29	17	0	0	3	1	13
chr2	68137298	68137433	ENST00000406334.3	0	-	exon	135	25	29	13	15	ENSG00000273398.6	AC017083.3		protein_coding	1	68131237	68261230	17	18	2	0	3	6	30	21	12	19	3	0	3	3	30	15	13	17	0	0	2	8	19	12	7	8	0	0	4	4	28
chr2	68134701	68134799	ENST00000406334.3	0	-	exon	98	27	29	14	15	ENSG00000273398.6	AC017083.3		protein_coding	1	68131237	68261230	17	2	2	0	7	7	11	9	24	9	3	0	2	7	10	6	7	7	0	0	4	2	11	3	16	3	2	0	4	5	6
chr2	68131237	68131445	ENST00000406334.3	0	-	exon	208	29	29	15	15	ENSG00000273398.6	AC017083.3		protein_coding	1	68131237	68261230	0	0	0	0	0	5	24	21	0	0	1	0	0	2	26	27	0	0	2	0	0	3	11	25	0	0	1	0	0	0	20
chr15	42548692	42548786	ENST00000650210.1	0	-	exon	94	1	17	1	9	ENSG00000285942.1	AC018362.3		protein_coding	1	42497394	42548786	36	26	0	0	0	0	0	0	29	18	0	0	0	0	0	0	7	4	0	0	0	0	0	0	49	61	0	0	0	0	0
chr15	42548350	42548456	ENST00000650210.1	0	-	exon	106	3	17	2	9	ENSG00000285942.1	AC018362.3		protein_coding	1	42497394	42548786	20	2	0	0	13	25	23	0	21	4	1	0	10	17	18	3	4	0	0	0	2	2	5	3	22	15	1	0	13	40	35
chr15	42548105	42548244	ENST00000650210.1	0	-	exon	139	5	17	3	9	ENSG00000285942.1	AC018362.3		protein_coding	1	42497394	42548786	30	13	7	0	4	5	22	18	17	24	0	0	6	1	27	13	1	7	1	0	4	0	1	3	23	58	5	0	6	3	25
chr15	42547260	42547529	ENST00000650210.1	0	-	exon	269	7	17	4	9	ENSG00000285942.1	AC018362.3		protein_coding	1	42497394	42548786	26	10	0	0	10	15	24	15	36	5	0	0	8	8	15	16	9	2	0	0	0	2	5	6	26	11	0	0	9	27	20
chr15	42545076	42545262	ENST00000650210.1	0	-	exon	186	9	17	5	9	ENSG00000285942.1	AC018362.3		protein_coding	1	42497394	42548786	0	18	1	0	0	3	33	18	0	20	0	0	0	2	40	20	0	5	1	0	0	0	7	11	0	42	2	0	0	18	38
chr15	42530914	42531069	ENST00000650210.1	0	-	exon	155	11	17	6	9	ENSG00000285942.1	AC018362.3		protein_coding	1	42497394	42548786	0	3	0	0	0	0	0	0	0	1	0	0	0	0	0	1	1	1	0	0	0	2	0	1	0	6	0	0	0	0	0
chr15	42528326	42528501	ENST00000650210.1	0	-	exon	175	13	17	7	9	ENSG00000285942.1	AC018362.3		protein_coding	1	42497394	42548786	0	2	0	0	0	2	0	1	0	0	0	0	0	1	0	0	0	0	1	0	0	1	0	0	0	1	0	0	0	0	0
chr15	42515122	42515192	ENST00000650210.1	0	-	exon	70	15	17	8	9	ENSG00000285942.1	AC018362.3		protein_coding	1	42497394	42548786	0	0	0	0	0	2	0	0	0	0	0	0	0	0	0	0	0	0	0	0	0	0	0	0	0	0	0	0	0	1	0
chr15	42497394	42498749	ENST00000650210.1	0	-	exon	1355	17	17	9	9	ENSG00000285942.1	AC018362.3		protein_coding	1	42497394	42548786	0	0	0	0	0	0	0	1	0	0	0	0	0	0	0	1	0	0	0	0	0	0	0	4	0	0	0	0	0	0	0
chr15	43798958	43799133	ENST00000417761.2	0	-	exon	175	1	33	1	17	ENSG00000262560.1	AC018512.1		protein_coding	1	43772616	43799133	0	1	0	0	0	1	0	0	0	0	0	0	0	0	0	0	0	0	0	0	0	0	0	0	0	2	0	0	0	2	0
chr15	43797919	43798013	ENST00000417761.2	0	-	exon	94	3	33	2	17	ENSG00000262560.1	AC018512.1		protein_coding	1	43772616	43799133	0	0	0	0	0	2	0	0	0	0	0	0	0	0	0	0	0	0	0	0	0	0	0	0	0	5	0	0	0	1	0
chr15	43796844	43796940	ENST00000417761.2	0	-	exon	96	5	33	3	17	ENSG00000262560.1	AC018512.1		protein_coding	1	43772616	43799133	0	0	0	0	0	0	0	0	0	0	0	0	0	0	0	0	0	0	0	0	0	0	0	0	3	2	0	0	0	0	0
chr15	43796615	43796742	ENST00000417761.2	0	-	exon	127	7	33	4	17	ENSG00000262560.1	AC018512.1		protein_coding	1	43772616	43799133	0	0	0	0	0	0	0	0	0	0	0	0	0	0	0	0	0	0	0	0	0	0	0	0	1	2	0	0	1	1	2
chr15	43796154	43796227	ENST00000417761.2	0	-	exon	73	9	33	5	17	ENSG00000262560.1	AC018512.1		protein_coding	1	43772616	43799133	0	0	0	0	0	0	0	0	0	0	0	0	0	0	0	0	0	1	0	0	0	2	0	0	1	3	0	0	0	2	2
chr15	43795687	43795736	ENST00000417761.2	0	-	exon	49	11	33	6	17	ENSG00000262560.1	AC018512.1		protein_coding	1	43772616	43799133	0	0	0	0	0	2	0	0	0	0	0	0	0	0	0	0	0	0	0	0	0	0	0	0	2	0	0	0	1	4	0
chr15	43795387	43795541	ENST00000417761.2	0	-	exon	154	13	33	7	17	ENSG00000262560.1	AC018512.1		protein_coding	1	43772616	43799133	0	1	0	0	0	0	0	0	0	0	0	0	0	0	0	1	0	0	0	0	0	0	0	0	0	2	0	0	0	0	3
chr15	43776508	43776544	ENST00000417761.2	0	-	exon	36	15	33	8	17	ENSG00000262560.1	AC018512.1		protein_coding	1	43772616	43799133	0	1	0	0	0	1	0	0	0	0	0	0	0	0	0	0	0	0	0	0	0	1	0	0	2	10	0	0	0	13	0
chr15	43776038	43776151	ENST00000417761.2	0	-	exon	113	17	33	9	17	ENSG00000262560.1	AC018512.1		protein_coding	1	43772616	43799133	0	0	0	0	0	1	0	2	0	0	0	0	0	0	0	0	0	0	0	0	0	0	0	0	10	25	0	0	2	12	0
chr15	43775721	43775923	ENST00000417761.2	0	-	exon	202	19	33	10	17	ENSG00000262560.1	AC018512.1		protein_coding	1	43772616	43799133	1	3	0	0	0	0	0	1	0	0	0	0	0	0	0	0	0	0	0	0	0	0	0	0	6	15	0	0	6	9	6
chr15	43775524	43775610	ENST00000417761.2	0	-	exon	86	21	33	11	17	ENSG00000262560.1	AC018512.1		protein_coding	1	43772616	43799133	0	0	0	0	0	2	2	1	0	0	0	0	0	0	0	0	2	0	0	0	0	0	0	0	2	10	2	0	7	10	5
chr15	43775305	43775381	ENST00000417761.2	0	-	exon	76	23	33	12	17	ENSG00000262560.1	AC018512.1		protein_coding	1	43772616	43799133	1	0	0	0	0	3	0	2	0	0	0	0	0	0	0	0	0	0	0	0	1	0	1	0	0	10	1	0	3	17	6
chr15	43774595	43774773	ENST00000417761.2	0	-	exon	178	25	33	13	17	ENSG00000262560.1	AC018512.1		protein_coding	1	43772616	43799133	0	5	0	0	0	1	1	2	0	0	0	0	0	0	0	0	2	0	0	0	0	0	1	3	14	23	0	0	3	2	1
chr15	43774475	43774518	ENST00000417761.2	0	-	exon	43	27	33	14	17	ENSG00000262560.1	AC018512.1		protein_coding	1	43772616	43799133	0	1	0	0	0	2	0	3	0	0	0	0	0	0	0	0	0	1	0	0	1	3	1	0	1	26	0	0	11	37	6
chr15	43774181	43774353	ENST00000417761.2	0	-	exon	172	29	33	15	17	ENSG00000262560.1	AC018512.1		protein_coding	1	43772616	43799133	1	3	0	0	0	0	1	2	0	0	0	0	0	0	0	0	1	3	0	0	0	0	2	1	6	62	4	0	2	11	10
chr15	43773303	43773348	ENST00000417761.2	0	-	exon	45	31	33	16	17	ENSG00000262560.1	AC018512.1		protein_coding	1	43772616	43799133	0	5	1	0	0	0	0	0	0	0	0	0	0	0	0	0	0	1	0	0	0	0	0	0	1	15	1	0	0	19	1
chr15	43772616	43773223	ENST00000417761.2	0	-	exon	607	33	33	17	17	ENSG00000262560.1	AC018512.1		protein_coding	1	43772616	43799133	0	0	0	0	0	0	0	5	0	0	0	0	0	0	0	0	0	0	0	0	0	0	0	1	0	0	0	0	0	0	1
chr11	14520296	14520344	ENST00000555531.1	0	-	exon	48	1	23	1	12	ENSG00000256206.2	AC018523.2		protein_coding	1	14493782	14520344	50	11	0	0	0	17	0	0	37	13	0	0	0	11	0	0	20	7	0	0	0	3	0	0	73	40	0	0	0	14	0
chr11	14518996	14519041	ENST00000555531.1	0	-	exon	45	3	23	2	12	ENSG00000256206.2	AC018523.2		protein_coding	1	14493782	14520344	16	13	10	0	68	39	0	49	24	27	6	0	65	56	0	49	15	8	2	0	34	26	0	23	28	29	8	0	110	76	0
chr11	14517879	14517981	ENST00000555531.1	0	-	exon	102	5	23	3	12	ENSG00000256206.2	AC018523.2		protein_coding	1	14493782	14520344	56	43	0	0	23	7	73	55	81	22	1	0	28	7	78	29	35	23	1	0	17	8	36	24	74	72	0	0	38	21	108
chr11	14517641	14517745	ENST00000555531.1	0	-	exon	104	7	23	4	12	ENSG00000256206.2	AC018523.2		protein_coding	1	14493782	14520344	63	84	6	0	27	17	48	54	52	106	16	0	28	33	65	36	29	58	2	0	13	20	40	28	71	131	8	0	35	37	76
chr11	14514389	14514491	ENST00000555531.1	0	-	exon	102	9	23	5	12	ENSG00000256206.2	AC018523.2		protein_coding	1	14493782	14520344	0	55	7	0	0	29	60	147	0	66	8	0	0	31	45	100	0	46	4	0	0	19	25	156	0	77	1	0	0	30	67
chr11	14513569	14513699	ENST00000555531.1	0	-	exon	130	11	23	6	12	ENSG00000256206.2	AC018523.2		protein_coding	1	14493782	14520344	69	55	0	0	0	18	0	163	78	77	0	0	0	16	0	112	36	51	0	0	0	26	0	100	86	124	0	0	0	18	0
chr11	14510871	14510951	ENST00000555531.1	0	-	exon	80	13	23	7	12	ENSG00000256206.2	AC018523.2		protein_coding	1	14493782	14520344	52	63	1	0	26	41	55	97	46	44	1	0	35	26	58	79	24	45	0	0	12	27	34	68	45	71	0	0	35	61	66
chr11	14507655	14507766	ENST00000555531.1	0	-	exon	111	15	23	8	12	ENSG00000256206.2	AC018523.2		protein_coding	1	14493782	14520344	67	71	11	0	13	36	63	62	65	50	7	0	14	16	74	41	49	52	4	0	11	31	25	34	104	98	7	0	19	64	67
chr11	14505156	14505248	ENST00000555531.1	0	-	exon	92	17	23	9	12	ENSG00000256206.2	AC018523.2		protein_coding	1	14493782	14520344	0	180	23	0	0	6	56	8	0	183	21	0	0	5	64	11	0	152	32	0	0	4	31	8	0	217	33	0	0	3	86
chr11	14498837	14498985	ENST00000555531.1	0	-	exon	148	19	23	10	12	ENSG00000256206.2	AC018523.2		protein_coding	1	14493782	14520344	19	35	0	0	0	4	0	74	28	89	0	0	0	5	0	184	17	38	0	0	0	9	0	96	50	171	0	0	0	7	0
chr11	14494209	14494439	ENST00000555531.1	0	-	exon	230	21	23	11	12	ENSG00000256206.2	AC018523.2		protein_coding	1	14493782	14520344	29	16	0	0	8	27	18	29	89	22	0	0	12	40	20	99	36	11	0	0	5	46	13	40	96	60	0	0	17	149	43
chr11	14493782	14493811	ENST00000555531.1	0	-	exon	29	23	23	12	12	ENSG00000256206.2	AC018523.2		protein_coding	1	14493782	14520344	0	0	95	0	0	34	8	4	0	0	140	0	0	36	17	5	0	0	80	0	0	34	10	6	0	0	217	0	0	117	16
chr7	17299294	17299329	ENST00000637807.1	0	+	exon	35	1	23	1	12	ENSG00000283321.1	AC019117.2		protein_coding	1	17299294	17467234	0	1	0	3	0	5	0	0	19	13	0	14	0	26	0	0	10	35	0	45	0	75	0	0	13	19	0	27	0	50	0
chr7	17309935	17310123	ENST00000637807.1	0	+	exon	188	3	23	2	12	ENSG00000283321.1	AC019117.2		protein_coding	1	17299294	17467234	3	7	0	0	3	0	0	18	44	27	0	0	3	0	29	120	88	127	0	3	18	5	36	609	30	43	1	1	7	3	31
chr7	17322500	17322607	ENST00000637807.1	0	+	exon	107	5	23	3	12	ENSG00000283321.1	AC019117.2		protein_coding	1	17299294	17467234	0	13	0	0	0	5	4	11	21	51	0	0	0	20	41	69	35	231	2	3	13	134	89	344	7	68	0	1	4	50	29
chr7	17327758	17327848	ENST00000637807.1	0	+	exon	90	7	23	4	12	ENSG00000283321.1	AC019117.2		protein_coding	1	17299294	17467234	6	6	0	0	0	2	0	15	41	51	0	7	10	13	8	86	74	195	0	18	15	91	34	365	10	55	0	1	7	15	5
chr7	17329951	17330075	ENST00000637807.1	0	+	exon	124	9	23	5	12	ENSG00000283321.1	AC019117.2		protein_coding	1	17299294	17467234	8	6	0	1	1	2	5	15	60	32	0	9	15	16	41	136	196	117	1	72	35	100	71	422	67	57	0	20	3	29	15
chr7	17330755	17330886	ENST00000637807.1	0	+	exon	131	11	23	6	12	ENSG00000283321.1	AC019117.2		protein_coding	1	17299294	17467234	5	6	0	0	2	0	8	8	47	62	1	0	8	5	75	48	129	278	13	0	39	38	246	228	15	110	0	0	6	5	82
chr7	17333911	17334114	ENST00000637807.1	0	+	exon	203	13	23	7	12	ENSG00000283321.1	AC019117.2		protein_coding	1	17299294	17467234	7	7	0	1	1	2	6	15	79	41	0	11	7	14	48	101	220	157	1	31	25	102	142	493	50	56	0	15	4	44	17
chr7	17334886	17334996	ENST00000637807.1	0	+	exon	110	15	23	8	12	ENSG00000283321.1	AC019117.2		protein_coding	1	17299294	17467234	6	6	1	0	3	1	5	13	63	66	2	2	26	33	66	64	174	277	12	10	78	144	164	274	40	84	4	3	19	46	43
chr7	17335644	17335786	ENST00000637807.1	0	+	exon	142	17	23	9	12	ENSG00000283321.1	AC019117.2		protein_coding	1	17299294	17467234	8	10	0	0	1	5	7	11	66	80	5	1	9	21	78	136	170	320	9	5	13	106	235	607	26	106	3	3	1	36	55
chr7	17338985	17340228	ENST00000637807.1	0	+	exon	1243	19	23	10	12	ENSG00000283321.1	AC019117.2		protein_coding	1	17299294	17467234	0	13	0	0	0	0	9	9	0	93	0	0	0	0	76	93	0	374	0	0	0	0	188	449	0	97	0	0	0	0	31
chr7	17450994	17451061	ENST00000637807.1	0	+	exon	67	21	23	11	12	ENSG00000283321.1	AC019117.2		protein_coding	1	17299294	17467234	0	0	0	0	0	0	0	0	0	0	0	0	0	0	0	0	1	4	0	1	0	2	0	3	0	0	0	0	0	1	0
chr7	17466151	17467234	ENST00000637807.1	0	+	exon	1083	23	23	12	12	ENSG00000283321.1	AC019117.2		protein_coding	1	17299294	17467234	0	0	0	0	0	0	0	0	0	0	0	0	0	0	0	0	0	0	0	0	0	0	2	1	0	0	0	0	0	0	0
chr3	150941581	150941743	ENST00000569170.5	0	-	exon	162	1	21	1	11	ENSG00000260234.5	AC020636.2		protein_coding	1	150882996	150941743	0	0	0	0	0	0	0	0	0	0	0	0	0	0	0	0	0	0	0	0	0	0	0	0	0	0	0	0	0	0	0
chr3	150907370	150907472	ENST00000569170.5	0	-	exon	102	3	21	2	11	ENSG00000260234.5	AC020636.2		protein_coding	1	150882996	150941743	0	0	0	0	0	0	0	0	0	0	0	0	0	0	0	0	0	0	0	0	0	0	0	0	0	0	0	0	0	0	0
chr3	150905326	150905497	ENST00000569170.5	0	-	exon	171	5	21	3	11	ENSG00000260234.5	AC020636.2		protein_coding	1	150882996	150941743	0	0	0	0	0	0	0	0	0	0	0	0	0	0	0	0	0	0	0	0	0	0	0	0	0	0	0	0	0	0	0
chr3	150905061	150905089	ENST00000569170.5	0	-	exon	28	7	21	4	11	ENSG00000260234.5	AC020636.2		protein_coding	1	150882996	150941743	0	0	0	0	0	0	0	0	0	0	0	0	0	0	0	0	0	0	0	0	0	0	0	0	0	0	0	0	0	0	0
chr3	150903248	150903416	ENST00000569170.5	0	-	exon	168	9	21	5	11	ENSG00000260234.5	AC020636.2		protein_coding	1	150882996	150941743	0	0	0	0	0	0	0	0	0	0	0	0	0	0	0	0	0	0	0	0	0	0	0	0	0	0	0	0	0	0	0
chr3	150894185	150894305	ENST00000569170.5	0	-	exon	120	11	21	6	11	ENSG00000260234.5	AC020636.2		protein_coding	1	150882996	150941743	0	0	0	0	0	0	0	0	0	0	0	0	0	0	0	0	0	0	0	0	0	0	0	0	0	0	0	0	0	0	0
chr3	150890937	150891103	ENST00000569170.5	0	-	exon	166	13	21	7	11	ENSG00000260234.5	AC020636.2		protein_coding	1	150882996	150941743	0	0	0	0	0	0	0	0	0	0	0	0	0	0	0	0	0	0	0	0	0	0	0	0	0	0	0	0	0	0	0
chr3	150890319	150890385	ENST00000569170.5	0	-	exon	66	15	21	8	11	ENSG00000260234.5	AC020636.2		protein_coding	1	150882996	150941743	0	0	0	0	0	0	0	0	0	0	0	0	0	0	0	0	0	0	0	0	0	0	0	0	0	0	0	0	0	0	0
chr3	150885367	150885438	ENST00000569170.5	0	-	exon	71	17	21	9	11	ENSG00000260234.5	AC020636.2		protein_coding	1	150882996	150941743	0	0	0	0	0	0	0	0	0	0	0	0	0	0	0	0	0	0	0	0	0	0	0	0	0	0	0	0	0	0	0
chr3	150883699	150883772	ENST00000569170.5	0	-	exon	73	19	21	10	11	ENSG00000260234.5	AC020636.2		protein_coding	1	150882996	150941743	0	0	0	0	0	0	0	0	0	0	0	0	0	0	0	0	0	0	0	0	0	0	0	0	0	0	0	0	0	0	0
chr3	150882996	150883058	ENST00000569170.5	0	-	exon	62	21	21	11	11	ENSG00000260234.5	AC020636.2		protein_coding	1	150882996	150941743	0	0	0	0	0	0	0	0	0	0	0	0	0	0	0	0	0	0	0	0	0	0	0	0	0	0	0	0	0	0	0
chr19	35106509	35106836	ENST00000648240.1	0	+	exon	327	1	17	1	9	ENSG00000285526.1	AC020907.6		protein_coding	1	35106509	35124297	0	0	0	0	0	0	0	0	0	0	0	0	0	0	0	0	0	2	0	0	0	0	0	0	0	0	0	0	0	0	0
chr19	35113346	35113508	ENST00000648240.1	0	+	exon	162	3	17	2	9	ENSG00000285526.1	AC020907.6		protein_coding	1	35106509	35124297	0	1	0	0	0	0	0	0	0	0	0	0	0	0	0	0	0	2	0	0	0	0	0	0	0	0	0	0	0	0	0
chr19	35116263	35116359	ENST00000648240.1	0	+	exon	96	5	17	3	9	ENSG00000285526.1	AC020907.6		protein_coding	1	35106509	35124297	0	0	0	0	0	0	0	0	24	3	0	0	0	0	0	0	56	9	0	0	0	0	0	0	1	0	0	0	0	0	0
chr19	35119362	35119416	ENST00000648240.1	0	+	exon	54	7	17	4	9	ENSG00000285526.1	AC020907.6		protein_coding	1	35106509	35124297	0	0	0	0	0	0	0	0	0	0	0	1	23	2	0	1	3	5	0	1	55	4	0	1	0	0	0	0	1	0	0
chr19	35121077	35121110	ENST00000648240.1	0	+	exon	33	9	17	5	9	ENSG00000285526.1	AC020907.6		protein_coding	1	35106509	35124297	0	0	0	0	0	0	0	0	1	1	0	0	24	7	0	0	10	3	0	1	59	17	0	2	0	0	0	0	1	0	0
chr19	35121221	35121245	ENST00000648240.1	0	+	exon	24	11	17	6	9	ENSG00000285526.1	AC020907.6		protein_coding	1	35106509	35124297	0	0	0	0	0	0	0	0	2	1	0	0	19	2	2	1	4	6	0	0	61	8	2	2	0	0	0	0	1	2	0
chr19	35122764	35122954	ENST00000648240.1	0	+	exon	190	13	17	7	9	ENSG00000285526.1	AC020907.6		protein_coding	1	35106509	35124297	0	0	0	0	0	0	0	0	4	7	1	0	5	2	12	5	6	19	0	0	15	2	40	15	0	0	0	0	1	0	0
chr19	35123270	35123308	ENST00000648240.1	0	+	exon	38	15	17	8	9	ENSG00000285526.1	AC020907.6		protein_coding	1	35106509	35124297	0	0	0	0	0	0	0	0	11	1	0	2	12	6	1	0	25	0	0	1	24	11	7	10	0	0	0	0	1	0	0
chr19	35123440	35124297	ENST00000648240.1	0	+	exon	857	17	17	9	9	ENSG00000285526.1	AC020907.6		protein_coding	1	35106509	35124297	0	0	0	0	0	0	0	0	0	0	0	0	0	0	25	2	0	0	0	0	0	0	50	13	0	0	0	0	0	0	1
chr19	50415798	50415826	ENST00000599632.1	0	+	exon	28	1	19	1	10	ENSG00000142539.9	AC020909.1		protein_coding	1	50415798	50428409	1	0	0	1	0	7	0	0	0	1	0	4	0	3	0	0	0	1	0	2	0	5	0	0	1	0	0	6	0	2	0
chr19	50416395	50416528	ENST00000599632.1	0	+	exon	133	3	19	2	10	ENSG00000142539.9	AC020909.1		protein_coding	1	50415798	50428409	6	0	0	1	1	1	1	8	9	8	0	1	0	5	4	6	4	2	0	1	0	3	2	4	6	3	0	1	1	2	6
chr19	50416609	50416723	ENST00000599632.1	0	+	exon	114	5	19	3	10	ENSG00000142539.9	AC020909.1		protein_coding	1	50415798	50428409	2	2	0	0	2	1	6	0	2	5	0	0	4	0	5	4	2	2	0	2	2	1	3	0	5	0	0	0	2	0	5
chr19	50417044	50417097	ENST00000599632.1	0	+	exon	53	7	19	4	10	ENSG00000142539.9	AC020909.1		protein_coding	1	50415798	50428409	0	1	0	0	1	5	3	3	2	0	0	2	3	1	3	6	0	0	0	0	1	2	5	2	2	0	0	0	3	3	4
chr19	50417171	50417269	ENST00000599632.1	0	+	exon	98	9	19	5	10	ENSG00000142539.9	AC020909.1		protein_coding	1	50415798	50428409	0	0	0	0	0	2	1	0	0	0	0	0	0	1	4	0	0	1	0	0	0	0	1	0	0	0	0	0	0	0	3
chr19	50419945	50419973	ENST00000599632.1	0	+	exon	28	11	19	6	10	ENSG00000142539.9	AC020909.1		protein_coding	1	50415798	50428409	0	0	0	0	0	0	0	0	0	0	0	0	0	0	0	0	0	0	0	0	0	1	0	0	8	15	0	17	0	30	0
chr19	50422472	50422545	ENST00000599632.1	0	+	exon	73	13	19	7	10	ENSG00000142539.9	AC020909.1		protein_coding	1	50415798	50428409	0	0	0	0	0	0	0	0	0	0	0	0	0	0	0	0	0	2	0	0	0	0	0	0	7	25	0	0	58	28	13
chr19	50422822	50423037	ENST00000599632.1	0	+	exon	215	15	19	8	10	ENSG00000142539.9	AC020909.1		protein_coding	1	50415798	50428409	0	0	0	0	0	0	0	0	0	0	0	0	0	0	0	1	0	0	0	0	0	0	0	0	38	40	12	2	43	8	12
chr19	50423604	50423755	ENST00000599632.1	0	+	exon	151	17	19	9	10	ENSG00000142539.9	AC020909.1		protein_coding	1	50415798	50428409	0	0	0	0	0	0	0	0	0	1	0	0	0	0	0	0	1	1	0	0	0	0	0	2	43	85	3	0	7	12	70
chr19	50428037	50428409	ENST00000599632.1	0	+	exon	372	19	19	10	10	ENSG00000142539.9	AC020909.1		protein_coding	1	50415798	50428409	0	0	0	0	0	0	0	1	0	0	0	0	0	0	0	1	0	0	0	0	0	0	1	0	0	0	8	0	0	5	51
chr19	58278965	58280609	ENST00000591325.1	0	+	exon	1644	1	13	1	7	ENSG00000267216.1	AC020915.1		protein_coding	1	58278965	58315197	0	24	0	0	0	0	0	0	0	71	0	0	0	0	0	0	0	48	0	0	0	0	0	0	0	68	0	0	0	0	0
chr19	58285716	58285843	ENST00000591325.1	0	+	exon	127	3	13	2	7	ENSG00000267216.1	AC020915.1		protein_coding	1	58278965	58315197	18	2	0	5	0	2	0	23	28	1	0	12	0	1	0	36	18	3	0	6	0	2	0	33	29	4	0	6	0	1	0
chr19	58286109	58286205	ENST00000591325.1	0	+	exon	96	5	13	3	7	ENSG00000267216.1	AC020915.1		protein_coding	1	58278965	58315197	16	14	4	0	6	5	15	3	12	12	2	0	10	3	23	4	5	11	0	0	1	0	21	3	6	6	2	1	10	6	24
chr19	58294097	58295581	ENST00000591325.1	0	+	exon	1484	7	13	4	7	ENSG00000267216.1	AC020915.1		protein_coding	1	58278965	58315197	1	53	0	0	0	0	23	25	1	57	0	0	0	0	22	26	0	35	0	0	0	0	6	22	1	47	0	0	0	0	17
chr19	58306087	58306216	ENST00000591325.1	0	+	exon	129	9	13	5	7	ENSG00000267216.1	AC020915.1		protein_coding	1	58278965	58315197	5	17	0	1	0	2	1	7	9	29	0	0	0	8	1	15	7	15	0	0	0	4	0	5	7	48	0	0	0	30	1
chr19	58312165	58312462	ENST00000591325.1	0	+	exon	297	11	13	6	7	ENSG00000267216.1	AC020915.1		protein_coding	1	58278965	58315197	22	19	0	0	4	22	5	54	36	27	0	3	8	35	3	63	16	24	1	0	5	32	5	57	20	71	0	3	9	60	0
chr19	58314747	58315197	ENST00000591325.1	0	+	exon	450	13	13	7	7	ENSG00000267216.1	AC020915.1		protein_coding	1	58278965	58315197	0	0	0	0	0	0	26	76	0	0	0	0	0	3	47	112	0	0	0	0	0	0	22	59	0	0	0	0	0	0	32
chr19	58228913	58228946	ENST00000637233.1	0	+	exon	33	1	23	1	12	ENSG00000283515.1	AC020915.5		protein_coding	1	58228913	58315183	10	4	0	2	0	0	0	0	18	4	0	0	0	0	0	0	19	1	0	2	0	0	0	0	66	2	0	1	0	1	0
chr19	58229467	58229570	ENST00000637233.1	0	+	exon	103	3	23	2	12	ENSG00000283515.1	AC020915.5		protein_coding	1	58228913	58315183	10	5	0	0	8	5	2	4	33	9	0	0	14	1	0	9	8	5	0	0	14	1	3	8	43	23	0	0	58	12	0
chr19	58230393	58230462	ENST00000637233.1	0	+	exon	69	5	23	3	12	ENSG00000283515.1	AC020915.5		protein_coding	1	58228913	58315183	7	37	1	0	2	12	14	16	10	44	2	0	11	19	26	15	11	37	0	0	4	16	16	16	13	83	0	1	11	40	87
chr19	58243964	58244056	ENST00000637233.1	0	+	exon	92	7	23	4	12	ENSG00000283515.1	AC020915.5		protein_coding	1	58228913	58315183	2	14	0	0	5	6	2	6	17	15	0	0	6	5	12	9	13	32	0	0	8	11	6	13	38	43	0	0	9	17	14
chr19	58246300	58246427	ENST00000637233.1	0	+	exon	127	9	23	5	12	ENSG00000283515.1	AC020915.5		protein_coding	1	58228913	58315183	2	15	0	1	0	2	9	31	11	26	0	0	2	2	21	47	5	18	1	0	4	9	14	40	9	33	1	2	5	11	26
chr19	58246745	58246794	ENST00000637233.1	0	+	exon	49	11	23	6	12	ENSG00000283515.1	AC020915.5		protein_coding	1	58228913	58315183	0	30	0	0	0	27	1	4	0	22	0	0	0	33	1	13	0	29	0	0	0	35	2	10	0	29	0	0	0	43	9
chr19	58285716	58285843	ENST00000637233.1	0	+	exon	127	13	23	7	12	ENSG00000283515.1	AC020915.5		protein_coding	1	58228913	58315183	18	2	0	5	0	2	0	23	28	1	0	12	0	1	0	36	18	3	0	6	0	2	0	33	29	4	0	6	0	1	0
chr19	58286109	58286205	ENST00000637233.1	0	+	exon	96	15	23	8	12	ENSG00000283515.1	AC020915.5		protein_coding	1	58228913	58315183	16	14	4	0	6	5	15	3	12	12	2	0	10	3	23	4	5	11	0	0	1	0	21	3	6	6	2	1	10	6	24
chr19	58294097	58295581	ENST00000637233.1	0	+	exon	1484	17	23	9	12	ENSG00000283515.1	AC020915.5		protein_coding	1	58228913	58315183	1	53	0	0	0	0	23	25	1	57	0	0	0	0	22	26	0	35	0	0	0	0	6	22	1	47	0	0	0	0	17
chr19	58306087	58306216	ENST00000637233.1	0	+	exon	129	19	23	10	12	ENSG00000283515.1	AC020915.5		protein_coding	1	58228913	58315183	5	17	0	1	0	2	1	7	9	29	0	0	0	8	1	15	7	15	0	0	0	4	0	5	7	48	0	0	0	30	1
chr19	58312165	58312462	ENST00000637233.1	0	+	exon	297	21	23	11	12	ENSG00000283515.1	AC020915.5		protein_coding	1	58228913	58315183	22	19	0	0	4	22	5	54	36	27	0	3	8	35	3	63	16	24	1	0	5	32	5	57	20	71	0	3	9	60	0
chr19	58314747	58315183	ENST00000637233.1	0	+	exon	436	23	23	12	12	ENSG00000283515.1	AC020915.5		protein_coding	1	58228913	58315183	0	0	1	0	0	3	26	76	0	0	1	0	0	8	47	112	0	0	0	0	0	0	22	59	0	0	2	0	0	3	32
chr19	55358144	55359516	ENST00000591954.3	0	-	exon	1372	1	15	1	8	ENSG00000267706.3	AC020922.1		protein_coding	1	55352300	55359516	0	0	0	0	0	0	0	0	0	0	0	0	0	0	0	0	0	0	0	0	0	0	0	0	0	0	0	0	0	0	0
chr19	55355259	55355345	ENST00000591954.3	0	-	exon	86	3	15	2	8	ENSG00000267706.3	AC020922.1		protein_coding	1	55352300	55359516	0	0	0	0	0	0	0	0	0	0	0	0	0	0	0	0	0	0	0	0	0	0	0	0	0	0	0	0	0	0	0
chr19	55354649	55355095	ENST00000591954.3	0	-	exon	446	5	15	3	8	ENSG00000267706.3	AC020922.1		protein_coding	1	55352300	55359516	0	0	0	0	0	0	0	0	0	0	0	0	0	0	0	0	0	0	0	0	0	0	0	0	0	0	0	0	0	0	0
chr19	55353865	55354539	ENST00000591954.3	0	-	exon	674	7	15	4	8	ENSG00000267706.3	AC020922.1		protein_coding	1	55352300	55359516	0	0	0	0	0	0	0	0	0	0	0	0	0	0	0	0	0	2	0	0	0	0	0	0	0	0	0	0	0	0	0
chr19	55353606	55353774	ENST00000591954.3	0	-	exon	168	9	15	5	8	ENSG00000267706.3	AC020922.1		protein_coding	1	55352300	55359516	0	0	0	0	0	0	0	0	0	0	0	0	0	0	0	0	0	2	0	0	0	0	0	0	0	0	0	0	0	0	0
chr19	55353311	55353393	ENST00000591954.3	0	-	exon	82	11	15	6	8	ENSG00000267706.3	AC020922.1		protein_coding	1	55352300	55359516	0	0	0	0	0	0	0	0	0	0	0	0	0	0	0	0	0	0	0	0	0	0	0	0	0	0	0	0	0	0	0
chr19	55352532	55352736	ENST00000591954.3	0	-	exon	204	13	15	7	8	ENSG00000267706.3	AC020922.1		protein_coding	1	55352300	55359516	0	0	0	0	0	0	0	0	0	0	0	0	0	0	0	0	0	0	0	0	0	0	0	0	0	0	0	0	0	0	0
chr19	55352300	55352326	ENST00000591954.3	0	-	exon	26	15	15	8	8	ENSG00000267706.3	AC020922.1		protein_coding	1	55352300	55359516	0	0	0	0	0	0	0	0	0	0	0	0	0	0	0	0	0	0	0	0	0	0	0	0	0	0	0	0	0	0	0
chr7	151227162	151227166	ENST00000222388.6	0	-	exon	4	1	31	1	16	ENSG00000285292.1	AC021097.2	10061	protein_coding	1	151207836	151227166	1	0	0	0	0	4	0	0	1	0	0	0	0	2	0	0	0	0	0	0	0	0	0	0	2	0	0	0	0	2	0
chr7	151226304	151226500	ENST00000222388.6	0	-	exon	196	3	31	2	16	ENSG00000285292.1	AC021097.2	10061	protein_coding	1	151207836	151227166	19	2	0	0	4	0	7	15	38	10	0	0	2	2	10	16	11	1	0	0	2	2	0	9	25	16	0	0	18	0	13
chr7	151224775	151224988	ENST00000222388.6	0	-	exon	213	5	31	3	16	ENSG00000285292.1	AC021097.2	10061	protein_coding	1	151207836	151227166	24	9	2	0	5	4	19	29	27	20	5	0	8	6	30	21	7	14	1	0	3	3	10	13	20	42	3	0	10	13	33
chr7	151223931	151224114	ENST00000222388.6	0	-	exon	183	7	31	4	16	ENSG00000285292.1	AC021097.2	10061	protein_coding	1	151207836	151227166	24	5	0	0	7	3	22	12	40	18	1	0	4	8	30	14	11	10	0	0	0	3	10	7	25	35	0	0	6	10	24
chr7	151223677	151223849	ENST00000222388.6	0	-	exon	172	9	31	5	16	ENSG00000285292.1	AC021097.2	10061	protein_coding	1	151207836	151227166	14	6	2	0	1	1	32	10	25	11	0	0	2	0	45	19	7	10	1	0	0	4	11	10	18	24	1	0	1	2	30
chr7	151222520	151222616	ENST00000222388.6	0	-	exon	96	11	31	6	16	ENSG00000285292.1	AC021097.2	10061	protein_coding	1	151207836	151227166	20	14	0	0	8	4	7	14	19	16	0	0	13	4	14	19	21	14	0	0	2	2	5	8	26	28	0	0	11	5	8
chr7	151221577	151221680	ENST00000222388.6	0	-	exon	103	13	31	7	16	ENSG00000285292.1	AC021097.2	10061	protein_coding	1	151207836	151227166	20	4	1	0	12	9	18	9	24	7	5	0	5	6	25	21	14	4	1	0	9	11	17	23	21	17	4	0	14	26	23
chr7	151219063	151219159	ENST00000222388.6	0	-	exon	96	15	31	8	16	ENSG00000285292.1	AC021097.2	10061	protein_coding	1	151207836	151227166	31	7	0	0	11	5	22	11	19	17	1	0	8	12	19	21	13	10	0	0	10	6	13	16	36	25	0	0	10	11	23
chr7	151218753	151218873	ENST00000222388.6	0	-	exon	120	17	31	9	16	ENSG00000285292.1	AC021097.2	10061	protein_coding	1	151207836	151227166	25	2	2	0	12	2	32	6	29	6	1	0	6	3	21	12	18	0	0	0	5	2	21	9	47	1	0	0	14	2	34
chr7	151218560	151218650	ENST00000222388.6	0	-	exon	90	19	31	10	16	ENSG00000285292.1	AC021097.2	10061	protein_coding	1	151207836	151227166	17	4	0	0	11	7	26	0	20	1	0	0	9	10	25	4	11	4	1	0	7	2	16	2	24	5	4	0	29	13	30
chr7	151218080	151218191	ENST00000222388.6	0	-	exon	111	21	31	11	16	ENSG00000285292.1	AC021097.2	10061	protein_coding	1	151207836	151227166	30	5	1	0	11	5	16	14	31	6	1	0	8	4	21	16	17	3	2	0	5	6	12	6	31	8	1	0	6	8	46
chr7	151215966	151216029	ENST00000222388.6	0	-	exon	63	23	31	12	16	ENSG00000285292.1	AC021097.2	10061	protein_coding	1	151207836	151227166	9	5	2	0	20	7	24	13	17	12	0	0	27	7	17	17	10	3	3	0	9	7	9	9	30	7	1	0	27	10	11
chr7	151215603	151215732	ENST00000222388.6	0	-	exon	129	25	31	13	16	ENSG00000285292.1	AC021097.2	10061	protein_coding	1	151207836	151227166	35	14	0	0	9	1	20	22	34	18	0	0	7	3	39	22	21	5	0	0	4	5	18	13	30	15	4	0	11	1	46
chr7	151214878	151215082	ENST00000222388.6	0	-	exon	204	27	31	14	16	ENSG00000285292.1	AC021097.2	10061	protein_coding	1	151207836	151227166	16	4	0	0	9	4	38	15	29	9	1	0	6	7	35	22	35	4	0	0	5	4	21	16	41	15	0	0	5	6	37
chr7	151214057	151214191	ENST00000222388.6	0	-	exon	134	29	31	15	16	ENSG00000285292.1	AC021097.2	10061	protein_coding	1	151207836	151227166	0	42	0	0	0	0	25	8	0	44	3	0	0	2	32	11	0	27	8	0	0	3	32	7	0	33	9	0	0	4	38
chr7	151207836	151208107	ENST00000222388.6	0	-	exon	271	31	31	16	16	ENSG00000285292.1	AC021097.2	10061	protein_coding	1	151207836	151227166	0	0	0	0	0	0	0	0	0	0	0	0	0	0	0	0	0	0	0	0	0	0	0	1	0	0	0	0	0	0	0
chr3	98585440	98585498	ENST00000512905.6	0	-	exon	58	1	7	1	4	ENSG00000285635.1	AC021660.3		protein_coding	1	98521132	98585498	3	2	0	0	0	18	0	0	22	8	0	0	0	37	0	0	2	4	0	0	0	10	0	0	38	14	0	0	0	76	0
chr3	98581406	98581511	ENST00000512905.6	0	-	exon	105	3	7	2	4	ENSG00000285635.1	AC021660.3		protein_coding	1	98521132	98585498	0	7	0	0	0	2	7	15	0	10	0	0	0	9	17	16	0	7	0	0	0	3	3	4	0	44	0	0	0	13	61
chr3	98562323	98562442	ENST00000512905.6	0	-	exon	119	5	7	3	4	ENSG00000285635.1	AC021660.3		protein_coding	1	98521132	98585498	0	0	0	0	0	0	0	0	0	3	0	0	0	0	0	0	0	0	0	0	0	0	0	0	0	318	0	0	0	95	0
chr3	98521132	98521442	ENST00000512905.6	0	-	exon	310	7	7	4	4	ENSG00000285635.1	AC021660.3		protein_coding	1	98521132	98585498	0	0	0	0	0	18	0	22	0	0	0	0	0	39	0	62	0	0	0	0	0	58	0	79	0	0	0	0	0	394	0
chr12	21054593	21054636	ENST00000590779.5	0	+	exon	43	1	11	1	6	ENSG00000257062.6	AC022335.1		protein_coding	1	21054593	21141623	0	0	0	0	0	0	0	0	0	1	0	0	0	0	0	0	1	5	0	1	0	8	0	0	0	0	0	0	0	0	0
chr12	21067318	21067383	ENST00000590779.5	0	+	exon	65	3	11	2	6	ENSG00000257062.6	AC022335.1		protein_coding	1	21054593	21141623	0	0	0	0	0	0	0	0	0	0	0	0	0	0	0	0	2	10	0	0	0	5	1	7	0	0	0	0	0	0	0
chr12	21076451	21076569	ENST00000590779.5	0	+	exon	118	5	11	3	6	ENSG00000257062.6	AC022335.1		protein_coding	1	21054593	21141623	0	0	0	0	0	0	0	0	0	0	0	0	0	0	0	0	0	13	0	0	0	0	1	1	0	1	0	0	0	0	0
chr12	21126107	21126257	ENST00000590779.5	0	+	exon	150	7	11	4	6	ENSG00000257062.6	AC022335.1		protein_coding	1	21054593	21141623	0	0	0	0	0	0	0	0	0	0	0	0	0	0	0	0	1	2	0	1	0	1	0	4	0	1	0	0	0	0	0
chr12	21131122	21131236	ENST00000590779.5	0	+	exon	114	9	11	5	6	ENSG00000257062.6	AC022335.1		protein_coding	1	21054593	21141623	0	0	0	0	0	0	0	0	0	0	0	0	0	0	0	0	0	5	0	0	1	0	1	2	0	0	0	0	0	0	0
chr12	21141513	21141623	ENST00000590779.5	0	+	exon	110	11	11	6	6	ENSG00000257062.6	AC022335.1		protein_coding	1	21054593	21141623	0	0	0	0	0	0	0	0	0	0	0	0	0	0	0	0	0	0	0	0	0	0	1	5	0	0	0	0	0	0	0
chr3	10249371	10249614	ENST00000450534.1	0	+	exon	243	1	15	1	8	ENSG00000272410.5	AC022384.1		protein_coding	1	10249371	10285796	1	7	0	1	0	4	0	0	1	33	0	0	0	13	0	0	0	18	0	0	0	8	0	0	0	63	0	0	0	23	0
chr3	10260185	10260670	ENST00000450534.1	0	+	exon	485	3	15	2	8	ENSG00000272410.5	AC022384.1		protein_coding	1	10249371	10285796	14	14	0	0	0	0	1	23	20	34	0	1	0	1	1	34	11	26	0	0	0	0	0	31	28	37	0	0	0	1	0
chr3	10270130	10271015	ENST00000450534.1	0	+	exon	885	5	15	3	8	ENSG00000272410.5	AC022384.1		protein_coding	1	10249371	10285796	17	12	0	0	0	0	14	16	22	28	0	0	0	0	21	14	18	20	0	0	0	0	11	6	34	38	0	0	0	0	28
chr3	10276360	10276488	ENST00000450534.1	0	+	exon	128	7	15	4	8	ENSG00000272410.5	AC022384.1		protein_coding	1	10249371	10285796	7	13	0	0	3	5	14	14	8	17	0	0	3	2	18	5	1	17	5	0	1	5	9	9	16	27	4	0	5	1	23
chr3	10278278	10278462	ENST00000450534.1	0	+	exon	184	9	15	5	8	ENSG00000272410.5	AC022384.1		protein_coding	1	10249371	10285796	2	1	0	1	2	0	8	12	19	3	0	1	0	2	11	21	4	7	0	4	0	5	2	23	20	6	0	5	1	2	20
chr3	10278884	10279034	ENST00000450534.1	0	+	exon	150	11	15	6	8	ENSG00000272410.5	AC022384.1		protein_coding	1	10249371	10285796	3	25	0	0	0	1	5	5	4	50	0	0	1	2	19	10	4	31	0	0	0	1	8	12	6	80	1	0	0	1	26
chr3	10279220	10279927	ENST00000450534.1	0	+	exon	707	13	15	7	8	ENSG00000272410.5	AC022384.1		protein_coding	1	10249371	10285796	0	29	0	0	0	0	3	28	0	44	0	0	0	0	5	54	0	43	0	0	0	0	6	33	0	69	0	0	0	0	8
chr3	10285747	10285796	ENST00000450534.1	0	+	exon	49	15	15	8	8	ENSG00000272410.5	AC022384.1		protein_coding	1	10249371	10285796	0	0	0	0	0	12	0	6	0	0	0	0	0	25	0	13	0	0	0	0	0	24	0	10	0	0	0	0	0	47	0
chr10	73811473	73811651	ENST00000603027.5	0	-	exon	178	1	33	1	17	ENSG00000272916.5	AC022400.6	8509	protein_coding	1	73796513	73811651	7	3	0	0	0	2	0	0	10	1	0	0	0	0	0	0	4	6	0	0	0	5	0	0	59	35	0	0	0	11	0
chr10	73810798	73810903	ENST00000603027.5	0	-	exon	105	3	33	2	17	ENSG00000272916.5	AC022400.6	8509	protein_coding	1	73796513	73811651	9	7	1	0	1	1	5	3	2	7	1	0	3	1	6	7	5	5	0	0	1	1	3	3	14	36	3	0	9	19	46
chr10	73807383	73808729	ENST00000603027.5	0	-	exon	1346	5	33	3	17	ENSG00000272916.5	AC022400.6	8509	protein_coding	1	73796513	73811651	4	7	0	0	0	0	10	23	10	0	0	0	0	0	5	18	6	3	0	0	0	0	6	30	34	25	0	0	0	0	23
chr10	73807107	73807195	ENST00000603027.5	0	-	exon	88	7	33	4	17	ENSG00000272916.5	AC022400.6	8509	protein_coding	1	73796513	73811651	0	4	1	0	0	3	2	6	2	2	3	0	1	0	6	0	0	4	1	0	1	1	3	0	2	19	4	0	3	8	27
chr10	73806656	73806811	ENST00000603027.5	0	-	exon	155	9	33	5	17	ENSG00000272916.5	AC022400.6	8509	protein_coding	1	73796513	73811651	2	13	0	0	0	15	0	8	1	9	0	0	1	12	2	17	5	24	0	0	0	21	1	14	12	50	0	0	1	37	4
chr10	73806288	73806474	ENST00000603027.5	0	-	exon	186	11	33	6	17	ENSG00000272916.5	AC022400.6	8509	protein_coding	1	73796513	73811651	8	0	0	0	0	2	4	9	2	3	0	0	0	1	3	13	1	7	0	0	3	7	4	15	16	17	0	0	4	5	9
chr10	73805899	73806028	ENST00000603027.5	0	-	exon	129	13	33	7	17	ENSG00000272916.5	AC022400.6	8509	protein_coding	1	73796513	73811651	5	9	0	0	3	2	6	4	0	3	0	0	2	5	2	8	3	10	0	0	2	4	4	3	15	32	4	0	5	5	12
chr10	73805586	73805769	ENST00000603027.5	0	-	exon	183	15	33	8	17	ENSG00000272916.5	AC022400.6	8509	protein_coding	1	73796513	73811651	6	9	0	0	2	4	6	8	6	3	0	0	0	1	2	6	1	5	0	0	1	6	4	3	21	19	0	0	6	19	16
chr10	73804772	73804869	ENST00000603027.5	0	-	exon	97	17	33	9	17	ENSG00000272916.5	AC022400.6	8509	protein_coding	1	73796513	73811651	1	2	0	0	2	2	6	2	3	2	3	0	3	7	3	2	4	4	0	0	0	2	2	1	12	8	4	0	8	14	17
chr10	73803892	73804016	ENST00000603027.5	0	-	exon	124	19	33	10	17	ENSG00000272916.5	AC022400.6	8509	protein_coding	1	73796513	73811651	3	13	0	0	0	1	3	10	2	9	1	0	1	1	3	12	0	13	0	0	0	2	5	15	11	58	0	0	1	12	20
chr10	73803573	73803748	ENST00000603027.5	0	-	exon	175	21	33	11	17	ENSG00000272916.5	AC022400.6	8509	protein_coding	1	73796513	73811651	3	11	0	0	0	0	3	3	2	6	1	0	0	0	2	7	7	7	0	0	0	1	0	5	16	44	0	0	0	2	12
chr10	73803188	73803359	ENST00000603027.5	0	-	exon	171	23	33	12	17	ENSG00000272916.5	AC022400.6	8509	protein_coding	1	73796513	73811651	7	5	0	0	3	0	1	3	16	8	0	0	0	1	2	6	9	11	0	0	2	2	6	9	28	23	0	0	9	12	9
chr10	73803008	73803081	ENST00000603027.5	0	-	exon	73	25	33	13	17	ENSG00000272916.5	AC022400.6	8509	protein_coding	1	73796513	73811651	1	8	7	0	0	3	3	2	0	6	9	0	0	3	9	4	1	5	6	0	0	4	5	11	1	9	24	0	0	19	18
chr10	73801339	73802776	ENST00000603027.5	0	-	exon	1437	27	33	14	17	ENSG00000272916.5	AC022400.6	8509	protein_coding	1	73796513	73811651	0	5	0	0	0	0	1	14	0	6	0	0	0	0	0	14	0	10	0	0	0	0	1	18	0	41	0	0	0	0	1
chr10	73800502	73800559	ENST00000603027.5	0	-	exon	57	29	33	15	17	ENSG00000272916.5	AC022400.6	8509	protein_coding	1	73796513	73811651	0	2	0	0	0	5	0	4	0	0	0	0	0	5	0	4	0	3	0	0	0	10	0	4	1	9	0	0	0	11	0
chr10	73797821	73798059	ENST00000603027.5	0	-	exon	238	31	33	16	17	ENSG00000272916.5	AC022400.6	8509	protein_coding	1	73796513	73811651	1	1	0	0	0	5	0	1	0	3	0	0	0	5	0	3	1	7	0	0	0	10	0	4	3	10	0	0	0	12	1
chr10	73796513	73797589	ENST00000603027.5	0	-	exon	1076	33	33	17	17	ENSG00000272916.5	AC022400.6	8509	protein_coding	1	73796513	73811651	0	0	0	0	0	0	1	1	0	0	0	0	0	0	1	1	0	0	0	0	0	0	1	9	0	0	0	0	0	0	5
chr5	77086731	77086904	ENST00000646262.1	0	+	exon	173	1	47	1	24	ENSG00000284762.1	AC022414.1	8622	protein_coding	1	77086731	77427124	4	59	0	0	0	0	0	0	2	45	0	0	0	0	0	0	3	24	0	0	0	0	0	0	3	15	0	0	0	1	0
chr5	77087486	77087619	ENST00000646262.1	0	+	exon	133	3	47	2	24	ENSG00000284762.1	AC022414.1	8622	protein_coding	1	77086731	77427124	2	28	0	0	0	5	4	17	3	24	1	0	0	7	1	34	0	11	0	0	0	4	2	18	1	6	0	0	0	3	2
chr5	77118319	77118521	ENST00000646262.1	0	+	exon	202	5	47	3	24	ENSG00000284762.1	AC022414.1	8622	protein_coding	1	77086731	77427124	0	9	0	0	0	3	2	1	0	6	0	0	0	0	2	3	0	6	0	0	0	6	0	2	0	7	0	0	0	1	1
chr5	77311993	77312053	ENST00000646262.1	0	+	exon	60	7	47	4	24	ENSG00000284762.1	AC022414.1	8622	protein_coding	1	77086731	77427124	0	0	0	0	0	0	0	0	0	0	0	0	0	0	0	0	1	0	0	0	0	0	0	1	0	0	0	0	0	0	0
chr5	77325538	77325729	ENST00000646262.1	0	+	exon	191	9	47	5	24	ENSG00000284762.1	AC022414.1	8622	protein_coding	1	77086731	77427124	0	0	0	0	0	0	0	0	0	2	0	0	0	0	0	0	0	0	0	0	0	0	1	1	0	0	0	0	0	0	0
chr5	77328997	77329057	ENST00000646262.1	0	+	exon	60	11	47	6	24	ENSG00000284762.1	AC022414.1	8622	protein_coding	1	77086731	77427124	1	1	0	0	0	0	0	2	0	3	0	0	0	1	0	1	0	0	0	0	0	0	0	1	0	0	0	0	0	0	0
chr5	77331401	77331459	ENST00000646262.1	0	+	exon	58	13	47	7	24	ENSG00000284762.1	AC022414.1	8622	protein_coding	1	77086731	77427124	0	0	0	2	1	2	0	0	0	0	0	0	0	5	0	0	0	0	0	1	0	0	0	0	1	0	0	0	0	0	0
chr5	77337226	77337315	ENST00000646262.1	0	+	exon	89	15	47	8	24	ENSG00000284762.1	AC022414.1	8622	protein_coding	1	77086731	77427124	0	2	0	0	1	0	2	0	2	3	0	0	0	0	0	1	0	4	0	0	0	0	1	0	0	0	0	0	1	0	0
chr5	77344852	77344931	ENST00000646262.1	0	+	exon	79	17	47	9	24	ENSG00000284762.1	AC022414.1	8622	protein_coding	1	77086731	77427124	1	1	0	0	1	0	0	0	0	0	0	0	0	1	0	0	1	3	0	0	0	0	0	0	0	0	0	0	0	0	1
chr5	77349418	77349559	ENST00000646262.1	0	+	exon	141	19	47	10	24	ENSG00000284762.1	AC022414.1	8622	protein_coding	1	77086731	77427124	0	1	0	0	0	0	2	6	2	1	0	0	0	0	0	2	0	0	0	0	0	0	1	0	1	1	0	0	0	0	0
chr5	77351064	77351153	ENST00000646262.1	0	+	exon	89	21	47	11	24	ENSG00000284762.1	AC022414.1	8622	protein_coding	1	77086731	77427124	0	1	0	0	0	0	0	3	2	0	0	0	0	1	0	0	1	0	0	0	0	2	0	2	0	0	0	0	0	0	0
chr5	77353345	77353406	ENST00000646262.1	0	+	exon	61	23	47	12	24	ENSG00000284762.1	AC022414.1	8622	protein_coding	1	77086731	77427124	0	0	0	0	0	0	0	2	0	3	0	0	1	3	0	4	0	1	0	0	0	1	0	3	0	0	0	0	0	0	0
chr5	77400247	77400290	ENST00000646262.1	0	+	exon	43	25	47	13	24	ENSG00000284762.1	AC022414.1	8622	protein_coding	1	77086731	77427124	0	0	0	0	0	1	0	1	0	0	0	0	0	4	1	0	0	0	0	0	0	2	0	2	0	0	0	1	0	0	0
chr5	77404719	77404797	ENST00000646262.1	0	+	exon	78	27	47	14	24	ENSG00000284762.1	AC022414.1	8622	protein_coding	1	77086731	77427124	0	0	0	0	0	0	0	0	1	0	0	1	0	1	0	1	1	0	0	0	0	0	0	0	0	0	0	0	0	0	1
chr5	77407380	77407457	ENST00000646262.1	0	+	exon	77	29	47	15	24	ENSG00000284762.1	AC022414.1	8622	protein_coding	1	77086731	77427124	0	0	0	0	0	0	0	0	2	1	0	0	1	1	1	0	0	1	0	0	0	0	0	0	1	0	0	0	0	0	0
chr5	77408892	77409057	ENST00000646262.1	0	+	exon	165	31	47	16	24	ENSG00000284762.1	AC022414.1	8622	protein_coding	1	77086731	77427124	0	0	0	0	0	0	0	1	0	1	0	0	0	0	3	1	1	0	0	0	0	0	0	0	0	0	0	0	0	0	1
chr5	77411675	77411721	ENST00000646262.1	0	+	exon	46	33	47	17	24	ENSG00000284762.1	AC022414.1	8622	protein_coding	1	77086731	77427124	0	0	0	0	0	0	0	0	0	0	0	1	0	3	0	1	0	0	0	0	1	1	0	0	0	0	0	0	0	0	0
chr5	77412099	77412235	ENST00000646262.1	0	+	exon	136	35	47	18	24	ENSG00000284762.1	AC022414.1	8622	protein_coding	1	77086731	77427124	0	4	0	0	0	0	0	3	1	1	0	0	0	0	1	3	0	3	0	0	0	0	1	1	0	0	0	0	0	0	0
chr5	77413110	77413309	ENST00000646262.1	0	+	exon	199	37	47	19	24	ENSG00000284762.1	AC022414.1	8622	protein_coding	1	77086731	77427124	0	1	0	0	0	1	0	0	1	2	0	0	0	0	1	2	0	0	0	0	0	0	0	1	0	1	0	0	0	0	0
chr5	77418228	77418446	ENST00000646262.1	0	+	exon	218	39	47	20	24	ENSG00000284762.1	AC022414.1	8622	protein_coding	1	77086731	77427124	0	1	0	0	0	0	0	0	0	2	0	0	0	0	1	3	0	2	0	0	0	1	0	1	0	1	0	0	0	0	0
chr5	77419766	77419887	ENST00000646262.1	0	+	exon	121	41	47	21	24	ENSG00000284762.1	AC022414.1	8622	protein_coding	1	77086731	77427124	0	1	0	0	0	0	0	0	0	3	0	0	0	1	0	2	0	0	0	0	0	0	0	0	0	0	0	0	0	0	0
chr5	77421820	77421988	ENST00000646262.1	0	+	exon	168	43	47	22	24	ENSG00000284762.1	AC022414.1	8622	protein_coding	1	77086731	77427124	1	0	0	0	0	0	0	1	0	0	0	0	0	0	0	1	0	0	0	0	0	0	0	0	0	1	0	0	0	0	0
chr5	77425766	77425896	ENST00000646262.1	0	+	exon	130	45	47	23	24	ENSG00000284762.1	AC022414.1	8622	protein_coding	1	77086731	77427124	0	0	0	0	1	0	0	1	0	2	0	1	0	0	0	6	0	0	0	0	0	3	0	0	0	1	0	1	0	0	0
chr5	77426444	77427124	ENST00000646262.1	0	+	exon	680	47	47	24	24	ENSG00000284762.1	AC022414.1	8622	protein_coding	1	77086731	77427124	0	0	0	0	0	0	1	0	0	0	0	0	0	0	1	2	0	0	0	0	0	0	0	2	0	0	0	0	0	0	1
chr8	73878807	73878854	ENST00000358757.5	0	-	exon	47	1	15	1	8	ENSG00000258677.2	AC022826.2		protein_coding	1	73688690	73878854	58	3	0	0	0	0	0	0	39	5	0	0	0	0	0	0	33	8	0	0	0	4	0	0	38	10	0	0	0	0	0
chr8	73830380	73830472	ENST00000358757.5	0	-	exon	92	3	15	2	8	ENSG00000258677.2	AC022826.2		protein_coding	1	73688690	73878854	35	25	13	0	30	7	0	18	39	50	9	0	18	7	0	14	18	32	7	0	24	12	0	21	30	31	7	0	25	12	0
chr8	73825146	73825249	ENST00000358757.5	0	-	exon	103	5	15	3	8	ENSG00000258677.2	AC022826.2		protein_coding	1	73688690	73878854	7	20	5	0	15	3	45	15	14	28	8	0	16	4	37	20	6	20	3	0	13	10	27	21	9	39	6	0	12	11	35
chr8	73810473	73810629	ENST00000358757.5	0	-	exon	156	7	15	4	8	ENSG00000258677.2	AC022826.2		protein_coding	1	73688690	73878854	29	46	2	0	7	10	13	47	28	39	1	0	4	5	26	45	23	36	2	0	3	15	14	63	44	56	0	0	3	7	18
chr8	73805650	73805726	ENST00000358757.5	0	-	exon	76	9	15	5	8	ENSG00000258677.2	AC022826.2		protein_coding	1	73688690	73878854	0	42	5	0	0	3	14	15	2	43	10	0	1	7	19	7	0	35	6	0	0	2	8	8	0	54	7	0	0	4	28
chr8	73739755	73739868	ENST00000358757.5	0	-	exon	113	11	15	6	8	ENSG00000258677.2	AC022826.2		protein_coding	1	73688690	73878854	27	65	0	0	0	15	0	30	36	52	0	0	0	5	3	54	20	19	0	0	0	3	0	18	30	105	0	0	0	23	0
chr8	73738283	73738349	ENST00000358757.5	0	-	exon	66	13	15	7	8	ENSG00000258677.2	AC022826.2		protein_coding	1	73688690	73878854	23	23	4	0	17	31	44	26	19	25	5	0	21	14	51	17	15	10	0	0	13	13	12	11	19	23	2	0	18	57	27
chr8	73688690	73688813	ENST00000358757.5	0	-	exon	123	15	15	8	8	ENSG00000258677.2	AC022826.2		protein_coding	1	73688690	73878854	0	0	13	0	0	5	36	27	0	0	5	0	0	6	43	11	0	0	8	0	0	9	24	14	0	0	11	0	0	16	49
chr12	55827251	55827546	ENST00000546837.5	0	-	exon	295	1	31	1	16	ENSG00000257390.5	AC023055.1		protein_coding	1	55757274	55827546	26	21	0	0	0	15	0	0	25	14	0	0	0	7	0	0	42	16	0	0	0	10	0	0	77	62	0	0	0	36	0
chr12	55823401	55823508	ENST00000546837.5	0	-	exon	107	3	31	2	16	ENSG00000257390.5	AC023055.1		protein_coding	1	55757274	55827546	48	12	0	0	5	16	21	19	33	14	1	0	7	2	17	3	49	19	1	0	13	3	27	19	56	39	1	0	23	13	53
chr12	55823069	55823189	ENST00000546837.5	0	-	exon	120	5	31	3	16	ENSG00000257390.5	AC023055.1		protein_coding	1	55757274	55827546	39	24	3	0	10	3	43	24	32	22	0	0	12	2	27	14	38	30	1	0	15	3	49	25	67	55	2	0	18	10	64
chr12	55822571	55822732	ENST00000546837.5	0	-	exon	161	7	31	4	16	ENSG00000257390.5	AC023055.1		protein_coding	1	55757274	55827546	30	34	8	0	3	1	39	4	21	12	3	0	3	3	41	6	28	29	3	0	6	2	45	4	40	82	3	0	6	2	76
chr12	55822372	55822475	ENST00000546837.5	0	-	exon	103	9	31	5	16	ENSG00000257390.5	AC023055.1		protein_coding	1	55757274	55827546	22	20	0	0	9	7	24	22	11	13	0	0	4	7	19	22	10	19	0	0	8	9	26	22	27	75	1	0	9	29	34
chr12	55822000	55822187	ENST00000546837.5	0	-	exon	187	11	31	6	16	ENSG00000257390.5	AC023055.1		protein_coding	1	55757274	55827546	0	25	6	0	0	11	26	12	0	28	3	0	0	7	13	21	0	27	2	0	0	8	17	21	0	61	6	0	0	7	32
chr12	55803628	55803728	ENST00000546837.5	0	-	exon	100	13	31	7	16	ENSG00000257390.5	AC023055.1		protein_coding	1	55757274	55827546	40	23	0	0	0	16	0	52	68	34	0	0	0	17	0	37	35	55	0	0	0	28	0	63	35	31	0	0	0	17	0
chr12	55800853	55800900	ENST00000546837.5	0	-	exon	47	15	31	8	16	ENSG00000257390.5	AC023055.1		protein_coding	1	55757274	55827546	33	13	2	0	57	28	67	24	34	6	0	0	78	34	93	18	37	11	1	0	51	26	27	16	46	11	0	0	50	40	94
chr12	55800561	55800629	ENST00000546837.5	0	-	exon	68	17	31	9	16	ENSG00000257390.5	AC023055.1		protein_coding	1	55757274	55827546	93	40	8	0	53	34	33	56	113	33	11	0	71	23	39	49	62	18	14	0	50	18	31	58	99	29	9	0	64	42	34
chr12	55796024	55796076	ENST00000546837.5	0	-	exon	52	19	31	10	16	ENSG00000257390.5	AC023055.1		protein_coding	1	55757274	55827546	76	7	0	0	126	54	25	24	81	11	0	0	141	50	43	16	41	15	0	0	92	45	25	22	88	8	0	0	136	69	27
chr12	55794806	55794880	ENST00000546837.5	0	-	exon	74	21	31	11	16	ENSG00000257390.5	AC023055.1		protein_coding	1	55757274	55827546	86	10	0	0	125	37	107	8	105	14	5	0	139	24	116	2	61	19	7	0	64	45	90	3	103	12	5	0	142	28	108
chr12	55794358	55794387	ENST00000546837.5	0	-	exon	29	23	31	12	16	ENSG00000257390.5	AC023055.1		protein_coding	1	55757274	55827546	13	28	17	0	135	18	63	0	10	30	26	0	146	26	78	2	9	29	25	0	75	37	30	5	18	27	31	0	160	22	57
chr12	55790566	55790592	ENST00000546837.5	0	-	exon	26	25	31	13	16	ENSG00000257390.5	AC023055.1		protein_coding	1	55757274	55827546	50	7	1	0	106	47	41	10	56	6	0	0	115	67	42	11	36	14	0	0	58	108	26	2	37	11	0	0	128	61	51
chr12	55789074	55789143	ENST00000546837.5	0	-	exon	69	27	31	14	16	ENSG00000257390.5	AC023055.1		protein_coding	1	55757274	55827546	43	48	41	0	74	20	73	13	50	42	37	0	83	31	74	25	34	75	30	0	39	42	53	19	46	61	45	0	60	24	104
chr12	55760550	55760640	ENST00000546837.5	0	-	exon	90	29	31	15	16	ENSG00000257390.5	AC023055.1		protein_coding	1	55757274	55827546	65	42	1	0	34	11	83	11	72	15	4	0	37	12	97	8	39	51	5	0	26	21	43	23	43	41	0	0	35	14	72
chr12	55757274	55757553	ENST00000546837.5	0	-	exon	279	31	31	16	16	ENSG00000257390.5	AC023055.1		protein_coding	1	55757274	55827546	0	0	6	0	0	8	105	24	0	0	17	0	0	17	117	30	0	0	12	0	0	32	78	69	0	0	4	0	0	21	81
chr12	53625950	53625979	ENST00000591834.1	0	-	exon	29	1	25	1	13	ENSG00000267281.2	AC023509.3		protein_coding	1	53506690	53625979	5	7	0	0	0	77	0	0	17	14	0	0	0	43	0	0	15	5	0	0	0	14	0	0	32	25	0	0	0	98	0
chr12	53600952	53601021	ENST00000591834.1	0	-	exon	69	3	25	2	13	ENSG00000267281.2	AC023509.3		protein_coding	1	53506690	53625979	12	20	1	0	5	32	0	7	8	11	9	0	12	12	0	7	4	11	11	0	7	11	0	8	15	21	14	0	30	27	0
chr12	53552540	53552637	ENST00000591834.1	0	-	exon	97	5	25	3	13	ENSG00000267281.2	AC023509.3		protein_coding	1	53506690	53625979	17	14	2	0	13	5	24	5	10	7	2	0	11	1	40	5	8	23	2	0	5	4	18	6	19	13	2	0	12	2	61
chr12	53543329	53543448	ENST00000591834.1	0	-	exon	119	7	25	4	13	ENSG00000267281.2	AC023509.3		protein_coding	1	53506690	53625979	26	20	4	0	9	0	15	12	24	34	3	0	6	5	12	9	13	20	1	0	2	3	11	9	49	27	2	0	8	2	22
chr12	53537414	53537552	ENST00000591834.1	0	-	exon	138	9	25	5	13	ENSG00000267281.2	AC023509.3		protein_coding	1	53506690	53625979	11	28	2	0	2	6	31	11	4	21	0	0	2	4	28	10	8	18	1	0	1	6	13	11	18	38	5	0	1	6	52
chr12	53534501	53534659	ENST00000591834.1	0	-	exon	158	11	25	6	13	ENSG00000267281.2	AC023509.3		protein_coding	1	53506690	53625979	15	15	0	0	1	4	12	15	20	14	0	0	0	1	6	18	17	19	0	0	1	5	8	13	21	14	0	0	1	1	19
chr12	53533159	53533259	ENST00000591834.1	0	-	exon	100	13	25	7	13	ENSG00000267281.2	AC023509.3		protein_coding	1	53506690	53625979	3	13	4	0	1	9	12	23	5	13	1	0	12	9	7	13	1	9	0	0	6	8	12	17	8	12	3	0	7	9	11
chr12	53532509	53532623	ENST00000591834.1	0	-	exon	114	15	25	8	13	ENSG00000267281.2	AC023509.3		protein_coding	1	53506690	53625979	18	1	0	0	2	3	3	9	15	1	0	0	6	0	11	7	13	3	0	0	3	2	4	10	18	6	0	0	7	3	8
chr12	53531743	53531896	ENST00000591834.1	0	-	exon	153	17	25	9	13	ENSG00000267281.2	AC023509.3		protein_coding	1	53506690	53625979	5	10	0	0	0	1	21	14	9	8	0	0	0	0	23	10	5	7	1	0	1	1	14	14	11	14	2	0	1	3	24
chr12	53524563	53524761	ENST00000591834.1	0	-	exon	198	19	25	10	13	ENSG00000267281.2	AC023509.3		protein_coding	1	53506690	53625979	13	5	0	0	2	1	3	16	13	10	0	0	1	0	8	3	7	3	0	0	0	2	6	7	8	7	0	0	2	3	10
chr12	53523275	53523384	ENST00000591834.1	0	-	exon	109	21	25	11	13	ENSG00000267281.2	AC023509.3		protein_coding	1	53506690	53625979	0	20	1	0	0	5	12	15	0	6	3	0	0	7	7	9	0	12	0	0	0	4	5	5	0	15	1	0	0	4	6
chr12	53507020	53507142	ENST00000591834.1	0	-	exon	122	23	25	12	13	ENSG00000267281.2	AC023509.3		protein_coding	1	53506690	53625979	1	7	0	0	0	0	0	9	2	4	0	0	0	0	0	4	0	5	0	0	0	1	0	5	0	4	0	0	0	0	0
chr12	53506690	53506893	ENST00000591834.1	0	-	exon	203	25	25	13	13	ENSG00000267281.2	AC023509.3		protein_coding	1	53506690	53625979	0	0	0	0	0	0	2	3	0	0	0	0	0	0	3	2	0	0	0	0	0	2	0	5	0	0	0	0	0	3	1
chr19	5903611	5903703	ENST00000586349.5	0	-	exon	92	1	7	1	4	ENSG00000267740.5	AC024592.3		protein_coding	1	5867614	5903703	39	1	0	0	0	5	0	0	48	3	0	0	0	9	0	0	18	2	0	0	0	8	0	0	39	8	0	0	0	20	0
chr19	5896904	5896997	ENST00000586349.5	0	-	exon	93	3	7	2	4	ENSG00000267740.5	AC024592.3		protein_coding	1	5867614	5903703	0	7	3	0	1	0	92	1	0	5	5	0	1	1	126	2	0	0	0	0	1	0	31	0	1	11	3	0	0	5	130
chr19	5896452	5896650	ENST00000586349.5	0	-	exon	198	5	7	3	4	ENSG00000267740.5	AC024592.3		protein_coding	1	5867614	5903703	0	2	0	0	0	0	1	7	0	14	0	0	0	4	1	10	0	5	0	0	0	1	0	1	0	10	0	0	0	2	0
chr19	5867614	5867737	ENST00000586349.5	0	-	exon	123	7	7	4	4	ENSG00000267740.5	AC024592.3		protein_coding	1	5867614	5903703	0	0	0	0	0	0	0	0	0	0	0	0	0	0	0	0	0	0	0	0	0	0	0	0	0	0	0	0	0	0	0
chr12	57773027	57773128	ENST00000471530.5	0	+	exon	101	1	11	1	6	ENSG00000257921.5	AC025165.3		protein_coding	1	57773027	57787046	0	6	0	0	0	7	0	0	0	9	0	0	0	8	0	0	0	8	0	0	0	2	0	0	0	16	0	1	0	1	0
chr12	57783109	57783283	ENST00000471530.5	0	+	exon	174	3	11	2	6	ENSG00000257921.5	AC025165.3		protein_coding	1	57773027	57787046	1	25	0	1	0	3	0	9	0	11	0	0	0	6	0	7	1	19	0	0	0	3	0	14	3	45	0	0	0	8	1
chr12	57783614	57783652	ENST00000471530.5	0	+	exon	38	5	11	3	6	ENSG00000257921.5	AC025165.3		protein_coding	1	57773027	57787046	1	5	0	0	0	31	0	9	0	6	0	0	0	23	0	4	0	4	0	0	0	17	0	7	1	10	0	0	0	34	1
chr12	57783940	57784170	ENST00000471530.5	0	+	exon	230	7	11	4	6	ENSG00000257921.5	AC025165.3		protein_coding	1	57773027	57787046	0	36	0	0	0	10	1	26	1	48	0	1	0	9	0	21	1	28	0	1	0	16	0	13	4	73	0	1	0	28	1
chr12	57786162	57786291	ENST00000471530.5	0	+	exon	129	9	11	5	6	ENSG00000257921.5	AC025165.3		protein_coding	1	57773027	57787046	59	21	0	4	0	11	0	14	56	33	0	1	1	7	1	17	36	25	0	1	0	14	2	27	63	57	0	7	1	15	4
chr12	57787039	57787046	ENST00000471530.5	0	+	exon	7	11	11	6	6	ENSG00000257921.5	AC025165.3		protein_coding	1	57773027	57787046	0	0	0	0	0	43	2	1	0	0	0	0	0	39	4	0	0	0	0	0	0	48	1	4	0	0	0	0	0	80	2
chr12	69801668	69801721	ENST00000550437.1	0	+	exon	53	1	9	1	5	ENSG00000258052.1	AC025263.2		protein_coding	1	69801668	69855363	5	18	0	5	0	36	0	0	6	81	0	30	0	59	0	0	5	87	0	26	0	61	0	0	4	49	0	10	0	19	0
chr12	69812777	69812877	ENST00000550437.1	0	+	exon	100	3	9	2	5	ENSG00000258052.1	AC025263.2		protein_coding	1	69801668	69855363	6	16	0	0	3	1	8	21	14	59	0	0	6	18	29	54	28	69	0	0	6	18	25	106	6	30	0	2	3	9	11
chr12	69812963	69813033	ENST00000550437.1	0	+	exon	70	5	9	3	5	ENSG00000258052.1	AC025263.2		protein_coding	1	69801668	69855363	0	13	0	0	0	17	4	7	0	34	0	0	0	30	5	30	0	37	0	0	0	44	8	60	0	21	0	0	0	30	4
chr12	69825322	69825563	ENST00000550437.1	0	+	exon	241	7	9	4	5	ENSG00000258052.1	AC025263.2		protein_coding	1	69801668	69855363	0	5	0	0	0	0	0	6	0	8	0	0	0	7	0	18	0	13	0	0	0	14	0	8	1	37	0	1	0	13	0
chr12	69855279	69855363	ENST00000550437.1	0	+	exon	84	9	9	5	5	ENSG00000258052.1	AC025263.2		protein_coding	1	69801668	69855363	0	0	0	0	0	0	0	1	0	0	0	0	0	0	0	1	0	0	0	0	0	2	0	8	0	0	0	0	0	0	0
chr16	3382112	3383711	ENST00000618352.1	0	+	exon	1599	1	9	1	5	ENSG00000262621.5	AC025283.2		protein_coding	1	3382112	3397745	0	8	0	0	0	0	0	0	0	0	0	0	0	0	0	0	0	3	0	0	0	0	0	0	0	2	0	0	0	0	0
chr16	3384458	3384941	ENST00000618352.1	0	+	exon	483	3	9	2	5	ENSG00000262621.5	AC025283.2		protein_coding	1	3382112	3397745	0	7	0	0	0	0	0	10	0	0	0	0	0	0	0	0	0	10	0	0	0	0	0	9	0	1	0	0	0	0	0
chr16	3390009	3390188	ENST00000618352.1	0	+	exon	179	5	9	3	5	ENSG00000262621.5	AC025283.2		protein_coding	1	3382112	3397745	0	0	0	0	0	2	0	0	0	0	0	0	0	0	0	0	0	1	0	0	0	2	0	2	0	0	0	0	0	1	0
chr16	3390427	3390517	ENST00000618352.1	0	+	exon	90	7	9	4	5	ENSG00000262621.5	AC025283.2		protein_coding	1	3382112	3397745	0	4	0	0	0	8	0	4	0	0	0	0	0	0	0	0	0	0	0	0	0	1	0	3	0	0	0	0	0	0	0
chr16	3397191	3397745	ENST00000618352.1	0	+	exon	554	9	9	5	5	ENSG00000262621.5	AC025283.2		protein_coding	1	3382112	3397745	0	0	0	0	0	0	0	3	0	0	0	0	0	0	0	0	0	0	0	0	0	0	0	0	0	0	0	0	0	0	0
chr16	3365111	3365182	ENST00000575785.2	0	+	exon	71	1	9	1	5	ENSG00000285329.1	AC025283.3		protein_coding	1	3365111	3479550	0	31	0	0	0	0	0	0	0	0	0	0	0	0	0	0	0	13	0	0	0	1	0	0	0	9	0	0	0	0	0
chr16	3404425	3404648	ENST00000575785.2	0	+	exon	223	3	9	2	5	ENSG00000285329.1	AC025283.3		protein_coding	1	3365111	3479550	0	8	0	0	0	2	0	4	0	7	0	0	0	14	0	12	0	11	0	0	0	8	0	8	0	20	0	0	0	12	0
chr16	3448470	3448540	ENST00000575785.2	0	+	exon	70	5	9	3	5	ENSG00000285329.1	AC025283.3		protein_coding	1	3365111	3479550	0	6	0	0	0	5	0	9	0	10	0	0	0	8	0	9	1	6	0	0	0	5	0	8	1	14	0	0	0	11	0
chr16	3476221	3476337	ENST00000575785.2	0	+	exon	116	7	9	4	5	ENSG00000285329.1	AC025283.3		protein_coding	1	3365111	3479550	3	5	0	1	0	4	0	2	23	13	0	4	0	5	2	11	7	5	0	0	0	3	2	6	10	13	0	3	0	5	1
chr16	3479470	3479550	ENST00000575785.2	0	+	exon	80	9	9	5	5	ENSG00000285329.1	AC025283.3		protein_coding	1	3365111	3479550	0	0	0	0	0	11	3	8	0	0	0	0	0	21	15	20	0	0	0	0	0	18	5	19	0	0	0	0	0	27	8
chr16	75676986	75677009	ENST00000640173.1	0	-	exon	23	1	5	1	3	ENSG00000284484.1	AC025287.4		protein_coding	1	75660226	75677009	0	0	0	0	0	0	0	0	0	0	0	0	0	0	0	0	0	0	0	0	0	0	0	0	0	0	0	0	0	0	0
chr16	75669362	75669556	ENST00000640173.1	0	-	exon	194	3	5	2	3	ENSG00000284484.1	AC025287.4		protein_coding	1	75660226	75677009	0	0	0	0	0	0	0	0	0	0	0	0	0	0	0	0	0	0	0	0	0	0	0	0	0	0	0	0	0	0	0
chr16	75660226	75661249	ENST00000640173.1	0	-	exon	1023	5	5	3	3	ENSG00000284484.1	AC025287.4		protein_coding	1	75660226	75677009	0	0	0	0	0	0	0	0	0	0	0	0	0	0	0	0	0	0	0	0	0	0	0	0	0	0	0	0	0	0	0
chr3	170418867	170419292	ENST00000486975.1	0	+	exon	425	1	7	1	4	ENSG00000285218.1	AC026316.5		protein_coding	1	170418867	170860380	0	0	0	0	0	0	0	0	0	0	0	0	0	0	0	0	0	2	0	0	0	0	0	0	0	0	0	0	0	0	0
chr3	170423162	170423327	ENST00000486975.1	0	+	exon	165	3	7	2	4	ENSG00000285218.1	AC026316.5		protein_coding	1	170418867	170860380	0	0	0	0	0	0	0	1	0	0	0	0	0	0	0	0	0	12	0	0	0	1	0	3	0	0	0	0	0	0	0
chr3	170708043	170708194	ENST00000486975.1	0	+	exon	151	5	7	3	4	ENSG00000285218.1	AC026316.5		protein_coding	1	170418867	170860380	0	0	0	0	0	0	0	0	0	1	0	0	0	0	0	0	0	0	0	0	0	0	0	0	0	0	0	0	0	0	0
chr3	170859982	170860380	ENST00000486975.1	0	+	exon	398	7	7	4	4	ENSG00000285218.1	AC026316.5		protein_coding	1	170418867	170860380	0	0	0	0	0	0	0	0	0	0	0	0	0	0	0	0	0	0	0	0	0	0	0	0	0	0	0	0	0	0	0
chr5	131994030	131994278	ENST00000413683.5	0	-	exon	248	1	61	1	31	ENSG00000281938.1	AC026398.1		protein_coding	1	131807142	131994278	0	0	0	0	0	0	0	0	0	0	0	0	0	0	0	0	0	0	0	0	0	0	0	0	0	0	0	0	0	0	0
chr5	131990852	131990967	ENST00000413683.5	0	-	exon	115	3	61	2	31	ENSG00000281938.1	AC026398.1		protein_coding	1	131807142	131994278	0	0	0	0	0	0	0	0	0	0	0	0	0	0	0	0	0	0	0	0	0	0	0	0	0	0	0	0	0	0	0
chr5	131990099	131990164	ENST00000413683.5	0	-	exon	65	5	61	3	31	ENSG00000281938.1	AC026398.1		protein_coding	1	131807142	131994278	0	0	0	0	0	0	0	0	0	0	0	0	0	0	0	0	0	0	0	0	0	0	0	0	0	0	0	0	0	0	0
chr5	131989406	131989508	ENST00000413683.5	0	-	exon	102	7	61	4	31	ENSG00000281938.1	AC026398.1		protein_coding	1	131807142	131994278	0	0	0	0	0	0	0	0	0	0	0	0	0	0	0	0	0	0	0	0	0	0	0	0	0	0	0	0	0	0	0
chr5	131988804	131988904	ENST00000413683.5	0	-	exon	100	9	61	5	31	ENSG00000281938.1	AC026398.1		protein_coding	1	131807142	131994278	0	0	0	0	0	0	0	0	0	0	0	0	0	0	0	0	0	0	0	0	0	0	0	0	0	0	0	0	0	0	0
chr5	131988047	131988226	ENST00000413683.5	0	-	exon	179	11	61	6	31	ENSG00000281938.1	AC026398.1		protein_coding	1	131807142	131994278	0	0	0	0	0	0	0	0	0	0	0	0	0	0	0	0	0	0	0	0	0	0	0	1	0	0	0	0	0	0	0
chr5	131986821	131986854	ENST00000413683.5	0	-	exon	33	13	61	7	31	ENSG00000281938.1	AC026398.1		protein_coding	1	131807142	131994278	0	0	0	0	0	0	0	0	0	0	0	0	0	0	0	0	0	0	0	0	0	0	0	0	0	0	0	0	0	0	0
chr5	131985406	131985458	ENST00000413683.5	0	-	exon	52	15	61	8	31	ENSG00000281938.1	AC026398.1		protein_coding	1	131807142	131994278	0	0	0	0	0	0	0	0	0	0	0	0	0	0	0	0	0	0	0	0	0	0	0	0	0	0	0	0	0	0	0
chr5	131976647	131976721	ENST00000413683.5	0	-	exon	74	17	61	9	31	ENSG00000281938.1	AC026398.1		protein_coding	1	131807142	131994278	0	0	0	0	0	0	0	0	0	0	0	0	0	1	0	0	0	0	0	0	0	0	0	0	0	0	0	0	0	0	0
chr5	131974757	131974835	ENST00000413683.5	0	-	exon	78	19	61	10	31	ENSG00000281938.1	AC026398.1		protein_coding	1	131807142	131994278	0	0	0	0	0	0	0	0	0	0	0	0	0	0	0	0	0	0	0	0	0	0	0	0	0	0	0	0	0	0	0
chr5	131973265	131973400	ENST00000413683.5	0	-	exon	135	21	61	11	31	ENSG00000281938.1	AC026398.1		protein_coding	1	131807142	131994278	0	0	0	0	0	0	0	0	1	0	0	0	0	0	0	0	0	0	0	0	0	0	0	0	0	0	0	0	0	0	0
chr5	131972723	131972858	ENST00000413683.5	0	-	exon	135	23	61	12	31	ENSG00000281938.1	AC026398.1		protein_coding	1	131807142	131994278	0	0	0	0	0	0	0	0	0	2	0	0	0	0	1	0	0	0	0	0	0	0	0	0	0	0	0	0	0	0	0
chr5	131971549	131971645	ENST00000413683.5	0	-	exon	96	25	61	13	31	ENSG00000281938.1	AC026398.1		protein_coding	1	131807142	131994278	0	0	0	0	0	0	0	0	0	0	0	0	0	0	0	0	0	0	0	0	0	0	0	0	0	0	0	0	0	0	0
chr5	131970127	131970200	ENST00000413683.5	0	-	exon	73	27	61	14	31	ENSG00000281938.1	AC026398.1		protein_coding	1	131807142	131994278	0	0	0	0	0	0	0	0	2	0	0	0	0	0	0	0	0	0	0	0	0	0	0	0	0	0	0	0	0	0	0
chr5	131967939	131968028	ENST00000413683.5	0	-	exon	89	29	61	15	31	ENSG00000281938.1	AC026398.1		protein_coding	1	131807142	131994278	0	0	0	0	0	0	0	0	0	0	0	0	0	0	2	0	0	0	0	0	0	0	0	0	0	0	0	0	0	0	0
chr5	131966415	131966532	ENST00000413683.5	0	-	exon	117	31	61	16	31	ENSG00000281938.1	AC026398.1		protein_coding	1	131807142	131994278	0	0	0	0	0	0	0	0	2	1	0	0	0	0	0	0	0	0	0	0	0	0	0	0	0	0	0	0	0	0	0
chr5	131962534	131962678	ENST00000413683.5	0	-	exon	144	33	61	17	31	ENSG00000281938.1	AC026398.1		protein_coding	1	131807142	131994278	0	0	0	0	0	0	0	0	0	0	0	0	0	0	2	0	0	0	0	0	0	0	0	0	0	0	0	0	0	0	0
chr5	131960519	131960621	ENST00000413683.5	0	-	exon	102	35	61	18	31	ENSG00000281938.1	AC026398.1		protein_coding	1	131807142	131994278	0	0	0	0	0	0	0	0	0	0	0	0	0	0	0	0	0	0	0	0	0	0	0	0	0	0	0	0	0	0	0
chr5	131959535	131959607	ENST00000413683.5	0	-	exon	72	37	61	19	31	ENSG00000281938.1	AC026398.1		protein_coding	1	131807142	131994278	0	0	0	0	0	0	0	0	0	0	0	0	0	0	0	0	0	0	0	0	0	0	0	0	0	0	0	0	0	0	0
chr5	131947583	131947662	ENST00000413683.5	0	-	exon	79	39	61	20	31	ENSG00000281938.1	AC026398.1		protein_coding	1	131807142	131994278	0	0	0	0	0	0	0	0	0	0	0	0	0	0	0	0	0	0	0	0	0	0	0	0	0	0	0	0	0	0	0
chr5	131945155	131945249	ENST00000413683.5	0	-	exon	94	41	61	21	31	ENSG00000281938.1	AC026398.1		protein_coding	1	131807142	131994278	0	0	0	0	0	0	0	0	0	0	0	0	0	0	0	0	0	0	0	0	0	0	0	0	0	0	0	0	0	0	0
chr5	131944664	131944752	ENST00000413683.5	0	-	exon	88	43	61	22	31	ENSG00000281938.1	AC026398.1		protein_coding	1	131807142	131994278	0	0	0	0	0	0	0	0	0	0	0	0	0	0	0	0	0	0	0	0	0	0	0	1	0	0	0	0	0	0	0
chr5	131942634	131942695	ENST00000413683.5	0	-	exon	61	45	61	23	31	ENSG00000281938.1	AC026398.1		protein_coding	1	131807142	131994278	0	0	0	0	0	0	0	0	0	0	0	0	0	0	0	0	0	0	0	0	0	0	0	0	0	0	0	0	0	0	0
chr5	131933512	131933641	ENST00000413683.5	0	-	exon	129	47	61	24	31	ENSG00000281938.1	AC026398.1		protein_coding	1	131807142	131994278	0	0	0	0	0	0	0	0	0	0	0	0	0	0	0	0	0	0	0	0	0	0	0	0	0	0	0	0	0	0	0
chr5	131921821	131921941	ENST00000413683.5	0	-	exon	120	49	61	25	31	ENSG00000281938.1	AC026398.1		protein_coding	1	131807142	131994278	0	0	0	0	0	0	0	0	0	0	0	0	0	0	0	0	0	1	0	0	0	0	0	0	0	0	0	0	0	0	0
chr5	131916885	131916925	ENST00000413683.5	0	-	exon	40	51	61	26	31	ENSG00000281938.1	AC026398.1		protein_coding	1	131807142	131994278	0	0	0	0	0	0	0	0	0	0	0	0	0	0	0	0	0	0	0	0	0	0	0	1	0	0	0	0	0	0	0
chr5	131911814	131911879	ENST00000413683.5	0	-	exon	65	53	61	27	31	ENSG00000281938.1	AC026398.1		protein_coding	1	131807142	131994278	0	0	0	0	0	0	0	0	0	0	0	0	0	0	0	0	0	0	0	0	0	0	0	0	0	0	0	0	0	0	0
chr5	131854753	131854834	ENST00000413683.5	0	-	exon	81	55	61	28	31	ENSG00000281938.1	AC026398.1		protein_coding	1	131807142	131994278	0	0	0	0	0	0	0	0	0	0	0	0	0	0	0	0	0	0	0	0	0	0	0	0	0	0	0	0	0	0	0
chr5	131851263	131851383	ENST00000413683.5	0	-	exon	120	57	61	29	31	ENSG00000281938.1	AC026398.1		protein_coding	1	131807142	131994278	0	0	0	0	0	0	0	0	0	0	0	0	0	0	0	0	0	0	0	0	0	0	0	0	0	0	0	0	0	0	0
chr5	131818739	131818863	ENST00000413683.5	0	-	exon	124	59	61	30	31	ENSG00000281938.1	AC026398.1		protein_coding	1	131807142	131994278	0	0	0	0	0	0	0	0	0	0	0	0	0	0	0	0	0	0	0	0	0	0	0	0	0	0	0	0	0	0	0
chr5	131807142	131807258	ENST00000413683.5	0	-	exon	116	61	61	31	31	ENSG00000281938.1	AC026398.1		protein_coding	1	131807142	131994278	0	0	0	0	0	0	0	0	0	0	0	0	0	0	0	0	0	0	0	0	0	0	0	0	0	0	0	0	0	0	0
chr16	69351540	69351730	ENST00000564737.1	0	-	exon	190	1	9	1	5	ENSG00000259900.5	AC026464.1		protein_coding	1	69335300	69351730	0	2	0	0	0	1	0	0	0	10	0	0	0	3	0	0	0	21	0	0	0	15	0	0	0	11	0	0	0	7	0
chr16	69349524	69349651	ENST00000564737.1	0	-	exon	127	3	9	2	5	ENSG00000259900.5	AC026464.1		protein_coding	1	69335300	69351730	0	4	0	0	0	4	0	2	0	4	0	0	0	3	0	7	0	9	0	0	0	5	0	12	0	4	0	0	0	2	0
chr16	69347787	69347936	ENST00000564737.1	0	-	exon	149	5	9	3	5	ENSG00000259900.5	AC026464.1		protein_coding	1	69335300	69351730	0	14	0	0	0	0	0	8	4	15	0	0	0	1	0	1	0	23	0	0	0	3	0	6	0	14	0	0	0	3	0
chr16	69336504	69336712	ENST00000564737.1	0	-	exon	208	7	9	4	5	ENSG00000259900.5	AC026464.1		protein_coding	1	69335300	69351730	17	18	0	0	0	4	0	21	25	34	0	0	0	2	4	32	13	13	0	0	0	2	0	9	18	29	0	0	0	1	0
chr16	69335300	69335348	ENST00000564737.1	0	-	exon	48	9	9	5	5	ENSG00000259900.5	AC026464.1		protein_coding	1	69335300	69351730	0	0	9	0	0	9	12	5	0	0	21	0	0	6	7	10	0	0	9	0	0	10	7	7	0	0	8	0	0	20	15
chr16	69356208	69356306	ENST00000563634.1	0	-	exon	98	1	5	1	3	ENSG00000260371.1	AC026464.3		protein_coding	1	69335090	69356306	0	17	0	0	0	5	0	0	0	14	0	0	0	11	0	0	0	23	0	0	0	14	0	0	0	15	0	0	0	12	0
chr16	69336504	69336712	ENST00000563634.1	0	-	exon	208	3	5	2	3	ENSG00000260371.1	AC026464.3		protein_coding	1	69335090	69356306	17	18	0	0	0	4	0	21	25	34	0	0	0	2	0	32	13	13	0	0	0	2	0	9	18	29	0	0	0	1	0
chr16	69335090	69335348	ENST00000563634.1	0	-	exon	258	5	5	3	3	ENSG00000260371.1	AC026464.3		protein_coding	1	69335090	69356306	0	0	9	0	0	0	19	14	0	0	8	0	0	5	28	16	0	0	10	0	0	3	16	16	0	0	13	0	0	5	23
chr16	69299681	69299774	ENST00000570054.3	0	+	exon	93	1	19	1	10	ENSG00000260914.3	AC026464.4		protein_coding	1	69299681	69322700	0	11	0	0	0	3	0	0	1	15	0	1	0	10	0	0	0	13	0	0	0	5	0	0	0	3	0	0	0	0	0
chr16	69316007	69316119	ENST00000570054.3	0	+	exon	112	3	19	2	10	ENSG00000260914.3	AC026464.4		protein_coding	1	69299681	69322700	20	13	0	1	0	4	0	17	25	9	0	4	0	8	2	22	19	10	0	8	0	6	0	12	19	18	0	9	0	2	0
chr16	69316224	69316372	ENST00000570054.3	0	+	exon	148	5	19	3	10	ENSG00000260914.3	AC026464.4		protein_coding	1	69299681	69322700	44	37	0	0	3	1	20	11	72	36	0	0	0	0	33	16	41	25	0	0	5	0	28	12	56	64	5	0	1	0	26
chr16	69318649	69318711	ENST00000570054.3	0	+	exon	62	7	19	4	10	ENSG00000260914.3	AC026464.4		protein_coding	1	69299681	69322700	25	6	0	2	29	5	17	9	35	11	0	0	43	4	22	2	17	9	0	0	27	2	18	7	25	7	0	5	30	7	26
chr16	69318822	69318942	ENST00000570054.3	0	+	exon	120	9	19	5	10	ENSG00000260914.3	AC026464.4		protein_coding	1	69299681	69322700	30	6	0	1	22	5	34	9	31	5	0	1	34	4	45	13	21	5	0	1	19	3	25	18	33	12	0	1	33	11	27
chr16	69319386	69319543	ENST00000570054.3	0	+	exon	157	11	19	6	10	ENSG00000260914.3	AC026464.4		protein_coding	1	69299681	69322700	41	9	0	1	10	0	43	11	35	21	0	0	9	1	58	13	23	4	1	0	5	3	35	8	31	17	1	0	6	4	60
chr16	69320140	69320289	ENST00000570054.3	0	+	exon	149	13	19	7	10	ENSG00000260914.3	AC026464.4		protein_coding	1	69299681	69322700	14	8	0	0	1	0	52	6	31	5	0	1	0	0	44	10	18	4	0	0	0	2	28	9	19	9	0	0	0	2	37
chr16	69320687	69320769	ENST00000570054.3	0	+	exon	82	15	19	8	10	ENSG00000260914.3	AC026464.4		protein_coding	1	69299681	69322700	11	32	0	0	5	5	6	1	28	22	0	0	5	3	18	1	11	20	0	1	2	3	11	6	4	19	0	0	3	6	7
chr16	69321050	69321270	ENST00000570054.3	0	+	exon	220	17	19	9	10	ENSG00000260914.3	AC026464.4		protein_coding	1	69299681	69322700	6	11	0	0	5	1	14	34	8	4	1	0	9	4	24	33	10	6	0	1	2	5	14	31	9	6	1	1	2	7	7
chr16	69322559	69322700	ENST00000570054.3	0	+	exon	141	19	19	10	10	ENSG00000260914.3	AC026464.4		protein_coding	1	69299681	69322700	0	0	0	0	0	1	10	33	0	0	0	0	0	3	17	29	0	0	0	0	0	1	13	26	0	0	0	0	0	1	12
chr12	133130983	133131014	ENST00000540096.2	0	+	exon	31	1	21	1	11	ENSG00000256825.4	AC026786.1		protein_coding	1	133130983	133202369	0	3	0	1	0	54	0	0	0	2	0	2	0	31	0	0	0	2	0	1	0	39	0	0	0	5	0	2	0	99	0
chr12	133144433	133144525	ENST00000540096.2	0	+	exon	92	3	21	2	11	ENSG00000256825.4	AC026786.1		protein_coding	1	133130983	133202369	4	22	0	1	0	3	1	11	11	8	0	0	0	4	2	6	5	26	0	2	0	5	1	14	4	7	0	1	2	7	0
chr12	133151027	133151154	ENST00000540096.2	0	+	exon	127	5	21	3	11	ENSG00000256825.4	AC026786.1		protein_coding	1	133130983	133202369	10	8	0	1	1	5	4	23	15	8	0	0	7	0	4	11	12	11	0	1	2	2	5	15	4	7	0	3	2	3	5
chr12	133151808	133151904	ENST00000540096.2	0	+	exon	96	7	21	4	11	ENSG00000256825.4	AC026786.1		protein_coding	1	133130983	133202369	5	5	0	0	3	1	9	5	10	3	0	0	1	0	21	2	13	6	0	0	2	0	12	4	5	11	0	0	2	0	7
chr12	133155502	133155689	ENST00000540096.2	0	+	exon	187	9	21	5	11	ENSG00000256825.4	AC026786.1		protein_coding	1	133130983	133202369	0	13	1	0	0	1	6	10	0	17	0	0	0	0	11	4	0	22	1	0	0	3	14	8	0	12	2	0	0	1	5
chr12	133181945	133182030	ENST00000540096.2	0	+	exon	85	11	21	6	11	ENSG00000256825.4	AC026786.1		protein_coding	1	133130983	133202369	4	14	0	0	0	4	0	19	9	19	0	2	0	4	0	40	5	16	0	0	0	14	0	36	13	30	0	1	0	24	0
chr12	133187871	133188072	ENST00000540096.2	0	+	exon	201	13	21	7	11	ENSG00000256825.4	AC026786.1		protein_coding	1	133130983	133202369	5	17	2	0	0	10	5	13	14	27	3	0	1	7	8	27	2	33	4	0	0	12	2	30	4	53	7	0	1	18	11
chr12	133191488	133191615	ENST00000540096.2	0	+	exon	127	15	21	8	11	ENSG00000256825.4	AC026786.1		protein_coding	1	133130983	133202369	11	19	0	2	1	3	4	29	11	21	0	2	0	7	15	29	12	28	0	7	0	14	2	36	6	43	0	3	1	8	5
chr12	133191907	133192003	ENST00000540096.2	0	+	exon	96	17	21	9	11	ENSG00000256825.4	AC026786.1		protein_coding	1	133130983	133202369	0	12	1	0	0	4	8	15	5	19	0	0	0	8	12	17	2	19	1	0	3	13	6	18	6	48	1	0	1	13	4
chr12	133193427	133193533	ENST00000540096.2	0	+	exon	106	19	21	10	11	ENSG00000256825.4	AC026786.1		protein_coding	1	133130983	133202369	0	35	0	0	0	12	0	16	9	28	0	1	2	11	3	18	2	53	0	0	1	15	4	19	2	52	0	1	4	15	2
chr12	133202143	133202369	ENST00000540096.2	0	+	exon	226	21	21	11	11	ENSG00000256825.4	AC026786.1		protein_coding	1	133130983	133202369	0	0	0	0	0	12	0	38	0	0	3	0	0	15	12	38	0	0	3	0	0	16	3	42	0	0	2	0	0	16	7
chr17	7319049	7319174	ENST00000575474.1	0	-	exon	125	1	37	1	19	ENSG00000261915.6	AC026954.2		protein_coding	1	7312660	7319174	3	4	0	0	0	4	0	0	8	1	0	0	0	1	0	0	3	6	0	0	0	1	0	0	10	7	0	0	0	2	0
chr17	7318494	7318674	ENST00000575474.1	0	-	exon	180	3	37	2	19	ENSG00000261915.6	AC026954.2		protein_coding	1	7312660	7319174	7	5	0	0	0	0	3	2	3	1	0	0	1	2	7	3	1	1	0	0	1	0	2	3	5	6	0	0	1	3	12
chr17	7318268	7318356	ENST00000575474.1	0	-	exon	88	5	37	3	19	ENSG00000261915.6	AC026954.2		protein_coding	1	7312660	7319174	5	8	2	0	2	2	3	1	2	0	0	0	0	1	4	1	1	4	0	0	1	0	1	0	4	10	0	0	2	2	3
chr17	7318064	7318172	ENST00000575474.1	0	-	exon	108	7	37	4	19	ENSG00000261915.6	AC026954.2		protein_coding	1	7312660	7319174	6	3	1	0	2	1	5	8	5	0	0	0	0	0	2	1	1	1	0	0	1	1	1	5	11	1	0	0	1	1	5
chr17	7317787	7317932	ENST00000575474.1	0	-	exon	145	9	37	5	19	ENSG00000261915.6	AC026954.2		protein_coding	1	7312660	7319174	6	11	0	0	2	1	7	3	4	0	0	0	0	1	5	0	1	3	0	0	0	0	1	4	7	8	0	0	1	0	13
chr17	7317460	7317573	ENST00000575474.1	0	-	exon	113	11	37	6	19	ENSG00000261915.6	AC026954.2		protein_coding	1	7312660	7319174	5	11	1	0	5	1	2	7	4	2	0	0	2	0	2	1	3	5	0	0	0	0	1	4	8	7	0	0	2	1	6
chr17	7317204	7317370	ENST00000575474.1	0	-	exon	166	13	37	7	19	ENSG00000261915.6	AC026954.2		protein_coding	1	7312660	7319174	4	6	0	0	3	2	7	10	2	1	0	0	2	0	4	5	1	4	0	0	1	1	2	1	6	3	0	0	3	1	10
chr17	7316275	7316327	ENST00000575474.1	0	-	exon	52	15	37	8	19	ENSG00000261915.6	AC026954.2		protein_coding	1	7312660	7319174	1	11	5	0	0	5	1	1	0	6	3	0	0	3	1	2	0	1	3	0	0	8	0	1	0	5	4	0	0	7	5
chr17	7315330	7315778	ENST00000575474.1	0	-	exon	448	17	37	9	19	ENSG00000261915.6	AC026954.2		protein_coding	1	7312660	7319174	9	7	0	0	0	0	1	18	4	5	0	0	0	0	0	5	5	3	0	0	0	0	0	5	11	20	0	0	0	0	0
chr17	7314958	7315119	ENST00000575474.1	0	-	exon	161	19	37	10	19	ENSG00000261915.6	AC026954.2		protein_coding	1	7312660	7319174	17	9	0	0	0	1	9	6	9	11	0	0	0	1	4	5	16	7	0	0	0	1	5	2	10	29	0	0	3	1	8
chr17	7314487	7314597	ENST00000575474.1	0	-	exon	110	21	37	11	19	ENSG00000261915.6	AC026954.2		protein_coding	1	7312660	7319174	56	5	0	0	4	5	14	8	40	9	0	0	1	0	7	15	39	9	1	0	7	1	8	1	31	25	1	0	0	3	13
chr17	7314290	7314403	ENST00000575474.1	0	-	exon	113	23	37	12	19	ENSG00000261915.6	AC026954.2		protein_coding	1	7312660	7319174	34	8	0	0	22	10	40	6	13	10	0	0	17	5	24	11	20	7	0	0	22	7	25	7	26	23	0	0	13	14	20
chr17	7314079	7314159	ENST00000575474.1	0	-	exon	80	25	37	13	19	ENSG00000261915.6	AC026954.2		protein_coding	1	7312660	7319174	11	11	3	0	10	18	45	13	9	15	1	0	4	11	25	11	13	8	0	0	13	12	31	11	6	22	3	0	8	20	27
chr17	7313905	7313988	ENST00000575474.1	0	-	exon	83	27	37	14	19	ENSG00000261915.6	AC026954.2		protein_coding	1	7312660	7319174	39	33	3	0	8	9	14	14	19	14	0	0	9	7	7	12	17	18	2	0	10	6	13	8	22	40	0	0	4	3	10
chr17	7313567	7313721	ENST00000575474.1	0	-	exon	154	29	37	15	19	ENSG00000261915.6	AC026954.2		protein_coding	1	7312660	7319174	22	6	0	0	1	1	46	36	10	9	0	0	1	1	27	25	20	2	0	0	0	1	27	25	9	10	0	0	1	1	25
chr17	7313379	7313469	ENST00000575474.1	0	-	exon	90	31	37	16	19	ENSG00000261915.6	AC026954.2		protein_coding	1	7312660	7319174	14	12	1	0	9	8	17	16	7	5	0	0	4	14	7	14	5	4	0	0	7	10	13	10	7	16	2	0	1	20	8
chr17	7313211	7313291	ENST00000575474.1	0	-	exon	80	33	37	17	19	ENSG00000261915.6	AC026954.2		protein_coding	1	7312660	7319174	4	16	0	0	14	1	10	6	0	11	0	0	8	2	3	3	0	8	0	0	7	2	5	2	2	20	0	0	5	5	3
chr17	7313028	7313124	ENST00000575474.1	0	-	exon	96	35	37	18	19	ENSG00000261915.6	AC026954.2		protein_coding	1	7312660	7319174	2	6	1	0	2	4	15	15	0	5	0	0	0	0	8	9	1	8	0	0	0	3	7	10	1	12	0	0	2	1	7
chr17	7312660	7312839	ENST00000575474.1	0	-	exon	179	37	37	19	19	ENSG00000261915.6	AC026954.2		protein_coding	1	7312660	7319174	0	0	0	0	0	2	4	15	0	0	0	0	0	0	0	4	0	0	0	0	0	1	1	8	0	0	0	0	0	1	3
chr7	66628957	66629208	ENST00000503687.2	0	+	exon	251	1	25	1	13	ENSG00000284461.2	AC027644.4		protein_coding	1	66628957	66811189	0	1	0	0	0	0	0	0	0	0	0	0	0	0	0	0	0	0	0	0	0	0	0	0	0	1	0	0	0	0	0
chr7	66638252	66638431	ENST00000503687.2	0	+	exon	179	3	25	2	13	ENSG00000284461.2	AC027644.4		protein_coding	1	66628957	66811189	2	4	0	2	0	3	0	4	7	6	0	0	0	2	0	7	5	6	0	0	0	1	0	1	13	24	0	0	0	7	0
chr7	66638855	66638929	ENST00000503687.2	0	+	exon	74	5	25	3	13	ENSG00000284461.2	AC027644.4		protein_coding	1	66628957	66811189	0	4	0	0	0	1	2	1	0	6	0	0	0	1	6	4	0	2	0	0	0	0	2	3	0	6	0	0	0	8	11
chr7	66771882	66772078	ENST00000503687.2	0	+	exon	196	7	25	4	13	ENSG00000284461.2	AC027644.4		protein_coding	1	66628957	66811189	0	18	0	0	0	6	0	12	0	44	0	0	0	6	0	29	0	21	0	0	0	8	0	13	0	46	0	0	0	15	0
[truncated: 45,186 more rows]
[truncated: 97 more columns]

## Sheet: 0h
chr	start	end	gene	score	strand	feature_type	feature_length	feature_ID	total_features	type_specific_feature_ID	type_specific_feature_total	ens_gene_name	gene_ensg_featureID	entrez	gene_type	isoform_count	transcript_start	transcript_end	A673_DS_SPL	A673_DS_UNSPL	A673_US_SPL_DS_UNSPL	A673_US_UNSPL_DS_SPL	A673_USDS_SPL	A673_USDS_UNSPL	A673_US_UNSPL	A673_US_SPL	Caco2_DS_SPL	Caco2_DS_UNSPL	Caco2_US_SPL_DS_UNSPL	Caco2_US_UNSPL_DS_SPL	Caco2_USDS_SPL	Caco2_USDS_UNSPL	Caco2_US_UNSPL	Caco2_US_SPL	Calu3_DS_SPL	Calu3_DS_UNSPL	Calu3_US_SPL_DS_UNSPL	Calu3_US_UNSPL_DS_SPL	Calu3_USDS_SPL	Calu3_USDS_UNSPL	Calu3_US_UNSPL	Calu3_US_SPL	GM12878_DS_SPL	GM12878_DS_UNSPL	GM12878_US_SPL_DS_UNSPL	GM12878_US_UNSPL_DS_SPL	GM12878_USDS_SPL	GM12878_USDS_UNSPL	GM12878_US_UNSPL
[truncated: 67,084 more rows]
[truncated: 97 more columns]
